# Supplementary material for: Single-cell dynamics of genome-nucleolus interactions captured by nucleolar laser microdissection (NoLMseq)
Source: Nat Commun. 2025 Dec 17;16:11417. doi: 10.1038/s41467-025-66294-7 (PMC12749836; doi:10.1038/s41467-025-66294-7)
Supplement: Supplementary file 3 — Supplementary Data 1 [file 41467_2025_66294_MOESM3_ESM.xlsx]

## Sheet: Legend
Supplementary Data 1 Gene ontology (GO) terms of genes located at ESCsp-NADs

## Sheet: ESCsp-NAD_UP in NPC
Category	GO terms ESCsp-NAD_UP in NPC	Count	%	PValue	Genes
GOTERM_BP_ALL	GO:0044707~single-multicellular organism process	476	48.6708	4.21676e-26	CYFIP2, TRIO, MYT1L, IFT172, EHMT1, SMC5, ADARB1, HTR4, CLDN1, LIPA, NDST1, SOX17, LIPG, DPYSL3, CREB3L2, PIP4K2A, PLCE1, BBX, DIP2A, GAMT, CHID1, CCBE1, RBFOX1, PRKCH, UNC5A, PRKCB, CLEC11A, HPCAL1, RFX3, SOX11, CLDN5, BIN1, IFT81, RABL3, PRKD1, RD3, HPN, GATA6, GATA3, ADAMTS12, GRIN2A, ADAMTS13, PRKAR2B, CHST10, KCNMB2, FLRT1, NKX2-1, CCL21A, GPR17, NDFIP1, FZD2, FZD6, FZD8, PHC3, MEX3C, FLI1, …
GOTERM_BP_ALL	GO:0007399~nervous system development	230	23.5174	1.11815e-24	CYFIP2, TRIO, MYT1L, SLC23A1, IFT172, DIXDC1, ADARB1, CLDN1, NDST1, SOX17, ADGRA2, DPF1, DPYSL3, CREB3L2, DPF3, DIP2A, SOX4, RBFOX1, SRRM4, PRKCH, UNC5A, ACSL6, SOX11, HNF1B, CLDN5, BIN1, KCNQ3, WDPCP, PRKD1, NUMBL, NRN1, FOXG1, CEND1, GATA3, GRIN2A, FLRT1, NKX2-1, APOB, GPR17, FZD2, BCL11A, FZD6, SMARCA2, SMARCA4, EXT1, CCDC88A, ID2, MYO5B, GABRB3, HMX3, TENM2, KCNC1, TENM4, BICDL1, PTPRK, GLI1,…
GOTERM_BP_ALL	GO:0048731~system development	382	39.0593	1.82041e-24	CYFIP2, TRIO, MYT1L, SLC23A1, IFT172, DIXDC1, ZFP608, ADARB1, CLDN1, LIPA, NDST1, SOX17, ADGRA2, ANPEP, DPF1, DPYSL3, CREB3L2, PIP4K2A, PLCE1, BBX, DPF3, DIP2A, SOX4, GAMT, CCBE1, RBFOX1, SRRM4, PRKCH, RSAD2, UNC5A, ACTN2, PRKCB, MYO7B, ACSL6, HPCAL1, RFX3, SOX11, HNF1B, KRT9, CLDN5, BIN1, RABL3, KCNQ3, WDPCP, PRKD1, ALPK2, RD3, NUMBL, NRN1, TSHZ3, FOXG1, HPN, GATA6, CEND1, PIK3R2, GATA3, ADAMTS1…
GOTERM_BP_ALL	GO:0007275~multicellular organism development	412	42.1268	1.11645e-23	CYFIP2, TRIO, MYT1L, IFT172, EHMT1, ADARB1, CLDN1, LIPA, NDST1, SOX17, DPYSL3, CREB3L2, PIP4K2A, PLCE1, BBX, DIP2A, GAMT, CCBE1, RBFOX1, PRKCH, UNC5A, PRKCB, HPCAL1, RFX3, SOX11, CLDN5, BIN1, IFT81, RABL3, PRKD1, RD3, HPN, GATA6, GATA3, ADAMTS12, GRIN2A, FLRT1, NKX2-1, CCL21A, GPR17, NDFIP1, FZD2, FZD6, FZD8, PHC3, MEX3C, FLI1, FOSL2, SNAI2, GABRB3, ITK, KCNC1, TCF23, HIF3A, GLI1, CSRP3, MECOM, H…
GOTERM_BP_ALL	GO:0048856~anatomical structure development	438	44.7853	1.24934e-21	CYFIP2, TRIO, MYT1L, IFT172, EHMT1, ADARB1, CLDN1, LIPA, NDST1, SOX17, DPYSL3, CREB3L2, PIP4K2A, PLCE1, BBX, DIP2A, ARPIN, GAMT, CCBE1, RBFOX1, PRKCH, UNC5A, PRKCB, HPCAL1, RFX3, SOX11, ARMC2, CLDN5, BIN1, IFT81, RABL3, PRKD1, RD3, HPN, GATA6, GATA3, ADAMTS12, ADAMTS15, GRIN2A, FLRT1, NKX2-1, CCL21A, GPR17, NDFIP1, FZD2, FZD6, FZD8, PHC3, MEX3C, FLI1, SOX30, FOSL2, SNAI2, GABRB3, ITK, KCNC1, TCF2…
GOTERM_BP_ALL	GO:0044763~single-organism cellular process	653	66.7689	1.48251e-20	CYFIP2, TRIO, MYT1L, IFT172, SMC5, ADARB1, HTR4, DCAF5, CLDN1, LIPA, RXFP3, ELK4, NDST1, LSM11, SOX17, FAM110C, LIPG, DPYSL3, CREB3L2, PIP4K2A, PLCE1, DIP2A, ARPIN, GAMT, CCBE1, RBFOX1, PRKCH, UNC5A, DAPK1, PRKCB, RFX3, SOX11, TMEM80, ARMC2, CLDN5, BIN1, IFT81, RABL3, PRKD1, ACOT6, RNF122, RD3, URI1, MTMR3, HPN, GATA6, GATA3, ADAMTS12, ADAMTS15, GRIN2A, ADAMTS13, PRKAR2B, ADAMTS19, KCNMB1, CHST10…
GOTERM_BP_ALL	GO:0044767~single-organism developmental process	451	46.1145	4.90475e-20	CYFIP2, TRIO, MYT1L, IFT172, EHMT1, SMC5, ADARB1, CLDN1, LIPA, ELK4, NDST1, SOX17, DPYSL3, CREB3L2, PIP4K2A, PLCE1, BBX, DIP2A, ARPIN, GAMT, CCBE1, RBFOX1, PRKCH, UNC5A, PRKCB, HPCAL1, RFX3, SOX11, ARMC2, CLDN5, BIN1, IFT81, RABL3, PRKD1, RD3, HPN, GATA6, GATA3, ADAMTS12, ADAMTS15, GRIN2A, FLRT1, NKX2-1, CCL21A, ZBTB7C, GPR17, NDFIP1, FZD2, FZD6, FZD8, PHC3, MEX3C, FLI1, SOX30, FOSL2, SNAI2, HBP1…
GOTERM_BP_ALL	GO:0032502~developmental process	453	46.319	1.1312e-19	CYFIP2, TRIO, MYT1L, IFT172, EHMT1, SMC5, ADARB1, CLDN1, LIPA, ELK4, NDST1, SOX17, DPYSL3, CREB3L2, PIP4K2A, PLCE1, BBX, DIP2A, ARPIN, GAMT, CCBE1, RBFOX1, PRKCH, UNC5A, PRKCB, HPCAL1, RFX3, SOX11, ARMC2, CLDN5, BIN1, IFT81, RABL3, PRKD1, RD3, HPN, GATA6, GATA3, ADAMTS12, ADAMTS15, GRIN2A, FLRT1, NKX2-1, CCL21A, ZBTB7C, GPR17, NDFIP1, FZD2, FZD6, FZD8, PHC3, MEX3C, FLI1, SOX30, FOSL2, SNAI2, HBP1…
GOTERM_BP_ALL	GO:0030154~cell differentiation	343	35.0716	1.49045e-19	CYFIP2, TRIO, MYT1L, IFT172, DIXDC1, ZFP608, ADARB1, CLDN1, LIPA, TIAL1, ELK4, SOX17, ADGRA2, ANPEP, SPATA24, DPF1, DPYSL3, CREB3L2, PIP4K2A, DPF3, DIP2A, SOX4, RBFOX1, SRRM4, ST6GAL1, PRKCH, RSAD2, UNC5A, ACTN2, MYO7B, ACSL6, RFX3, SOX11, HNF1B, KRT9, ARMC2, CLDN5, BIN1, IFT81, RABL3, KCNQ3, PFN4, WDPCP, PRKD1, ALPK2, TRIB2, NUMBL, NRN1, TSHZ3, FOXG1, HPN, GATA6, CEND1, GATA3, ADAMTS12, PIK3R6, …
GOTERM_BP_ALL	GO:0048468~cell development	223	22.8016	1.79749e-19	CYFIP2, TRIO, MYT1L, DIXDC1, ADARB1, CLDN1, TIAL1, SOX17, ADGRA2, DPYSL3, CREB3L2, PIP4K2A, DIP2A, SOX4, SRRM4, ST6GAL1, PRKCH, UNC5A, ACTN2, ACSL6, RFX3, SOX11, ARMC2, CLDN5, BIN1, KCNQ3, PFN4, WDPCP, PRKD1, ALPK2, NUMBL, NRN1, FOXG1, GATA3, FLRT1, NKX2-1, CCL21A, FER1L5, FZD2, BCL11A, SMARCA2, MEX3C, FLI1, SOX30, SMARCA4, FOSL2, EXT1, CCDC88A, ID2, MYO5B, SNAI2, SDC1, MKX, GABRB3, RYR1, COL18A1…
GOTERM_BP_ALL	GO:0009653~anatomical structure morphogenesis	234	23.9264	1.91858e-19	CYFIP2, TRIO, IFT172, DIXDC1, ADARB1, LIPA, NDST1, SOX17, ADGRA2, ANPEP, DIP2A, SOX4, ARPIN, GAMT, CCBE1, ST6GAL1, UNC5A, ACTN2, PRKCB, SOX11, HNF1B, CLDN5, PFN4, WDPCP, PRKD1, ALPK2, NUMBL, NRN1, TSHZ3, FOXG1, HPN, GATA6, CEND1, PIK3R2, GATA3, ADAMTS12, PIK3R6, ADAMTS15, FLRT1, NKX2-1, APOB, FZD2, BCL11A, FZD6, FZD8, FLI1, SMARCA4, FOSL2, EXT1, ID2, MYO5B, SNAI2, MKX, RYR1, HMX3, COL18A1, FKBP10…
GOTERM_BP_ALL	GO:0022008~neurogenesis	177	18.0982	2.88069e-19	FOXA1, CYFIP2, RAB3A, TRIO, MYT1L, IFT172, PRDM6, NAB2, DIXDC1, ADARB1, RORB, ACTG1, ATCAY, CDH2, NAGLU, CREB3L2, PALM, DPYSL3, ENPP2, NRCAM, DIP2A, RGS6, SOX4, KIRREL3, SRRM4, PRKCH, SEMA6A, UNC5A, DSCAM, APLP1, WNT5A, ACSL6, TSC1, SOX11, ATP1B2, OLFM1, BIN1, GPRIN1, KCNQ3, WDPCP, TNIK, PRKD1, ROR2, FSCN2, ZFP212, RTN4R, BRSK1, CSF1R, NUMBL, NRN1, RTN1, NTM, FOXG1, CEND1, GATA3, PSEN1, FOXO3, ND…
GOTERM_BP_ALL	GO:0048869~cellular developmental process	349	35.6851	8.32512e-19	CYFIP2, TRIO, MYT1L, IFT172, DIXDC1, ZFP608, SMC5, ADARB1, CLDN1, LIPA, TIAL1, ELK4, SOX17, ADGRA2, ANPEP, SPATA24, DPF1, DPYSL3, CREB3L2, PIP4K2A, DPF3, DIP2A, SOX4, ARPIN, RBFOX1, SRRM4, ST6GAL1, PRKCH, RSAD2, UNC5A, ACTN2, MYO7B, ACSL6, RFX3, SOX11, HNF1B, KRT9, ARMC2, CLDN5, BIN1, IFT81, RABL3, KCNQ3, PFN4, WDPCP, PRKD1, ALPK2, TRIB2, NUMBL, NRN1, TSHZ3, FOXG1, HPN, GATA6, CEND1, GATA3, ADAMT…
GOTERM_BP_ALL	GO:0048699~generation of neurons	163	16.6667	1.72396e-17	FOXA1, CYFIP2, RAB3A, TRIO, MYT1L, IFT172, DIXDC1, ADARB1, RORB, ACTG1, ATCAY, CDH2, NAGLU, CREB3L2, PALM, DPYSL3, ENPP2, NRCAM, DIP2A, RGS6, SOX4, KIRREL3, SRRM4, PRKCH, SEMA6A, UNC5A, DSCAM, APLP1, WNT5A, ACSL6, TSC1, SOX11, ATP1B2, OLFM1, BIN1, GPRIN1, KCNQ3, WDPCP, TNIK, PRKD1, ROR2, FSCN2, ZFP212, RTN4R, BRSK1, CSF1R, NUMBL, NRN1, RTN1, NTM, FOXG1, CEND1, GATA3, PSEN1, FOXO3, EFNB3, KIF3A, F…
GOTERM_BP_ALL	GO:0050793~regulation of developmental process	232	23.7219	2.41924e-16	TRIO, DIXDC1, ZFP608, EHMT1, SOX17, ADGRA2, DPF1, DPYSL3, CREB3L2, DPF3, SOX4, ARPIN, GAMT, CCBE1, RBFOX1, ST6GAL1, PRKCH, PRKCB, ACSL6, RFX3, SOX11, HNF1B, CLDN5, BIN1, WDPCP, PRKD1, ALPK2, TRIB2, NUMBL, TSHZ3, FOXG1, HPN, GATA6, CEND1, PIK3R2, GATA3, ADAMTS12, PIK3R6, FLRT1, NKX2-1, APOB, ZBTB7C, STAT5B, NDFIP1, FZD2, BCL11A, FZD6, SMARCA2, MEX3C, SMARCA4, FOSL2, CCDC88A, ID2, MYO5B, SNAI2, HBP…
GOTERM_BP_ALL	GO:0030182~neuron differentiation	147	15.0307	2.70853e-16	FOXA1, CYFIP2, RAB3A, TRIO, MYT1L, IFT172, DIXDC1, ADARB1, RORB, ACTG1, ATCAY, CDH2, NAGLU, CREB3L2, PALM, DPYSL3, NRCAM, DIP2A, RGS6, SOX4, KIRREL3, SRRM4, SEMA6A, UNC5A, DSCAM, APLP1, WNT5A, ACSL6, TSC1, SOX11, ATP1B2, OLFM1, GPRIN1, KCNQ3, WDPCP, TNIK, PRKD1, ROR2, FSCN2, ZFP212, RTN4R, BRSK1, CSF1R, NUMBL, NRN1, RTN1, NTM, FOXG1, CEND1, GATA3, PSEN1, FOXO3, EFNB3, KIF3A, FLRT1, NKX2-1, DVL3, …
GOTERM_BP_ALL	GO:0051179~localization	402	41.1043	3.73071e-16	IFT172, SMC5, ADARB1, HTR4, CLDN1, LIPA, SOX17, FAM110C, LIPG, DPYSL3, CREB3L2, PIP4K2A, PLCE1, ARPIN, CCBE1, DAPK1, PRKCB, CACNA2D3, HPCAL1, RFX3, SOX11, ARMC2, CLDN5, BIN1, IFT81, RABL3, PRKD1, RD3, HPN, AGAP1, GATA3, ADAMTS12, GRIN2A, CRACR2B, KCNMB1, KCNMB2, NKX2-1, GSG1L, PRELID3A, CCL21A, PRRT2, NDFIP1, SLC16A12, FOSL2, SLC6A5, GRIN3B, TCN2, FXYD1, SFXN3, SNAI2, FXYD7, HBP1, FXYD5, GABRB3, …
GOTERM_BP_ALL	GO:0045595~regulation of cell differentiation	181	18.5072	4.71723e-16	FOXA1, TRIO, PRDM6, DIXDC1, ZFP608, RORB, CXCL14, ACTG1, ZFP36, POFUT2, CDH2, SOX17, ADGRA2, CREB3L2, PALM, DPF1, DPYSL3, ENPP2, DPF3, NRCAM, RGS6, SOX4, RBFOX1, ST6GAL1, PRKCH, SEMA6A, DSCAM, OSR1, WNT5A, ADIPOQ, ACSL6, RFX3, ATP11C, TSC1, SOX11, ATP1B2, OLFM1, CLDN5, BIN1, TNIK, PRKD1, ROR2, TRIB2, FBN2, RTN4R, BRSK1, CSF1R, NUMBL, TSHZ3, NTM, FOXG1, HPN, GATA3, PSEN1, FOXO3, ADAMTS12, PIK3R6, …
GOTERM_BP_ALL	GO:0048518~positive regulation of biological process	417	42.638	9.73783e-16	CYFIP2, MYT1L, IFT172, PWWP2B, SMC5, ADARB1, CLDN1, LIPA, ZFYVE1, RXFP3, ELK4, NDST1, LSM11, SOX17, MSANTD1, FAM110C, LIPG, DPYSL3, CREB3L2, PIP4K2A, PLCE1, DIP2A, ARPIN, CCBE1, PRKCH, DAPK1, PRKCB, CLEC11A, HPCAL1, RFX3, SOX11, HCFC2, CLDN5, BIN1, PRKD1, RNF122, HPN, GATA6, GATA3, GRIN2A, KCNMB1, FLRT1, NKX2-1, CCL21A, ZBTB7C, GPR17, NDFIP1, FZD2, FZD8, ERLIN2, ST18, FLI1, GPR137C, SOX30, FOSL2,…
GOTERM_BP_ALL	GO:0048522~positive regulation of cellular process	380	38.8548	3.51625e-15	CYFIP2, MYT1L, IFT172, PWWP2B, DIXDC1, SMC5, ZDHHC8, ADARB1, ZFYVE1, CLDN1, LIPA, IFIT2, RXFP3, TIAL1, ELK4, NDST1, LSM11, SOX17, MSANTD1, ADGRA2, FAM110C, DPF1, DPYSL3, CREB3L2, PIP4K2A, PLCE1, DPF3, DIP2A, SYNPO, SOX4, ARPIN, CCBE1, ST6GAL1, PRKCH, RSAD2, DAPK1, ACTN2, PRKCB, CLEC11A, ACSL6, CIRBP, RFX3, SOX11, HNF1B, PLPP6, CLDN5, GAREM1, FNDC1, CCNY, BIN1, PRKD1, TRIB2, RNF122, NUMBL, TSHZ3, …
GOTERM_BP_ALL	GO:2000026~regulation of multicellular organismal development	190	19.4274	5.03363e-15	FOXA1, DIXDC1, EHMT1, ZFP608, IL1RAP, FGF1, ACTG1, SYDE1, ZFP36, POFUT2, CDH2, SOX17, ADGRA2, CREB3L2, PALM, DPYSL3, ENPP2, NRCAM, RGS6, SOX4, CCBE1, RBFOX1, PRKCH, SEMA6A, DSCAM, PRKCB, OSR1, WNT5A, ADIPOQ, ACSL6, RFX3, ATP11C, HNF1B, TSC1, SOX11, ATP1B2, VASH1, PGF, OLFM1, CLDN5, BIN1, WDPCP, TNIK, PRKD1, ALPK2, ROR2, FBN2, RTN4R, BRSK1, CD274, CSF1R, NUMBL, NTM, FOXG1, HPN, PXN, GATA6, ECSCR, …
GOTERM_BP_ALL	GO:0051239~regulation of multicellular organismal process	256	26.1759	1.27414e-14	DIXDC1, ZFP608, EHMT1, AQP4, SOX17, ADGRA2, DPYSL3, CREB3L2, LIPG, SOX4, GAMT, CHID1, CCBE1, RBFOX1, PRKCH, RSAD2, PRKCB, ACSL6, RFX3, SOX11, HNF1B, CLDN5, BIN1, WDPCP, PRKD1, ALPK2, TRIB2, NUMBL, TSHZ3, FOXG1, HPN, GATA6, CEND1, PIK3R2, GATA3, ADAMTS12, PIK3R6, FLRT1, NKX2-1, STAT5B, NDFIP1, FZD2, BCL11A, FZD6, SMARCA2, SMARCA4, FOSL2, CCDC88A, PEX5L, ID2, MYO5B, FXYD1, SNAI2, MKX, RYR1, COL18A1…
GOTERM_BP_ALL	GO:0072359~circulatory system development	120	12.2699	1.40853e-14	FHOD3, RTL1, IFT172, ZFAND5, FGF1, LIPA, ACTG1, SYDE1, NDST1, CDH2, NAGLU, SOX17, ADGRA2, ANPEP, NRCAM, SOX4, CCBE1, SEMA6A, PRKCB, ACTN2, OSR1, WNT5A, TPM1, TSC1, SOX11, VASH1, PGF, OLFM1, CLDN5, WDPCP, PRKD1, ALPK2, PXN, GATA6, ECSCR, PIK3R2, GATA3, PSEN1, PIK3R6, ZFP36L1, ARHGAP22, KIF3A, DVL3, MYH11, APOB, SMAD4, FZD2, WNT3A, FZD8, FUZ, SMARCA2, SMARCA4, BMP4, EXT1, COL5A1, ID2, GNAQ, SNAI2, …
GOTERM_BP_ALL	GO:0048513~animal organ development	280	28.6299	1.62145e-14	SLC23A1, IFT172, DIXDC1, ZFP608, ADARB1, CLDN1, LIPA, NDST1, SOX17, CREB3L2, PIP4K2A, PLCE1, BBX, DPF3, SOX4, GAMT, CCBE1, RBFOX1, PRKCH, RSAD2, ACTN2, PRKCB, MYO7B, HPCAL1, RFX3, SOX11, HNF1B, KRT9, RABL3, WDPCP, ALPK2, RD3, NUMBL, TSHZ3, FOXG1, HPN, GATA6, CEND1, GATA3, ADAMTS12, PIK3R6, MC2R, NKX2-1, CCL21A, STAT5B, NDFIP1, FZD2, BCL11A, ZFP516, FZD6, FZD8, SMARCA2, MEX3C, FLI1, SMARCA4, GADD4…
GOTERM_BP_ALL	GO:0042692~muscle cell differentiation	69	7.05521	3.55066e-14	FHOD3, RYR1, GSK3B, MEGF10, COL14A1, PRDM6, TCF23, FHL2, CXCL14, ACTG1, AKAP13, CSRP3, SGCD, CDH2, NAGLU, HEY1, CFL2, BOC, DPF3, PGM5, HIF1AN, PRKG1, SOX4, EID2B, KDM6B, ACTN2, TPM1, DYRK1B, TSC1, ZEB1, BIN1, TNNT3, PRKD1, ALPK2, POPDC2, CSF1R, TSHZ3, GATA6, AKAP6, DLL1, HDAC9, BARX2, ZFP36L1, FBXO40, ADAMTS15, RANBP3L, RXRA, MYH11, MSX1, TBX1, SMARCE1, SMAD4, FER1L5, WNT3A, LRRC27, SEMA4C, ANKRD…
GOTERM_BP_ALL	GO:0048666~neuron development	122	12.4744	5.11479e-14	CYFIP2, RAB3A, TRIO, MYT1L, DIXDC1, ADARB1, RORB, ACTG1, ATCAY, CDH2, NAGLU, CREB3L2, PALM, DPYSL3, NRCAM, DIP2A, KIRREL3, SRRM4, SEMA6A, UNC5A, DSCAM, APLP1, WNT5A, ACSL6, TSC1, ATP1B2, OLFM1, GPRIN1, KCNQ3, WDPCP, TNIK, PRKD1, ROR2, FSCN2, ZFP212, RTN4R, BRSK1, CSF1R, NUMBL, NRN1, NTM, FOXG1, GATA3, PSEN1, EFNB3, KIF3A, FLRT1, NKX2-1, MBP, KIF3C, SKIL, SMAD4, TMEM132E, FZD2, ATP8B1, WNT3A, BCL1…
GOTERM_BP_ALL	GO:0061061~muscle structure development	86	8.79346	9.82163e-14	FHOD3, RYR1, RTL1, GSK3B, MEGF10, COL14A1, PRDM6, TCF23, FHL2, ADARB1, GLI1, CXCL14, ACTG1, AKAP13, CSRP3, SGCD, CDH2, NAGLU, HEY1, CFL2, BOC, ANKRD1, DPF3, PGM5, HIF1AN, PRKG1, SOX4, EID2B, KDM6B, RBFOX1, ACTN2, WNT5A, TPM1, DYRK1B, TSC1, ETV1, SOX11, SIRT2, ZEB1, BIN1, TNNT3, PRKD1, ALPK2, YAP1, POPDC2, CSF1R, FOXC1, TSHZ3, GATA6, AKAP6, DLL1, HDAC9, BARX2, ZFP36L1, FBXO40, ADAMTS15, RANBP3L, R…
GOTERM_BP_ALL	GO:0032879~regulation of localization	218	22.2904	1.37708e-13	ZDHHC8, ADARB1, CLDN1, ADGRA2, FAM110C, DPYSL3, LIPG, PLCE1, SOX4, ARPIN, CCBE1, ENTPD1, RSAD2, DAPK1, ACTN2, PRKCB, ACSL6, HPCAL1, RFX3, SOX11, CLDN5, FNDC1, BIN1, WDPCP, PRKD1, PIK3R2, GATA3, CBARP, GRIN2A, CRACR2B, KCNMB1, NKX2-1, GSG1L, SNX9, STXBP6, APOB, CCL21A, STAT5B, FER1L5, NDFIP1, PRRT2, SMARCA4, CCDC88A, GRIN3B, PEX5L, MYO5B, FXYD1, SNAI2, FXYD7, SDC1, HBP1, FXYD5, RYR1, COL18A1, KCNC…
GOTERM_BP_ALL	GO:0048583~regulation of response to stimulus	288	29.4479	1.44943e-13	CYFIP2, IFT172, DIXDC1, CLDN1, LIPA, ZFYVE28, TIAL1, NDST1, SOX17, ADGRA2, FAM110C, DPF1, PIP4K2A, PLCE1, DPF3, SOX4, CHID1, CCBE1, ST6GAL1, PRKCH, RSAD2, DAPK1, PRKCB, SOX11, HNF1B, HCFC2, GAREM1, FNDC4, CCNY, IFT81, RABL3, PRKD1, ALPK2, TRIB2, URI1, GATA6, PIK3R2, GATA3, ADAMTS12, PIK3R6, KLK7, GRIN2A, INPP5A, NKX2-1, GSG1L, CCL21A, STAT5B, GPR17, NDFIP1, FZD6, FZD8, SMARCA2, ST18, GPR137C, SOX…
GOTERM_BP_ALL	GO:0010646~regulation of cell communication	257	26.2781	1.53201e-13	CYFIP2, TRIO, IFT172, DIXDC1, LIPA, ZFYVE28, TIAL1, NDST1, SOX17, ADGRA2, FAM110C, PIP4K2A, PLCE1, SYNPO, SOX4, CCBE1, PRKCH, RSAD2, DAPK1, PRKCB, RFX3, SOX11, HNF1B, HCFC2, GAREM1, CCNY, IFT81, RABL3, KCNQ3, PRKD1, ALPK2, TRIB2, URI1, TSHZ3, GATA6, PIK3R2, GATA3, ADAMTS12, PIK3R6, GRIN2A, INPP5A, PRKAR2B, NKX2-1, GSG1L, CCL21A, GPR17, PRRT2, FZD6, FZD8, ST18, GPR137C, SOX30, SMARCA4, GADD45G, NE…
GOTERM_BP_ALL	GO:0009888~tissue development	176	17.9959	1.58618e-13	FHOD3, FOXA1, RTL1, IFT172, ZFAND5, ADARB1, FGF1, CLDN1, LIPA, ETS2, ACTG1, ZFP36, POFUT2, CDH2, NAGLU, SOX17, BASP1, CFL2, CREB3L2, SLC39A6, LZTS2, SOX4, FBXW4, RBFOX1, PRKCH, SEMA6A, ACTN2, OSR1, WNT5A, ADIPOQ, TPM1, RFX3, DYRK1B, HNF1B, TSC1, SOX11, PGF, KRT9, OLFM1, CLDN5, WDPCP, ALPK2, ROR2, FBN2, BRSK1, CSF1R, TSHZ3, HPN, PXN, GATA6, GATA3, PSEN1, ADAMTS12, ZFP36L1, KIF3A, NKX2-1, DVL3, MYH…
GOTERM_BP_ALL	GO:0007166~cell surface receptor signaling pathway	198	20.2454	2.31558e-13	CYFIP2, IFT172, DIXDC1, LIPA, ZFYVE28, NDST1, SOX17, ADGRA2, PIP4K2A, PLCE1, SOX4, CCBE1, PRKCH, UNC5A, DAPK1, PRKCB, SOX11, HNF1B, CLDN5, GAREM1, CCNY, WDPCP, PRKD1, ALPK2, NUMBL, GATA6, PIK3R2, GATA3, ADAMTS12, GRIN2A, ADAMTS19, FLRT1, NKX2-1, GSG1L, CCL21A, STAT5B, FZD2, FZD6, FZD8, ST18, SOX30, SMARCA4, FOSL2, EXT1, CCDC88A, GRIN3B, SNAI2, SDC1, HBP1, GABRB3, RYR1, ITK, PTPRK, LRRC32, GLI1, P…
GOTERM_BP_ALL	GO:0007507~heart development	78	7.97546	3.25609e-13	FHOD3, RYR1, GSK3B, TENM4, COL14A1, IFT172, FHL2, GLI1, FGF1, PCSK5, AKAP13, NDST1, CSRP3, SGCD, NAGLU, MECOM, SOX17, HEY1, SUFU, ANKRD1, EMILIN1, CC2D2A, PRKG1, SOX4, KDM6B, ACTN2, OSR1, WNT5A, TPM1, TSC1, SOX11, KIF7, OLFM1, ALPK2, YAP1, POPDC2, FOXC1, LRP1, GATA6, GREB1L, AKAP6, PSEN1, GATA3, ASCL1, DLL1, HDAC9, ZFP36L1, HECTD1, RXRA, KIF3A, PDPN, DVL3, SLIT3, MYH11, MSX1, PDLIM4, TBX1, SMAD4,…
GOTERM_BP_ALL	GO:0030030~cell projection organization	146	14.9284	3.67655e-13	CYFIP2, CEP126, RAB3A, TRIO, IFT172, DIXDC1, ADARB1, ACTG1, ATCAY, CDH2, FAM110C, CREB3L2, PALM, DPYSL3, ENPP2, PLCE1, NRCAM, DIP2A, ARPIN, KIRREL3, SEMA6A, UNC5A, DSCAM, ACTN2, APLP1, WNT5A, TPM1, ACSL6, RFX3, TSC1, ATP1B2, TMEM80, OLFM1, ARMC2, IFT81, GPRIN1, RAB34, WDPCP, TNIK, PRKD1, FAM161B, ROR2, ZFP212, RTN4R, BRSK1, CSF1R, NUMBL, LRRC56, NRN1, NTM, FOXG1, PXN, GATA3, PSEN1, PLD1, GRIN2A, …
GOTERM_BP_ALL	GO:0023051~regulation of signaling	257	26.2781	3.95619e-13	CYFIP2, TRIO, IFT172, DIXDC1, LIPA, ZFYVE28, TIAL1, NDST1, SOX17, ADGRA2, FAM110C, PIP4K2A, PLCE1, SYNPO, SOX4, CCBE1, PRKCH, RSAD2, DAPK1, PRKCB, RFX3, SOX11, HNF1B, HCFC2, GAREM1, CCNY, IFT81, RABL3, KCNQ3, PRKD1, ALPK2, TRIB2, URI1, TSHZ3, GATA6, PIK3R2, GATA3, ADAMTS12, PIK3R6, GRIN2A, INPP5A, PRKAR2B, NKX2-1, GSG1L, CCL21A, GPR17, PRRT2, FZD6, FZD8, ST18, GPR137C, SOX30, SMARCA4, GADD45G, NE…
GOTERM_BP_ALL	GO:0009966~regulation of signal transduction	222	22.6994	1.63102e-12	CYFIP2, IFT172, DIXDC1, LIPA, ZFYVE28, TIAL1, NDST1, SOX17, ADGRA2, FAM110C, PIP4K2A, PLCE1, SOX4, CCBE1, PRKCH, RSAD2, DAPK1, PRKCB, SOX11, HNF1B, HCFC2, GAREM1, CCNY, IFT81, RABL3, PRKD1, ALPK2, TRIB2, URI1, GATA6, PIK3R2, GATA3, ADAMTS12, PIK3R6, GRIN2A, INPP5A, NKX2-1, GSG1L, CCL21A, GPR17, FZD6, FZD8, ST18, GPR137C, SOX30, SMARCA4, GADD45G, NET1, EXT1, CCDC88A, PEX5L, SNAI2, RYR1, GLI1, PCSK…
GOTERM_BP_ALL	GO:0048646~anatomical structure formation involved in morphogenesis	115	11.7587	1.75984e-12	FHOD3, FOXA1, RTL1, IFT172, FGF1, ETS2, ACTG1, POFUT2, SOX17, ADGRA2, CFL2, ANPEP, NRCAM, CCBE1, SEMA6A, DSCAM, PRKCB, ACTN2, OSR1, WNT5A, TPM1, DYRK1B, HNF1B, TSC1, SOX11, VASH1, PGF, OLFM1, CLDN5, PFN4, PRKD1, ROR2, FBN2, CSF1R, PXN, GATA6, ECSCR, CEND1, PIK3R2, GATA3, PSEN1, PIK3R6, ARHGAP22, ADAMTS15, NKX2-1, DVL3, MYH11, SKIL, SMAD4, FZD2, ATP8B1, WNT3A, FZD6, FZD8, FUZ, SMARCA4, IL4, BMP4, …
GOTERM_BP_ALL	GO:0007155~cell adhesion	131	13.3947	2.89761e-12	CYFIP2, HFE, FAM107A, ZFP608, AQP4, IL1RAP, CLDN1, ACTG1, CDH2, ENPP2, NRCAM, SOX4, KIRREL3, ENTPD1, ST6GAL1, DSCAM, ACTN2, BTN1A1, APLP1, WNT5A, ADIPOQ, TPM1, TSC1, ATP1B2, PCDHA11, CLDN5, TMX1, WDPCP, DENND6A, DSC2, DSC3, CD274, NTM, PXN, PIK3R2, GATA3, PSEN1, FOXO3, ADAMTS12, LPP, PIK3R6, ZFP36L1, EFNB3, FLRT1, MBP, CCL21A, LRRC4B, STAT5B, NDFIP1, WNT3A, ZBTB16, SMARCA2, SMARCA4, IL4, IGSF11, …
GOTERM_BP_ALL	GO:0022610~biological adhesion	131	13.3947	5.13297e-12	CYFIP2, HFE, FAM107A, ZFP608, AQP4, IL1RAP, CLDN1, ACTG1, CDH2, ENPP2, NRCAM, SOX4, KIRREL3, ENTPD1, ST6GAL1, DSCAM, ACTN2, BTN1A1, APLP1, WNT5A, ADIPOQ, TPM1, TSC1, ATP1B2, PCDHA11, CLDN5, TMX1, WDPCP, DENND6A, DSC2, DSC3, CD274, NTM, PXN, PIK3R2, GATA3, PSEN1, FOXO3, ADAMTS12, LPP, PIK3R6, ZFP36L1, EFNB3, FLRT1, MBP, CCL21A, LRRC4B, STAT5B, NDFIP1, WNT3A, ZBTB16, SMARCA2, SMARCA4, IL4, IGSF11, …
GOTERM_BP_ALL	GO:0006928~movement of cell or subcellular component	171	17.4847	5.48838e-12	CYFIP2, TRIO, IFT172, ZFAND5, FAM107A, DIXDC1, ADARB1, FGF1, CXCL14, CLDN1, ACTG1, SYDE1, CDH2, SOX17, ADGRA2, FAM110C, DPYSL3, ADORA1, ENPP2, NRCAM, ARPIN, KIRREL3, CCBE1, SEMA6A, UNC5A, DSCAM, FBXW11, WNT5A, ADIPOQ, TPM1, MYO7B, RFX3, ATP1B2, VASH1, PGF, CLIP3, ARMC2, CLDN5, IFT81, BIN1, PFN4, PRTN3, WDPCP, PRKD1, ROR2, FSCN2, DSC2, FBN2, RTN4R, CD274, CSF1R, CEMIP, FOXG1, PXN, CEND1, CACNA1D, …
GOTERM_BP_ALL	GO:0070848~response to growth factor	80	8.17996	8.76589e-12	CYFIP2, RYR1, GSK3B, ONECUT2, KCNC1, FLT4, HFE, PTPRK, LRRC32, FGF1, CLDN1, SPRED3, NDST1, ZFP36, ADGRA2, ADAMTSL2, ANKRD1, EMILIN1, SOST, CCBE1, SEMA6A, DUSP3, PRKCB, WNT5A, SOX11, PAX2, PGF, CLDN5, ZEB1, GAREM1, FNDC4, LATS2, PIK3CA, PAX9, GAS1, ROR2, PRKD1, FBN2, GRIA1, FOXC1, URI1, ZFP423, LRP1, PXN, GATA6, GATA3, ASCL1, FOXO3, ADAMTS12, DLL1, FSTL1, FSTL4, ZFP36L1, FSTL3, FLRT1, NKX2-1, CCL2…
GOTERM_BP_ALL	GO:0007267~cell-cell signaling	135	13.8037	1.32477e-11	FOXA1, CHRM3, MIDN, RAB3A, HFE, FAM107A, DIXDC1, IL1RAP, ADARB1, HTR4, SYDE1, CDH2, SOX17, ADGRA2, OSBP, ADORA1, SYNPO, LZTS2, SOX4, FBXW4, CSNK1G3, PRKCB, FBXW11, WNT5A, ADIPOQ, RFX3, HNF1B, SOX11, SHISA7, CCNY, KCNQ3, TNIK, PRKD1, ALPK2, ROR2, GRIA1, BRSK1, TSHZ3, CACNA1D, ABHD6, GATA3, PSEN1, FOXO3, CACNA1E, GRIN2A, EFNB3, OTOF, DVL3, SMAD4, PRRT2, FZD2, DTNA, WNT3A, RASL10B, FZD6, FZD8, FUZ, …
GOTERM_BP_ALL	GO:0022603~regulation of anatomical structure morphogenesis	103	10.5317	2.00262e-11	DIXDC1, FGF1, CDH2, SOX17, ADGRA2, PALM, ENPP2, ARPIN, CCBE1, ST6GAL1, SEMA6A, DSCAM, PRKCB, OSR1, WNT5A, ADIPOQ, TPM1, HNF1B, VASH1, PGF, OLFM1, CLDN5, WDPCP, TNIK, PRKD1, ROR2, RTN4R, BRSK1, CSF1R, NUMBL, HPN, PXN, GATA6, ECSCR, PIK3R2, GATA3, PSEN1, ADAMTS12, PIK3R6, EFNB3, KIF3A, DVL3, MBP, SKIL, SMAD4, FZD2, WNT3A, BCL11A, FZD6, ANKRD23, FUZ, IL4, ARHGAP33, BMP4, DAB2, COL5A1, BAMBI, LHX1, M…
GOTERM_BP_ALL	GO:0071363~cellular response to growth factor stimulus	77	7.87321	2.10383e-11	CYFIP2, RYR1, GSK3B, ONECUT2, FLT4, HFE, PTPRK, LRRC32, FGF1, CLDN1, SPRED3, NDST1, ZFP36, ADGRA2, ADAMTSL2, ANKRD1, EMILIN1, SOST, CCBE1, SEMA6A, DUSP3, PRKCB, WNT5A, SOX11, PAX2, PGF, CLDN5, ZEB1, GAREM1, LATS2, PIK3CA, PAX9, GAS1, ROR2, PRKD1, FBN2, GRIA1, FOXC1, URI1, ZFP423, LRP1, PXN, GATA6, GATA3, FOXO3, ADAMTS12, DLL1, FSTL1, FSTL4, ZFP36L1, FSTL3, FLRT1, NKX2-1, CCL2, FYN, SHOC2, MSX1, S…
GOTERM_BP_ALL	GO:0045597~positive regulation of cell differentiation	109	11.1452	2.25473e-11	FOXA1, DIXDC1, ACTG1, ZFP36, SOX17, CREB3L2, PALM, DPF1, DPYSL3, ENPP2, DPF3, RGS6, SOX4, PRKCH, SEMA6A, DSCAM, WNT5A, ADIPOQ, ACSL6, RFX3, ATP11C, SOX11, ATP1B2, OLFM1, CLDN5, BIN1, TNIK, PRKD1, ROR2, FBN2, CSF1R, NUMBL, TSHZ3, FOXG1, GATA3, PSEN1, FOXO3, PIK3R6, ZFP36L1, KIF3C, APOB, SKIL, ZBTB7C, STAT5B, SMAD4, WNT3A, BCL11A, ZBTB16, SMARCA2, SMARCA4, IL4, BMP4, DAB2, BAMBI, ID2, LHX1, MYO5B, …
GOTERM_BP_ALL	GO:0048523~negative regulation of cellular process	330	33.7423	2.65915e-11	TRIO, MYT1L, IFT172, DIXDC1, ZFP608, EHMT1, AQP4, SMC5, ADARB1, DCAF5, IFIT3, ZFYVE28, TIAL1, ELK4, SOX17, ADGRA2, DPYSL3, PIP4K2A, PLCE1, SOX4, ARPIN, ENTPD1, ST6GAL1, PRKCH, RSAD2, DAPK1, ACTN2, PRKCB, P3H2, CIRBP, RFX3, SOX11, HNF1B, HCFC2, CLDN5, BIN1, PFN4, ALPK2, TRIB2, RD3, URI1, TSHZ3, FOXG1, HPN, GATA6, CEND1, PIK3R2, GATA3, ADAMTS12, CBARP, INPP5A, PCBP3, PRKAR2B, MIER2, NKX2-1, CCL21A,…
GOTERM_BP_ALL	GO:0051094~positive regulation of developmental process	138	14.1104	3.04758e-11	FOXA1, DIXDC1, IL1RAP, FGF1, ACTG1, SYDE1, ZFP36, SOX17, CREB3L2, PALM, DPF1, DPYSL3, ENPP2, DPF3, RGS6, SOX4, CCBE1, PRKCH, SEMA6A, DSCAM, PRKCB, OSR1, WNT5A, ADIPOQ, ACSL6, RFX3, ATP11C, SOX11, ATP1B2, PGF, OLFM1, CLDN5, BIN1, TNIK, PRKD1, ROR2, FBN2, CD274, CSF1R, NUMBL, TSHZ3, FOXG1, HPN, PXN, GATA6, GATA3, PSEN1, FOXO3, PIK3R6, ZFP36L1, EFNB3, FLRT1, KIF3C, ASIC2, APOB, SKIL, ZBTB7C, LRRC4B,…
GOTERM_BP_ALL	GO:0051093~negative regulation of developmental process	110	11.2474	4.05816e-11	FOXA1, TRIO, PRDM6, DIXDC1, ZFP608, RORB, CXCL14, ACTG1, ZFP36, DPYSL3, ARPIN, SOX4, SEMA6A, OSR1, WNT5A, ADIPOQ, HNF1B, TSC1, SOX11, ATP1B2, VASH1, CLDN5, ALPK2, TRIB2, RTN4R, CSF1R, NTM, FOXG1, HPN, ECSCR, CEND1, PIK3R2, GATA3, PSEN1, FOXO3, ADAMTS12, ZFP36L1, EFNB3, NKX2-1, MBP, SKIL, STAT5B, SMAD4, NDFIP1, WNT3A, BCL11A, ZBTB16, FUZ, SMARCA2, SMARCA4, IL4, BMP4, DAB2, COL5A1, BAMBI, ID2, SNAI…
GOTERM_BP_ALL	GO:0048519~negative regulation of biological process	355	36.2986	4.87241e-11	TRIO, MYT1L, IFT172, DIXDC1, ZFP608, EHMT1, AQP4, SMC5, ADARB1, DCAF5, IFIT3, ZFYVE28, TIAL1, ELK4, SOX17, ADGRA2, DPYSL3, PIP4K2A, PLCE1, DIP2A, SOX4, ARPIN, CHID1, ENTPD1, ST6GAL1, PRKCH, RSAD2, DAPK1, ACTN2, PRKCB, P3H2, CIRBP, RFX3, SOX11, HNF1B, HCFC2, CLDN5, FNDC4, BIN1, PFN4, ALPK2, TRIB2, RD3, URI1, TSHZ3, FOXG1, HPN, GATA6, CEND1, PIK3R2, GATA3, ADAMTS12, CBARP, GRIN2A, INPP5A, PCBP3, PR…
GOTERM_BP_ALL	GO:0051128~regulation of cellular component organization	199	20.3476	8.75623e-11	CYFIP2, DIXDC1, SMC5, CLDN1, LSM11, SOX17, FAM110C, DPF1, DPYSL3, CREB3L2, PIP4K2A, PLCE1, DPF3, SYNPO, ARPIN, ST6GAL1, PRKCH, ACTN2, ACSL6, CIRBP, HNF1B, CLDN5, BIN1, PFN4, WDPCP, PRKD1, NUMBL, URI1, MTMR3, HPN, PIK3R2, GATA3, FLRT1, SNX9, STXBP6, CCL21A, FER1L5, PRRT2, BCL11A, SMARCA2, SMARCA4, CCDC88A, MYO5B, SNAI2, SDC1, TENM2, DOC2A, MED16, PCSK5, SIGLECE, AKAP13, TRIM9, CSRP3, ANKRD1, APC2,…
GOTERM_BP_ALL	GO:0051960~regulation of nervous system development	101	10.3272	8.89417e-11	FOXA1, DIXDC1, IL1RAP, CDH2, CREB3L2, PALM, DPYSL3, ENPP2, NRCAM, RGS6, PRKCH, SEMA6A, DSCAM, WNT5A, ACSL6, TSC1, SOX11, ATP1B2, OLFM1, BIN1, TNIK, PRKD1, ROR2, RTN4R, BRSK1, NUMBL, NTM, FOXG1, CEND1, GATA3, PSEN1, FOXO3, EFNB3, FLRT1, DVL3, MBP, KIF3C, ASIC2, SKIL, LRRC4B, FZD2, WNT3A, BCL11A, ARHGAP33, BMP4, CCDC88A, DAB2, ID2, LHX1, MYO5B, UST, MAP3K13, GSK3B, TENM4, HEY1, ANKRD1, PHACTR1, NCO…
GOTERM_BP_ALL	GO:0010604~positive regulation of macromolecule metabolic process	230	23.5174	9.72111e-11	CYFIP2, MYT1L, PWWP2B, DIXDC1, ADARB1, ELK4, NDST1, SOX17, MSANTD1, DPF1, CREB3L2, PLCE1, DPF3, DIP2A, SOX4, CCBE1, PRKCH, DAPK1, CIRBP, RFX3, SOX11, HNF1B, CLDN5, GAREM1, FNDC1, CCNY, PRKD1, TRIB2, HPN, GATA6, PIK3R2, GATA3, PIK3R6, NKX2-1, SNX9, APOB, CCL21A, ZBTB7C, STAT5B, NDFIP1, FZD2, BCL11A, ZFP516, FZD8, ERLIN2, SMARCA2, ST18, FLI1, SOX30, SMARCA4, GADD45G, FOSL2, CCDC88A, ID2, MKX, TCF23…
GOTERM_BP_ALL	GO:0009887~animal organ morphogenesis	103	10.5317	1.06641e-10	FOXA1, IFT172, NAB2, ZFAND5, ADARB1, RORB, FGF1, LIPA, NDST1, CDH2, NAGLU, SOX17, LZTS2, SOX4, GAMT, DSCAM, PRKCB, FBXW11, OSR1, WNT5A, TPM1, HNF1B, SOX11, PGF, OLFM1, WDPCP, ALPK2, ROR2, FSCN2, FBN2, TSHZ3, FOXG1, HPN, GATA6, GATA3, PSEN1, FOXO3, KIF3A, NKX2-1, DVL3, SMAD4, FZD2, WNT3A, FZD6, FUZ, ESR2, FLI1, SMARCA4, FOSL2, BMP4, EXT1, DAB2, COL5A1, ID2, LHX1, SNAI2, FGFR4, FGFR2, RYR1, HMX3, G…
GOTERM_BP_ALL	GO:0040011~locomotion	156	15.9509	1.07177e-10	CYFIP2, TRIO, ZFAND5, FAM107A, DIXDC1, ADARB1, FGF1, CXCL14, CLDN1, ACTG1, SYDE1, CDH2, SOX17, ADGRA2, FAM110C, DPYSL3, ADORA1, ENPP2, NRCAM, ARPIN, KIRREL3, CCBE1, ST6GAL1, SEMA6A, UNC5A, DSCAM, WNT5A, ADIPOQ, TPM1, RFX3, ATP1B2, VASH1, PGF, ARMC2, CLDN5, PFN4, PRTN3, WDPCP, PRKD1, ROR2, FSCN2, FBN2, RTN4R, CD274, CSF1R, CEMIP, FOXG1, PXN, ECSCR, CEND1, PIK3R2, ABHD6, GATA3, PSEN1, PLD1, FOXO3, …
GOTERM_BP_ALL	GO:0050794~regulation of cellular process	632	64.6217	1.26721e-10	CYFIP2, TRIO, MYT1L, IFT172, PWWP2B, EHMT1, SMC5, ADARB1, HTR4, DCAF5, CLDN1, LIPA, ZFYVE1, RXFP3, ELK4, ZFYVE28, NDST1, LSM11, SOX17, MSANTD1, FAM110C, LIPG, DPYSL3, CREB3L2, PIP4K2A, PLCE1, BBX, DIP2A, ZFP282, ARPIN, PKNOX2, CCBE1, RBFOX1, PRKCH, UNC5A, DAPK1, PRKCB, CLEC11A, HPCAL1, RFX3, SOX11, HCFC2, CLDN5, BIN1, IFT81, RABL3, PRKD1, RNF122, RD3, URI1, MTMR3, HPN, GATA6, GATA3, ADAMTS12, GRI…
GOTERM_BP_ALL	GO:0016477~cell migration	125	12.7812	1.31673e-10	ZFAND5, FAM107A, DIXDC1, ADARB1, FGF1, CXCL14, CLDN1, ACTG1, SYDE1, CDH2, SOX17, ADGRA2, FAM110C, DPYSL3, ADORA1, ENPP2, ARPIN, KIRREL3, CCBE1, SEMA6A, WNT5A, ADIPOQ, TPM1, ATP1B2, VASH1, PGF, CLDN5, PRTN3, WDPCP, PRKD1, ROR2, FSCN2, FBN2, CD274, CSF1R, CEMIP, FOXG1, PXN, CEND1, PIK3R2, ABHD6, GATA3, PSEN1, PLD1, FOXO3, ADAMTS12, CNN2, NKX2-1, ZFP580, CCL21A, STAT5B, SMAD4, FUZ, MCC, ESR2, NET1, …
GOTERM_BP_ALL	GO:0048598~embryonic morphogenesis	71	7.25971	1.38281e-10	HMX3, TENM4, IFT172, GLI1, AFF3, ETS2, GPI1, NDST1, POFUT2, NAGLU, MECOM, SOX17, SUFU, CC2D2A, KDM6B, NCOA1, FBXW4, OSR1, WNT5A, ADIPOQ, HNF1B, TSC1, SOX11, PAX2, ZEB1, LATS2, ALDH1A1, GAS1, WDPCP, ROR2, FBN2, YAP1, FOXC1, FOXG1, HPN, GATA6, USH1C, AI597479, PSEN1, GATA3, DLL1, ZFP36L1, HECTD1, KIF3A, DVL3, MBP, MSX1, CTHRC1, TBX1, SMAD4, FZD2, WNT3A, ZBTB16, SEMA4C, FZD6, WDR19, LAMB1, FUZ, TTC3…
GOTERM_BP_ALL	GO:0060284~regulation of cell development	103	10.5317	1.54445e-10	FOXA1, DIXDC1, CDH2, ADGRA2, CREB3L2, PALM, DPYSL3, ENPP2, NRCAM, RGS6, ST6GAL1, PRKCH, SEMA6A, DSCAM, WNT5A, ADIPOQ, ACSL6, RFX3, TSC1, SOX11, ATP1B2, OLFM1, CLDN5, BIN1, TNIK, PRKD1, ROR2, RTN4R, BRSK1, CSF1R, NUMBL, NTM, FOXG1, GATA3, PSEN1, FOXO3, EFNB3, MBP, KIF3C, SKIL, SMAD4, WNT3A, BCL11A, ANKRD23, ARHGAP33, BMP4, CCDC88A, DAB2, ID2, MYO5B, UST, MAP3K13, GSK3B, TENM4, COL14A1, AKAP13, HEY…
GOTERM_BP_ALL	GO:0060429~epithelium development	116	11.8609	1.57378e-10	FOXA1, IFT172, FGF1, CLDN1, LIPA, ACTG1, ZFP36, CDH2, NAGLU, SOX17, BASP1, LZTS2, SOX4, PRKCH, OSR1, WNT5A, ADIPOQ, RFX3, HNF1B, TSC1, SOX11, PGF, KRT9, CLDN5, WDPCP, ROR2, BRSK1, CSF1R, TSHZ3, HPN, PXN, GATA6, GATA3, PSEN1, ADAMTS12, ZFP36L1, KIF3A, NKX2-1, DVL3, SKIL, SMAD4, TMEM132E, FZD2, WNT3A, FZD6, FUZ, ESR2, SMARCA4, FOSL2, BMP4, EXT1, DAB2, COL5A1, ID2, LHX1, SNAI2, SDC1, FGFR4, FGFR2, C…
GOTERM_BP_ALL	GO:0007417~central nervous system development	95	9.7137	1.94811e-10	GABRB3, HMX3, GSK3B, TENM4, KCNC1, SLC23A1, IFT172, DIXDC1, ADARB1, GLI1, SYNE2, NDST1, CDH2, NAGLU, MECOM, ADGRA2, SUFU, ENPP2, NRCAM, PHACTR1, PRKG1, SOX4, KDM6B, NCOA1, KIRREL3, DSCAM, FBXW11, WNT5A, APLP1, HNF1B, TSC1, SOX11, ATP1B2, NAV2, PAX2, SIRT2, BACE2, ZEB1, BIN1, SELENOP, GAS1, ROR2, RTN4R, GRIA1, CSF1R, FOXC1, NUMBL, ZFP423, RTN1, LRP1, FOXG1, DBX1, CEND1, PSEN1, ASCL1, FOXO3, DLL1, …
GOTERM_BP_ALL	GO:0051147~regulation of muscle cell differentiation	38	3.88548	3.55972e-10	CSF1R, GSK3B, MEGF10, TSHZ3, COL14A1, PRDM6, TCF23, AKAP6, DLL1, CXCL14, HDAC9, ACTG1, ZFP36L1, AKAP13, CSRP3, RANBP3L, HEY1, BOC, DPF3, MSX1, HIF1AN, SOX4, EID2B, TBX1, SMARCE1, SMAD4, WNT3A, ANKRD23, LAMB1, SMARCA2, SMARCA4, IL4, BMP4, ZEB1, ID2, PRKD1, MKX, FGFR2
GOTERM_BP_ALL	GO:0050789~regulation of biological process	661	67.5869	3.78604e-10	CYFIP2, TRIO, MYT1L, IFT172, PWWP2B, EHMT1, SMC5, ADARB1, HTR4, DCAF5, CLDN1, LIPA, ZFYVE1, RXFP3, ELK4, ZFYVE28, NDST1, LSM11, SOX17, MSANTD1, FAM110C, LIPG, DPYSL3, CREB3L2, PIP4K2A, PLCE1, BBX, DIP2A, ZFP282, ARPIN, PKNOX2, GAMT, CHID1, CCBE1, RBFOX1, PRKCH, UNC5A, DAPK1, PRKCB, CLEC11A, HPCAL1, RFX3, SOX11, HCFC2, CLDN5, BIN1, IFT81, RABL3, PRKD1, RNF122, RD3, URI1, MTMR3, HPN, GATA6, GATA3, …
GOTERM_BP_ALL	GO:0045596~negative regulation of cell differentiation	87	8.89571	5.06969e-10	FOXA1, GSK3B, TRIO, PRDM6, TCF23, DIXDC1, ZFP608, RORB, SLC7A10, CXCL14, ACTG1, SPRED3, ZFP36, CSRP3, HEY1, BCL7A, DPYSL3, SOX4, EID2B, ZHX2, SEMA6A, ABCC8, OSR1, WNT5A, ADIPOQ, ZFP536, KREMEN1, TSC1, SOX11, ATP1B2, SIRT2, MMP11, ZEB1, TRIB2, RTN4R, YAP1, CSF1R, LRP1, NTM, FOXG1, HPN, LRP3, PSEN1, GATA3, ASCL1, FOXO3, ADAMTS12, DLL1, FSTL4, ZFP36L1, DLL3, FSTL3, RANBP3L, EFNB3, SLIT1, NKX2-1, SPO…
GOTERM_BP_ALL	GO:0048562~embryonic organ morphogenesis	44	4.49898	9.04266e-10	YAP1, FBN2, HMX3, IFT172, FOXG1, HPN, USH1C, PSEN1, GATA3, GLI1, DLL1, NDST1, NAGLU, SOX17, KIF3A, SUFU, DVL3, MSX1, CTHRC1, TBX1, FZD2, WNT3A, OSR1, WNT5A, WDR19, FZD6, FUZ, HNF1B, SOX11, TTC39C, PAX2, TBX2, MIB1, SMARCA4, BMP4, ZEB1, ID2, LHX1, ALDH1A1, GAS1, WDPCP, ROR2, NEUROG1, FGFR2
GOTERM_BP_ALL	GO:0006810~transport	282	28.8344	1.06306e-09	SLC23A1, IFT172, AQP4, ZDHHC8, HTR4, CLDN1, LIPA, NIPAL4, CREB3L2, LIPG, PIEZO2, FAM53C, PIP4K2A, PLCE1, SOX4, ENTPD1, RSAD2, DAPK1, ACTN2, PRKCB, MYO7B, CACNA2D3, ACSL6, HPCAL1, RFX3, SOX11, HNF1B, FNDC1, PPP1R3C, BIN1, IFT81, RABL3, KCNQ3, WDPCP, PRKD1, SLC22A4, RD3, LMAN2L, HPN, AGAP1, PIK3R2, GATA3, CBARP, GRIN2A, CRACR2B, KCNMB1, KCNMB2, GSG1L, OTOF, SNX9, STXBP6, APOB, SEC31B, PRELID3A, CCL…
GOTERM_BP_ALL	GO:0065007~biological regulation	689	70.4499	1.21714e-09	CYFIP2, TRIO, MYT1L, IFT172, PWWP2B, EHMT1, SMC5, ADARB1, HTR4, DCAF5, CLDN1, LIPA, ZFYVE1, RXFP3, ELK4, ZFYVE28, NDST1, LSM11, SOX17, MSANTD1, FAM110C, LIPG, DPYSL3, CREB3L2, PIP4K2A, PLCE1, BBX, DIP2A, ZFP282, ARPIN, PKNOX2, GAMT, CHID1, CCBE1, RBFOX1, PRKCH, UNC5A, DAPK1, PRKCB, CLEC11A, HPCAL1, RFX3, SOX11, HCFC2, CLDN5, BIN1, IFT81, RABL3, PRKD1, RNF122, RD3, URI1, MTMR3, HPN, GATA6, AGAP1, …
GOTERM_BP_ALL	GO:0060537~muscle tissue development	57	5.82822	1.29404e-09	FHOD3, RYR1, RTL1, GSK3B, MEGF10, TENM4, COL14A1, ZFAND5, FHL2, GLI1, FGF1, AKAP13, CSRP3, SGCD, NAGLU, HEY1, CFL2, BOC, ANKRD1, PGM5, PRKG1, KDM6B, RBFOX1, ACTN2, OSR1, WNT5A, TPM1, TSC1, SOX11, SIRT2, ALPK2, YAP1, POPDC2, FOXC1, TSHZ3, GATA6, AKAP6, DLL1, HDAC9, BARX2, RXRA, MYH11, SKIL, TBX1, SMAD4, KCNJ11, WNT3A, LRRC27, STAC3, S100B, EPOR, TBX2, FOSL2, BMP4, ID2, TLL2, FGFR2
GOTERM_BP_ALL	GO:0048568~embryonic organ development	59	6.03272	1.30046e-09	HMX3, COL18A1, RTL1, IFT172, GLI1, PCSK5, SYDE1, NDST1, NAGLU, SOX17, HEY1, SUFU, CC2D2A, NCOA1, OSR1, WNT5A, HNF1B, SOX11, VASH1, PAX2, ZEB1, ALDH1A1, GAS1, WDPCP, ROR2, FBN2, YAP1, CEBPA, FOXC1, FOXG1, HPN, USH1C, PSEN1, GATA3, DLL1, ZFP36L1, HECTD1, KIF3A, DVL3, MSX1, CTHRC1, TBX1, FZD2, WNT3A, FZD6, MBD2, WDR19, FUZ, TTC39C, TBX4, TBX2, MIB1, SMARCA4, BMP4, KRT19, ID2, LHX1, NEUROG1, FGFR2
GOTERM_BP_ALL	GO:0098609~cell-cell adhesion	90	9.20245	1.35473e-09	CYFIP2, PCDHGB7, TENM2, PCDHGB6, PCDHGB5, MEGF10, TENM4, PCDHGB4, HFE, PCDHGB2, ZFP608, AQP4, IL1RAP, LRRC32, CLDN1, ACTG1, CDH2, BOC, NCK2, NRCAM, EMILIN1, MADCAM1, JAK2, PRKG1, SOX4, KIRREL3, PCDHGA7, PCDHGA6, ENTPD1, PCDHGA5, DUSP3, PCDHGA4, DSCAM, PCDHGA3, PCDHGA2, BTN1A1, WNT5A, ADIPOQ, ATP1B2, PCDHA11, PCDHGA9, CLDN11, CLDN5, ZEB1, TMX1, PCDHGB1, PELI1, CD47, DENND6A, SOS2, DSC2, DSC3, CD27…
GOTERM_BP_ALL	GO:0031175~neuron projection development	96	9.81595	1.64087e-09	CYFIP2, GSK3B, TENM2, RAB3A, TRIO, DIXDC1, BICDL1, ADARB1, PTPRK, ACTG1, ATCAY, CDH2, CREB3L2, PALM, DPYSL3, BOC, NCK2, ANKRD1, NRCAM, DIP2A, JAK2, PRKG1, KIRREL3, SEMA6A, UNC5A, DSCAM, WNT5A, APLP1, ACSL6, KREMEN1, NGB, TSC1, ETV1, ATP1B2, GFRA3, OLFM1, GPRIN1, GAS1, TNIK, ROR2, PRKD1, ZFP212, SHANK1, RTN4R, BRSK1, CSF1R, NUMBL, NRN1, LRP1, ATL1, NTM, FOXG1, AKAP5, PSEN1, GATA3, FSTL4, MALT1, CA…
GOTERM_BP_ALL	GO:0007156~homophilic cell adhesion via plasma membrane adhesion molecules	29	2.96524	2.00342e-09	PCDHGB7, PCDHGB6, PCDHGB5, PCDHGB4, PCDHGB2, PCDHB22, PCDHB21, PCDHB20, CDH2, NRCAM, PCDH1, KIRREL3, PCDHGA7, PCDHGA6, PCDHGA5, DSCAM, PCDHGA4, PCDHGC5, PCDHGA3, PCDHGC4, PCDHGA2, PCDHGC3, PCDHA11, PCDHGA9, IGSF11, PCDHB19, PCDHGB1, DSC2, DSC3
GOTERM_BP_ALL	GO:0009893~positive regulation of metabolic process	241	24.6421	2.12584e-09	CYFIP2, MYT1L, PWWP2B, DIXDC1, ADARB1, ELK4, NDST1, SOX17, MSANTD1, DPF1, CREB3L2, PIP4K2A, PLCE1, DPF3, DIP2A, SOX4, CCBE1, PRKCH, DAPK1, CIRBP, RFX3, SOX11, HNF1B, CLDN5, GAREM1, FNDC1, CCNY, PRKD1, TRIB2, HPN, GATA6, PIK3R2, GATA3, PIK3R6, SEC14L2, NKX2-1, SNX9, APOB, CCL21A, ZBTB7C, STAT5B, NDFIP1, FZD2, BCL11A, ZFP516, FZD8, ERLIN2, SMARCA2, ST18, FLI1, SOX30, SMARCA4, GADD45G, FOSL2, CCDC88…
GOTERM_BP_ALL	GO:0009719~response to endogenous stimulus	142	14.5194	2.60823e-09	FOXA1, HFE, FAM107A, FGF1, CLDN1, LIPA, ACTG1, NDST1, ZFP36, SOX17, ADORA1, PIP4K2A, PRKCB, ACTN2, APLP1, WNT5A, ADIPOQ, HPCAL1, TSC1, SOX11, CLDN5, FNDC4, GAREM1, TNIK, PRKD1, ROR2, FBN2, GRIA1, URI1, HPN, PXN, CREM, GATA6, PIK3R2, GATA3, PSEN1, PLD1, FOXO3, ADAMTS12, ZFP36L1, GRIN2A, ADAMTS13, FLRT1, NKX2-1, MBP, SKIL, CCL21A, GGT5, STAT5B, SMAD4, WNT3A, BCL11A, FUZ, FBXO32, ESR2, SOX30, SMARCA…
GOTERM_BP_ALL	GO:0098742~cell-cell adhesion via plasma-membrane adhesion molecules	38	3.88548	2.84425e-09	PCDHGB7, TENM2, PCDHGB6, PCDHGB5, TENM4, PCDHGB4, PCDHGB2, IL1RAP, PCDHB22, CLDN1, PCDHB21, PCDHB20, CDH2, NRCAM, MBP, PCDH1, LRRC4B, KIRREL3, PCDHGA7, PCDHGA6, PCDHGA5, DSCAM, PCDHGA4, PCDHGC5, PCDHGA3, PCDHGC4, PCDHGA2, PCDHGC3, ADIPOQ, PCDHA11, PCDHGA9, IGSF11, CLDN11, CLDN5, PCDHB19, PCDHGB1, DSC2, DSC3
GOTERM_BP_ALL	GO:0045664~regulation of neuron differentiation	76	7.77096	3.08661e-09	FOXA1, GSK3B, DIXDC1, CDH2, HEY1, CREB3L2, PALM, DPYSL3, ANKRD1, NRCAM, RGS6, NCOA1, ZHX2, SEMA6A, DSCAM, WNT5A, ZFP536, ACSL6, KREMEN1, TSC1, SOX11, ATP1B2, OLFM1, ZEB1, BIN1, TNIK, ROR2, PRKD1, SHANK1, RTN4R, BRSK1, NUMBL, LRP1, NTM, FOXG1, AKAP5, PSEN1, GATA3, ASCL1, FOXO3, DLL1, FSTL4, CACNG7, MAPK8, EFNB3, SLIT1, SPOCK1, FYN, MBP, SHOC2, ALKAL2, KIF3C, S1PR5, SKIL, BEND6, NTRK2, WNT3A, KIDIN…
GOTERM_BP_ALL	GO:0032989~cellular component morphogenesis	104	10.6339	3.13779e-09	FHOD3, CYFIP2, RAB3A, TRIO, DIXDC1, ADARB1, LIPA, ACTG1, CDH2, SOX17, CFL2, PALM, ENPP2, NRCAM, DIP2A, ARPIN, KIRREL3, ST6GAL1, SEMA6A, UNC5A, DSCAM, ACTN2, APLP1, WNT5A, TPM1, OLFM1, PFN4, WDPCP, TNIK, PRKD1, RTN4R, BRSK1, CSF1R, NUMBL, NRN1, FOXG1, HPN, PXN, GATA3, PSEN1, EFNB3, KIF3A, FLRT1, NKX2-1, MBP, MYH11, SKIL, SMAD4, WNT3A, BCL11A, SMARCA4, FOSL2, ARHGAP33, EXT1, DAB2, EFNA2, BAMBI, ID2…
GOTERM_BP_ALL	GO:0048584~positive regulation of response to stimulus	177	18.0982	3.79867e-09	FOXA1, CYFIP2, IFT172, HFE, DIXDC1, FGF1, CXCL14, CLDN1, LIPA, ACTG1, TIAL1, NDST1, CDH2, NAGLU, ADGRA2, FAM110C, OSBP, DPF1, ADORA1, SLC39A6, PLCE1, DPF3, SOX4, CSNK1G3, CCBE1, PRKCH, RSAD2, DSCAM, PRKCB, IGFBP4, FBXW11, BTN1A1, WNT5A, ADIPOQ, SOX11, HCFC2, MR1, PGF, GAREM1, TMX1, RAB34, TNIK, MASP1, PRKD1, ROR2, RTN4R, CD274, CSF1R, GATA6, CACNA1D, GATA3, PSEN1, FOXO3, PIK3R6, KLK7, GRIN2A, NLR…
GOTERM_BP_ALL	GO:0045165~cell fate commitment	40	4.08998	3.92153e-09	FOXA1, ZFP521, ONECUT2, TENM4, MYT1L, FOXG1, GATA6, DBX1, WNT8B, PSEN1, GATA3, ASCL1, DLL1, ETS2, DLL3, SOX17, SUFU, PDPN, NKX2-1, TBX1, KDM6B, APC2, SMAD4, WNT3A, NTRK3, WNT5A, HNF1B, TBX4, PAX2, TBX2, SMARCA4, EXT1, IL4, BMP4, LATS2, ID2, GAS1, ROR2, NEUROG1, FGFR2
GOTERM_BP_ALL	GO:0048738~cardiac muscle tissue development	38	3.88548	4.20895e-09	YAP1, FHOD3, POPDC2, GSK3B, FOXC1, TENM4, COL14A1, GATA6, FHL2, AKAP6, FGF1, GLI1, DLL1, AKAP13, CSRP3, RXRA, SGCD, NAGLU, HEY1, ANKRD1, MYH11, PRKG1, TBX1, KDM6B, SMAD4, KCNJ11, ACTN2, WNT3A, LRRC27, WNT5A, TPM1, TSC1, EPOR, TBX2, BMP4, ID2, ALPK2, FGFR2
GOTERM_BP_ALL	GO:0043583~ear development	37	3.78323	4.94888e-09	GABRB3, HMX3, CEBPA, FOXG1, HPN, USH1C, GATA3, DLL1, CXCL14, NAGLU, HEY1, KIF3A, DVL3, MSX1, CTHRC1, TBX1, TMC1, FZD2, ATP8B1, WNT3A, OSR1, WNT5A, WDR19, FZD6, HPCAL1, CYS1, TTC39C, PAX2, TBX2, BMP4, ZEB1, KCNMA1, GAS1, WDPCP, ROR2, NEUROG1, FGFR2
GOTERM_BP_ALL	GO:0044699~single-organism process	753	76.9939	5.89337e-09	CYFIP2, TRIO, MYT1L, IFT172, EHMT1, SMC5, ADARB1, HTR4, DCAF5, CLDN1, LIPA, RXFP3, ELK4, ZFYVE28, NDST1, LSM11, SOX17, FAM110C, LIPG, DPYSL3, CREB3L2, PIP4K2A, PLCE1, BBX, DIP2A, ARPIN, GAMT, CHID1, CCBE1, RBFOX1, PRKCH, UNC5A, DAPK1, PRKCB, CLEC11A, HPCAL1, RFX3, SOX11, HCFC2, TMEM80, ARMC2, CLDN5, BIN1, IFT81, RABL3, PRKD1, ACOT6, RNF122, RD3, URI1, MTMR3, HPN, GATA6, GATA3, ADAMTS12, ADAMTS15,…
GOTERM_BP_ALL	GO:0003007~heart morphogenesis	39	3.98773	6.19455e-09	YAP1, RYR1, FOXC1, IFT172, GATA6, FHL2, PSEN1, GATA3, DLL1, RXRA, NAGLU, HEY1, SOX17, KIF3A, SUFU, ANKRD1, DVL3, SLIT3, MSX1, SOX4, TBX1, SMAD4, FZD2, WNT3A, WNT5A, TPM1, SOX11, EPOR, TBX2, MIB1, SMARCA4, EXT1, BMP4, OLFM1, COL5A1, ID2, SNAI2, ALPK2, FGFR2
GOTERM_BP_ALL	GO:0042471~ear morphogenesis	26	2.65849	7.75144e-09	HMX3, FOXG1, HPN, USH1C, GATA3, DLL1, NAGLU, DVL3, MSX1, CTHRC1, TBX1, FZD2, WNT3A, OSR1, WNT5A, WDR19, FZD6, TTC39C, PAX2, TBX2, ZEB1, GAS1, WDPCP, ROR2, NEUROG1, FGFR2
GOTERM_BP_ALL	GO:0050767~regulation of neurogenesis	88	8.99796	8.17968e-09	FOXA1, GSK3B, TENM4, DIXDC1, CDH2, HEY1, CREB3L2, PALM, DPYSL3, ENPP2, ANKRD1, NRCAM, PHACTR1, RGS6, NCOA1, ZHX2, SEMA6A, PRKCH, ANXA2, DSCAM, ABCC8, WNT5A, ZFP536, ACSL6, KREMEN1, TSC1, SOX11, ATP1B2, SIRT2, OLFM1, ZEB1, BIN1, TNIK, ROR2, PRKD1, SHANK1, RTN4R, YAP1, BRSK1, NUMBL, LRP1, NTM, FOXG1, AKAP5, PSEN1, GATA3, ASCL1, FOXO3, DLL1, FSTL4, DLL3, CACNG7, MAPK8, EFNB3, SLIT1, SPOCK1, FYN, MBP…
GOTERM_BP_ALL	GO:0090596~sensory organ morphogenesis	41	4.19223	8.61014e-09	FBN2, HMX3, IFT172, FOXG1, HPN, USH1C, RORB, GATA3, DLL1, NAGLU, DVL3, MSX1, SOX4, CTHRC1, TBX1, NTRK2, ZHX2, FZD2, DSCAM, WNT3A, OSR1, WNT5A, WDR19, FZD6, FUZ, SOX11, TTC39C, PAX2, TBX2, BMP4, RP1, ZEB1, COL5A1, LHX1, ALDH1A1, GAS1, WDPCP, ROR2, FSCN2, NEUROG1, FGFR2
GOTERM_BP_ALL	GO:0048839~inner ear development	34	3.47648	8.61909e-09	GABRB3, HMX3, CEBPA, FOXG1, HPN, USH1C, GATA3, DLL1, CXCL14, NAGLU, HEY1, KIF3A, DVL3, MSX1, CTHRC1, TBX1, TMC1, FZD2, ATP8B1, WNT3A, WNT5A, FZD6, HPCAL1, CYS1, TTC39C, PAX2, TBX2, BMP4, ZEB1, KCNMA1, WDPCP, ROR2, NEUROG1, FGFR2
GOTERM_BP_ALL	GO:0048870~cell motility	135	13.8037	8.78931e-09	ZFAND5, FAM107A, DIXDC1, ADARB1, FGF1, CXCL14, CLDN1, ACTG1, SYDE1, CDH2, SOX17, ADGRA2, FAM110C, DPYSL3, ADORA1, ENPP2, ARPIN, KIRREL3, CCBE1, SEMA6A, WNT5A, ADIPOQ, TPM1, RFX3, ATP1B2, VASH1, PGF, ARMC2, CLDN5, PFN4, PRTN3, WDPCP, PRKD1, ROR2, FSCN2, FBN2, CD274, CSF1R, CEMIP, FOXG1, PXN, CEND1, PIK3R2, ABHD6, GATA3, PSEN1, PLD1, FOXO3, ADAMTS12, CACNA1E, CNN2, NKX2-1, ZFP580, APOB, CCL21A, STA…
GOTERM_BP_ALL	GO:0051674~localization of cell	135	13.8037	9.39323e-09	ZFAND5, FAM107A, DIXDC1, ADARB1, FGF1, CXCL14, CLDN1, ACTG1, SYDE1, CDH2, SOX17, ADGRA2, FAM110C, DPYSL3, ADORA1, ENPP2, ARPIN, KIRREL3, CCBE1, SEMA6A, WNT5A, ADIPOQ, TPM1, RFX3, ATP1B2, VASH1, PGF, ARMC2, CLDN5, PFN4, PRTN3, WDPCP, PRKD1, ROR2, FSCN2, FBN2, CD274, CSF1R, CEMIP, FOXG1, PXN, CEND1, PIK3R2, ABHD6, GATA3, PSEN1, PLD1, FOXO3, ADAMTS12, CACNA1E, CNN2, NKX2-1, ZFP580, APOB, CCL21A, STA…
GOTERM_BP_ALL	GO:0031325~positive regulation of cellular metabolic process	222	22.6994	1.02925e-08	CYFIP2, MYT1L, PWWP2B, DIXDC1, ADARB1, ELK4, NDST1, SOX17, MSANTD1, DPF1, CREB3L2, PIP4K2A, PLCE1, DPF3, DIP2A, SOX4, CCBE1, PRKCH, DAPK1, CIRBP, RFX3, SOX11, HNF1B, GAREM1, FNDC1, CCNY, PRKD1, TRIB2, HPN, GATA6, PIK3R2, GATA3, PIK3R6, NKX2-1, SNX9, CCL21A, ZBTB7C, STAT5B, NDFIP1, FZD2, ZFP516, FZD8, ERLIN2, SMARCA2, ST18, FLI1, SOX30, SMARCA4, GADD45G, FOSL2, CCDC88A, ID2, MKX, HIF3A, MED16, GLI…
GOTERM_BP_ALL	GO:0051241~negative regulation of multicellular organismal process	113	11.5542	1.11405e-08	FOXA1, CHRM3, HFE, DIXDC1, ZFP608, AQP4, RORB, ZFP36, DPYSL3, ADORA1, CHID1, SEMA6A, OSR1, BTN1A1, WNT5A, ADIPOQ, HNF1B, TSC1, SOX11, ATP1B2, VASH1, CLDN5, TMX1, BIN1, ALPK2, TRIB2, RTN4R, CD274, CSF1R, NTM, FOXG1, HPN, GATA6, ECSCR, CEND1, PIK3R2, GATA3, PSEN1, FOXO3, ADAMTS12, ZFP36L1, EFNB3, NLRP6, NKX2-1, MBP, STAT5B, SMAD4, NDFIP1, WNT3A, BCL11A, ZBTB16, FUZ, FBXO32, MCC, IL4, BMP4, DAB2, CO…
GOTERM_BP_ALL	GO:0051234~establishment of localization	287	29.3456	1.14128e-08	SLC23A1, IFT172, AQP4, ZDHHC8, HTR4, CLDN1, LIPA, NIPAL4, CREB3L2, LIPG, PIEZO2, FAM53C, PIP4K2A, PLCE1, SOX4, ENTPD1, RSAD2, DAPK1, ACTN2, PRKCB, MYO7B, CACNA2D3, ACSL6, HPCAL1, RFX3, SOX11, HNF1B, FNDC1, PPP1R3C, BIN1, IFT81, RABL3, KCNQ3, WDPCP, PRKD1, SLC22A4, RD3, LMAN2L, HPN, AGAP1, PIK3R2, GATA3, CBARP, GRIN2A, CRACR2B, KCNMB1, KCNMB2, GSG1L, OTOF, SNX9, STXBP6, APOB, SEC31B, PRELID3A, CCL…
GOTERM_BP_ALL	GO:0051240~positive regulation of multicellular organismal process	152	15.5419	1.38098e-08	FOXA1, CHRM3, DIXDC1, IL1RAP, FGF1, ACTG1, SYDE1, SOX17, ADGRA2, CREB3L2, PALM, DPYSL3, LIPG, ENPP2, RGS6, SOX4, CCBE1, PRKCH, SEMA6A, RSAD2, DSCAM, PRKCB, OSR1, WNT5A, ADIPOQ, TPM1, ACSL6, RFX3, ATP11C, SOX11, ATP1B2, PGF, OLFM1, BIN1, TNIK, PRKD1, ROR2, FBN2, CD274, CSF1R, NUMBL, FOXG1, HPN, PXN, GATA6, GATA3, PSEN1, FOXO3, PIK3R6, ZFP36L1, EFNB3, FLRT1, MBP, ZFP580, KIF3C, ASIC2, SKIL, LRRC4B,…
GOTERM_BP_ALL	GO:0016055~Wnt signaling pathway	50	5.11247	1.45549e-08	GSK3B, RNF14, DIXDC1, GLI1, CPZ, CDH2, SOX17, ADGRA2, SOST, LZTS2, SOX4, FBXW4, APC2, CSNK1G3, FBXW11, WNT5A, KREMEN1, LATS2, CCNY, TNIK, ROR2, ALPK2, YAP1, LRP1, WNT8B, PSEN1, GATA3, FOXO3, ZNRF3, DVL3, CTHRC1, SMAD4, FZD2, WNT3A, FZD6, MBD2, FZD8, FUZ, MCC, SOX30, SMARCA4, EXT1, DAB2, BAMBI, GNAQ, SNAI2, SDC1, HBP1, LGR6, FGFR2
GOTERM_BP_ALL	GO:0198738~cell-cell signaling by wnt	50	5.11247	1.68756e-08	GSK3B, RNF14, DIXDC1, GLI1, CPZ, CDH2, SOX17, ADGRA2, SOST, LZTS2, SOX4, FBXW4, APC2, CSNK1G3, FBXW11, WNT5A, KREMEN1, LATS2, CCNY, TNIK, ROR2, ALPK2, YAP1, LRP1, WNT8B, PSEN1, GATA3, FOXO3, ZNRF3, DVL3, CTHRC1, SMAD4, FZD2, WNT3A, FZD6, MBD2, FZD8, FUZ, MCC, SOX30, SMARCA4, EXT1, DAB2, BAMBI, GNAQ, SNAI2, SDC1, HBP1, LGR6, FGFR2
GOTERM_BP_ALL	GO:0007409~axonogenesis	53	5.41922	1.81628e-08	CYFIP2, GSK3B, TENM2, RAB3A, TRIO, DIXDC1, ADARB1, ACTG1, BOC, NRCAM, PRKG1, SEMA6A, UNC5A, DSCAM, WNT5A, APLP1, ETV1, GFRA3, OLFM1, GAS1, RTN4R, BRSK1, CSF1R, NUMBL, NRN1, LRP1, ATL1, FOXG1, PSEN1, GATA3, FSTL4, MALT1, EFNB3, SLIT1, NKX2-1, MBP, SLIT3, SKIL, NTRK2, SMAD4, WNT3A, BCL11A, NTRK3, SEMA4C, LAMB1, SEMA4G, EXT1, KLF7, EFNA2, LHX1, MYO5B, MAP3K13, FGFR2
GOTERM_BP_ALL	GO:0000904~cell morphogenesis involved in differentiation	75	7.66871	1.88253e-08	CYFIP2, COL18A1, GSK3B, TENM2, RAB3A, TRIO, DIXDC1, ADARB1, ACTG1, CDH2, SOX17, BOC, ENPP2, NRCAM, DIP2A, PRKG1, ST6GAL1, SEMA6A, UNC5A, DSCAM, WNT5A, APLP1, ETV1, GFRA3, OLFM1, LATS2, GAS1, WDPCP, TNIK, SHANK1, RTN4R, BRSK1, CSF1R, NUMBL, NRN1, LRP1, ATL1, FOXG1, PXN, AKAP5, PSEN1, GATA3, FSTL4, MALT1, MAPK8, EFNB3, PDPN, SLIT1, NKX2-1, FYN, MBP, SLIT3, SKIL, NTRK2, SMAD4, WNT3A, KIDINS220, BCL1…
GOTERM_BP_ALL	GO:0014706~striated muscle tissue development	52	5.31697	1.89549e-08	FHOD3, RYR1, RTL1, GSK3B, MEGF10, TENM4, COL14A1, FHL2, GLI1, FGF1, AKAP13, CSRP3, SGCD, NAGLU, HEY1, CFL2, ANKRD1, PGM5, PRKG1, KDM6B, RBFOX1, ACTN2, WNT5A, TPM1, TSC1, SOX11, SIRT2, ALPK2, YAP1, POPDC2, FOXC1, GATA6, AKAP6, DLL1, HDAC9, BARX2, RXRA, MYH11, SKIL, TBX1, SMAD4, KCNJ11, WNT3A, LRRC27, STAC3, S100B, EPOR, TBX2, BMP4, ID2, TLL2, FGFR2
GOTERM_BP_ALL	GO:0006915~apoptotic process	147	15.0307	1.94118e-08	FOXA1, CYFIP2, ADARB1, LIPA, IFIT3, IFIT2, TIAL1, ZFP36, ATCAY, ADORA1, LZTS2, SOX4, ST6GAL1, PRKCH, SEMA6A, UNC5A, DAPK1, PRKCB, OSR1, APLP1, WNT5A, ADIPOQ, HNF1B, CLIP3, OLFM1, FNDC1, BIN1, KCNQ3, PRKD1, ZFP212, RNF122, CD274, CSF1R, URI1, HPN, GATA6, ECSCR, GATA3, PSEN1, FOXO3, ZFP36L1, GRIN2A, NACC2, ASIC2, SKIL, CCL21A, IP6K2, STAT5B, SMAD4, WFS1, WNT3A, ZBTB16, FBXO32, ST18, ESR2, GADD45G, …
GOTERM_BP_ALL	GO:0042127~regulation of cell proliferation	137	14.0082	1.94767e-08	IFT172, ADARB1, FGF1, CLDN1, IFIT3, ACTG1, TIAL1, ZFP36, CDH2, SOX17, ADORA1, ENPP2, LZTS2, SOX4, FBXW4, ST6GAL1, PRKCH, OSR1, BTN1A1, CLEC11A, WNT5A, ADIPOQ, TPM1, P3H2, TSC1, SOX11, VASH1, PGF, CLDN5, GAREM1, PRKD1, CD274, CSF1R, FOXG1, HPN, GATA6, CEND1, GATA3, FOXO3, NDRG1, ZFP36L1, CNN2, CNN1, KIF3A, NACC2, ZFP580, ZBTB7C, STAT5B, SMAD4, NDFIP1, WNT3A, ZBTB16, FUZ, MCC, SMARCA2, ST18, ESR2, …
GOTERM_BP_ALL	GO:0060322~head development	75	7.66871	2.00334e-08	GABRB3, HMX3, GSK3B, KCNC1, SLC23A1, IFT172, ZFAND5, DIXDC1, GLI1, SYNE2, NDST1, CDH2, NAGLU, MECOM, PHACTR1, PRKG1, SOX4, KDM6B, NCOA1, KIRREL3, FBXW11, WNT5A, APLP1, HNF1B, TSC1, SOX11, ATP1B2, NAV2, PAX2, ZEB1, SELENOP, PAX9, GAS1, RTN4R, GRIA1, CSF1R, FOXC1, NUMBL, ZFP423, RTN1, FOXG1, CEND1, PSEN1, ASCL1, FOXO3, DLL1, AK8, KIF3A, SLIT1, NKX2-1, DVL3, FYN, MSX1, TBX1, NTRK2, ARNT2, WNT3A, SEM…
GOTERM_BP_ALL	GO:0051146~striated muscle cell differentiation	43	4.39673	2.08482e-08	FHOD3, POPDC2, RYR1, CSF1R, GSK3B, COL14A1, GATA6, FHL2, AKAP6, DLL1, HDAC9, BARX2, ACTG1, AKAP13, ADAMTS15, CSRP3, RXRA, SGCD, CDH2, NAGLU, CFL2, MYH11, PGM5, MSX1, PRKG1, TBX1, KDM6B, SMAD4, ACTN2, WNT3A, LRRC27, ANKRD23, TPM1, STAC3, DYRK1B, TSC1, IL4, BMP4, KRT19, TNNT3, SDC1, PRKD1, ALPK2
GOTERM_BP_ALL	GO:0007420~brain development	71	7.25971	2.12275e-08	GABRB3, HMX3, GSK3B, KCNC1, SLC23A1, IFT172, DIXDC1, GLI1, SYNE2, NDST1, CDH2, NAGLU, MECOM, PHACTR1, PRKG1, SOX4, KDM6B, NCOA1, KIRREL3, FBXW11, WNT5A, APLP1, HNF1B, TSC1, SOX11, ATP1B2, NAV2, PAX2, ZEB1, SELENOP, GAS1, RTN4R, GRIA1, CSF1R, FOXC1, NUMBL, ZFP423, RTN1, FOXG1, CEND1, PSEN1, ASCL1, FOXO3, DLL1, AK8, KIF3A, SLIT1, NKX2-1, DVL3, FYN, MSX1, NTRK2, ARNT2, WNT3A, SEMA4C, FZD6, LAMB1, ES…
GOTERM_BP_ALL	GO:0007167~enzyme linked receptor protein signaling pathway	83	8.48671	2.42904e-08	CYFIP2, RYR1, GSK3B, ONECUT2, FLT4, HFE, ZFAND5, PTPRK, LRRC32, FGF1, SPRED3, ZFYVE28, NDST1, CSRP3, ADGRA2, ADAMTSL2, NCK2, PIP4K2A, PLCE1, EMILIN1, SOST, JAK2, CCBE1, SEMA6A, DUSP3, IGFBP4, PRKCB, WNT5A, ADIPOQ, SOX11, NRG2, GFRA3, PGF, CLDN5, ZEB1, GAREM1, LATS2, PIK3CA, LCP2, ROR2, PRKD1, SOS2, FBN2, CSF1R, FOXC1, SHC2, ZFP423, LRP1, PXN, GATA6, PIK3R2, PSEN1, GATA3, ADAMTS12, FSTL1, FSTL4, F…
GOTERM_BP_ALL	GO:0030334~regulation of cell migration	86	8.79346	2.56561e-08	COL18A1, GSK3B, DOCK4, ONECUT2, FLT4, FAM107A, ADARB1, PTPRK, GLI1, FGF1, CXCL14, CLDN1, PCSK5, SYNE2, PIK3CG, ACTG1, GPI1, SYDE1, ADGRA2, FAM110C, MMP28, DPYSL3, ADORA1, ENPP2, PHACTR1, EMILIN1, MADCAM1, JAK2, PRKG1, ARPIN, CCBE1, EGFL7, SEMA6A, DUSP3, WNT5A, ADIPOQ, TPM1, ATP1B2, GAB2, VASH1, TIRAP, PGF, RHOB, CLDN5, WDPCP, CD47, ROR2, PRKD1, MAPRE2, FBN2, CSF1R, CD274, CEMIP, LRP1, PIK3R2, ABH…
GOTERM_BP_ALL	GO:0048729~tissue morphogenesis	67	6.85072	2.64962e-08	FOXA1, IFT172, ADARB1, FGF1, ACTG1, GPI1, POFUT2, NAGLU, SOX17, HEY1, SUFU, ANKRD1, LZTS2, CC2D2A, KDM6B, OSR1, WNT5A, TPM1, HNF1B, TSC1, SOX11, PAX2, PGF, RHOB, ALDH1A1, WDPCP, ROR2, YAP1, BRSK1, FOXC1, PXN, GREB1L, PSEN1, GATA3, ADAMTS12, DLL1, ZNRF3, HECTD1, RXRA, KIF3A, PDPN, NKX2-1, DVL3, MSX1, CTHRC1, TBX1, SMAD4, FZD2, WNT3A, SEMA4C, FZD6, KLK14, FUZ, KLHL3, TBX4, ESR2, EPOR, TBX2, MIB1, S…
GOTERM_BP_ALL	GO:0030001~metal ion transport	79	8.07771	2.68499e-08	RYR1, KCNK6, KCNC1, SLC23A1, LRRC38, HFE, ATP2A1, PIK3CG, BEST1, NIPAL4, ADORA1, SLC39A6, PLCE1, TMC1, GPR39, MMGT2, GP1BB, PRKCB, ABCC8, ACTN2, OSR1, SLC30A4, CACNA2D3, HPCAL1, TSC1, ATP1B2, TMX1, BIN1, KCNMA1, KCNQ3, PRKD1, SLC22A4, CEMIP, GRP, HPN, CACNA1D, AKAP6, AKAP5, PSEN1, CACNA1E, CBARP, CACNG7, KCNV2, GRIN2A, CACNG8, CRACR2B, KCNMB1, KCNMB2, FYN, CCL19, ASIC2, CACNG3, CNNM4, CCL21A, KCN…
GOTERM_BP_ALL	GO:0003205~cardiac chamber development	30	3.06748	2.74162e-08	FOXC1, LRP1, GATA6, GREB1L, FHL2, GATA3, PCSK5, NDST1, HECTD1, RXRA, NAGLU, HEY1, SUFU, DVL3, SLIT3, SOX4, TBX1, SMAD4, FZD2, WNT5A, TPM1, FUZ, SOX11, KIF7, EPOR, TBX2, SMARCA4, BMP4, ID2, FGFR2
GOTERM_BP_ALL	GO:0048667~cell morphogenesis involved in neuron differentiation	63	6.44172	2.79501e-08	CYFIP2, GSK3B, TENM2, RAB3A, TRIO, DIXDC1, ADARB1, ACTG1, BOC, NRCAM, DIP2A, PRKG1, SEMA6A, UNC5A, DSCAM, WNT5A, APLP1, ETV1, GFRA3, OLFM1, GAS1, WDPCP, TNIK, SHANK1, RTN4R, BRSK1, CSF1R, NUMBL, NRN1, LRP1, ATL1, FOXG1, AKAP5, PSEN1, GATA3, FSTL4, MALT1, MAPK8, EFNB3, SLIT1, NKX2-1, FYN, MBP, SLIT3, SKIL, NTRK2, SMAD4, WNT3A, KIDINS220, BCL11A, NTRK3, SEMA4C, LAMB1, SEMA4G, EXT1, ARHGAP33, KLF7, …
GOTERM_BP_ALL	GO:0001944~vasculature development	74	7.56646	2.81325e-08	COL18A1, FKBP10, RTL1, FLT4, ZFAND5, HIF3A, FGF1, PCSK5, LIPA, PIK3CG, ACTG1, SYDE1, NDST1, SGCD, CDH2, NAGLU, SOX17, HEY1, ADGRA2, SUFU, ANPEP, NRCAM, EMILIN1, SOX4, CCBE1, EGFL7, SEMA6A, ANXA2, PRKCB, ABCC8, OSR1, WNT5A, VASH1, KIF7, PGF, RHOB, CLDN5, PIK3CA, PXDN, CD47, PRKD1, YAP1, FOXC1, LRP1, PXN, GATA6, ECSCR, PIK3R2, PSEN1, DLL1, HDAC9, PIK3R6, ZFP36L1, ARHGAP22, HECTD1, RXRA, PDPN, KRIT1…
GOTERM_BP_ALL	GO:0072358~cardiovascular system development	74	7.56646	2.81325e-08	COL18A1, FKBP10, RTL1, FLT4, ZFAND5, HIF3A, FGF1, PCSK5, LIPA, PIK3CG, ACTG1, SYDE1, NDST1, SGCD, CDH2, NAGLU, SOX17, HEY1, ADGRA2, SUFU, ANPEP, NRCAM, EMILIN1, SOX4, CCBE1, EGFL7, SEMA6A, ANXA2, PRKCB, ABCC8, OSR1, WNT5A, VASH1, KIF7, PGF, RHOB, CLDN5, PIK3CA, PXDN, CD47, PRKD1, YAP1, FOXC1, LRP1, PXN, GATA6, ECSCR, PIK3R2, PSEN1, DLL1, HDAC9, PIK3R6, ZFP36L1, ARHGAP22, HECTD1, RXRA, PDPN, KRIT1…
GOTERM_BP_ALL	GO:0097435~supramolecular fiber organization	75	7.66871	3.07501e-08	FHOD3, CYFIP2, COL18A1, FKBP10, CEP126, COL14A1, GDA, IFT172, FAM107A, ACTG1, AKAP13, CSRP3, CFL2, DPYSL3, NCK2, PHACTR1, EMILIN1, PGM5, SYNPO, ARPIN, APC2, PLEKHG2, ANXA2, ACTN2, TPM1, MYO7B, P3H4, TSC1, RHOF, SPTB, KRT9, RHOB, CLIP3, MMP11, RP1, PIK3CA, BIN1, KRT36, PXDN, TNNT3, HCLS1, PFN4, MAPRE3, CD47, FSCN2, PRKD1, SHANK1, FOXC1, PXN, USH1C, PIK3R2, PSEN1, ADAMTS12, CNN2, CNN1, MAPK8, KISS1…
GOTERM_BP_ALL	GO:0023056~positive regulation of signaling	148	15.1329	3.17566e-08	FOXA1, CYFIP2, CHRM3, IFT172, HFE, FAM107A, DIXDC1, FGF1, LIPA, TIAL1, SYDE1, NDST1, CDH2, ADGRA2, FAM110C, OSBP, ADORA1, PLCE1, SOX4, CSNK1G3, CCBE1, PRKCH, RSAD2, PRKCB, IGFBP4, FBXW11, WNT5A, ADIPOQ, SOX11, SHISA7, GAREM1, RAB34, TNIK, PRKD1, ROR2, RTN4R, GRIA1, CSF1R, TSHZ3, GATA6, CACNA1D, GATA3, PSEN1, PIK3R6, GRIN2A, EFNB3, NLRP6, NACC2, DVL3, SKIL, CCL21A, GPR17, SMAD4, WNT3A, RASL10B, FZ…
GOTERM_BP_ALL	GO:0008283~cell proliferation	153	15.6442	3.21703e-08	RTL1, IFT172, DIXDC1, ADARB1, FGF1, CLDN1, LIPA, IFIT3, ACTG1, TIAL1, NDST1, ZFP36, CDH2, SOX17, ADORA1, ENPP2, LZTS2, SOX4, FBXW4, ST6GAL1, PRKCH, IGFBP4, OSR1, BTN1A1, CLEC11A, WNT5A, ADIPOQ, TPM1, P3H2, ACSL6, HNF1B, TSC1, SOX11, VASH1, PGF, CLDN5, GAREM1, PRKD1, CD274, CSF1R, NUMBL, FOXG1, HPN, GATA6, CEND1, GATA3, PSEN1, FOXO3, NDRG1, ZFP36L1, CNN2, CNN1, KIF3A, NACC2, ZFP580, ZBTB7C, STAT5B…
GOTERM_BP_ALL	GO:0008219~cell death	154	15.7464	3.22029e-08	FOXA1, CYFIP2, ADARB1, LIPA, IFIT3, IFIT2, ACTG1, TIAL1, ZFP36, ATCAY, ADORA1, LZTS2, SOX4, ST6GAL1, PRKCH, SEMA6A, UNC5A, DAPK1, PRKCB, OSR1, APLP1, WNT5A, ADIPOQ, HNF1B, CLIP3, OLFM1, FNDC1, BIN1, KCNQ3, PRKD1, ALPK2, ZFP212, RNF122, CD274, CSF1R, URI1, HPN, GATA6, ECSCR, GATA3, PSEN1, FOXO3, ZFP36L1, GRIN2A, NLRP6, NACC2, ASIC2, SKIL, CCL21A, IP6K2, STAT5B, SMAD4, WFS1, WNT3A, ZBTB16, FBXO32, …
GOTERM_BP_ALL	GO:1905114~cell surface receptor signaling pathway involved in cell-cell signaling	56	5.72597	3.41946e-08	GABRB3, GSK3B, RNF14, DIXDC1, GLI1, CPZ, CDH2, SOX17, ADGRA2, ADORA1, SOST, LZTS2, SOX4, FBXW4, APC2, CSNK1G3, FBXW11, WNT5A, KREMEN1, LATS2, CCNY, TNIK, ROR2, ALPK2, SHANK1, YAP1, LRP1, WNT8B, PSEN1, GATA3, FOXO3, GLRA1, GRIN2A, ZNRF3, DVL3, CTHRC1, MPP2, SMAD4, FZD2, WNT3A, FZD6, MBD2, FZD8, FUZ, MCC, SOX30, SMARCA4, EXT1, DAB2, BAMBI, GNAQ, SNAI2, SDC1, HBP1, LGR6, FGFR2
GOTERM_BP_ALL	GO:0051270~regulation of cellular component movement	94	9.61145	3.42581e-08	COL18A1, GSK3B, DOCK4, ONECUT2, FLT4, FAM107A, ADARB1, PTPRK, GLI1, FGF1, CXCL14, CLDN1, PCSK5, SYNE2, PIK3CG, ACTG1, GPI1, SYDE1, ADGRA2, FAM110C, MMP28, DPYSL3, ADORA1, ENPP2, PHACTR1, EMILIN1, MADCAM1, JAK2, PRKG1, ARPIN, CCBE1, EGFL7, SEMA6A, DUSP3, DSCAM, WNT5A, ADIPOQ, TPM1, ATP1B2, GAB2, VASH1, TIRAP, PGF, RHOB, CLDN5, BIN1, WDPCP, CD47, ROR2, PRKD1, MAPRE2, DSC2, FBN2, CSF1R, CD274, CEMIP…
GOTERM_BP_ALL	GO:0048858~cell projection morphogenesis	67	6.85072	3.64129e-08	CYFIP2, GSK3B, TENM2, RAB3A, TRIO, DIXDC1, ADARB1, ACTG1, BOC, ENPP2, NRCAM, DIP2A, PRKG1, ARPIN, KIRREL3, SEMA6A, UNC5A, DSCAM, WNT5A, APLP1, ETV1, GFRA3, OLFM1, GAS1, TNIK, SHANK1, RTN4R, BRSK1, CSF1R, NUMBL, NRN1, LRP1, ATL1, FOXG1, AKAP5, PSEN1, GATA3, FSTL4, MALT1, CACNG7, MAPK8, EFNB3, FLRT1, SLIT1, NKX2-1, FYN, MBP, SLIT3, SKIL, NTRK2, SMAD4, WNT3A, KIDINS220, BCL11A, NTRK3, SEMA4C, LAMB1,…
GOTERM_BP_ALL	GO:0016043~cellular component organization	376	38.4458	3.79958e-08	CYFIP2, TRIO, IFT172, PWWP2B, DIXDC1, EHMT1, AQP4, SMC5, ADARB1, CLDN1, LIPA, LSM11, SOX17, FAM110C, DPF1, DPYSL3, CREB3L2, LIPG, PIP4K2A, PLCE1, DPF3, DIP2A, SYNPO, ARPIN, ST6GAL1, PRKCH, UNC5A, ACTN2, PRKCB, MYO7B, ACSL6, CIRBP, RFX3, P3H4, HNF1B, HCFC2, TMEM80, KRT9, ARMC2, CLDN5, BIN1, IFT81, KCNQ3, PFN4, PIH1D2, WDPCP, PRKD1, KCTD15, NUMBL, URI1, MTMR3, NRN1, FOXG1, HPN, PIK3R2, GATA3, ADAMT…
GOTERM_BP_ALL	GO:0000902~cell morphogenesis	92	9.40695	3.93149e-08	CYFIP2, COL18A1, GSK3B, TENM2, RAB3A, TRIO, DIXDC1, ADARB1, LIPA, ACTG1, CDH2, SOX17, PALM, BOC, ENPP2, NRCAM, DIP2A, PRKG1, ARPIN, KIRREL3, ST6GAL1, SEMA6A, UNC5A, DSCAM, WNT5A, APLP1, TPM1, ETV1, GFRA3, OLFM1, LATS2, GAS1, WDPCP, TNIK, SHANK1, RTN4R, YAP1, BRSK1, CSF1R, NUMBL, NRN1, LRP1, ATL1, FOXG1, HPN, PXN, AKAP5, PSEN1, GATA3, FSTL4, MALT1, CACNG7, MAPK8, EFNB3, KIF3A, PDPN, FLRT1, SLIT1, …
GOTERM_BP_ALL	GO:0001568~blood vessel development	71	7.25971	4.06239e-08	COL18A1, FKBP10, RTL1, FLT4, HIF3A, FGF1, PCSK5, LIPA, PIK3CG, ACTG1, SYDE1, NDST1, SGCD, CDH2, NAGLU, SOX17, HEY1, ADGRA2, SUFU, ANPEP, NRCAM, EMILIN1, SOX4, CCBE1, EGFL7, SEMA6A, ANXA2, PRKCB, ABCC8, OSR1, WNT5A, VASH1, KIF7, PGF, RHOB, CLDN5, PIK3CA, PXDN, CD47, PRKD1, YAP1, FOXC1, LRP1, PXN, GATA6, ECSCR, PIK3R2, PSEN1, DLL1, HDAC9, PIK3R6, ZFP36L1, ARHGAP22, HECTD1, RXRA, KRIT1, CCL2, APOB, …
GOTERM_BP_ALL	GO:0010647~positive regulation of cell communication	147	15.0307	4.10959e-08	FOXA1, CYFIP2, CHRM3, IFT172, HFE, FAM107A, DIXDC1, FGF1, LIPA, TIAL1, SYDE1, NDST1, CDH2, ADGRA2, FAM110C, OSBP, ADORA1, PLCE1, SOX4, CSNK1G3, CCBE1, PRKCH, RSAD2, PRKCB, IGFBP4, FBXW11, WNT5A, ADIPOQ, SOX11, SHISA7, GAREM1, RAB34, TNIK, PRKD1, ROR2, RTN4R, GRIA1, CSF1R, TSHZ3, GATA6, CACNA1D, GATA3, PSEN1, PIK3R6, GRIN2A, EFNB3, NLRP6, NACC2, DVL3, SKIL, CCL21A, GPR17, SMAD4, WNT3A, RASL10B, FZ…
GOTERM_BP_ALL	GO:0045935~positive regulation of nucleobase-containing compound metabolic process	141	14.4172	4.54799e-08	FOXA1, ICE2, MYT1L, PWWP2B, ADARB1, RORB, FGF1, ETS2, ACTG1, ELK4, ZFP36, SOX17, MSANTD1, CREB3L2, DPF1, DPF3, SOX4, FBXW11, OSR1, WNT5A, CIRBP, RFX3, DYRK1B, HNF1B, SOX11, CYS1, SUPT7L, ERG, PRKD1, ROR2, ZFP212, HPN, CREM, GATA6, CACNA1D, PIK3R2, GATA3, PSEN1, FOXO3, ZFP36L1, NPAS3, NKX2-1, DVL3, ZBTB7C, STAT5B, SMAD4, FZD2, ZFP516, WNT3A, ZBTB16, ANKRD23, ERLIN2, POU2F2, SMARCA2, ST18, ESR2, FL…
GOTERM_BP_ALL	GO:0065008~regulation of biological quality	272	27.8119	4.55038e-08	CYFIP2, ISOC2B, AQP4, SMC5, ZDHHC8, HTR4, ZFYVE1, CLDN1, LIPA, SOX17, LIPG, PIEZO2, PLCE1, SYNPO, SOX4, ARPIN, HABP2, ENTPD1, ACTN2, PRKCB, CIRBP, RFX3, SOX11, HNF1B, CPT1C, CLDN5, BIN1, RABL3, KCNQ3, PFN4, WDPCP, PRKD1, RNF122, TSHZ3, HPN, PIK3R2, GATA3, GRIN2A, ADAMTS13, KCNMB1, CHST10, KCNMB2, FLRT1, NKX2-1, OTOF, RDH14, SNX9, APOB, CCL21A, ATP6V0A1, STAT5B, NDFIP1, PRRT2, FZD2, BCL11A, FZD6, …
GOTERM_BP_ALL	GO:0045892~negative regulation of transcription, DNA-templated	109	11.1452	4.57777e-08	FOXA1, ZBTB25, MYT1L, IFT172, PRDM6, NAB2, EHMT1, ZFP608, RORB, ETS2, ELK4, ZFP36, BASP1, SOX4, FBXW11, RALGAPA1, OSR1, WNT5A, ADIPOQ, RFX3, KCTD1, HNF1B, SOX11, HCFC2, BIN1, URI1, TSHZ3, FOXG1, CREM, GATA6, GATA3, PSEN1, FOXO3, PCBP3, MIER2, NACC2, NKX2-1, SKIL, SMAD4, WFS1, ATP8B1, BCL11A, ZBTB16, SMARCA2, PHC3, ST18, ESR2, SOX30, SMARCA4, IL4, BMP4, DAB2, YEATS2, ID2, LHX1, MAP3K10, SNAI2, HBP…
GOTERM_BP_ALL	GO:0012501~programmed cell death	153	15.6442	4.69115e-08	FOXA1, CYFIP2, ADARB1, LIPA, IFIT3, IFIT2, ACTG1, TIAL1, ZFP36, ATCAY, ADORA1, LZTS2, SOX4, ST6GAL1, PRKCH, SEMA6A, UNC5A, DAPK1, PRKCB, OSR1, APLP1, WNT5A, ADIPOQ, HNF1B, CLIP3, OLFM1, FNDC1, BIN1, KCNQ3, PRKD1, ALPK2, ZFP212, RNF122, CD274, CSF1R, URI1, HPN, GATA6, ECSCR, GATA3, PSEN1, FOXO3, ZFP36L1, GRIN2A, NLRP6, NACC2, ASIC2, SKIL, CCL21A, IP6K2, STAT5B, SMAD4, WFS1, WNT3A, ZBTB16, FBXO32, …
GOTERM_BP_ALL	GO:1903507~negative regulation of nucleic acid-templated transcription	109	11.1452	4.755e-08	FOXA1, ZBTB25, MYT1L, IFT172, PRDM6, NAB2, EHMT1, ZFP608, RORB, ETS2, ELK4, ZFP36, BASP1, SOX4, FBXW11, RALGAPA1, OSR1, WNT5A, ADIPOQ, RFX3, KCTD1, HNF1B, SOX11, HCFC2, BIN1, URI1, TSHZ3, FOXG1, CREM, GATA6, GATA3, PSEN1, FOXO3, PCBP3, MIER2, NACC2, NKX2-1, SKIL, SMAD4, WFS1, ATP8B1, BCL11A, ZBTB16, SMARCA2, PHC3, ST18, ESR2, SOX30, SMARCA4, IL4, BMP4, DAB2, YEATS2, ID2, LHX1, MAP3K10, SNAI2, HBP…
GOTERM_BP_ALL	GO:0003279~cardiac septum development	23	2.35174	5.19197e-08	TBX1, SMAD4, FZD2, LRP1, WNT5A, GATA6, SOX11, FUZ, GATA3, KIF7, PCSK5, TBX2, SMARCA4, BMP4, NDST1, HECTD1, HEY1, SUFU, ID2, DVL3, SLIT3, SOX4, FGFR2
GOTERM_BP_ALL	GO:0007169~transmembrane receptor protein tyrosine kinase signaling pathway	58	5.93047	5.58687e-08	CYFIP2, GSK3B, FLT4, ZFAND5, FGF1, ZFYVE28, NDST1, CSRP3, ADGRA2, NCK2, PIP4K2A, PLCE1, EMILIN1, JAK2, CCBE1, SEMA6A, DUSP3, IGFBP4, PRKCB, WNT5A, ADIPOQ, NRG2, GFRA3, PGF, GAREM1, PIK3CA, LCP2, ROR2, PRKD1, SOS2, CSF1R, FOXC1, SHC2, LRP1, PXN, PIK3R2, PSEN1, GATA3, ADAMTS12, FSTL4, EFNB3, FLRT1, CCL2, FYN, ALKAL2, NTRK2, STAT5B, NTRK3, SPRY4, FUZ, ESR2, TBX2, EXT1, BMP4, CCDC88A, EFNA2, FGFR4, F…
GOTERM_BP_ALL	GO:0006357~regulation of transcription from RNA polymerase II promoter	175	17.8937	7.0131e-08	FOXA1, ZBTB25, MYT1L, IFT172, HFE, PRDM6, PWWP2B, EHMT1, ZFP608, RORB, FGF1, ETS2, ACTG1, ELK4, ZFP36, ZFP30, SOX17, CREB3L2, DPF1, BBX, DPF3, SOX4, PKNOX2, ZFP974, PRKCB, RALGAPA1, OSR1, WNT5A, RFX3, ZFP619, HNF1B, SOX11, CYS1, HCFC2, BIN1, ERG, PRKD1, ROR2, ZFP212, ZFP865, URI1, TSHZ3, FOXG1, TSHZ2, CREM, GATA6, PIK3R2, ZFP629, GATA3, PSEN1, FOXO3, NPAS3, PCBP3, MIER2, NACC2, NKX2-1, DVL3, ZKSC…
GOTERM_BP_ALL	GO:0048812~neuron projection morphogenesis	65	6.64622	7.07308e-08	CYFIP2, GSK3B, TENM2, RAB3A, TRIO, DIXDC1, ADARB1, ACTG1, BOC, NRCAM, DIP2A, PRKG1, KIRREL3, SEMA6A, UNC5A, DSCAM, WNT5A, APLP1, ETV1, GFRA3, OLFM1, GAS1, TNIK, SHANK1, RTN4R, BRSK1, CSF1R, NUMBL, NRN1, LRP1, ATL1, FOXG1, AKAP5, PSEN1, GATA3, FSTL4, MALT1, CACNG7, MAPK8, EFNB3, FLRT1, SLIT1, NKX2-1, FYN, MBP, SLIT3, SKIL, NTRK2, SMAD4, WNT3A, KIDINS220, BCL11A, NTRK3, SEMA4C, LAMB1, SEMA4G, S100B…
GOTERM_BP_ALL	GO:0002009~morphogenesis of an epithelium	58	5.93047	7.38328e-08	FOXA1, IFT172, FGF1, ACTG1, NAGLU, SOX17, HEY1, SUFU, LZTS2, CC2D2A, OSR1, WNT5A, HNF1B, TSC1, SOX11, PAX2, PGF, RHOB, ALDH1A1, WDPCP, ROR2, YAP1, BRSK1, PXN, GREB1L, PSEN1, GATA3, ADAMTS12, DLL1, ZNRF3, HECTD1, RXRA, KIF3A, PDPN, NKX2-1, DVL3, CTHRC1, TBX1, SMAD4, FZD2, WNT3A, SEMA4C, FZD6, KLK14, FUZ, KLHL3, TBX4, ESR2, TBX2, MIB1, SMARCA4, EXT1, BMP4, DAB2, COL5A1, LHX1, SNAI2, FGFR2
GOTERM_BP_ALL	GO:0061564~axon development	56	5.72597	8.10822e-08	CYFIP2, GSK3B, TENM2, RAB3A, TRIO, DIXDC1, ADARB1, ACTG1, BOC, NRCAM, JAK2, PRKG1, SEMA6A, UNC5A, DSCAM, WNT5A, APLP1, KREMEN1, ETV1, GFRA3, OLFM1, GAS1, RTN4R, BRSK1, CSF1R, NUMBL, NRN1, LRP1, ATL1, FOXG1, PSEN1, GATA3, FSTL4, MALT1, EFNB3, SLIT1, NKX2-1, MBP, SLIT3, SKIL, NTRK2, SMAD4, WNT3A, BCL11A, NTRK3, SEMA4C, LAMB1, SEMA4G, EXT1, KLF7, EFNA2, LHX1, MYO5B, MAP3K13, NEUROG1, FGFR2
GOTERM_BP_ALL	GO:0040012~regulation of locomotion	92	9.40695	8.41343e-08	COL18A1, GSK3B, DOCK4, ONECUT2, FLT4, FAM107A, ADARB1, PTPRK, GLI1, FGF1, CXCL14, CLDN1, PCSK5, SYNE2, PIK3CG, ACTG1, GPI1, SYDE1, ADGRA2, FAM110C, MMP28, DPYSL3, ADORA1, ENPP2, PHACTR1, EMILIN1, MADCAM1, JAK2, PRKG1, ARPIN, CCBE1, EGFL7, ST6GAL1, SEMA6A, DUSP3, DSCAM, WNT5A, ADIPOQ, TPM1, ATP1B2, GAB2, VASH1, TIRAP, PGF, RHOB, CLDN5, WDPCP, CD47, ROR2, PRKD1, MAPRE2, FBN2, CSF1R, CD274, CEMIP, L…
GOTERM_BP_ALL	GO:1902679~negative regulation of RNA biosynthetic process	109	11.1452	9.02004e-08	FOXA1, ZBTB25, MYT1L, IFT172, PRDM6, NAB2, EHMT1, ZFP608, RORB, ETS2, ELK4, ZFP36, BASP1, SOX4, FBXW11, RALGAPA1, OSR1, WNT5A, ADIPOQ, RFX3, KCTD1, HNF1B, SOX11, HCFC2, BIN1, URI1, TSHZ3, FOXG1, CREM, GATA6, GATA3, PSEN1, FOXO3, PCBP3, MIER2, NACC2, NKX2-1, SKIL, SMAD4, WFS1, ATP8B1, BCL11A, ZBTB16, SMARCA2, PHC3, ST18, ESR2, SOX30, SMARCA4, IL4, BMP4, DAB2, YEATS2, ID2, LHX1, MAP3K10, SNAI2, HBP…
GOTERM_BP_ALL	GO:0007154~cell communication	393	40.184	1.04463e-07	CYFIP2, TRIO, IFT172, ADARB1, HTR4, LIPA, ZFYVE1, RXFP3, ZFYVE28, NDST1, SOX17, FAM110C, PIP4K2A, PLCE1, CCBE1, PRKCH, UNC5A, DAPK1, PRKCB, HPCAL1, RFX3, SOX11, HCFC2, CLDN5, IFT81, RABL3, PRKD1, URI1, MTMR3, GATA6, GATA3, ADAMTS12, GRIN2A, PRKAR2B, ADAMTS19, NPBWR1, KCNMB2, FLRT1, NKX2-1, GSG1L, CCL21A, GPR17, PRRT2, FZD2, FZD6, FZD8, ERLIN2, ST18, GPR137C, SOX30, FOSL2, SLC6A5, GRIN3B, SNAI2, H…
GOTERM_BP_ALL	GO:0007423~sensory organ development	64	6.54397	1.1073e-07	GABRB3, HMX3, IFT172, RORB, CXCL14, SPRED3, NAGLU, HEY1, CC2D2A, SOX4, TMC1, ZHX2, DSCAM, OSR1, WNT5A, MYO7B, HPCAL1, SOX11, CYS1, PAX2, RP1, ZEB1, KCNMA1, ALDH1A1, PXDN, GAS1, WDPCP, ROR2, FSCN2, RD3, FBN2, CEBPA, FOXC1, FOXG1, HPN, USH1C, PSEN1, GATA3, ASCL1, DLL1, RXRA, KIF3A, DVL3, MSX1, SKIL, CTHRC1, TBX1, NTRK2, TMEM132E, FZD2, ATP8B1, WNT3A, NTRK3, FZD6, WDR19, FUZ, TTC39C, TBX2, SMARCA4, …
GOTERM_BP_ALL	GO:0006811~ion transport	124	12.6789	1.23283e-07	CHRM3, RAB3A, SLC23A1, HFE, BEST1, NIPAL4, OSBP, ADORA1, PIEZO2, SLC39A6, PLCE1, ENTPD1, MMGT2, DAPK1, PRKCB, ACTN2, OSR1, SLC30A4, CACNA2D3, HPCAL1, ACSL6, ATP11C, TSC1, ATP1B2, TMX1, BIN1, KCNQ3, SLC27A6, PRKD1, XPR1, SLC22A4, GRIA1, CEMIP, HPN, CACNA1D, PSEN1, CACNA1E, TMEM241, CBARP, KCNV2, GRIN2A, CRACR2B, KCNMB1, KCNMB2, GSG1L, ASIC2, PRELID3A, CCL21A, ATP6V0A1, IP6K2, KCNF1, NDFIP1, WFS1, …
GOTERM_BP_ALL	GO:0030111~regulation of Wnt signaling pathway	39	3.98773	1.26803e-07	YAP1, GSK3B, LRP1, RNF14, DIXDC1, PSEN1, FOXO3, GLI1, ZNRF3, CDH2, SOX17, ADGRA2, SOST, LZTS2, SOX4, CTHRC1, APC2, CSNK1G3, SMAD4, WNT3A, WNT5A, FZD6, MBD2, KREMEN1, FUZ, HNF1B, MCC, SOX30, SMARCA4, DAB2, LATS2, CCNY, BAMBI, GNAQ, SNAI2, ROR2, ALPK2, LGR6, FGFR2
GOTERM_BP_ALL	GO:0010628~positive regulation of gene expression	149	15.2352	1.36245e-07	FOXA1, ICE2, MYT1L, HFE, PWWP2B, ADARB1, RORB, FGF1, ETS2, ACTG1, ELK4, SOX17, MSANTD1, CREB3L2, SOX4, CCBE1, PRKCH, FBXW11, OSR1, WNT5A, CIRBP, RFX3, DYRK1B, HNF1B, SOX11, CYS1, VASH1, SUPT7L, OLFM1, CLDN5, ERG, PRKD1, ROR2, ZFP212, GRIA1, CSF1R, HPN, CREM, GATA6, PIK3R2, GATA3, PSEN1, PLD1, FOXO3, NPAS3, CNN2, BAG2, NKX2-1, DVL3, ZFP580, APOB, ZBTB7C, STAT5B, SMAD4, FZD2, ZFP516, WNT3A, BCL11A,…
GOTERM_BP_ALL	GO:0035295~tube development	68	6.95297	1.46057e-07	FOXA1, RAB3A, SLC23A1, FLT4, IFT172, GLI1, FGF1, PCSK5, LIPA, MECOM, SOX17, HEY1, SUFU, ADAMTSL2, LZTS2, CC2D2A, CCBE1, ANXA2, OSR1, WNT5A, HNF1B, TSC1, SOX11, PAX2, PGF, RHOB, RCN3, ZEB1, GAS1, WDPCP, YAP1, CEBPA, FOXC1, TSHZ3, PXN, GATA6, GREB1L, PSEN1, GATA3, ASCL1, DLL1, ZFP36L1, HECTD1, KIF3A, PDPN, NKX2-1, DVL3, CTHRC1, TBX1, SMAD4, FZD2, WNT3A, SEMA4C, FZD6, WDR19, FUZ, KLHL3, TBX4, TBX2, …
GOTERM_BP_ALL	GO:0071495~cellular response to endogenous stimulus	110	11.2474	1.46414e-07	FOXA1, HFE, FAM107A, FGF1, CLDN1, ACTG1, NDST1, ZFP36, PIP4K2A, PRKCB, ACTN2, APLP1, WNT5A, ADIPOQ, HPCAL1, SOX11, CLDN5, GAREM1, PRKD1, ROR2, FBN2, GRIA1, URI1, PXN, GATA6, PIK3R2, GATA3, PSEN1, FOXO3, ADAMTS12, ZFP36L1, GRIN2A, FLRT1, NKX2-1, SKIL, STAT5B, SMAD4, WNT3A, BCL11A, FUZ, FBXO32, ESR2, SMARCA4, IL4, BMP4, EXT1, DAB2, GRIN3B, BAMBI, LHX1, SNAI2, ECHDC3, FGFR4, FGFR2, GABRB3, RYR1, GSK…
GOTERM_BP_ALL	GO:0009790~embryo development	103	10.5317	1.55936e-07	FOXA1, RTL1, IFT172, ZFAND5, ETS2, SYDE1, NDST1, POFUT2, NAGLU, SOX17, FBXW4, OSR1, WNT5A, ADIPOQ, TPM1, HNF1B, TSC1, SOX11, VASH1, WDPCP, ROR2, DSC3, FBN2, TSHZ3, FOXG1, HPN, GATA6, GATA3, PSEN1, ZFP36L1, KIF3A, DVL3, MBP, APOB, SKIL, SMAD4, FZD2, WNT3A, ZBTB16, FZD6, FUZ, SMARCA4, TDRD1, BMP4, EXT1, DAB2, COL5A1, ID2, GNAQ, LHX1, FGFR2, HMX3, COL18A1, FKBP10, TENM4, GLI1, AFF3, FBLL1, PCSK5, GP…
GOTERM_BP_ALL	GO:0031344~regulation of cell projection organization	73	7.46421	1.57847e-07	GSK3B, TENM2, DIXDC1, SYNE2, CDH2, FAM110C, CREB3L2, PALM, DPYSL3, ENPP2, ANKRD1, PLCE1, NRCAM, ARPIN, SEMA6A, DSCAM, WNT5A, ACSL6, KREMEN1, TSC1, ATP1B2, OLFM1, RP1, WDPCP, TNIK, ROR2, PRKD1, SHANK1, RTN4R, YAP1, BRSK1, NUMBL, LRP1, NTM, USH1C, AKAP5, PSEN1, GATA3, PLD1, FSTL4, CACNG7, EFNB3, PDPN, SLIT1, SPOCK1, FYN, MBP, SHOC2, ALKAL2, KIF3C, CCL19, SKIL, CCL21A, NTRK2, ATP8B1, WNT3A, KIDINS22…
GOTERM_BP_ALL	GO:0009967~positive regulation of signal transduction	124	12.6789	1.729e-07	FOXA1, CYFIP2, IFT172, HFE, DIXDC1, FGF1, LIPA, TIAL1, NDST1, CDH2, ADGRA2, FAM110C, OSBP, ADORA1, PLCE1, SOX4, CSNK1G3, CCBE1, PRKCH, RSAD2, PRKCB, IGFBP4, FBXW11, WNT5A, ADIPOQ, SOX11, GAREM1, RAB34, TNIK, PRKD1, ROR2, RTN4R, CSF1R, GATA6, GATA3, PSEN1, PIK3R6, GRIN2A, NLRP6, NACC2, DVL3, SKIL, CCL21A, GPR17, SMAD4, WNT3A, FZD8, ST18, ESR2, GPR137C, GADD45G, SMARCA4, NET1, IL4, BMP4, CCDC88A, D…
GOTERM_BP_ALL	GO:0023052~signaling	389	39.7751	1.83452e-07	CYFIP2, TRIO, IFT172, ADARB1, HTR4, LIPA, RXFP3, ZFYVE28, NDST1, SOX17, FAM110C, PIP4K2A, PLCE1, CCBE1, PRKCH, UNC5A, DAPK1, PRKCB, HPCAL1, RFX3, SOX11, HCFC2, CLDN5, BIN1, IFT81, RABL3, PRKD1, URI1, GATA6, GATA3, ADAMTS12, GRIN2A, PRKAR2B, ADAMTS19, NPBWR1, KCNMB2, FLRT1, NKX2-1, GSG1L, CCL21A, GPR17, PRRT2, FZD2, FZD6, FZD8, ERLIN2, ST18, GPR137C, SOX30, FOSL2, SLC6A5, GRIN3B, SNAI2, HBP1, GABR…
GOTERM_BP_ALL	GO:0044087~regulation of cellular component biogenesis	90	9.20245	2.01733e-07	FHOD3, CYFIP2, GSK3B, TENM2, RAB3A, GDA, FAM107A, IL1RAP, MED16, CLDN1, PCSK5, SYNE2, ACTG1, TRIM9, AKAP13, FAM110C, PALM, DPYSL3, ENPP2, NCK2, PIP4K2A, PLCE1, EMILIN1, SOST, SYNPO, ARPIN, DUSP3, PRKCH, PLEKHG2, WNT5A, TPM1, HNF1B, TSC1, NRG2, BAZ1A, SPTB, SPIDR, TIRAP, SIRT2, CLIP3, CLDN5, RP1, BIN1, HCLS1, PFN4, WDPCP, MAPRE3, CD47, PRKD1, BIRC2, SHANK1, YAP1, CEBPA, MTMR3, LRP1, PXN, PIK3R2, P…
GOTERM_BP_ALL	GO:0032990~cell part morphogenesis	67	6.85072	2.0464e-07	CYFIP2, GSK3B, TENM2, RAB3A, TRIO, DIXDC1, ADARB1, ACTG1, BOC, ENPP2, NRCAM, DIP2A, PRKG1, ARPIN, KIRREL3, SEMA6A, UNC5A, DSCAM, WNT5A, APLP1, ETV1, GFRA3, OLFM1, GAS1, TNIK, SHANK1, RTN4R, BRSK1, CSF1R, NUMBL, NRN1, LRP1, ATL1, FOXG1, AKAP5, PSEN1, GATA3, FSTL4, MALT1, CACNG7, MAPK8, EFNB3, FLRT1, SLIT1, NKX2-1, FYN, MBP, SLIT3, SKIL, NTRK2, SMAD4, WNT3A, KIDINS220, BCL11A, NTRK3, SEMA4C, LAMB1,…
GOTERM_BP_ALL	GO:0035239~tube morphogenesis	46	4.70348	2.14181e-07	YAP1, FOXA1, IFT172, PXN, GATA6, GREB1L, PSEN1, GATA3, FGF1, DLL1, HECTD1, HEY1, MECOM, SOX17, KIF3A, SUFU, PDPN, NKX2-1, DVL3, LZTS2, CC2D2A, CTHRC1, TBX1, SMAD4, FZD2, WNT3A, OSR1, SEMA4C, WNT5A, FZD6, KLHL3, FUZ, HNF1B, TSC1, SOX11, PAX2, PGF, TBX2, RHOB, MIB1, EXT1, BMP4, ZEB1, ID2, LHX1, FGFR2
GOTERM_BP_ALL	GO:0042593~glucose homeostasis	37	3.78323	2.29775e-07	FOXA1, FBN2, CEBPA, LRP1, CACNA1D, PIK3R2, AQP4, PYGL, DBH, FOXO3, CACNA1E, GPI1, HK3, CSRP3, OSBP, CCL2, SOX4, GPR39, SMAD4, ZFP236, GCKR, KCNJ11, WFS1, ABCC8, PDE4C, ADIPOQ, OPRK1, PAX2, GCK, FOSL2, SMARCA4, BACE2, KLF7, VSNL1, PIK3CA, RAB34, FGFR4
GOTERM_BP_ALL	GO:0044700~single organism signaling	386	39.4683	2.32646e-07	CYFIP2, IFT172, ADARB1, HTR4, LIPA, RXFP3, ZFYVE28, NDST1, SOX17, FAM110C, PIP4K2A, PLCE1, CCBE1, PRKCH, UNC5A, DAPK1, PRKCB, HPCAL1, RFX3, SOX11, HCFC2, CLDN5, BIN1, IFT81, RABL3, PRKD1, URI1, GATA6, GATA3, ADAMTS12, GRIN2A, ADAMTS19, NPBWR1, KCNMB2, FLRT1, NKX2-1, GSG1L, CCL21A, GPR17, PRRT2, FZD2, FZD6, FZD8, ERLIN2, ST18, GPR137C, SOX30, FOSL2, SLC6A5, GRIN3B, SNAI2, HBP1, GABRB3, ITK, LRRC32…
GOTERM_BP_ALL	GO:0033500~carbohydrate homeostasis	37	3.78323	2.4821e-07	FOXA1, FBN2, CEBPA, LRP1, CACNA1D, PIK3R2, AQP4, PYGL, DBH, FOXO3, CACNA1E, GPI1, HK3, CSRP3, OSBP, CCL2, SOX4, GPR39, SMAD4, ZFP236, GCKR, KCNJ11, WFS1, ABCC8, PDE4C, ADIPOQ, OPRK1, PAX2, GCK, FOSL2, SMARCA4, BACE2, KLF7, VSNL1, PIK3CA, RAB34, FGFR4
GOTERM_BP_ALL	GO:0043269~regulation of ion transport	62	6.33947	2.85038e-07	CHRM3, RAB3A, KCNC1, LRRC38, HFE, ATP2A1, PIK3CG, BEST1, ADORA1, PRKG1, TMC1, GPR39, ENTPD1, DAPK1, PRKCB, ABCC8, ACTN2, OSR1, ACSL6, HPCAL1, ATP1B2, TMX1, BIN1, PRKD1, SHANK1, CEMIP, GRP, CACNA1D, AKAP6, AKAP5, PSEN1, CBARP, CACNG7, GRIN2A, CACNG8, CRACR2B, KCNMB1, GSG1L, FYN, ASIC2, CACNG3, KCNJ5, KCNJ11, KCNIP1, ATP8B1, WFS1, KCNJ15, STAC3, OPRK1, KLHL24, GCK, IL4, BMP4, GRIN3B, TSPAN13, GNAQ,…
GOTERM_BP_ALL	GO:0006366~transcription from RNA polymerase II promoter	145	14.8262	2.89324e-07	FOXA1, ZBTB25, ICE2, MYT1L, IFT172, HFE, PRDM6, PWWP2B, EHMT1, ZFP608, RORB, FGF1, ETS2, ELK4, ZFP36, SOX17, CREB3L2, SOX4, RALGAPA1, OSR1, WNT5A, RFX3, HNF1B, SOX11, CYS1, HCFC2, BIN1, ERG, PRKD1, ROR2, ZFP212, URI1, FOXG1, CREM, GATA6, PIK3R2, GATA3, PSEN1, FOXO3, PCBP3, MIER2, NACC2, NKX2-1, DVL3, RPRD1A, SKIL, ZBTB7C, STAT5B, SMAD4, WFS1, WNT3A, BCL11A, ZBTB16, ANKRD23, ERLIN2, POU2F2, SMARCA…
GOTERM_BP_ALL	GO:0000122~negative regulation of transcription from RNA polymerase II promoter	84	8.58896	3.00425e-07	FOXA1, TENM2, ZBTB25, MYT1L, IFT172, PRDM6, TCF23, FHL2, ZFP608, EHMT1, ETS2, ELK4, INSL6, ZFP36, HEY1, SUFU, NCK2, ANKRD1, SOX4, ZFP810, KLF11, ZHX2, ZFP653, PEG3, RALGAPA1, OSR1, ZFP536, HNF1B, SOX11, DUSP26, HCFC2, PAX2, SIRT2, ZEB1, BIN1, HCLS1, YAP1, CEBPA, FOXC1, URI1, FOXG1, GATA6, CREM, PSEN1, GATA3, ASCL1, FOXO3, HDAC9, BARX2, STRN3, PURB, RXRA, PCBP3, NACC2, MIER2, NKX2-1, MSX1, SKIL, E…
GOTERM_BP_ALL	GO:0031327~negative regulation of cellular biosynthetic process	130	13.2924	3.02995e-07	FOXA1, ZBTB25, MYT1L, IFT172, PRDM6, NAB2, EHMT1, ZFP608, RORB, DCAF5, ETS2, TIAL1, ELK4, ZFP36, BASP1, PALM, SOX4, ENTPD1, PRKCH, DAPK1, FBXW11, RALGAPA1, OSR1, WNT5A, ADIPOQ, RFX3, KCTD1, HNF1B, TSC1, SOX11, HCFC2, TMX1, BIN1, RD3, URI1, TSHZ3, FOXG1, CREM, GATA6, GATA3, PSEN1, FOXO3, ZFP36L1, PCBP3, MIER2, NACC2, NKX2-1, SKIL, SMAD4, WFS1, ATP8B1, BCL11A, ZBTB16, ERLIN2, MEX3D, SMARCA2, PHC3, …
GOTERM_BP_ALL	GO:0051049~regulation of transport	135	13.8037	3.07627e-07	CHRM3, MIDN, RAB3A, HFE, RAB3D, ZDHHC8, BEST1, ACTG1, POFUT2, CDH2, OSBP, LIPG, ADORA1, SOX4, ENTPD1, RSAD2, DAPK1, PRKCB, ACTN2, OSR1, WNT5A, ADIPOQ, HPCAL1, ACSL6, RFX3, SOX11, ATP1B2, CLIP3, FNDC1, TMX1, BIN1, RAB34, PRTN3, PRKD1, CEMIP, CACNA1D, PIK3R2, PSEN1, PLD1, CACNA1E, CBARP, CNN2, GRIN2A, CRACR2B, NLRP6, KIF3A, KCNMB1, GSG1L, SNX9, STXBP6, ASIC2, CCL21A, SMAD4, FER1L5, NDFIP1, PRRT2, W…
GOTERM_BP_ALL	GO:2000145~regulation of cell motility	86	8.79346	3.15295e-07	COL18A1, GSK3B, DOCK4, ONECUT2, FLT4, FAM107A, ADARB1, PTPRK, GLI1, FGF1, CXCL14, CLDN1, PCSK5, SYNE2, PIK3CG, ACTG1, GPI1, SYDE1, ADGRA2, FAM110C, MMP28, DPYSL3, ADORA1, ENPP2, PHACTR1, EMILIN1, MADCAM1, JAK2, PRKG1, ARPIN, CCBE1, EGFL7, SEMA6A, DUSP3, WNT5A, ADIPOQ, TPM1, ATP1B2, GAB2, VASH1, TIRAP, PGF, RHOB, CLDN5, WDPCP, CD47, ROR2, PRKD1, MAPRE2, FBN2, CSF1R, CD274, CEMIP, LRP1, PIK3R2, ABH…
GOTERM_BP_ALL	GO:0065009~regulation of molecular function	154	15.7464	3.21851e-07	FOXA1, CYFIP2, CHRM3, MIDN, HFE, IL1RAP, ADARB1, FGF1, IFIT2, ACTG1, ZFYVE28, SYDE1, ZFP36, PALM, RGS6, PRKCH, DAPK1, ACTN2, RALGAPA1, OSR1, WNT5A, ADIPOQ, HPCAL1, TSC1, SOX11, CYS1, ATP1B2, HCFC2, SHISA7, CLDN5, CCNY, BIN1, PRTN3, PRKD1, ROR2, TRIB2, RD3, RTN4R, CSF1R, URI1, CEMIP, HPN, PXN, AGAP1, CACNA1D, GATA3, PSEN1, PIK3R6, CBARP, ARHGAP22, BAG2, NLRP6, PRKAR2B, GSG1L, DVL3, MBP, SNX9, RALG…
GOTERM_BP_ALL	GO:1901700~response to oxygen-containing compound	144	14.7239	3.51107e-07	FOXA1, CHRM3, AQP4, RORB, CLDN1, LIPA, ACTG1, ZFP36, NAGLU, OSBP, PIP4K2A, SOX4, ST6GAL1, DAPK1, PRKCB, ACTN2, OSR1, APLP1, WNT5A, ADIPOQ, TPM1, HPCAL1, HNF1B, TSC1, CLDN5, RAB34, CMPK2, PRKD1, ZFP212, GRIA1, CD274, PXN, CREM, GATA6, CACNA1D, PIK3R2, GSTT1, PSEN1, PLD1, FOXO3, ZFP36L1, GRIN2A, ADAMTS13, KIF3A, KCNMB1, NKX2-1, MBP, ZFP580, APOB, CCL21A, IP6K2, STAT5B, ZFP236, GCKR, SMAD4, BCL11A, …
GOTERM_BP_ALL	GO:0043009~chordate embryonic development	73	7.46421	3.54944e-07	FOXA1, FKBP10, RTL1, IFT172, ZFAND5, FBLL1, PCSK5, GPI1, SYDE1, NDST1, MECOM, SOX17, HEY1, SUFU, CC2D2A, NCOA1, DUSP3, OSR1, WNT5A, TPM1, HNF1B, TSC1, SOX11, VASH1, PAX2, ZEB1, LATS2, G2E3, GAS1, WDPCP, ROR2, DSC3, YAP1, CEBPA, FOXC1, TSHZ3, GATA6, PSEN1, GATA3, DLL1, ZFP36L1, DLL3, ZFP14, HECTD1, RXRA, KIF3A, DVL3, MGAT1, MSX1, APOB, SKIL, CTHRC1, TBX1, ARNT2, SMAD4, FZD2, WNT3A, KIDINS220, SEMA…
GOTERM_BP_ALL	GO:0051254~positive regulation of RNA metabolic process	123	12.5767	3.58302e-07	FOXA1, ICE2, MYT1L, PWWP2B, ADARB1, RORB, FGF1, ETS2, ACTG1, ELK4, ZFP36, SOX17, MSANTD1, CREB3L2, SOX4, FBXW11, OSR1, WNT5A, CIRBP, RFX3, DYRK1B, HNF1B, SOX11, CYS1, SUPT7L, ERG, PRKD1, ROR2, ZFP212, HPN, CREM, GATA6, PIK3R2, GATA3, PSEN1, FOXO3, ZFP36L1, NPAS3, NKX2-1, DVL3, ZBTB7C, STAT5B, SMAD4, FZD2, ZFP516, WNT3A, ZBTB16, ANKRD23, ERLIN2, POU2F2, SMARCA2, ST18, ESR2, FLI1, SOX30, SMARCA4, F…
GOTERM_BP_ALL	GO:0009792~embryo development ending in birth or egg hatching	74	7.56646	3.66955e-07	FOXA1, FKBP10, RTL1, IFT172, ZFAND5, FBLL1, PCSK5, GPI1, SYDE1, NDST1, MECOM, SOX17, HEY1, SUFU, CC2D2A, NCOA1, DUSP3, OSR1, WNT5A, TPM1, HNF1B, TSC1, SOX11, VASH1, PAX2, ZEB1, LATS2, G2E3, GAS1, WDPCP, ROR2, DSC3, YAP1, CEBPA, FOXC1, TSHZ3, GATA6, PSEN1, GATA3, DLL1, ZFP36L1, DLL3, ZFP14, HECTD1, RXRA, KIF3A, DVL3, MGAT1, RICTOR, MSX1, APOB, SKIL, CTHRC1, TBX1, ARNT2, SMAD4, FZD2, WNT3A, KIDINS2…
GOTERM_BP_ALL	GO:0009890~negative regulation of biosynthetic process	132	13.4969	3.71199e-07	FOXA1, ZBTB25, MYT1L, IFT172, PRDM6, NAB2, EHMT1, ZFP608, RORB, DCAF5, ETS2, TIAL1, ELK4, ZFP36, BASP1, PALM, SOX4, ENTPD1, PRKCH, DAPK1, FBXW11, RALGAPA1, OSR1, WNT5A, ADIPOQ, RFX3, KCTD1, HNF1B, TSC1, SOX11, HCFC2, TMX1, BIN1, RD3, URI1, TSHZ3, FOXG1, CREM, GATA6, GATA3, PSEN1, FOXO3, ZFP36L1, PCBP3, MIER2, NACC2, NKX2-1, SKIL, SMAD4, WFS1, ATP8B1, BCL11A, ZBTB16, ERLIN2, MEX3D, SMARCA2, PHC3, …
GOTERM_BP_ALL	GO:1902680~positive regulation of RNA biosynthetic process	118	12.0654	4.09284e-07	FOXA1, ICE2, MYT1L, PWWP2B, RORB, FGF1, ETS2, ACTG1, ELK4, SOX17, MSANTD1, CREB3L2, SOX4, FBXW11, OSR1, WNT5A, RFX3, DYRK1B, HNF1B, SOX11, CYS1, SUPT7L, ERG, PRKD1, ROR2, ZFP212, HPN, CREM, GATA6, PIK3R2, GATA3, PSEN1, FOXO3, NPAS3, NKX2-1, DVL3, ZBTB7C, STAT5B, SMAD4, FZD2, ZFP516, WNT3A, ZBTB16, ANKRD23, ERLIN2, POU2F2, SMARCA2, ST18, ESR2, FLI1, SOX30, SMARCA4, FOSL2, IL4, BMP4, DAB2, BAMBI, I…
GOTERM_BP_ALL	GO:0060485~mesenchyme development	36	3.68098	4.19715e-07	YAP1, FOXA1, GSK3B, FOXC1, HPN, GATA3, DLL3, ZFP36L1, SPRED3, RANBP3L, RXRA, CDH2, HEY1, PDPN, SLC39A6, NKX2-1, MSX1, SOX4, TBX1, SMAD4, SEMA6A, WNT3A, OSR1, SEMA4C, WNT5A, FUZ, SEMA4G, PAX2, TBX2, EXT1, BMP4, OLFM1, DAB2, BAMBI, SNAI2, FGFR2
GOTERM_BP_ALL	GO:0010557~positive regulation of macromolecule biosynthetic process	132	13.4969	4.41807e-07	FOXA1, ICE2, MYT1L, PWWP2B, RORB, FGF1, ETS2, ACTG1, ELK4, SOX17, MSANTD1, CREB3L2, SOX4, PRKCH, FBXW11, OSR1, WNT5A, CIRBP, RFX3, DYRK1B, HNF1B, SOX11, CYS1, SUPT7L, ERG, PRKD1, ROR2, ZFP212, HPN, CREM, GATA6, PIK3R2, GATA3, PSEN1, PLD1, FOXO3, NPAS3, NKX2-1, DVL3, CCL21A, ZBTB7C, STAT5B, SMAD4, FZD2, ZFP516, WNT3A, ZBTB16, ANKRD23, ERLIN2, POU2F2, SMARCA2, ST18, ESR2, FLI1, SOX30, SMARCA4, FOSL…
GOTERM_BP_ALL	GO:0051961~negative regulation of nervous system development	41	4.19223	4.50366e-07	RTN4R, GSK3B, LRP1, NTM, FOXG1, DIXDC1, CEND1, PSEN1, ASCL1, FOXO3, DLL1, FSTL4, DLL3, EFNB3, HEY1, DPYSL3, SLIT1, SPOCK1, SHOC2, MBP, ZHX2, SEMA6A, BCL11A, WNT3A, ABCC8, NTRK3, MBD1, SEMA4C, WNT5A, ZFP536, KREMEN1, TSC1, SOX11, SEMA4G, ATP1B2, SIRT2, MIB1, BMP4, DAB2, ID2, MDGA1
GOTERM_BP_ALL	GO:0035556~intracellular signal transduction	175	17.8937	5.17402e-07	CHRM3, DGKB, DIXDC1, FGF1, LIPA, TIAL1, SYDE1, NDST1, ZFP36, CDH2, NAGLU, FAM110C, OSBP, ADORA1, PLCE1, STK32A, RGS6, STK32C, SOX4, PRKCH, SEMA6A, DAPK1, PRKCB, IGFBP4, FBXW11, RALGAPA1, WNT5A, ADIPOQ, HPCAL1, TSC1, SOX11, GAREM1, RABL3, TNIK, PRKD1, ROR2, TRIB2, RTN4R, BRSK1, CSF1R, URI1, SHC2, CACNA1D, PIK3R2, GATA3, PSEN1, FOXO3, NDRG1, PIK3R6, ZFP36L1, NLRP6, NACC2, DVL3, MBP, SKIL, RALGDS, C…
GOTERM_BP_ALL	GO:0042472~inner ear morphogenesis	21	2.14724	5.31915e-07	TBX1, HMX3, FZD2, WNT3A, FOXG1, FZD6, WNT5A, HPN, USH1C, GATA3, TTC39C, DLL1, PAX2, TBX2, ZEB1, DVL3, WDPCP, ROR2, NEUROG1, FGFR2, CTHRC1
GOTERM_BP_ALL	GO:0050768~negative regulation of neurogenesis	39	3.98773	5.88189e-07	RTN4R, GSK3B, LRP1, NTM, FOXG1, DIXDC1, PSEN1, ASCL1, FOXO3, DLL1, FSTL4, DLL3, EFNB3, HEY1, DPYSL3, SLIT1, SPOCK1, SHOC2, MBP, ZHX2, SEMA6A, BCL11A, WNT3A, ABCC8, NTRK3, MBD1, SEMA4C, WNT5A, ZFP536, KREMEN1, TSC1, SOX11, SEMA4G, ATP1B2, SIRT2, MIB1, BMP4, DAB2, ID2
GOTERM_BP_ALL	GO:2000027~regulation of organ morphogenesis	29	2.96524	5.92774e-07	FOXC1, HPN, GATA3, FGF1, GLI1, ZNRF3, RXRA, DVL3, MSX1, CTHRC1, TBX1, SMAD4, FZD2, WNT3A, PRKCB, WNT5A, FZD6, HNF1B, PAX2, TBX2, BMP4, DAB2, LHX1, PAX9, SNAI2, ROR2, FGFR4, FGFR2, LIMS2
GOTERM_BP_ALL	GO:1903508~positive regulation of nucleic acid-templated transcription	117	11.9632	6.06123e-07	FOXA1, ICE2, MYT1L, PWWP2B, RORB, FGF1, ETS2, ACTG1, ELK4, SOX17, MSANTD1, CREB3L2, SOX4, FBXW11, OSR1, WNT5A, RFX3, DYRK1B, HNF1B, SOX11, CYS1, SUPT7L, ERG, PRKD1, ROR2, ZFP212, CREM, GATA6, PIK3R2, GATA3, PSEN1, FOXO3, NPAS3, NKX2-1, DVL3, ZBTB7C, STAT5B, SMAD4, FZD2, ZFP516, WNT3A, ZBTB16, ANKRD23, ERLIN2, POU2F2, SMARCA2, ST18, ESR2, FLI1, SOX30, SMARCA4, FOSL2, IL4, BMP4, DAB2, BAMBI, ID2, L…
GOTERM_BP_ALL	GO:0045893~positive regulation of transcription, DNA-templated	117	11.9632	6.06123e-07	FOXA1, ICE2, MYT1L, PWWP2B, RORB, FGF1, ETS2, ACTG1, ELK4, SOX17, MSANTD1, CREB3L2, SOX4, FBXW11, OSR1, WNT5A, RFX3, DYRK1B, HNF1B, SOX11, CYS1, SUPT7L, ERG, PRKD1, ROR2, ZFP212, CREM, GATA6, PIK3R2, GATA3, PSEN1, FOXO3, NPAS3, NKX2-1, DVL3, ZBTB7C, STAT5B, SMAD4, FZD2, ZFP516, WNT3A, ZBTB16, ANKRD23, ERLIN2, POU2F2, SMARCA2, ST18, ESR2, FLI1, SOX30, SMARCA4, FOSL2, IL4, BMP4, DAB2, BAMBI, ID2, L…
GOTERM_BP_ALL	GO:0051253~negative regulation of RNA metabolic process	109	11.1452	6.24131e-07	FOXA1, ZBTB25, MYT1L, IFT172, PRDM6, NAB2, EHMT1, ZFP608, RORB, ETS2, ELK4, ZFP36, BASP1, SOX4, FBXW11, RALGAPA1, OSR1, WNT5A, ADIPOQ, RFX3, KCTD1, HNF1B, SOX11, HCFC2, BIN1, URI1, TSHZ3, FOXG1, CREM, GATA6, GATA3, PSEN1, FOXO3, PCBP3, MIER2, NACC2, NKX2-1, SKIL, SMAD4, WFS1, ATP8B1, BCL11A, ZBTB16, SMARCA2, PHC3, ST18, ESR2, SOX30, SMARCA4, IL4, BMP4, DAB2, YEATS2, ID2, LHX1, MAP3K10, SNAI2, HBP…
GOTERM_BP_ALL	GO:0060070~canonical Wnt signaling pathway	35	3.57873	6.59546e-07	YAP1, GSK3B, DIXDC1, WNT8B, GATA3, FOXO3, GLI1, ZNRF3, CDH2, SOX17, ADGRA2, DVL3, SOST, LZTS2, SOX4, CTHRC1, APC2, CSNK1G3, SMAD4, FZD2, WNT3A, WNT5A, FZD6, KREMEN1, FZD8, FUZ, MCC, EXT1, DAB2, LATS2, BAMBI, SNAI2, SDC1, ROR2, FGFR2
GOTERM_BP_ALL	GO:0006351~transcription, DNA-templated	210	21.4724	6.9271e-07	MYT1L, IFT172, PWWP2B, ZFP608, EHMT1, ELK4, SOX17, MSANTD1, DPF1, CREB3L2, BBX, DPF3, SOX4, PKNOX2, ZFP974, PRKCH, PRKCB, ZFP619, RFX3, SOX11, HNF1B, HCFC2, BIN1, PRKD1, TRIB2, ZFP865, URI1, TSHZ3, FOXG1, TSHZ2, GATA6, ZFP629, PIK3R2, GATA3, PCBP3, MIER2, NKX2-1, ZBTB7C, STAT5B, FZD2, BCL11A, ZFP516, FZD6, ERLIN2, SMARCA2, PHC3, ST18, FLI1, SOX30, SMARCA4, FOSL2, EXT1, ID2, SNAI2, HBP1, MKX, RCOR…
GOTERM_BP_ALL	GO:0043067~regulation of programmed cell death	125	12.7812	7.1091e-07	FOXA1, IFIT3, IFIT2, ACTG1, ZFP36, ADORA1, LZTS2, SOX4, ST6GAL1, PRKCH, DAPK1, OSR1, WNT5A, ADIPOQ, HNF1B, CLIP3, OLFM1, FNDC1, BIN1, ALPK2, RNF122, CD274, CSF1R, URI1, HPN, GATA6, ECSCR, GATA3, PSEN1, FOXO3, ZFP36L1, GRIN2A, NACC2, ASIC2, SKIL, CCL21A, IP6K2, STAT5B, SMAD4, WFS1, WNT3A, ZBTB16, FBXO32, ST18, ESR2, GADD45G, SMARCA4, NET1, IL4, BMP4, DAB2, GNAQ, MAP3K10, SNAI2, FGFR2, COL18A1, GSK…
GOTERM_BP_ALL	GO:0010941~regulation of cell death	125	12.7812	7.1091e-07	FOXA1, IFIT3, IFIT2, ACTG1, ZFP36, ADORA1, LZTS2, SOX4, ST6GAL1, PRKCH, DAPK1, OSR1, WNT5A, ADIPOQ, HNF1B, CLIP3, OLFM1, FNDC1, BIN1, ALPK2, RNF122, CD274, CSF1R, URI1, HPN, GATA6, ECSCR, GATA3, PSEN1, FOXO3, ZFP36L1, GRIN2A, NACC2, ASIC2, SKIL, CCL21A, IP6K2, STAT5B, SMAD4, WFS1, WNT3A, ZBTB16, FBXO32, ST18, ESR2, GADD45G, SMARCA4, NET1, IL4, BMP4, DAB2, GNAQ, MAP3K10, SNAI2, FGFR2, COL18A1, GSK…
GOTERM_BP_ALL	GO:0051173~positive regulation of nitrogen compound metabolic process	145	14.8262	7.63404e-07	FOXA1, ICE2, MYT1L, PWWP2B, ADARB1, RORB, FGF1, ETS2, ACTG1, ELK4, ZFP36, SOX17, MSANTD1, CREB3L2, DPF1, DPF3, SOX4, PRKCH, FBXW11, OSR1, WNT5A, CIRBP, RFX3, DYRK1B, HNF1B, SOX11, CYS1, SUPT7L, ERG, PRKD1, ROR2, ZFP212, HPN, CREM, GATA6, CACNA1D, PIK3R2, GATA3, PSEN1, PLD1, FOXO3, ZFP36L1, NPAS3, NKX2-1, DVL3, ZBTB7C, STAT5B, SMAD4, FZD2, ZFP516, WNT3A, ZBTB16, ANKRD23, ERLIN2, POU2F2, SMARCA2, S…
GOTERM_BP_ALL	GO:0071840~cellular component organization or biogenesis	378	38.6503	8.51076e-07	CYFIP2, TRIO, IFT172, PWWP2B, DIXDC1, EHMT1, AQP4, SMC5, ADARB1, CLDN1, LIPA, LSM11, SOX17, FAM110C, DPF1, DPYSL3, CREB3L2, LIPG, PIP4K2A, PLCE1, DPF3, DIP2A, SYNPO, ARPIN, ST6GAL1, PRKCH, UNC5A, ACTN2, PRKCB, MYO7B, ACSL6, CIRBP, RFX3, P3H4, HNF1B, HCFC2, TMEM80, KRT9, ARMC2, CLDN5, BIN1, IFT81, KCNQ3, PFN4, PIH1D2, WDPCP, PRKD1, KCTD15, NUMBL, URI1, MTMR3, NRN1, FOXG1, HPN, PIK3R2, GATA3, ADAMT…
GOTERM_BP_ALL	GO:0001708~cell fate specification	19	1.94274	9.17634e-07	TBX1, FOXA1, APC2, SMAD4, TENM4, MYT1L, WNT3A, NTRK3, WNT5A, DBX1, HNF1B, PSEN1, ASCL1, TBX4, DLL1, PAX2, TBX2, SOX17, SUFU
GOTERM_BP_ALL	GO:0034765~regulation of ion transmembrane transport	42	4.29448	9.4177e-07	CHRM3, CEMIP, GRP, KCNC1, LRRC38, CACNA1D, AKAP6, ATP2A1, AKAP5, PIK3CG, CBARP, CACNG7, GRIN2A, CACNG8, KCNMB1, GSG1L, FYN, ASIC2, CACNG3, TMC1, GPR39, KCNJ5, KCNJ11, KCNIP1, DAPK1, ACTN2, OSR1, KCNJ15, ACSL6, HPCAL1, STAC3, OPRK1, KLHL24, ATP1B2, TSPAN13, BIN1, FXYD1, FXYD7, PRKD1, FXYD5, FGF12, SHANK1
GOTERM_BP_ALL	GO:0032970~regulation of actin filament-based process	43	4.39673	9.47641e-07	FHOD3, CYFIP2, CSF1R, LRP1, PXN, FAM107A, DIXDC1, AKAP6, PIK3R2, ACTG1, CNN2, AKAP13, CSRP3, CFL2, PDPN, ADORA1, KISS1R, NCK2, RICTOR, SNX9, SYNPO, PDLIM4, CCL21A, ARPIN, SMAD4, PLEKHG2, ACTN2, ANKRD23, TPM1, TSC1, RHOF, SPTB, CCDC88A, PIK3CA, BIN1, FXYD1, SPIRE1, PFN4, HCLS1, PRKD1, CD47, DSC2, SHANK1
GOTERM_BP_ALL	GO:0072189~ureter development	9	0.920245	1.06275e-06	BMP4, TSHZ3, MECOM, SOX17, LHX1, OSR1, GATA3, LZTS2, PAX2
GOTERM_BP_ALL	GO:0070887~cellular response to chemical stimulus	217	22.1881	1.22684e-06	CYFIP2, AQP4, IFIT1, CLDN1, IFIT3, IFIT2, NDST1, SOX17, ADGRA2, DPYSL3, PIP4K2A, SOX4, CCBE1, DAPK1, ACTN2, PRKCB, HPCAL1, SOX11, CLDN5, GAREM1, FNDC1, KCNQ3, PRKD1, NUMBL, URI1, GATA6, PIK3R2, GATA3, ADAMTS12, GRIN2A, ADAMTS13, KCNMB1, FLRT1, NKX2-1, CCL21A, STAT5B, BCL11A, ST18, SMARCA4, NET1, EXT1, GRIN3B, ID2, SNAI2, ECHDC3, GABRB3, RYR1, KCNC1, HIF3A, PTPRK, LRRC32, LITAF, SLC22A12, C1QTNF4,…
GOTERM_BP_ALL	GO:0010721~negative regulation of cell development	42	4.29448	1.28312e-06	RTN4R, CSF1R, GSK3B, LRP1, NTM, FOXG1, DIXDC1, PSEN1, ASCL1, FOXO3, DLL1, FSTL4, DLL3, EFNB3, HEY1, DPYSL3, SLIT1, SPOCK1, SHOC2, MBP, ZHX2, SMAD4, SEMA6A, BCL11A, WNT3A, ABCC8, NTRK3, MBD1, SEMA4C, SPRY4, WNT5A, ZFP536, KREMEN1, TSC1, SOX11, SEMA4G, ATP1B2, SIRT2, MIB1, BMP4, DAB2, ID2
GOTERM_BP_ALL	GO:0030855~epithelial cell differentiation	69	7.05521	1.30308e-06	FOXA1, COL18A1, ONECUT2, GLI1, CLDN1, LIPA, SPRED3, ZFP36, UPK1B, CDH2, SOX17, HEY1, BASP1, MADCAM1, SOX4, KDM6B, TMC1, PRKCH, OSR1, WNT5A, ADIPOQ, RFX3, HNF1B, SOX11, PAX2, KRT9, CLDN5, ZEB1, LATS2, KCNMA1, KRT36, ALDOC, WDPCP, YAP1, CSF1R, CEBPA, FOXC1, GATA6, USH1C, GATA3, ASCL1, DLL1, FSTL1, ZFP36L1, RXRA, PDPN, NKX2-1, MSX1, SKIL, TBX1, SMAD4, TMEM132E, FZD2, NTRK3, ESR2, SGPP1, FOSL2, SMARC…
GOTERM_BP_ALL	GO:0048736~appendage development	28	2.86299	1.3445e-06	FBN2, IFT172, PSEN1, AFF3, PCSK5, ZNRF3, NAGLU, MECOM, MSX1, FBXW4, SMAD4, OSR1, ZBTB16, WNT5A, WDR19, FZD6, KREMEN1, FUZ, TBX4, TBX2, SMARCA4, EXT1, BMP4, GNAQ, GAS1, WDPCP, ROR2, FGFR2
GOTERM_BP_ALL	GO:0060173~limb development	28	2.86299	1.3445e-06	FBN2, IFT172, PSEN1, AFF3, PCSK5, ZNRF3, NAGLU, MECOM, MSX1, FBXW4, SMAD4, OSR1, ZBTB16, WNT5A, WDR19, FZD6, KREMEN1, FUZ, TBX4, TBX2, SMARCA4, EXT1, BMP4, GNAQ, GAS1, WDPCP, ROR2, FGFR2
GOTERM_BP_ALL	GO:0042981~regulation of apoptotic process	122	12.4744	1.35228e-06	FOXA1, IFIT3, IFIT2, ACTG1, ZFP36, ADORA1, LZTS2, SOX4, ST6GAL1, PRKCH, DAPK1, OSR1, WNT5A, ADIPOQ, HNF1B, CLIP3, OLFM1, FNDC1, BIN1, ALPK2, RNF122, CD274, CSF1R, URI1, HPN, GATA6, ECSCR, GATA3, PSEN1, FOXO3, ZFP36L1, GRIN2A, NACC2, ASIC2, SKIL, CCL21A, IP6K2, STAT5B, SMAD4, WFS1, WNT3A, ZBTB16, FBXO32, ST18, ESR2, GADD45G, SMARCA4, NET1, IL4, BMP4, DAB2, GNAQ, MAP3K10, SNAI2, FGFR2, COL18A1, GSK…
GOTERM_BP_ALL	GO:0071310~cellular response to organic substance	182	18.6094	1.39419e-06	FOXA1, CYFIP2, HFE, FAM107A, AQP4, IL1RAP, RORB, FGF1, IFIT1, CLDN1, IFIT3, IFIT2, ACTG1, NDST1, ZFP36, NAGLU, SOX17, ADGRA2, OSBP, DPYSL3, PIP4K2A, SOX4, CCBE1, SEMA6A, DAPK1, PRKCB, ACTN2, OSR1, APLP1, WNT5A, ADIPOQ, HPCAL1, SOX11, PGF, CLDN5, GAREM1, RAB34, CMPK2, PRKD1, ROR2, FBN2, GRIA1, CD274, CSF1R, NUMBL, URI1, PXN, GATA6, CACNA1D, PIK3R2, GATA3, PSEN1, FOXO3, ADAMTS12, ZFP36L1, GRIN2A, A…
GOTERM_BP_ALL	GO:0051962~positive regulation of nervous system development	61	6.23722	1.50586e-06	FOXA1, GSK3B, TENM4, DIXDC1, IL1RAP, CREB3L2, PALM, DPYSL3, ENPP2, ANKRD1, RGS6, NCOA1, SEMA6A, PRKCH, DSCAM, WNT5A, ACSL6, SOX11, ATP1B2, PAX2, ZEB1, BIN1, TNIK, ROR2, PRKD1, SHANK1, NUMBL, LRP1, FOXG1, AKAP5, PSEN1, ASCL1, DLL3, CACNG7, MAPK8, EFNB3, FLRT1, FYN, SHOC2, ALKAL2, KIF3C, ASIC2, SKIL, BEND6, LRRC4B, NTRK2, IL33, WNT3A, KIDINS220, BCL11A, NTRK3, S100B, EPOR, BMP4, CLCF1, ID2, LHX1, M…
GOTERM_BP_ALL	GO:0010648~negative regulation of cell communication	108	11.0429	1.51273e-06	MIDN, IFT172, ZFYVE28, CDH2, SOX17, ADGRA2, PALM, ADORA1, PIP4K2A, LZTS2, RGS6, SEMA6A, PRKCB, FBXW11, WNT5A, ADIPOQ, TSC1, ALPK2, ROR2, FBN2, GRIA1, URI1, PIK3R2, ABHD6, GATA3, PSEN1, FOXO3, ADAMTS12, INPP5A, NLRP6, NKX2-1, SKIL, SMAD4, WFS1, FZD6, FUZ, MCC, ESR2, SOX30, SMARCA4, IL4, BMP4, DAB2, BAMBI, SNAI2, RYR1, GSK3B, ONECUT2, FHL2, GLI1, LITAF, SPRED3, HEY1, MECOM, SUFU, ADAMTSL2, NCK2, EM…
GOTERM_BP_ALL	GO:0030335~positive regulation of cell migration	55	5.62372	1.6507e-06	COL18A1, DOCK4, ONECUT2, FLT4, FAM107A, GLI1, FGF1, CXCL14, CLDN1, PCSK5, SYNE2, PIK3CG, ACTG1, GPI1, SYDE1, ADGRA2, FAM110C, ENPP2, MADCAM1, JAK2, CCBE1, SEMA6A, WNT5A, GAB2, TIRAP, PGF, RHOB, CD47, ROR2, PRKD1, MAPRE2, CSF1R, CD274, CEMIP, LRP1, GATA3, PLD1, HDAC9, MAPK8, PDPN, CCL2, ZFP580, CCL19, CCL21A, STAT5B, NTRK3, SEMA4C, LAMB1, SEMA4G, IL4, BMP4, DAB2, SNAI2, ACKR3, LGR6
GOTERM_BP_ALL	GO:0023057~negative regulation of signaling	108	11.0429	1.74187e-06	MIDN, IFT172, ZFYVE28, CDH2, SOX17, ADGRA2, PALM, ADORA1, PIP4K2A, LZTS2, RGS6, SEMA6A, PRKCB, FBXW11, WNT5A, ADIPOQ, TSC1, ALPK2, ROR2, FBN2, GRIA1, URI1, PIK3R2, ABHD6, GATA3, PSEN1, FOXO3, ADAMTS12, INPP5A, NLRP6, NKX2-1, SKIL, SMAD4, WFS1, FZD6, FUZ, MCC, ESR2, SOX30, SMARCA4, IL4, BMP4, DAB2, BAMBI, SNAI2, RYR1, GSK3B, ONECUT2, FHL2, GLI1, LITAF, SPRED3, HEY1, MECOM, SUFU, ADAMTSL2, NCK2, EM…
GOTERM_BP_ALL	GO:0090103~cochlea morphogenesis	10	1.02249	1.91194e-06	TBX1, FZD2, ZEB1, WNT5A, HPN, DVL3, NEUROG1, PAX2, TBX2, CTHRC1
GOTERM_BP_ALL	GO:0048514~blood vessel morphogenesis	59	6.03272	1.97006e-06	COL18A1, FKBP10, RTL1, FLT4, HIF3A, FGF1, PIK3CG, ACTG1, SGCD, CDH2, NAGLU, SOX17, HEY1, ADGRA2, ANPEP, NRCAM, EMILIN1, SOX4, CCBE1, EGFL7, SEMA6A, ANXA2, PRKCB, ABCC8, WNT5A, VASH1, PGF, RHOB, CLDN5, PIK3CA, PXDN, CD47, PRKD1, YAP1, FOXC1, LRP1, PXN, GATA6, ECSCR, PIK3R2, DLL1, HDAC9, PIK3R6, ZFP36L1, ARHGAP22, RXRA, KRIT1, CCL2, APOB, TBX1, NTRK2, FZD8, TBX4, EPOR, TBX2, SMARCA4, BMP4, ACKR3, F…
GOTERM_BP_ALL	GO:0060828~regulation of canonical Wnt signaling pathway	31	3.16973	2.011e-06	YAP1, GSK3B, RNF14, PSEN1, FOXO3, GLI1, ZNRF3, CDH2, SOX17, ADGRA2, SOST, LZTS2, SOX4, CTHRC1, APC2, CSNK1G3, SMAD4, WNT3A, WNT5A, FZD6, KREMEN1, FUZ, MCC, DAB2, LATS2, CCNY, BAMBI, GNAQ, SNAI2, ROR2, FGFR2
GOTERM_BP_ALL	GO:0006813~potassium ion transport	29	2.96524	2.03131e-06	KCNK6, GRP, KCNC1, LRRC38, HPN, CACNA1D, AKAP6, AKAP5, KCNV2, KCNMB1, KCNMB2, ADORA1, KCNJ5, KCNF1, KCNJ11, KCNIP1, ACTN2, ABCC8, KCNJ15, OPRK1, TSC1, KLHL24, ATP1B2, BIN1, GNAQ, KCNMA1, FXYD1, KCNQ3, HBP1
GOTERM_BP_ALL	GO:0009953~dorsal/ventral pattern formation	18	1.84049	2.09419e-06	FOXA1, WNT3A, IFT172, FOXG1, WDR19, DBX1, FUZ, PSEN1, GLI1, ASCL1, BMP4, MAPK8, KIF3A, LHX1, SUFU, NKX2-1, GAS1, TLL2
GOTERM_BP_ALL	GO:0003002~regionalization	39	3.98773	2.19824e-06	FOXA1, FOXC1, IFT172, FOXG1, DBX1, PSEN1, ASCL1, GLI1, DLL1, PCSK5, ETS2, DLL3, MAPK8, HEY1, SOX17, KIF3A, SUFU, NKX2-1, MSX1, TBX1, SMAD4, WNT3A, OSR1, ZBTB16, WNT5A, WDR19, FUZ, HNF1B, PAX2, MIB1, EXT1, TDRD1, BMP4, LHX1, TLL2, GAS1, ROR2, NEUROG1, FGFR2
GOTERM_BP_ALL	GO:0010629~negative regulation of gene expression	140	14.3149	2.30078e-06	FOXA1, ZBTB25, MYT1L, IFT172, PRDM6, NAB2, EHMT1, ZFP608, RORB, ETS2, TIAL1, ELK4, ZFP36, BASP1, DIP2A, SOX4, PRKCH, DAPK1, FBXW11, RALGAPA1, OSR1, WNT5A, ADIPOQ, RFX3, KCTD1, HNF1B, TSC1, SOX11, HCFC2, OLFM1, CLDN5, BIN1, SLFN14, MASP1, URI1, TSHZ3, FOXG1, CREM, GATA6, GATA3, PSEN1, FOXO3, ZFP36L1, CTIF, PCBP3, MIER2, NACC2, NKX2-1, SKIL, SMAD4, NDFIP1, WFS1, ATP8B1, BCL11A, ZBTB16, MEX3D, SMARC…
GOTERM_BP_ALL	GO:0044093~positive regulation of molecular function	96	9.81595	2.3353e-06	FOXA1, CYFIP2, ITK, GSK3B, LRRC38, FLT4, HFE, ATP2A1, IL1RAP, FGF1, PIK3CG, SYDE1, CSRP3, JAK2, RGS6, APC2, MAP4K2, GPR39, PRKCH, ANXA2, DAPK1, ACTN2, RALGAPA1, WNT5A, ADIPOQ, TSC1, ATP1B2, TIRAP, SIRT2, RCN3, CLDN5, CCNY, PIK3CA, TNNT3, PRTN3, MAPRE3, ROR2, PRKD1, SOS2, TRIB2, MAPRE2, RTN4R, CSF1R, FOXC1, CEMIP, LRP1, RGS16, PXN, ADCY3, AGAP1, CACNA1D, AKAP6, AKAP5, PSEN1, GATA3, PIK3R6, MALT1, …
GOTERM_BP_ALL	GO:0034762~regulation of transmembrane transport	42	4.29448	2.4896e-06	CHRM3, CEMIP, GRP, KCNC1, LRRC38, CACNA1D, AKAP6, ATP2A1, AKAP5, PIK3CG, CBARP, CACNG7, GRIN2A, CACNG8, KCNMB1, GSG1L, FYN, ASIC2, CACNG3, TMC1, GPR39, KCNJ5, KCNJ11, KCNIP1, DAPK1, ACTN2, OSR1, KCNJ15, ACSL6, HPCAL1, STAC3, OPRK1, KLHL24, ATP1B2, TSPAN13, BIN1, FXYD1, FXYD7, PRKD1, FXYD5, FGF12, SHANK1
GOTERM_BP_ALL	GO:0060560~developmental growth involved in morphogenesis	32	3.27198	2.55033e-06	YAP1, CYFIP2, RTN4R, CSF1R, GSK3B, NRN1, LRP1, FGF1, FSTL4, CACNG7, FLRT1, SLIT1, SLIT3, LZTS2, PRKG1, SEMA6A, DSCAM, BCL11A, WNT3A, NTRK3, SEMA4C, WNT5A, HNF1B, SEMA4G, S100B, TBX2, EXT1, BMP4, LHX1, MYO5B, MAP3K13, FGFR2
GOTERM_BP_ALL	GO:0007411~axon guidance	31	3.16973	2.72022e-06	CYFIP2, RTN4R, CSF1R, TENM2, TRIO, LRP1, FOXG1, GATA3, MALT1, EFNB3, BOC, SLIT1, NKX2-1, NRCAM, SLIT3, SMAD4, SEMA6A, DSCAM, UNC5A, WNT3A, SEMA4C, WNT5A, LAMB1, ETV1, SEMA4G, GFRA3, EXT1, KLF7, EFNA2, LHX1, GAS1
GOTERM_BP_ALL	GO:0097485~neuron projection guidance	31	3.16973	2.72022e-06	CYFIP2, RTN4R, CSF1R, TENM2, TRIO, LRP1, FOXG1, GATA3, MALT1, EFNB3, BOC, SLIT1, NKX2-1, NRCAM, SLIT3, SMAD4, SEMA6A, DSCAM, UNC5A, WNT3A, SEMA4C, WNT5A, LAMB1, ETV1, SEMA4G, GFRA3, EXT1, KLF7, EFNA2, LHX1, GAS1
GOTERM_BP_ALL	GO:0045934~negative regulation of nucleobase-containing compound metabolic process	114	11.6564	2.81028e-06	FOXA1, ZBTB25, MYT1L, IFT172, PRDM6, NAB2, EHMT1, ZFP608, RORB, ETS2, ELK4, ZFP36, BASP1, PALM, SOX4, ENTPD1, FBXW11, RALGAPA1, OSR1, WNT5A, ADIPOQ, RFX3, KCTD1, HNF1B, SOX11, HCFC2, BIN1, RD3, URI1, TSHZ3, FOXG1, CREM, GATA6, GATA3, PSEN1, FOXO3, PCBP3, MIER2, NACC2, NKX2-1, SKIL, SMAD4, NDFIP1, WFS1, ATP8B1, BCL11A, ZBTB16, SMARCA2, PHC3, ST18, ESR2, SOX30, SMARCA4, IL4, BMP4, DAB2, YEATS2, ID2…
GOTERM_BP_ALL	GO:0051271~negative regulation of cellular component movement	38	3.88548	2.8126e-06	GSK3B, LRP1, PIK3R2, ABHD6, ADARB1, PTPRK, GATA3, FOXO3, CNN2, DPYSL3, MMP28, SLIT1, ADORA1, KRIT1, NKX2-1, KISS1R, EMILIN1, CCL21A, PRKG1, ARPIN, IL33, EGFL7, SEMA6A, DUSP3, WNT3A, SEMA4C, WNT5A, TPM1, ADIPOQ, FUZ, SEMA4G, ATP1B2, VASH1, MCC, RHOB, IL4, CLDN5, BIN1
GOTERM_BP_ALL	GO:0060562~epithelial tube morphogenesis	40	4.08998	2.84349e-06	YAP1, FOXA1, IFT172, PXN, GREB1L, PSEN1, GATA3, FGF1, DLL1, HECTD1, HEY1, SOX17, KIF3A, SUFU, NKX2-1, DVL3, LZTS2, CC2D2A, CTHRC1, TBX1, SMAD4, FZD2, WNT3A, OSR1, SEMA4C, WNT5A, FZD6, KLHL3, FUZ, HNF1B, TSC1, PAX2, PGF, TBX2, RHOB, MIB1, EXT1, BMP4, LHX1, FGFR2
GOTERM_BP_ALL	GO:0001655~urogenital system development	43	4.39673	2.91023e-06	YAP1, FOXA1, FOXC1, TSHZ3, GREB1L, GATA3, FGF1, GLI1, DLL1, PCSK5, RXRA, HEY1, MECOM, SOX17, BASP1, KIF3A, PLCE1, LZTS2, CC2D2A, SOX4, KIRREL3, SMAD4, WFS1, OSR1, ZBTB16, WNT5A, ADIPOQ, KLHL3, HNF1B, TSC1, SOX11, CYS1, PAX2, PGF, ESR2, EXT1, BMP4, GATM, ID2, LHX1, SDC1, WDPCP, FGFR2
GOTERM_BP_ALL	GO:0051272~positive regulation of cellular component movement	57	5.82822	2.93559e-06	COL18A1, DOCK4, ONECUT2, FLT4, FAM107A, GLI1, FGF1, CXCL14, CLDN1, PCSK5, SYNE2, PIK3CG, ACTG1, GPI1, SYDE1, ADGRA2, FAM110C, ENPP2, MADCAM1, JAK2, CCBE1, SEMA6A, DSCAM, WNT5A, GAB2, TIRAP, PGF, RHOB, CD47, ROR2, PRKD1, MAPRE2, CSF1R, CD274, CEMIP, LRP1, GATA3, PLD1, HDAC9, MAPK8, KIF3A, PDPN, CCL2, ZFP580, CCL19, CCL21A, STAT5B, NTRK3, SEMA4C, LAMB1, SEMA4G, IL4, BMP4, DAB2, SNAI2, ACKR3, LGR6
GOTERM_BP_ALL	GO:1902578~single-organism localization	194	19.8364	2.94514e-06	SLC23A1, IFT172, AQP4, ZDHHC8, HTR4, CLDN1, LIPA, LIPG, FAM53C, PIP4K2A, PLCE1, SOX4, ENTPD1, RSAD2, ACTN2, PRKCB, MYO7B, ACSL6, RFX3, SOX11, HNF1B, BIN1, IFT81, KCNQ3, PFN4, WDPCP, PRKD1, SLC22A4, HPN, PIK3R2, GATA3, CBARP, GRIN2A, KCNMB1, OTOF, SNX9, APOB, SEC31B, PRELID3A, CCL21A, ATP6V0A1, STAT5B, FER1L5, PRRT2, SLC16A12, FOSL2, EXT1, SLC6A5, CCDC88A, PEX5L, TCN2, MYO5B, FXYD1, SFXN3, SDC1, H…
GOTERM_BP_ALL	GO:0032501~multicellular organismal process	502	51.3292	2.95176e-06	CYFIP2, TRIO, MYT1L, IFT172, EHMT1, SMC5, ADARB1, HTR4, CLDN1, LIPA, NDST1, SOX17, LIPG, DPYSL3, CREB3L2, PIP4K2A, PLCE1, BBX, DIP2A, GAMT, CHID1, CCBE1, RBFOX1, PRKCH, UNC5A, PRKCB, CLEC11A, HPCAL1, RFX3, SOX11, ARMC2, CLDN5, BIN1, IFT81, RABL3, PRKD1, RD3, HPN, GATA6, GATA3, ADAMTS12, GRIN2A, ADAMTS13, PRKAR2B, KCNMB1, CHST10, KCNMB2, FLRT1, NKX2-1, CCL21A, GPR17, PRRT2, NDFIP1, FZD2, FZD6, FZD…
GOTERM_BP_ALL	GO:0006812~cation transport	89	9.1002	2.98106e-06	RYR1, KCNK6, KCNC1, SLC44A2, SLC23A1, LRRC38, HFE, ATP2A1, SLC7A10, PIK3CG, BEST1, NIPAL4, ADORA1, SLC39A6, PIEZO2, PLCE1, TMC1, GPR39, ENTPD1, MMGT2, DAPK1, GP1BB, PRKCB, ABCC8, ACTN2, OSR1, SLC30A4, CACNA2D3, HPCAL1, TSC1, ATP1B2, TMX1, BIN1, KCNMA1, KCNQ3, PRKD1, SLC22A21, SHANK1, SLC22A4, CEMIP, GRP, HPN, CACNA1D, AKAP6, AKAP5, PSEN1, CACNA1E, CBARP, CACNG7, KCNV2, GRIN2A, CACNG8, CRACR2B, KC…
GOTERM_BP_ALL	GO:0009891~positive regulation of biosynthetic process	138	14.1104	3.05047e-06	FOXA1, ICE2, MYT1L, PWWP2B, RORB, FGF1, ETS2, ACTG1, ELK4, SOX17, MSANTD1, CREB3L2, SOX4, PRKCH, FBXW11, OSR1, WNT5A, CIRBP, RFX3, DYRK1B, HNF1B, SOX11, CYS1, SUPT7L, ERG, PRKD1, ROR2, ZFP212, HPN, CREM, GATA6, CACNA1D, PIK3R2, ABHD6, GATA3, PSEN1, PLD1, FOXO3, NPAS3, SEC14L2, NKX2-1, DVL3, CCL21A, ZBTB7C, STAT5B, SMAD4, FZD2, ZFP516, WNT3A, ZBTB16, ANKRD23, ERLIN2, POU2F2, SMARCA2, ST18, ESR2, F…
GOTERM_BP_ALL	GO:0055001~muscle cell development	29	2.96524	3.05732e-06	FHOD3, POPDC2, RYR1, GSK3B, MEGF10, FHL2, AKAP6, ACTG1, AKAP13, CSRP3, SGCD, NAGLU, CFL2, MYH11, PGM5, PRKG1, SMAD4, FER1L5, ACTN2, LRRC27, TPM1, STAC3, BMP4, KRT19, BIN1, TNNT3, SDC1, PRKD1, ALPK2
GOTERM_BP_ALL	GO:0044765~single-organism transport	184	18.8139	3.10932e-06	CHRM3, MIDN, RAB3A, SLC23A1, IFT172, HFE, RAB3D, AQP4, ZDHHC8, HTR4, CLDN1, LIPA, BEST1, ACTG1, SYDE1, OSBP, LIPG, FAM53C, ADORA1, PIP4K2A, PLCE1, SOX4, ENTPD1, RSAD2, PRKCB, FBXW11, ACTN2, OSR1, ADIPOQ, MYO7B, ACSL6, RFX3, ATP11C, HNF1B, TSC1, SOX11, ATP1B2, CLIP3, IFT81, BIN1, RAB34, KCNQ3, SLC27A6, PRTN3, WDPCP, PRKD1, SLC22A4, GRIA1, BRSK1, CEMIP, HPN, CACNA1D, PIK3R2, GATA3, PSEN1, CACNA1E, …
GOTERM_BP_ALL	GO:0055007~cardiac muscle cell differentiation	23	2.35174	3.14995e-06	FHOD3, KDM6B, POPDC2, GSK3B, SMAD4, ACTN2, WNT3A, COL14A1, LRRC27, GATA6, FHL2, TSC1, AKAP6, DLL1, BMP4, AKAP13, CSRP3, SGCD, RXRA, NAGLU, MYH11, ALPK2, PRKG1
GOTERM_BP_ALL	GO:0043065~positive regulation of apoptotic process	60	6.13497	3.34722e-06	FOXA1, COL18A1, GSK3B, TNFAIP8, IFIT2, NCK2, ANKRD1, EMILIN1, JAK2, LZTS2, SOX4, NCOA1, KLF11, PRMT2, DAPK1, WNT5A, ADIPOQ, SIRT2, RHOB, CLIP3, OLFM1, LATS2, FNDC1, BIN1, KCNMA1, ALDH1A1, RNF122, CD274, GRP, GATA6, ECSCR, PSEN1, ASCL1, FOXO3, MALT1, MAPK8, GRIN2A, RXRA, NACC2, MSX1, SKIL, IP6K2, EGLN3, SMAD4, GCH1, NOS2, WNT3A, NTRK3, ZBTB16, FBXO32, S100B, ESR2, ST18, GADD45G, NET1, BMP4, NELL1,…
GOTERM_BP_ALL	GO:0010720~positive regulation of cell development	61	6.23722	3.44589e-06	FOXA1, GSK3B, TENM4, DIXDC1, CREB3L2, PALM, DPYSL3, ENPP2, ANKRD1, RGS6, NCOA1, SEMA6A, PRKCH, DSCAM, WNT5A, ADIPOQ, ACSL6, RFX3, SOX11, ATP1B2, SIRT2, CLDN5, ZEB1, BIN1, TNIK, ROR2, PRKD1, SHANK1, NUMBL, LRP1, FOXG1, AKAP6, AKAP5, PSEN1, ASCL1, DLL3, CACNG7, MAPK8, FYN, SHOC2, ALKAL2, KIF3C, SKIL, BEND6, NTRK2, IL33, WNT3A, KIDINS220, BCL11A, NTRK3, S100B, EPOR, BMP4, DAB2, CLCF1, ID2, MYO5B, MA…
GOTERM_BP_ALL	GO:0040017~positive regulation of locomotion	57	5.82822	3.52095e-06	COL18A1, DOCK4, ONECUT2, FLT4, FAM107A, GLI1, FGF1, CXCL14, CLDN1, PCSK5, SYNE2, PIK3CG, ACTG1, GPI1, SYDE1, ADGRA2, FAM110C, ENPP2, MADCAM1, JAK2, CCBE1, SEMA6A, DSCAM, WNT5A, GAB2, TIRAP, PGF, RHOB, CD47, ROR2, PRKD1, MAPRE2, CSF1R, CD274, CEMIP, LRP1, GATA3, PLD1, HDAC9, MAPK8, PDPN, CCL2, ZFP580, CCL19, CCL21A, STAT5B, NTRK3, SEMA4C, LAMB1, SEMA4G, IL4, BMP4, CNOT6, DAB2, SNAI2, ACKR3, LGR6
GOTERM_BP_ALL	GO:0031328~positive regulation of cellular biosynthetic process	135	13.8037	3.64758e-06	FOXA1, ICE2, MYT1L, PWWP2B, RORB, FGF1, ETS2, ACTG1, ELK4, SOX17, MSANTD1, CREB3L2, SOX4, PRKCH, FBXW11, OSR1, WNT5A, CIRBP, RFX3, DYRK1B, HNF1B, SOX11, CYS1, SUPT7L, ERG, PRKD1, ROR2, ZFP212, HPN, CREM, GATA6, CACNA1D, PIK3R2, GATA3, PSEN1, PLD1, FOXO3, NPAS3, NKX2-1, DVL3, CCL21A, ZBTB7C, STAT5B, SMAD4, FZD2, ZFP516, WNT3A, ZBTB16, ANKRD23, ERLIN2, POU2F2, SMARCA2, ST18, ESR2, FLI1, SOX30, SMAR…
GOTERM_BP_ALL	GO:0010975~regulation of neuron projection development	56	5.72597	3.74209e-06	GSK3B, DIXDC1, CDH2, CREB3L2, PALM, DPYSL3, ANKRD1, NRCAM, SEMA6A, DSCAM, WNT5A, ACSL6, KREMEN1, TSC1, ATP1B2, OLFM1, TNIK, ROR2, PRKD1, SHANK1, RTN4R, BRSK1, NUMBL, LRP1, NTM, AKAP5, PSEN1, GATA3, FSTL4, CACNG7, EFNB3, SLIT1, SPOCK1, FYN, MBP, SHOC2, ALKAL2, KIF3C, SKIL, NTRK2, WNT3A, KIDINS220, BCL11A, NTRK3, SEMA4C, MBOAT1, SEMA4G, EPOR, ARHGAP33, BMP4, CCDC88A, DAB2, MYO5B, UST, MAP3K13, PTPN5
GOTERM_BP_ALL	GO:0048762~mesenchymal cell differentiation	29	2.96524	3.88749e-06	FOXA1, GSK3B, FOXC1, HPN, GATA3, SPRED3, RANBP3L, CDH2, HEY1, PDPN, SLC39A6, NKX2-1, MSX1, TBX1, SMAD4, SEMA6A, OSR1, SEMA4C, WNT5A, FUZ, SEMA4G, PAX2, EXT1, BMP4, OLFM1, DAB2, BAMBI, SNAI2, FGFR2
GOTERM_BP_ALL	GO:0043266~regulation of potassium ion transport	18	1.84049	4.12265e-06	GRP, KCNIP1, KCNC1, ACTN2, ABCC8, LRRC38, OPRK1, CACNA1D, AKAP6, AKAP5, KLHL24, ATP1B2, GCK, BIN1, KCNMB1, GNAQ, ADORA1, HBP1
GOTERM_BP_ALL	GO:0007517~muscle organ development	44	4.49898	4.23545e-06	YAP1, POPDC2, RYR1, RTL1, GSK3B, FOXC1, MEGF10, COL14A1, TCF23, GATA6, AKAP6, ADARB1, GLI1, DLL1, HDAC9, BARX2, CSRP3, RXRA, NAGLU, HEY1, CFL2, BOC, ANKRD1, DPF3, MSX1, SKIL, TBX1, SMAD4, RBFOX1, FZD2, WNT3A, WNT5A, TPM1, STAC3, ETV1, SOX11, S100B, EPOR, SIRT2, TBX2, BMP4, TLL2, MKX, FGFR2
GOTERM_BP_ALL	GO:0035051~cardiocyte differentiation	26	2.65849	4.36441e-06	FHOD3, POPDC2, GSK3B, TENM4, COL14A1, GATA6, FHL2, AKAP6, DLL1, AKAP13, CSRP3, RXRA, SGCD, NAGLU, SOX17, MYH11, PRKG1, KDM6B, SMAD4, ACTN2, WNT3A, LRRC27, TSC1, TBX2, BMP4, ALPK2
GOTERM_BP_ALL	GO:0003206~cardiac chamber morphogenesis	22	2.24949	4.47277e-06	TBX1, SMAD4, FOXC1, FZD2, WNT5A, TPM1, GATA6, FHL2, SOX11, GATA3, EPOR, TBX2, SMARCA4, BMP4, RXRA, HEY1, NAGLU, ID2, DVL3, SLIT3, SOX4, FGFR2
GOTERM_BP_ALL	GO:0090287~regulation of cellular response to growth factor stimulus	35	3.57873	4.77991e-06	CYFIP2, RYR1, FBN2, ZFP423, LRP1, ONECUT2, GATA6, GATA3, FGF1, ADAMTS12, DLL1, FSTL1, FSTL4, FSTL3, SPRED3, ADGRA2, ADAMTSL2, NKX2-1, EMILIN1, SOST, MSX1, SKIL, CCBE1, SMAD4, SEMA6A, PRKCB, SPRY4, WNT5A, FUZ, SOX11, IL4, BMP4, LATS2, ZEB1, BAMBI
GOTERM_BP_ALL	GO:0043068~positive regulation of programmed cell death	60	6.13497	4.79927e-06	FOXA1, COL18A1, GSK3B, TNFAIP8, IFIT2, NCK2, ANKRD1, EMILIN1, JAK2, LZTS2, SOX4, NCOA1, KLF11, PRMT2, DAPK1, WNT5A, ADIPOQ, SIRT2, RHOB, CLIP3, OLFM1, LATS2, FNDC1, BIN1, KCNMA1, ALDH1A1, RNF122, CD274, GRP, GATA6, ECSCR, PSEN1, ASCL1, FOXO3, MALT1, MAPK8, GRIN2A, RXRA, NACC2, MSX1, SKIL, IP6K2, EGLN3, SMAD4, GCH1, NOS2, WNT3A, NTRK3, ZBTB16, FBXO32, S100B, ESR2, ST18, GADD45G, NET1, BMP4, NELL1,…
GOTERM_BP_ALL	GO:0010942~positive regulation of cell death	60	6.13497	4.79927e-06	FOXA1, COL18A1, GSK3B, TNFAIP8, IFIT2, NCK2, ANKRD1, EMILIN1, JAK2, LZTS2, SOX4, NCOA1, KLF11, PRMT2, DAPK1, WNT5A, ADIPOQ, SIRT2, RHOB, CLIP3, OLFM1, LATS2, FNDC1, BIN1, KCNMA1, ALDH1A1, RNF122, CD274, GRP, GATA6, ECSCR, PSEN1, ASCL1, FOXO3, MALT1, MAPK8, GRIN2A, RXRA, NACC2, MSX1, SKIL, IP6K2, EGLN3, SMAD4, GCH1, NOS2, WNT3A, NTRK3, ZBTB16, FBXO32, S100B, ESR2, ST18, GADD45G, NET1, BMP4, NELL1,…
GOTERM_BP_ALL	GO:0007165~signal transduction	350	35.7873	4.80694e-06	CYFIP2, IFT172, DIXDC1, HTR4, LIPA, RXFP3, ZFYVE28, TIAL1, NDST1, SOX17, ADGRA2, FAM110C, PIP4K2A, PLCE1, SOX4, CCBE1, ENTPD1, PRKCH, RSAD2, UNC5A, DAPK1, ACTN2, PRKCB, HPCAL1, SOX11, HNF1B, HCFC2, CLDN5, GAREM1, CCNY, IFT81, RABL3, KCNQ3, WDPCP, PRKD1, ALPK2, PLPP2, TRIB2, NUMBL, URI1, GATA6, PIK3R2, GATA3, ADAMTS12, PIK3R6, MC2R, GRIN2A, INPP5A, ADAMTS19, NPBWR1, FLRT1, NKX2-1, GSG1L, RALGDS, C…
GOTERM_BP_ALL	GO:0045665~negative regulation of neuron differentiation	31	3.16973	4.96329e-06	RTN4R, GSK3B, LRP1, NTM, FOXG1, DIXDC1, PSEN1, ASCL1, FOXO3, DLL1, FSTL4, EFNB3, HEY1, DPYSL3, SLIT1, SPOCK1, SHOC2, MBP, ZHX2, SEMA6A, BCL11A, WNT3A, SEMA4C, WNT5A, ZFP536, KREMEN1, TSC1, SEMA4G, MIB1, DAB2, ID2
GOTERM_BP_ALL	GO:2000113~negative regulation of cellular macromolecule biosynthetic process	119	12.1677	4.99993e-06	FOXA1, ZBTB25, MYT1L, IFT172, PRDM6, NAB2, EHMT1, ZFP608, RORB, ETS2, TIAL1, ELK4, ZFP36, BASP1, SOX4, PRKCH, DAPK1, FBXW11, RALGAPA1, OSR1, WNT5A, ADIPOQ, RFX3, KCTD1, HNF1B, TSC1, SOX11, HCFC2, BIN1, URI1, TSHZ3, FOXG1, CREM, GATA6, GATA3, PSEN1, FOXO3, ZFP36L1, PCBP3, MIER2, NACC2, NKX2-1, SKIL, SMAD4, WFS1, ATP8B1, BCL11A, ZBTB16, MEX3D, SMARCA2, PHC3, ST18, ESR2, SOX30, SMARCA4, IL4, BMP4, D…
GOTERM_BP_ALL	GO:0055002~striated muscle cell development	26	2.65849	5.19068e-06	FHOD3, POPDC2, RYR1, GSK3B, FHL2, AKAP6, ACTG1, AKAP13, CSRP3, SGCD, NAGLU, CFL2, MYH11, PGM5, PRKG1, SMAD4, ACTN2, LRRC27, TPM1, STAC3, BMP4, KRT19, TNNT3, SDC1, PRKD1, ALPK2
GOTERM_BP_ALL	GO:0032270~positive regulation of cellular protein metabolic process	107	10.9407	5.26374e-06	CYFIP2, FAM107A, DIXDC1, FGF1, NDST1, CDH2, OSBP, ADORA1, ENPP2, PLCE1, DIP2A, SOX4, CCBE1, PRKCH, DAPK1, IGFBP4, FBXW11, WNT5A, ADIPOQ, CIRBP, PGF, CLIP3, GAREM1, FNDC1, CCNY, TNIK, PRKD1, TRIB2, CSF1R, CEMIP, HPN, PXN, ECSCR, PSEN1, PLD1, PIK3R6, BAG2, NLRP6, DVL3, MBP, SNX9, CCL21A, IP6K2, NDFIP1, WFS1, WNT3A, FZD8, FUZ, ST18, ESR2, GADD45G, IL4, BMP4, CCDC88A, DAB2, MAP3K10, MAP3K13, FGFR4, F…
GOTERM_BP_ALL	GO:0035107~appendage morphogenesis	24	2.45399	5.28966e-06	FBN2, FBXW4, SMAD4, ZBTB16, OSR1, FZD6, WNT5A, WDR19, FUZ, PSEN1, AFF3, TBX4, PCSK5, TBX2, SMARCA4, EXT1, BMP4, MECOM, GNAQ, GAS1, WDPCP, ROR2, MSX1, FGFR2
GOTERM_BP_ALL	GO:0035108~limb morphogenesis	24	2.45399	5.28966e-06	FBN2, FBXW4, SMAD4, ZBTB16, OSR1, FZD6, WNT5A, WDR19, FUZ, PSEN1, AFF3, TBX4, PCSK5, TBX2, SMARCA4, EXT1, BMP4, MECOM, GNAQ, GAS1, WDPCP, ROR2, MSX1, FGFR2
GOTERM_BP_ALL	GO:0010033~response to organic substance	231	23.6196	5.48172e-06	CYFIP2, AQP4, IFIT1, CLDN1, LIPA, IFIT3, IFIT2, NDST1, SOX17, ADGRA2, DPYSL3, CREB3L2, PIP4K2A, SOX4, CCBE1, ST6GAL1, DAPK1, ACTN2, PRKCB, HPCAL1, SOX11, HNF1B, HCFC2, CLDN5, GAREM1, FNDC4, KCNQ3, PRKD1, NUMBL, URI1, HPN, GATA6, PIK3R2, GATA3, ADAMTS12, GRIN2A, ADAMTS13, KCNMB1, FLRT1, NKX2-1, APOB, CCL21A, STAT5B, BCL11A, ERLIN2, ST18, SOX30, SMARCA4, FOSL2, EXT1, GRIN3B, SNAI2, SDC1, ECHDC3, GA…
GOTERM_BP_ALL	GO:2001141~regulation of RNA biosynthetic process	215	21.9836	5.53964e-06	MYT1L, IFT172, PWWP2B, ZFP608, EHMT1, ELK4, SOX17, MSANTD1, DPF1, CREB3L2, BBX, DPF3, ZFP282, SOX4, PKNOX2, ZFP974, PRKCH, PRKCB, ZFP619, RFX3, SOX11, HNF1B, HCFC2, BIN1, PRKD1, TRIB2, ZFP865, URI1, TSHZ3, FOXG1, TSHZ2, HPN, GATA6, ZFP629, PIK3R2, GATA3, PCBP3, MIER2, NKX2-1, ZBTB7C, STAT5B, FZD2, BCL11A, ZFP516, FZD6, ERLIN2, SMARCA2, PHC3, ST18, FLI1, SOX30, SMARCA4, FOSL2, EXT1, ID2, SNAI2, HB…
GOTERM_BP_ALL	GO:0035113~embryonic appendage morphogenesis	21	2.14724	5.6994e-06	FBN2, FBXW4, SMAD4, ZBTB16, OSR1, FZD6, WNT5A, WDR19, FUZ, PSEN1, AFF3, TBX4, TBX2, SMARCA4, BMP4, MECOM, GNAQ, GAS1, WDPCP, ROR2, MSX1
GOTERM_BP_ALL	GO:0030326~embryonic limb morphogenesis	21	2.14724	5.6994e-06	FBN2, FBXW4, SMAD4, ZBTB16, OSR1, FZD6, WNT5A, WDR19, FUZ, PSEN1, AFF3, TBX4, TBX2, SMARCA4, BMP4, MECOM, GNAQ, GAS1, WDPCP, ROR2, MSX1
GOTERM_BP_ALL	GO:0040013~negative regulation of locomotion	39	3.98773	5.85945e-06	GSK3B, LRP1, PIK3R2, ABHD6, ADARB1, PTPRK, GATA3, FOXO3, CNN2, DPYSL3, MMP28, SLIT1, ADORA1, KRIT1, NKX2-1, KISS1R, EMILIN1, CCL21A, PRKG1, ARPIN, IL33, EGFL7, ST6GAL1, SEMA6A, DUSP3, WNT3A, SEMA4C, WNT5A, TPM1, ADIPOQ, FUZ, SEMA4G, ATP1B2, VASH1, MCC, RHOB, IL4, CLDN5, TRIM35
GOTERM_BP_ALL	GO:0008285~negative regulation of cell proliferation	63	6.44172	6.04922e-06	IFT172, ADARB1, PTPRK, LRRC32, IFIT3, TIAL1, ADORA1, JAK2, LZTS2, PRKG1, SOX4, KLF11, ABCC8, BTN1A1, WNT5A, ADIPOQ, TPM1, P3H2, TSC1, SOX11, VASH1, SIRT2, ZEB1, PELI1, GAS1, CSF1R, CEBPA, CD274, HPN, GATA6, CEND1, GATA3, NDRG1, DLL1, CNN1, RXRA, NACC2, PDPN, KRIT1, KISS1R, SH3BP4, SHOC2, SLIT3, MSX1, ZBTB7C, SMAD4, NDFIP1, ZBTB16, FUZ, LILRB4A, MCC, SMARCA2, ESR2, ST18, IL4, BMP4, NELL1, DAB2, TR…
GOTERM_BP_ALL	GO:2000147~positive regulation of cell motility	55	5.62372	6.28868e-06	COL18A1, DOCK4, ONECUT2, FLT4, FAM107A, GLI1, FGF1, CXCL14, CLDN1, PCSK5, SYNE2, PIK3CG, ACTG1, GPI1, SYDE1, ADGRA2, FAM110C, ENPP2, MADCAM1, JAK2, CCBE1, SEMA6A, WNT5A, GAB2, TIRAP, PGF, RHOB, CD47, ROR2, PRKD1, MAPRE2, CSF1R, CD274, CEMIP, LRP1, GATA3, PLD1, HDAC9, MAPK8, PDPN, CCL2, ZFP580, CCL19, CCL21A, STAT5B, NTRK3, SEMA4C, LAMB1, SEMA4G, IL4, BMP4, DAB2, SNAI2, ACKR3, LGR6
GOTERM_BP_ALL	GO:0080090~regulation of primary metabolic process	347	35.4806	6.46472e-06	CYFIP2, MYT1L, IFT172, PWWP2B, DIXDC1, ZFP608, EHMT1, ADARB1, DCAF5, ZFYVE28, TIAL1, ELK4, NDST1, SOX17, MSANTD1, DPF1, CREB3L2, LIPG, PLCE1, BBX, DPF3, DIP2A, ZFP282, SOX4, PKNOX2, ZFP974, CCBE1, RBFOX1, ENTPD1, SRRM4, PRKCH, DAPK1, PRKCB, CIRBP, ZFP619, RFX3, SOX11, HNF1B, HCFC2, GAREM1, FNDC1, PPP1R3C, CCNY, BIN1, RABL3, PRKD1, TRIB2, ZFP865, RD3, URI1, MTMR3, TSHZ3, FOXG1, TSHZ2, HPN, GATA6, …
GOTERM_BP_ALL	GO:0006355~regulation of transcription, DNA-templated	214	21.8814	6.48628e-06	MYT1L, IFT172, PWWP2B, ZFP608, EHMT1, ELK4, SOX17, MSANTD1, DPF1, CREB3L2, BBX, DPF3, ZFP282, SOX4, PKNOX2, ZFP974, PRKCH, PRKCB, ZFP619, RFX3, SOX11, HNF1B, HCFC2, BIN1, PRKD1, TRIB2, ZFP865, URI1, TSHZ3, FOXG1, TSHZ2, GATA6, ZFP629, PIK3R2, GATA3, PCBP3, MIER2, NKX2-1, ZBTB7C, STAT5B, FZD2, BCL11A, ZFP516, FZD6, ERLIN2, SMARCA2, PHC3, ST18, FLI1, SOX30, SMARCA4, FOSL2, EXT1, ID2, SNAI2, HBP1, M…
GOTERM_BP_ALL	GO:1903506~regulation of nucleic acid-templated transcription	214	21.8814	6.55865e-06	MYT1L, IFT172, PWWP2B, ZFP608, EHMT1, ELK4, SOX17, MSANTD1, DPF1, CREB3L2, BBX, DPF3, ZFP282, SOX4, PKNOX2, ZFP974, PRKCH, PRKCB, ZFP619, RFX3, SOX11, HNF1B, HCFC2, BIN1, PRKD1, TRIB2, ZFP865, URI1, TSHZ3, FOXG1, TSHZ2, GATA6, ZFP629, PIK3R2, GATA3, PCBP3, MIER2, NKX2-1, ZBTB7C, STAT5B, FZD2, BCL11A, ZFP516, FZD6, ERLIN2, SMARCA2, PHC3, ST18, FLI1, SOX30, SMARCA4, FOSL2, EXT1, ID2, SNAI2, HBP1, M…
GOTERM_BP_ALL	GO:0021700~developmental maturation	39	3.98773	6.59646e-06	FOXA1, RYR1, GSK3B, CEBPA, RAB3A, CEND1, AKAP5, PSEN1, GATA3, ASCL1, FOXO3, ADAMTS12, BARX2, PCSK4, PALM, NRCAM, CCL19, CCL21A, ATP6V0A1, SRRM4, LGI4, BCL11A, ZBTB16, WNT5A, RFX3, POU2F2, PAX2, ESR2, SIRT2, C1QL1, EXT1, TDRD1, SLFN14, GNAQ, ID2, KCNMA1, KCNQ3, MAP3K13, SHANK1
GOTERM_BP_ALL	GO:0072001~renal system development	39	3.98773	6.59646e-06	YAP1, FOXC1, TSHZ3, GREB1L, GATA3, FGF1, DLL1, PCSK5, HEY1, MECOM, SOX17, BASP1, KIF3A, PLCE1, LZTS2, CC2D2A, SOX4, KIRREL3, SMAD4, WFS1, OSR1, ZBTB16, WNT5A, ADIPOQ, KLHL3, HNF1B, TSC1, SOX11, CYS1, PAX2, PGF, EXT1, BMP4, GATM, ID2, LHX1, SDC1, WDPCP, FGFR2
GOTERM_BP_ALL	GO:0030178~negative regulation of Wnt signaling pathway	23	2.35174	6.92073e-06	APC2, GSK3B, SMAD4, LRP1, FZD6, WNT5A, KREMEN1, FUZ, FOXO3, GLI1, MCC, SOX30, DAB2, ZNRF3, LATS2, CDH2, SOX17, SNAI2, SOST, ROR2, ALPK2, LZTS2, CTHRC1
GOTERM_BP_ALL	GO:0001822~kidney development	38	3.88548	7.0666e-06	YAP1, FOXC1, TSHZ3, GREB1L, GATA3, FGF1, DLL1, PCSK5, HEY1, SOX17, BASP1, KIF3A, PLCE1, LZTS2, CC2D2A, SOX4, KIRREL3, SMAD4, WFS1, OSR1, ZBTB16, WNT5A, ADIPOQ, KLHL3, HNF1B, TSC1, SOX11, CYS1, PAX2, PGF, EXT1, BMP4, GATM, ID2, LHX1, SDC1, WDPCP, FGFR2
GOTERM_BP_ALL	GO:0045661~regulation of myoblast differentiation	16	1.63599	8.25165e-06	SMARCE1, DLL1, SMARCA2, CXCL14, ZFP36L1, ACTG1, SMARCA4, BMP4, RANBP3L, CSRP3, BOC, DPF3, HIF1AN, MKX, SOX4, EID2B
GOTERM_BP_ALL	GO:0030856~regulation of epithelial cell differentiation	24	2.45399	8.34497e-06	YAP1, CSF1R, STAT5B, FOXC1, PRKCH, OSR1, ADIPOQ, RFX3, GATA3, ASCL1, DLL1, PAX2, SGPP1, ZFP36L1, SPRED3, BMP4, CLDN5, KLF7, ZFP36, ZEB1, HEY1, LHX1, KRT36, MSX1
GOTERM_BP_ALL	GO:0031323~regulation of cellular metabolic process	350	35.7873	8.6192e-06	CYFIP2, MYT1L, IFT172, PWWP2B, DIXDC1, ZFP608, EHMT1, ADARB1, DCAF5, ZFYVE28, TIAL1, ELK4, NDST1, SOX17, MSANTD1, DPF1, CREB3L2, LIPG, PIP4K2A, PLCE1, BBX, DPF3, DIP2A, ZFP282, SOX4, PKNOX2, ZFP974, CCBE1, RBFOX1, ENTPD1, SRRM4, PRKCH, DAPK1, PRKCB, CIRBP, ZFP619, RFX3, SOX11, HNF1B, HCFC2, GAREM1, FNDC1, PPP1R3C, CCNY, BIN1, RABL3, PRKD1, TRIB2, ZFP865, RD3, URI1, MTMR3, TSHZ3, FOXG1, TSHZ2, HPN…
GOTERM_BP_ALL	GO:0060976~coronary vasculature development	15	1.53374	9.17916e-06	TBX1, LRP1, GATA6, FUZ, KIF7, FGF1, PCSK5, EPOR, SMARCA4, BMP4, NDST1, SGCD, RXRA, SUFU, FGFR2
GOTERM_BP_ALL	GO:0010558~negative regulation of macromolecule biosynthetic process	120	12.2699	9.21831e-06	FOXA1, ZBTB25, MYT1L, IFT172, PRDM6, NAB2, EHMT1, ZFP608, RORB, ETS2, TIAL1, ELK4, ZFP36, BASP1, SOX4, PRKCH, DAPK1, FBXW11, RALGAPA1, OSR1, WNT5A, ADIPOQ, RFX3, KCTD1, HNF1B, TSC1, SOX11, HCFC2, BIN1, URI1, TSHZ3, FOXG1, CREM, GATA6, GATA3, PSEN1, FOXO3, ZFP36L1, PCBP3, MIER2, NACC2, NKX2-1, SKIL, SMAD4, WFS1, ATP8B1, BCL11A, ZBTB16, MEX3D, SMARCA2, PHC3, ST18, ESR2, SOX30, SMARCA4, IL4, BMP4, D…
GOTERM_BP_ALL	GO:0050769~positive regulation of neurogenesis	54	5.52147	9.82754e-06	FOXA1, GSK3B, TENM4, DIXDC1, CREB3L2, PALM, DPYSL3, ENPP2, ANKRD1, RGS6, NCOA1, SEMA6A, PRKCH, DSCAM, WNT5A, ACSL6, SOX11, ATP1B2, ZEB1, BIN1, TNIK, ROR2, PRKD1, SHANK1, NUMBL, LRP1, FOXG1, AKAP5, PSEN1, ASCL1, DLL3, CACNG7, MAPK8, FYN, SHOC2, ALKAL2, KIF3C, SKIL, BEND6, NTRK2, IL33, WNT3A, KIDINS220, BCL11A, NTRK3, S100B, EPOR, BMP4, CLCF1, ID2, MYO5B, MAP3K13, PTPN5, NEUROG1
GOTERM_BP_ALL	GO:0090090~negative regulation of canonical Wnt signaling pathway	20	2.04499	9.95994e-06	APC2, GSK3B, SMAD4, FZD6, WNT5A, KREMEN1, FUZ, FOXO3, GLI1, MCC, DAB2, ZNRF3, LATS2, CDH2, SOX17, SNAI2, SOST, ROR2, LZTS2, CTHRC1
GOTERM_BP_ALL	GO:0045598~regulation of fat cell differentiation	21	2.14724	1.05912e-05	YAP1, CEBPA, TRIO, WNT3A, ZBTB16, WNT5A, ADIPOQ, LRP3, SLC7A10, MEX3C, SIRT2, ZFP36L1, ATAT1, MMP11, ZFP36, MECOM, ID2, SNAI2, MKX, TRIB2, ZBTB7C
GOTERM_BP_ALL	GO:0051172~negative regulation of nitrogen compound metabolic process	127	12.9857	1.06414e-05	FOXA1, ZBTB25, MYT1L, IFT172, PRDM6, NAB2, EHMT1, ZFP608, RORB, ETS2, TIAL1, ELK4, ZFP36, ATCAY, BASP1, PALM, SOX4, ENTPD1, PRKCH, DAPK1, FBXW11, RALGAPA1, OSR1, WNT5A, ADIPOQ, RFX3, KCTD1, HNF1B, TSC1, SOX11, HCFC2, BIN1, RD3, URI1, RTN1, TSHZ3, FOXG1, CREM, GATA6, GATA3, PSEN1, FOXO3, ZFP36L1, PCBP3, MIER2, NACC2, NKX2-1, SKIL, SMAD4, NDFIP1, WFS1, ATP8B1, BCL11A, ZBTB16, MEX3D, SMARCA2, PHC3, …
GOTERM_BP_ALL	GO:1904062~regulation of cation transmembrane transport	36	3.68098	1.08847e-05	CEMIP, GRP, KCNC1, LRRC38, CACNA1D, AKAP6, ATP2A1, AKAP5, PIK3CG, CBARP, CACNG7, GRIN2A, CACNG8, KCNMB1, GSG1L, FYN, CACNG3, TMC1, GPR39, KCNIP1, DAPK1, ACTN2, OSR1, HPCAL1, STAC3, OPRK1, KLHL24, ATP1B2, TSPAN13, BIN1, FXYD1, FXYD7, PRKD1, FXYD5, FGF12, SHANK1
GOTERM_BP_ALL	GO:0009968~negative regulation of signal transduction	96	9.81595	1.08918e-05	RYR1, GSK3B, ONECUT2, IFT172, FHL2, GLI1, LITAF, SPRED3, ZFYVE28, CDH2, MECOM, SOX17, HEY1, ADGRA2, SUFU, PALM, ADAMTSL2, NCK2, PIP4K2A, EMILIN1, SOST, HIF1AN, LZTS2, RGS6, APC2, EGFL7, SEMA6A, DUSP3, ZFP653, FBXW11, PRKCB, WNT5A, ADIPOQ, ZFP536, KREMEN1, TSC1, DUSP26, KIF7, LATS2, NPC1, G2E3, GAS1, CD47, ROR2, ALPK2, SHANK2, FBN2, YAP1, URI1, ASAH2, LRP1, RGS16, PIK3R2, PSEN1, GATA3, FOXO3, ADAM…
GOTERM_BP_ALL	GO:0019222~regulation of metabolic process	378	38.6503	1.10808e-05	CYFIP2, MYT1L, IFT172, PWWP2B, DIXDC1, ZFP608, EHMT1, ADARB1, DCAF5, ZFYVE28, TIAL1, ELK4, NDST1, SOX17, MSANTD1, DPF1, CREB3L2, LIPG, PIP4K2A, PLCE1, BBX, DPF3, DIP2A, ZFP282, SOX4, PKNOX2, ZFP974, CCBE1, RBFOX1, ENTPD1, SRRM4, PRKCH, DAPK1, PRKCB, CIRBP, ZFP619, RFX3, SOX11, HNF1B, HCFC2, CLDN5, GAREM1, FNDC1, PPP1R3C, CCNY, BIN1, RABL3, PRKD1, ALPK2, TRIB2, ZFP865, RD3, URI1, MTMR3, TSHZ3, FOX…
GOTERM_BP_ALL	GO:0007610~behavior	65	6.64622	1.11001e-05	GABRB3, ZDHHC8, ADARB1, DBH, GPI1, NAGLU, ADORA1, SYNPO, NCOA1, KIRREL3, GPR39, DSCAM, ABCC8, ADAM11, TSC1, ETV1, ATP1B2, NAV2, SHISA7, C1QL1, NPC1, SELENOP, KCNMA1, KCNQ3, ZFP212, SHANK2, SHANK1, GRIA1, BRSK1, GRP, 2510009E07RIK, NRXN2, CEND1, ADCY3, PSEN1, CACNA1E, NPAS3, GLRA1, GRIN2A, EFNB3, PRKAR2B, CHST10, NKX2-1, OTOG, TBX1, NTRK2, LGI4, WFS1, MBD2, OPRK1, LAMB1, S100B, ESR2, EXT1, GATM, I…
GOTERM_BP_ALL	GO:0045944~positive regulation of transcription from RNA polymerase II promoter	93	9.5092	1.12814e-05	FOXA1, GSK3B, ZFP521, ONECUT2, MYT1L, ONECUT3, PWWP2B, HIF3A, RORB, GLI1, FGF1, MED16, LITAF, ETS2, ELK4, CSRP3, MECOM, SOX17, HEY1, CREB3L2, NCK2, JAK2, SOX4, KDM6B, NCOA1, ANXA2, PEG3, OSR1, WNT5A, RFX3, HNF1B, ETV1, SOX11, CYS1, PAX2, SIRT2, ZEB1, PAX9, HCLS1, ERG, PRKD1, ZFP212, ZFP410, YAP1, CEBPA, FOXC1, RNASEL, GATA6, CREM, PIK3R2, GATA3, ASCL1, FOXO3, DLL1, BARX2, FSTL3, STRN3, PURB, RXRA…
GOTERM_BP_ALL	GO:0045445~myoblast differentiation	19	1.94274	1.12863e-05	SMARCE1, MEGF10, WNT3A, DLL1, SMARCA2, CXCL14, TBX2, ACTG1, SMARCA4, BMP4, RANBP3L, CSRP3, BOC, SDC1, DPF3, HIF1AN, MKX, SOX4, EID2B
GOTERM_BP_ALL	GO:0007389~pattern specification process	44	4.49898	1.13353e-05	FOXA1, FOXC1, IFT172, FOXG1, DBX1, PSEN1, ASCL1, GLI1, DLL1, PCSK5, ETS2, DLL3, MAPK8, HEY1, SOX17, KIF3A, SUFU, NKX2-1, MSX1, CC2D2A, TBX1, APC2, SMAD4, WNT3A, OSR1, ZBTB16, WNT5A, WDR19, RFX3, FUZ, HNF1B, PAX2, TBX2, MIB1, EXT1, TDRD1, BMP4, ZEB1, LHX1, TLL2, GAS1, ROR2, NEUROG1, FGFR2
GOTERM_BP_ALL	GO:0006793~phosphorus metabolic process	190	19.4274	1.1684e-05	MIDN, PANK3, TRIO, DGKB, GDA, DIXDC1, ADARB1, FGF1, LIPA, ACTG1, ZFYVE28, NDST1, ZFP36, CDH2, OSBP, PALM, ADORA1, ENPP2, PIP4K2A, PLCE1, DIP2A, STK32A, STK32C, CSNK1G3, ENTPD1, PRKCH, SEMA6A, DSCAM, DAPK1, PRKCB, IGFBP4, FBXW11, ENTPD5, WNT5A, ADIPOQ, MATK, ACSL6, DYRK1B, TSC1, HDHD2, PGF, INPP4A, CLIP3, PLPP6, GAREM1, FNDC1, CCNY, KCNQ3, CMPK2, TNIK, PRKD1, ALPK2, ROR2, ACOT6, TRIB2, PLPP2, RD3,…
GOTERM_BP_ALL	GO:0000165~MAPK cascade	64	6.54397	1.16879e-05	FLT4, DIXDC1, FGF1, PIK3CG, SPRED3, NDST1, ZFP36, C1QTNF2, CDH2, MECOM, ADORA1, PLCE1, EMILIN1, JAK2, MAP4K2, GPR39, SEMA6A, DUSP3, IGFBP4, WNT5A, ADIPOQ, DUSP26, TIRAP, GAREM1, TNIK, ROR2, TRIB2, CSF1R, LRP1, PELI2, PIK3R2, PSEN1, PIK3R6, ZFP36L1, MAPK8, NLRP6, KISS1R, CCL2, DVL3, MBP, ALKAL2, CCL19, CCL21A, TBX1, NTRK2, SMAD4, NTRK3, SEMA4C, SPRY4, FZD8, OPRK1, LILRB4A, ESR2, EPOR, GADD45G, BMP…
GOTERM_BP_ALL	GO:0023014~signal transduction by protein phosphorylation	64	6.54397	1.16879e-05	FLT4, DIXDC1, FGF1, PIK3CG, SPRED3, NDST1, ZFP36, C1QTNF2, CDH2, MECOM, ADORA1, PLCE1, EMILIN1, JAK2, MAP4K2, GPR39, SEMA6A, DUSP3, IGFBP4, WNT5A, ADIPOQ, DUSP26, TIRAP, GAREM1, TNIK, ROR2, TRIB2, CSF1R, LRP1, PELI2, PIK3R2, PSEN1, PIK3R6, ZFP36L1, MAPK8, NLRP6, KISS1R, CCL2, DVL3, MBP, ALKAL2, CCL19, CCL21A, TBX1, NTRK2, SMAD4, NTRK3, SEMA4C, SPRY4, FZD8, OPRK1, LILRB4A, ESR2, EPOR, GADD45G, BMP…
GOTERM_BP_ALL	GO:0030900~forebrain development	44	4.49898	1.24934e-05	GRIA1, RTN4R, CSF1R, GSK3B, NUMBL, KCNC1, FOXG1, DIXDC1, PSEN1, ASCL1, GLI1, SYNE2, NDST1, CDH2, MECOM, KIF3A, SLIT1, NKX2-1, PHACTR1, FYN, MSX1, PRKG1, KDM6B, KIRREL3, NCOA1, NTRK2, WNT3A, WNT5A, APLP1, LAMB1, TSC1, ATP1B2, SMARCA4, EXT1, ATAT1, BMP4, EFNA2, ZEB1, GNAQ, ID2, LHX1, MDGA1, NEUROG1, FGFR2
GOTERM_BP_ALL	GO:0022604~regulation of cell morphogenesis	47	4.80573	1.303e-05	RTN4R, BRSK1, CSF1R, GSK3B, NUMBL, LRP1, HPN, PXN, DIXDC1, AKAP5, PSEN1, FSTL4, CACNG7, EFNB3, CDH2, KIF3A, PDPN, PALM, SLIT1, ENPP2, FYN, MBP, SKIL, ARPIN, NTRK2, ST6GAL1, SEMA6A, DSCAM, BCL11A, WNT3A, NTRK3, SEMA4C, SPRY4, WNT5A, TPM1, SEMA4G, S100B, ARHGAP33, OLFM1, DAB2, BAMBI, MYO5B, UST, WDPCP, TNIK, MAP3K13, LIMS2
GOTERM_BP_ALL	GO:0042733~embryonic digit morphogenesis	14	1.43149	1.34093e-05	FBXW4, SMAD4, ZBTB16, OSR1, FZD6, WNT5A, FUZ, TBX2, BMP4, GNAQ, GAS1, WDPCP, ROR2, MSX1
GOTERM_BP_ALL	GO:0006796~phosphate-containing compound metabolic process	185	18.9162	1.44991e-05	MIDN, PANK3, TRIO, DGKB, GDA, DIXDC1, ADARB1, FGF1, LIPA, ACTG1, ZFYVE28, NDST1, ZFP36, CDH2, OSBP, PALM, ADORA1, ENPP2, PIP4K2A, PLCE1, STK32A, STK32C, CSNK1G3, ENTPD1, PRKCH, SEMA6A, DSCAM, DAPK1, PRKCB, IGFBP4, FBXW11, ENTPD5, WNT5A, ADIPOQ, MATK, ACSL6, DYRK1B, TSC1, HDHD2, PGF, CLIP3, PLPP6, GAREM1, FNDC1, CCNY, KCNQ3, CMPK2, TNIK, PRKD1, ALPK2, ROR2, TRIB2, PLPP2, RD3, BRSK1, CSF1R, URI1, C…
GOTERM_BP_ALL	GO:0010769~regulation of cell morphogenesis involved in differentiation	36	3.68098	1.55383e-05	RTN4R, BRSK1, CSF1R, GSK3B, NUMBL, LRP1, DIXDC1, AKAP5, PSEN1, FSTL4, EFNB3, CDH2, PDPN, SLIT1, ENPP2, MBP, SKIL, NTRK2, ST6GAL1, SEMA6A, DSCAM, BCL11A, WNT3A, NTRK3, SEMA4C, SPRY4, WNT5A, SEMA4G, ARHGAP33, OLFM1, DAB2, MYO5B, UST, TNIK, MAP3K13, LIMS2
GOTERM_BP_ALL	GO:0030199~collagen fibril organization	13	1.32924	1.62932e-05	COL18A1, FKBP10, FOXC1, ANXA2, COL14A1, P3H4, ADAMTS12, EXT1, MMP11, COL5A1, PXDN, EMILIN1, MKX
GOTERM_BP_ALL	GO:0009889~regulation of biosynthetic process	257	26.2781	1.65927e-05	MYT1L, IFT172, PWWP2B, ZFP608, EHMT1, DCAF5, TIAL1, ELK4, SOX17, MSANTD1, DPF1, CREB3L2, BBX, DPF3, ZFP282, SOX4, PKNOX2, ZFP974, ENTPD1, PRKCH, DAPK1, PRKCB, CIRBP, ZFP619, RFX3, SOX11, HNF1B, HCFC2, PPP1R3C, BIN1, RABL3, PRKD1, TRIB2, ZFP865, RD3, URI1, TSHZ3, FOXG1, TSHZ2, HPN, GATA6, ZFP629, PIK3R2, GATA3, SEC14L2, PCBP3, MIER2, NKX2-1, APOB, CCL21A, ZBTB7C, STAT5B, FZD2, BCL11A, ZFP516, FZD6…
GOTERM_BP_ALL	GO:0051130~positive regulation of cellular component organization	103	10.5317	1.71472e-05	GDA, HFE, DIXDC1, SMC5, IL1RAP, CLDN1, CFL2, CREB3L2, OSBP, PALM, DPYSL3, ENPP2, PIP4K2A, PLCE1, SYNPO, ARPIN, DSCAM, ACTN2, WNT5A, TPM1, ACSL6, HNF1B, TSC1, ATP1B2, CLIP3, CLDN5, BIN1, TNIK, PRKD1, ROR2, NUMBL, PXN, PSEN1, EFNB3, KIF3A, FLRT1, SNX9, KIF3C, ASIC2, SKIL, CCL21A, LRRC4B, SMAD4, WNT3A, BCL11A, FUZ, IL4, BMP4, CCDC88A, DAB2, CNOT6, MYO5B, SPIRE1, SDC1, MAP3K13, GSK3B, TENM2, DOC2A, M…
GOTERM_BP_ALL	GO:0019220~regulation of phosphate metabolic process	114	11.6564	1.72981e-05	MIDN, DIXDC1, ADARB1, FGF1, ACTG1, ZFYVE28, NDST1, CDH2, OSBP, PALM, ADORA1, ENPP2, PLCE1, ENTPD1, PRKCH, SEMA6A, DSCAM, IGFBP4, WNT5A, ADIPOQ, TSC1, PGF, CLIP3, GAREM1, FNDC1, CCNY, TNIK, PRKD1, ROR2, TRIB2, RD3, CSF1R, URI1, CEMIP, MTMR3, HPN, PXN, CACNA1D, PIK3R2, PSEN1, PIK3R6, NLRP6, PRKAR2B, DVL3, SNX9, CCL21A, IP6K2, PPP1R26, GCKR, SMAD4, WNT3A, FZD8, ESR2, GADD45G, IL4, BMP4, CCDC88A, DAB…
GOTERM_BP_ALL	GO:0045666~positive regulation of neuron differentiation	44	4.49898	1.75547e-05	FOXA1, GSK3B, NUMBL, LRP1, FOXG1, DIXDC1, AKAP5, PSEN1, ASCL1, CACNG7, CREB3L2, DPYSL3, PALM, ANKRD1, SHOC2, ALKAL2, FYN, KIF3C, SKIL, RGS6, BEND6, NCOA1, NTRK2, DSCAM, BCL11A, WNT3A, KIDINS220, NTRK3, WNT5A, ACSL6, SOX11, ATP1B2, S100B, EPOR, BMP4, ZEB1, MYO5B, ROR2, PRKD1, TNIK, MAP3K13, NEUROG1, PTPN5, SHANK1
GOTERM_BP_ALL	GO:0010959~regulation of metal ion transport	41	4.19223	1.75614e-05	CEMIP, GRP, KCNC1, LRRC38, HFE, CACNA1D, AKAP6, ATP2A1, AKAP5, PIK3CG, CBARP, BEST1, CRACR2B, KCNMB1, ADORA1, FYN, TMC1, GPR39, KCNIP1, ACTN2, WFS1, ABCC8, OSR1, HPCAL1, STAC3, OPRK1, KLHL24, ATP1B2, GCK, BMP4, GRIN3B, TSPAN13, TMX1, BIN1, GNAQ, FXYD1, FXYD7, HBP1, PRKD1, FXYD5, FGF12
GOTERM_BP_ALL	GO:0072197~ureter morphogenesis	6	0.613497	1.76491e-05	BMP4, MECOM, LHX1, GATA3, LZTS2, PAX2
GOTERM_BP_ALL	GO:0010468~regulation of gene expression	273	27.9141	1.85434e-05	MYT1L, IFT172, PWWP2B, ZFP608, EHMT1, ADARB1, TIAL1, ELK4, SOX17, MSANTD1, DPF1, CREB3L2, BBX, DPF3, DIP2A, ZFP282, SOX4, PKNOX2, ZFP974, CCBE1, RBFOX1, SRRM4, PRKCH, DAPK1, PRKCB, CIRBP, ZFP619, RFX3, SOX11, HNF1B, HCFC2, CLDN5, BIN1, PRKD1, ALPK2, TRIB2, ZFP865, URI1, TSHZ3, FOXG1, TSHZ2, HPN, GATA6, ZFP629, PIK3R2, GATA3, PCBP3, MIER2, NKX2-1, APOB, ZBTB7C, STAT5B, NDFIP1, FZD2, BCL11A, ZFP516…
GOTERM_BP_ALL	GO:0050770~regulation of axonogenesis	25	2.55624	1.87071e-05	RTN4R, BRSK1, GSK3B, LRP1, DIXDC1, PSEN1, FSTL4, EFNB3, CDH2, SLIT1, MBP, SKIL, NTRK2, SEMA6A, DSCAM, BCL11A, WNT3A, NTRK3, SEMA4C, WNT5A, SEMA4G, OLFM1, MYO5B, UST, MAP3K13
GOTERM_BP_ALL	GO:0001678~cellular glucose homeostasis	24	2.45399	1.96648e-05	GPR39, SMAD4, ZFP236, GCKR, KCNJ11, LRP1, ABCC8, PDE4C, OPRK1, CACNA1D, PIK3R2, AQP4, FOXO3, PAX2, GCK, SMARCA4, HK3, KLF7, VSNL1, PIK3CA, RAB34, OSBP, CCL2, SOX4
GOTERM_BP_ALL	GO:0051174~regulation of phosphorus metabolic process	114	11.6564	2.00925e-05	MIDN, DIXDC1, ADARB1, FGF1, ACTG1, ZFYVE28, NDST1, CDH2, OSBP, PALM, ADORA1, ENPP2, PLCE1, ENTPD1, PRKCH, SEMA6A, DSCAM, IGFBP4, WNT5A, ADIPOQ, TSC1, PGF, CLIP3, GAREM1, FNDC1, CCNY, TNIK, PRKD1, ROR2, TRIB2, RD3, CSF1R, URI1, CEMIP, MTMR3, HPN, PXN, CACNA1D, PIK3R2, PSEN1, PIK3R6, NLRP6, PRKAR2B, DVL3, SNX9, CCL21A, IP6K2, PPP1R26, GCKR, SMAD4, WNT3A, FZD8, ESR2, GADD45G, IL4, BMP4, CCDC88A, DAB…
GOTERM_BP_ALL	GO:1902533~positive regulation of intracellular signal transduction	85	8.69121	2.0572e-05	FLT4, DIXDC1, FGF1, LITAF, PIK3CG, TIAL1, C1QTNF4, AKAP13, NDST1, C1QTNF2, CDH2, FAM110C, OSBP, ADORA1, NCK2, ANKRD1, PLCE1, JAK2, EDARADD, MAP4K2, GPR39, IGFBP4, FBXW11, PRKCB, WNT5A, ADIPOQ, SOX11, TIRAP, GAREM1, PIK3CA, PELI1, WAC, HCLS1, TNIK, ROR2, PRKD1, SOS2, MAPRE2, BIRC2, RTN4R, CSF1R, LRP1, PELI2, AKAP6, AKAP5, PSEN1, GATA3, PIK3R6, MALT1, NACC2, KISS1R, CCL2, DVL3, FYN, RICTOR, SHOC2, …
GOTERM_BP_ALL	GO:0042490~mechanoreceptor differentiation	16	1.63599	2.09427e-05	TMC1, GABRB3, NTRK2, TMEM132E, FZD2, ATP8B1, NTRK3, USH1C, DLL1, BMP4, HEY1, NAGLU, KIF3A, KCNMA1, WDPCP, CTHRC1
GOTERM_BP_ALL	GO:0051247~positive regulation of protein metabolic process	110	11.2474	2.09683e-05	CYFIP2, FAM107A, DIXDC1, FGF1, NDST1, CDH2, SOX17, OSBP, ADORA1, ENPP2, PLCE1, DIP2A, SOX4, CCBE1, PRKCH, DAPK1, IGFBP4, FBXW11, WNT5A, ADIPOQ, CIRBP, PGF, CLIP3, GAREM1, FNDC1, CCNY, TMX1, TNIK, PRKD1, TRIB2, CSF1R, CEMIP, HPN, PXN, ECSCR, PSEN1, PLD1, PIK3R6, BAG2, NLRP6, DVL3, MBP, SNX9, CCL21A, IP6K2, NDFIP1, WFS1, WNT3A, FZD8, FUZ, ST18, ESR2, GADD45G, IL4, BMP4, CCDC88A, DAB2, MAP3K10, MAP3…
GOTERM_BP_ALL	GO:1902903~regulation of supramolecular fiber organization	39	3.98773	2.11943e-05	FHOD3, CYFIP2, GDA, PXN, PIK3R2, PSEN1, ACTG1, AKAP13, MAPK8, CFL2, KISS1R, NCK2, EMILIN1, RICTOR, SNX9, SYNPO, PDLIM4, CCL21A, ARPIN, APC2, SMAD4, PLEKHG2, ACTN2, ANKRD23, TPM1, TSC1, SPTB, CLIP3, CCDC88A, RP1, PIK3CA, BIN1, SPIRE1, PFN4, HCLS1, MAPRE3, PRKD1, CD47, SHANK1
GOTERM_BP_ALL	GO:0006468~protein phosphorylation	122	12.4744	2.12189e-05	TRIO, DIXDC1, ADARB1, FGF1, ACTG1, ZFYVE28, NDST1, ZFP36, CDH2, OSBP, ADORA1, ENPP2, PLCE1, STK32A, STK32C, CSNK1G3, PRKCH, SEMA6A, DAPK1, PRKCB, IGFBP4, WNT5A, ADIPOQ, MATK, DYRK1B, TSC1, PGF, CLIP3, GAREM1, FNDC1, CCNY, KCNQ3, TNIK, PRKD1, ALPK2, ROR2, TRIB2, BRSK1, CSF1R, CEMIP, PXN, PIK3R2, PSEN1, PIK3R6, ZFP36L1, NLRP6, PRKAR2B, DVL3, MBP, SNX9, CCL21A, IP6K2, NEK9, SMAD4, WNT3A, FZD8, ESR2,…
GOTERM_BP_ALL	GO:0031326~regulation of cellular biosynthetic process	252	25.7669	2.14275e-05	MYT1L, IFT172, PWWP2B, ZFP608, EHMT1, DCAF5, TIAL1, ELK4, SOX17, MSANTD1, DPF1, CREB3L2, BBX, DPF3, ZFP282, SOX4, PKNOX2, ZFP974, ENTPD1, PRKCH, DAPK1, PRKCB, CIRBP, ZFP619, RFX3, SOX11, HNF1B, HCFC2, PPP1R3C, BIN1, RABL3, PRKD1, TRIB2, ZFP865, RD3, URI1, TSHZ3, FOXG1, TSHZ2, HPN, GATA6, ZFP629, PIK3R2, GATA3, PCBP3, MIER2, NKX2-1, CCL21A, ZBTB7C, STAT5B, FZD2, BCL11A, ZFP516, FZD6, ERLIN2, MEX3D…
GOTERM_BP_ALL	GO:0048585~negative regulation of response to stimulus	122	12.4744	2.22522e-05	IFT172, HFE, ZFYVE28, ZFP36, CDH2, SOX17, ADGRA2, PALM, ADORA1, PIP4K2A, LZTS2, RGS6, CHID1, ST6GAL1, SEMA6A, PRKCB, FBXW11, WNT5A, ADIPOQ, TSC1, FNDC4, TMX1, MASP1, ALPK2, ROR2, FBN2, RTN4R, URI1, PIK3R2, GATA3, PSEN1, FOXO3, ADAMTS12, INPP5A, NLRP6, NKX2-1, SKIL, GPR17, SMAD4, NDFIP1, WFS1, WNT3A, FZD6, FUZ, MCC, ESR2, SOX30, SMARCA4, IL4, BMP4, DAB2, BAMBI, SNAI2, RYR1, GSK3B, ONECUT2, FHL2, G…
GOTERM_BP_ALL	GO:0050673~epithelial cell proliferation	44	4.49898	2.26904e-05	YAP1, COL18A1, IFT172, FLT4, HPN, PTPRK, PSEN1, DBH, GATA3, FGF1, GLI1, CLDN1, LIPA, ZFP36L1, POLD4, ZFP36, KIF3A, KRIT1, CCL2, ZFP580, RICTOR, TBX1, EGFL7, IGFBP4, WNT3A, OSR1, WNT5A, HNF1B, SOX11, VASH1, MCC, PAX2, PGF, ESR2, TBX2, BMP4, DAB2, ZEB1, ID2, SNAI2, GAS1, PRKD1, FGFR2, LIMS2
GOTERM_BP_ALL	GO:0016310~phosphorylation	143	14.6217	2.39481e-05	MIDN, PANK3, TRIO, DGKB, DIXDC1, ADARB1, FGF1, LIPA, ACTG1, ZFYVE28, NDST1, ZFP36, CDH2, OSBP, ADORA1, ENPP2, PIP4K2A, PLCE1, STK32A, STK32C, CSNK1G3, PRKCH, SEMA6A, DSCAM, DAPK1, PRKCB, IGFBP4, WNT5A, ADIPOQ, MATK, DYRK1B, TSC1, PGF, CLIP3, GAREM1, FNDC1, CCNY, KCNQ3, CMPK2, TNIK, PRKD1, ALPK2, ROR2, TRIB2, BRSK1, CSF1R, CEMIP, PXN, PIK3R2, PSEN1, PIK3R6, AK8, ZFP36L1, NLRP6, PRKAR2B, DVL3, MBP,…
GOTERM_BP_ALL	GO:0051252~regulation of RNA metabolic process	222	22.6994	2.39651e-05	MYT1L, IFT172, PWWP2B, ZFP608, EHMT1, ADARB1, ELK4, SOX17, MSANTD1, DPF1, CREB3L2, BBX, DPF3, ZFP282, SOX4, PKNOX2, ZFP974, RBFOX1, SRRM4, PRKCH, PRKCB, CIRBP, ZFP619, RFX3, SOX11, HNF1B, HCFC2, BIN1, PRKD1, TRIB2, ZFP865, URI1, TSHZ3, FOXG1, TSHZ2, HPN, GATA6, ZFP629, PIK3R2, GATA3, PCBP3, MIER2, NKX2-1, ZBTB7C, STAT5B, FZD2, BCL11A, ZFP516, FZD6, ERLIN2, SMARCA2, PHC3, ST18, FLI1, SOX30, SMARCA…
GOTERM_BP_ALL	GO:0016049~cell growth	45	4.60123	2.45774e-05	YAP1, CYFIP2, RTN4R, CSF1R, GSK3B, NRN1, LRP1, COL14A1, FLT4, HPN, AKAP6, FSTL4, AKAP13, CACNG7, SOX17, FLRT1, SLIT1, SH3BP4, SLIT3, RICTOR, MSX1, PRKG1, IP6K2, SMAD4, SEMA6A, DSCAM, PRMT2, BCL11A, WNT3A, NTRK3, SEMA4C, WNT5A, CIRBP, SEMA4G, CGRRF1, S100B, MEX3C, SMARCA2, SMARCA4, EXT1, OLFM1, DAB2, MYO5B, GAS1, MAP3K13
GOTERM_BP_ALL	GO:0032774~RNA biosynthetic process	217	22.1881	2.59994e-05	MYT1L, IFT172, PWWP2B, ZFP608, EHMT1, ELK4, SOX17, MSANTD1, DPF1, CREB3L2, BBX, DPF3, ZFP282, SOX4, PKNOX2, ZFP974, PRKCH, PRKCB, ZFP619, RFX3, SOX11, HNF1B, HCFC2, BIN1, PRKD1, TRIB2, ZFP865, URI1, TSHZ3, FOXG1, TSHZ2, HPN, GATA6, ZFP629, PIK3R2, GATA3, PCBP3, MIER2, NKX2-1, ZBTB7C, STAT5B, FZD2, BCL11A, ZFP516, FZD6, ERLIN2, SMARCA2, PHC3, ST18, FLI1, SOX30, SMARCA4, FOSL2, EXT1, ID2, SNAI2, HB…
GOTERM_BP_ALL	GO:0097659~nucleic acid-templated transcription	216	22.0859	2.7054e-05	MYT1L, IFT172, PWWP2B, ZFP608, EHMT1, ELK4, SOX17, MSANTD1, DPF1, CREB3L2, BBX, DPF3, ZFP282, SOX4, PKNOX2, ZFP974, PRKCH, PRKCB, ZFP619, RFX3, SOX11, HNF1B, HCFC2, BIN1, PRKD1, TRIB2, ZFP865, URI1, TSHZ3, FOXG1, TSHZ2, GATA6, ZFP629, PIK3R2, GATA3, PCBP3, MIER2, NKX2-1, ZBTB7C, STAT5B, FZD2, BCL11A, ZFP516, FZD6, ERLIN2, SMARCA2, PHC3, ST18, FLI1, SOX30, SMARCA4, FOSL2, EXT1, ID2, SNAI2, HBP1, M…
GOTERM_BP_ALL	GO:0032956~regulation of actin cytoskeleton organization	36	3.68098	2.73536e-05	FHOD3, CYFIP2, CSF1R, LRP1, PXN, FAM107A, DIXDC1, PIK3R2, ACTG1, AKAP13, CFL2, KISS1R, NCK2, RICTOR, SNX9, SYNPO, PDLIM4, CCL21A, ARPIN, SMAD4, PLEKHG2, ACTN2, ANKRD23, TPM1, TSC1, RHOF, SPTB, CCDC88A, PIK3CA, BIN1, SPIRE1, PFN4, HCLS1, PRKD1, CD47, SHANK1
GOTERM_BP_ALL	GO:1901701~cellular response to oxygen-containing compound	101	10.3272	2.82171e-05	FOXA1, CHRM3, AQP4, RORB, CLDN1, ACTG1, ZFP36, OSBP, PIP4K2A, SOX4, DAPK1, PRKCB, ACTN2, OSR1, APLP1, WNT5A, ADIPOQ, TPM1, HPCAL1, RAB34, CMPK2, PRKD1, GRIA1, CD274, PXN, CACNA1D, PIK3R2, PSEN1, FOXO3, ZFP36L1, GRIN2A, ADAMTS13, KCNMB1, ZFP580, IP6K2, STAT5B, ZFP236, SMAD4, BCL11A, FBXO32, ESR2, SMARCA4, NET1, BMP4, GRIN3B, GNAQ, SNAI2, ECHDC3, FGFR2, RYR1, GSK3B, PTPRK, LITAF, PIK3CG, SLC22A12, …
GOTERM_BP_ALL	GO:0003151~outflow tract morphogenesis	15	1.53374	2.82607e-05	TBX1, RYR1, SMAD4, FOXC1, FZD2, WNT5A, GATA6, SOX11, TBX2, SMARCA4, BMP4, HEY1, SOX17, DVL3, FGFR2
GOTERM_BP_ALL	GO:0042330~taxis	54	5.52147	2.84477e-05	CYFIP2, TENM2, DOCK4, TRIO, FGF1, CXCL14, PIK3CG, MMP28, BOC, ENPP2, NRCAM, ST6GAL1, SEMA6A, DUSP3, UNC5A, DSCAM, WNT5A, ETV1, GFRA3, TIRAP, PGF, GAS1, PRKD1, RTN4R, CSF1R, LRP1, FOXG1, ECSCR, GATA3, MALT1, EFNB3, SLIT1, NKX2-1, CCL2, ZFP580, SLIT3, CCL19, CCL21A, SMAD4, WNT3A, NTRK3, SEMA4C, LAMB1, SEMA4G, IL4, EXT1, BMP4, KLF7, CNOT6, EFNA2, ID2, LHX1, SNAI2, ACKR3
GOTERM_BP_ALL	GO:0021915~neural tube development	24	2.45399	2.94313e-05	FOXA1, FZD2, WNT3A, IFT172, FZD6, SEMA4C, WNT5A, WDR19, TSC1, FUZ, PSEN1, PAX2, ZFP36L1, MIB1, BMP4, HECTD1, SOX17, KIF3A, SUFU, DVL3, GAS1, WDPCP, CC2D2A, CTHRC1
GOTERM_BP_ALL	GO:0034220~ion transmembrane transport	78	7.97546	3.09023e-05	GABRB3, RYR1, KCNK6, CHRM3, KCNC1, LRRC38, ATP2A1, SLC7A10, PIK3CG, BEST1, SLC39A6, PIEZO2, PLCE1, TMC1, GPR39, DAPK1, GP1BB, ABCC8, ACTN2, OSR1, SLC30A4, CACNA2D3, ACSL6, HPCAL1, ATP1B2, BIN1, KCNMA1, KCNQ3, PRKD1, XPR1, SLC22A21, ANK, SHANK1, GRIA1, SLC22A4, CEMIP, GRP, HPN, CACNA1D, AKAP6, AKAP5, PSEN1, CACNA1E, TMEM241, CBARP, GLRA1, CACNG7, KCNV2, GRIN2A, CACNG8, KCTD21, KCNMB1, KCNMB2, GSG1…
GOTERM_BP_ALL	GO:0042327~positive regulation of phosphorylation	76	7.77096	3.2169e-05	GSK3B, FLT4, DIXDC1, FGF1, PIK3CG, NDST1, C1QTNF2, CDH2, OSBP, ADORA1, ENPP2, PLCE1, JAK2, MAP4K2, GPR39, ANXA2, DSCAM, IGFBP4, WNT5A, ADIPOQ, TIRAP, PGF, CLIP3, GAREM1, CCNY, PIK3CA, FNDC1, HCLS1, MAPRE3, TNIK, ROR2, PRKD1, CSF1R, CEMIP, LRP1, PELI2, PXN, AKAP6, AKAP5, PSEN1, PIK3R6, MALT1, KISS1R, CCL2, DVL3, FYN, RICTOR, SNX9, ALKAL2, CCL19, CCL21A, IP6K2, TBX1, NTRK2, GCKR, WNT3A, NTRK3, SEMA…
GOTERM_BP_ALL	GO:0010556~regulation of macromolecule biosynthetic process	241	24.6421	3.27521e-05	MYT1L, IFT172, PWWP2B, ZFP608, EHMT1, TIAL1, ELK4, SOX17, MSANTD1, DPF1, CREB3L2, BBX, DPF3, ZFP282, SOX4, PKNOX2, ZFP974, PRKCH, DAPK1, PRKCB, CIRBP, ZFP619, RFX3, SOX11, HNF1B, HCFC2, PPP1R3C, BIN1, RABL3, PRKD1, TRIB2, ZFP865, URI1, TSHZ3, FOXG1, TSHZ2, HPN, GATA6, ZFP629, PIK3R2, GATA3, PCBP3, MIER2, NKX2-1, CCL21A, ZBTB7C, STAT5B, FZD2, BCL11A, ZFP516, FZD6, ERLIN2, MEX3D, SMARCA2, PHC3, ST1…
GOTERM_BP_ALL	GO:0019219~regulation of nucleobase-containing compound metabolic process	238	24.3354	3.48102e-05	MYT1L, IFT172, PWWP2B, ZFP608, EHMT1, ADARB1, ELK4, SOX17, MSANTD1, DPF1, CREB3L2, BBX, DPF3, ZFP282, SOX4, PKNOX2, ZFP974, RBFOX1, ENTPD1, SRRM4, PRKCH, PRKCB, CIRBP, ZFP619, RFX3, SOX11, HNF1B, HCFC2, BIN1, PRKD1, TRIB2, ZFP865, RD3, URI1, TSHZ3, FOXG1, TSHZ2, HPN, GATA6, ZFP629, PIK3R2, GATA3, PCBP3, MIER2, NKX2-1, ZBTB7C, STAT5B, NDFIP1, FZD2, BCL11A, ZFP516, FZD6, ERLIN2, SMARCA2, PHC3, ST18…
GOTERM_BP_ALL	GO:0072073~kidney epithelium development	22	2.24949	3.50674e-05	YAP1, SMAD4, FOXC1, TSHZ3, OSR1, ADIPOQ, GREB1L, HNF1B, KLHL3, GATA3, FGF1, DLL1, PAX2, PGF, EXT1, BMP4, HEY1, BASP1, LHX1, SDC1, LZTS2, FGFR2
GOTERM_BP_ALL	GO:0042063~gliogenesis	38	3.88548	3.52283e-05	CSF1R, LRP1, TENM4, FOXG1, NAB2, PSEN1, ASCL1, NDRG1, DLL1, SYNE2, DLL3, SH3TC2, CDH2, NAGLU, NKX2-1, ENPP2, CCL2, SOX4, IL33, GPR17, NTRK2, PRKCH, LGI4, ABCC8, NTRK3, MBD1, LAMB1, SOX11, ATP1B2, PAX2, SIRT2, SMARCA4, BMP4, BACE2, BIN1, CLCF1, ID2, ROR2
GOTERM_BP_ALL	GO:2000112~regulation of cellular macromolecule biosynthetic process	238	24.3354	3.64118e-05	MYT1L, IFT172, PWWP2B, ZFP608, EHMT1, TIAL1, ELK4, SOX17, MSANTD1, DPF1, CREB3L2, BBX, DPF3, ZFP282, SOX4, PKNOX2, ZFP974, PRKCH, DAPK1, PRKCB, CIRBP, ZFP619, RFX3, SOX11, HNF1B, HCFC2, PPP1R3C, BIN1, RABL3, PRKD1, TRIB2, ZFP865, URI1, TSHZ3, FOXG1, TSHZ2, GATA6, ZFP629, PIK3R2, GATA3, PCBP3, MIER2, NKX2-1, CCL21A, ZBTB7C, STAT5B, FZD2, BCL11A, ZFP516, FZD6, ERLIN2, MEX3D, SMARCA2, PHC3, ST18, FL…
GOTERM_BP_ALL	GO:0044708~single-organism behavior	50	5.11247	3.84149e-05	GABRB3, ADARB1, DBH, GPI1, NAGLU, ADORA1, SYNPO, GPR39, ABCC8, ADAM11, TSC1, ETV1, ATP1B2, SHISA7, C1QL1, NPC1, KCNMA1, KCNQ3, ZFP212, SHANK2, SHANK1, GRIA1, BRSK1, GRP, NRXN2, CEND1, ADCY3, PSEN1, CACNA1E, GLRA1, GRIN2A, EFNB3, PRKAR2B, CHST10, OTOG, NTRK2, LGI4, WFS1, OPRK1, LAMB1, S100B, ESR2, EXT1, GATM, ID2, CAMK4, SPIRE1, PTPN5, FGF12, NEUROG1
GOTERM_BP_ALL	GO:0010001~glial cell differentiation	31	3.16973	3.89814e-05	CSF1R, LRP1, TENM4, NAB2, PSEN1, ASCL1, NDRG1, DLL1, DLL3, SH3TC2, CDH2, NAGLU, NKX2-1, ENPP2, SOX4, IL33, GPR17, NTRK2, LGI4, NTRK3, MBD1, SOX11, PAX2, SIRT2, SMARCA4, BMP4, BACE2, BIN1, CLCF1, ID2, ROR2
GOTERM_BP_ALL	GO:0072009~nephron epithelium development	19	1.94274	3.91999e-05	YAP1, SMAD4, FOXC1, OSR1, ADIPOQ, GREB1L, HNF1B, KLHL3, GATA3, FGF1, DLL1, PAX2, PGF, EXT1, BMP4, HEY1, BASP1, LHX1, LZTS2
GOTERM_BP_ALL	GO:0001837~epithelial to mesenchymal transition	20	2.04499	3.97073e-05	FOXA1, GSK3B, SMAD4, FOXC1, WNT5A, HPN, FUZ, GATA3, SPRED3, BMP4, OLFM1, DAB2, HEY1, BAMBI, PDPN, SLC39A6, NKX2-1, SNAI2, MSX1, FGFR2
GOTERM_BP_ALL	GO:0060255~regulation of macromolecule metabolic process	351	35.8896	4.00439e-05	CYFIP2, MYT1L, IFT172, PWWP2B, DIXDC1, ZFP608, EHMT1, ADARB1, ZFYVE28, TIAL1, ELK4, NDST1, SOX17, MSANTD1, DPF1, CREB3L2, LIPG, PLCE1, BBX, DPF3, DIP2A, ZFP282, SOX4, PKNOX2, ZFP974, CCBE1, RBFOX1, SRRM4, PRKCH, DAPK1, PRKCB, CIRBP, ZFP619, RFX3, SOX11, HNF1B, HCFC2, CLDN5, GAREM1, FNDC1, PPP1R3C, CCNY, BIN1, RABL3, PRKD1, ALPK2, TRIB2, ZFP865, URI1, MTMR3, TSHZ3, FOXG1, TSHZ2, HPN, GATA6, ZFP629…
GOTERM_BP_ALL	GO:0001934~positive regulation of protein phosphorylation	72	7.36196	4.09743e-05	GSK3B, FLT4, DIXDC1, FGF1, PIK3CG, NDST1, C1QTNF2, CDH2, OSBP, ADORA1, ENPP2, PLCE1, JAK2, MAP4K2, GPR39, ANXA2, IGFBP4, WNT5A, ADIPOQ, TIRAP, PGF, CLIP3, GAREM1, CCNY, PIK3CA, FNDC1, HCLS1, MAPRE3, TNIK, PRKD1, CSF1R, CEMIP, LRP1, PELI2, PXN, AKAP6, AKAP5, PSEN1, PIK3R6, MALT1, KISS1R, CCL2, DVL3, FYN, RICTOR, SNX9, ALKAL2, CCL19, CCL21A, IP6K2, TBX1, NTRK2, WNT3A, NTRK3, SEMA4C, FZD8, OPRK1, ES…
GOTERM_BP_ALL	GO:0050678~regulation of epithelial cell proliferation	39	3.98773	4.12899e-05	YAP1, COL18A1, IFT172, FLT4, HPN, PTPRK, DBH, GATA3, FGF1, GLI1, CLDN1, ZFP36L1, POLD4, ZFP36, HEY1, KIF3A, KRIT1, CCL2, ZFP580, RICTOR, TBX1, EGFL7, WNT3A, OSR1, WNT5A, SOX11, VASH1, MCC, PAX2, PGF, ESR2, BMP4, DAB2, ZEB1, SNAI2, GAS1, PRKD1, FGFR2, LIMS2
GOTERM_BP_ALL	GO:0001501~skeletal system development	49	5.01022	4.1649e-05	RYR1, COL18A1, IFT172, NAB2, ZFAND5, PCSK5, LIPA, AKAP13, NDST1, CREB3L2, PIP4K2A, BBX, FBXW4, ANXA2, GP1BB, OSR1, WNT5A, SOX11, ZEB1, GAS1, ROR2, FBN2, FOXC1, PSEN1, GATA3, ADAMTS12, BARX2, PAPSS2, DLL3, RANBP3L, MSX1, TBX1, ZBTB16, WDR19, MBOAT2, FUZ, TBX4, MEX3C, FLI1, FOSL2, EXT1, BMP4, TTC9, GNAQ, LHX1, SNAI2, MKX, NEUROG1, FGFR2
GOTERM_BP_ALL	GO:0090066~regulation of anatomical structure size	52	5.31697	4.21296e-05	FHOD3, CYFIP2, GSK3B, CHRM3, DOCK4, AQP4, DBH, CFL2, ADORA1, NCK2, PRKG1, ARPIN, SEMA6A, PLEKHG2, DSCAM, ACTN2, WNT5A, TPM1, HNF1B, TSC1, SPTB, PAX2, OLFM1, PIK3CA, BIN1, KCNMA1, HCLS1, PFN4, PRKD1, RTN4R, FOXC1, LRP1, USH1C, PIK3R2, FSTL4, KCNMB1, SLIT1, RICTOR, SNX9, ASIC2, CCL21A, GCH1, WNT3A, BCL11A, NTRK3, SEMA4C, SEMA4G, ESR2, EXT1, MYO5B, SPIRE1, MAP3K13
GOTERM_BP_ALL	GO:0006935~chemotaxis	53	5.41922	4.43309e-05	CYFIP2, TENM2, DOCK4, TRIO, FGF1, CXCL14, PIK3CG, MMP28, BOC, ENPP2, NRCAM, ST6GAL1, SEMA6A, DUSP3, UNC5A, DSCAM, WNT5A, ETV1, GFRA3, TIRAP, PGF, GAS1, PRKD1, RTN4R, CSF1R, LRP1, FOXG1, ECSCR, GATA3, MALT1, EFNB3, SLIT1, NKX2-1, CCL2, ZFP580, SLIT3, CCL19, CCL21A, SMAD4, WNT3A, NTRK3, SEMA4C, LAMB1, SEMA4G, IL4, EXT1, BMP4, KLF7, CNOT6, EFNA2, LHX1, SNAI2, ACKR3
GOTERM_BP_ALL	GO:0009892~negative regulation of metabolic process	186	19.0184	4.79647e-05	FOXA1, MIDN, ZBTB25, MYT1L, IFT172, HFE, PRDM6, NAB2, EHMT1, ZFP608, ADARB1, RORB, DCAF5, ETS2, ACTG1, TIAL1, ELK4, ZFYVE28, ZFP36, ATCAY, BASP1, PALM, ADORA1, DIP2A, SOX4, ENTPD1, PRKCH, SEMA6A, DAPK1, FBXW11, RALGAPA1, OSR1, WNT5A, ADIPOQ, RFX3, KCTD1, HNF1B, TSC1, SOX11, HCFC2, OLFM1, CLDN5, TMX1, BIN1, SLFN14, MASP1, RD3, URI1, RTN1, TSHZ3, FOXG1, HPN, CREM, GATA6, PIK3R2, GATA3, PSEN1, FOXO3…
GOTERM_BP_ALL	GO:0030323~respiratory tube development	28	2.86299	4.89552e-05	YAP1, FOXA1, CEBPA, RAB3A, TSHZ3, SLC23A1, FLT4, GATA6, ASCL1, FGF1, GLI1, PCSK5, LIPA, PDPN, ADAMTSL2, NKX2-1, CCBE1, ANXA2, WNT5A, SOX11, TBX4, TBX2, FOSL2, RCN3, EXT1, BMP4, FGFR4, FGFR2
GOTERM_BP_ALL	GO:0023061~signal release	46	4.70348	4.93574e-05	BRSK1, CHRM3, MIDN, RAB3A, DOC2A, LRP1, GRP, HFE, NRXN2, CACNA1D, PSEN1, GATA3, CACNA1E, TRIM9, SYDE1, SV2B, OSBP, ADORA1, KISS1R, OTOF, JAK2, SOX4, GPR39, SMAD4, PRRT2, KCNJ11, NOS2, RASL10B, PRKCB, ABCC8, PDE4C, CADPS, ADIPOQ, RFX3, OPRK1, HNF1B, SOX11, GCK, KLF7, DAB2, PEX5L, VSNL1, CLCF1, GNAQ, PRKD1, FGFR4
GOTERM_BP_ALL	GO:0060541~respiratory system development	30	3.06748	5.00437e-05	YAP1, FOXA1, CEBPA, RAB3A, TSHZ3, SLC23A1, FLT4, GATA6, ASCL1, FGF1, GLI1, LIPA, PDPN, ADAMTSL2, NKX2-1, MSX1, EDARADD, CCBE1, ANXA2, WNT5A, SOX11, TBX4, TBX2, FOSL2, RCN3, EXT1, BMP4, WDPCP, FGFR4, FGFR2
GOTERM_BP_ALL	GO:0046887~positive regulation of hormone secretion	23	2.35174	5.41196e-05	GPR39, CHRM3, SMAD4, GRP, LRP1, RASL10B, PRKCB, ABCC8, HFE, CACNA1D, SOX11, GCK, DAB2, PEX5L, VSNL1, CLCF1, GNAQ, OSBP, KISS1R, PRKD1, JAK2, FGFR4, SOX4
GOTERM_BP_ALL	GO:0003231~cardiac ventricle development	20	2.04499	5.69155e-05	SMAD4, FOXC1, FZD2, WNT5A, TPM1, GREB1L, SOX11, GATA3, EPOR, SMARCA4, BMP4, HECTD1, RXRA, HEY1, NAGLU, SUFU, ID2, SLIT3, SOX4, FGFR2
GOTERM_BP_ALL	GO:0045937~positive regulation of phosphate metabolic process	80	8.17996	5.72746e-05	GSK3B, FLT4, DIXDC1, FGF1, PIK3CG, NDST1, C1QTNF2, CDH2, OSBP, ADORA1, ENPP2, NCK2, PLCE1, JAK2, MAP4K2, GPR39, ANXA2, DSCAM, IGFBP4, WNT5A, ADIPOQ, TIRAP, PGF, CLIP3, GAREM1, CCNY, PIK3CA, FNDC1, HCLS1, MAPRE3, TNIK, ROR2, PRKD1, CSF1R, CEMIP, LRP1, PELI2, PXN, ADCY3, CACNA1D, AKAP6, AKAP5, PSEN1, PIK3R6, MALT1, KISS1R, CCL2, DVL3, FYN, RICTOR, SNX9, ALKAL2, CCL19, CCL21A, IP6K2, TBX1, NTRK2, GC…
GOTERM_BP_ALL	GO:0010562~positive regulation of phosphorus metabolic process	80	8.17996	5.72746e-05	GSK3B, FLT4, DIXDC1, FGF1, PIK3CG, NDST1, C1QTNF2, CDH2, OSBP, ADORA1, ENPP2, NCK2, PLCE1, JAK2, MAP4K2, GPR39, ANXA2, DSCAM, IGFBP4, WNT5A, ADIPOQ, TIRAP, PGF, CLIP3, GAREM1, CCNY, PIK3CA, FNDC1, HCLS1, MAPRE3, TNIK, ROR2, PRKD1, CSF1R, CEMIP, LRP1, PELI2, PXN, ADCY3, CACNA1D, AKAP6, AKAP5, PSEN1, PIK3R6, MALT1, KISS1R, CCL2, DVL3, FYN, RICTOR, SNX9, ALKAL2, CCL19, CCL21A, IP6K2, TBX1, NTRK2, GC…
GOTERM_BP_ALL	GO:0051149~positive regulation of muscle cell differentiation	19	1.94274	5.73062e-05	SMARCE1, TBX1, GSK3B, TSHZ3, WNT3A, LAMB1, AKAP6, SMARCA2, ACTG1, SMARCA4, IL4, BMP4, RANBP3L, CSRP3, BOC, DPF3, PRKD1, HIF1AN, SOX4
GOTERM_BP_ALL	GO:0030029~actin filament-based process	62	6.33947	5.91147e-05	FHOD3, CYFIP2, FAM107A, DIXDC1, SYNE2, ACTG1, AKAP13, SYDE1, CSRP3, SGCD, CFL2, DPYSL3, ADORA1, NCK2, PHACTR1, PGM5, SYNPO, ARPIN, PLEKHG2, ACTN2, TPM1, MYO7B, TSC1, RHOF, SPTB, RHOB, PIK3CA, BIN1, TNNT3, HCLS1, PFN4, TNIK, CD47, FSCN2, PRKD1, DSC2, SHANK1, CSF1R, LRP1, PXN, USH1C, CACNA1D, PIK3R2, AKAP6, CNN2, CNN1, PDPN, KISS1R, RICTOR, SNX9, MYH11, PDLIM4, CCL21A, CAP2, KCNJ5, SMAD4, ANKRD23, …
GOTERM_BP_ALL	GO:0040008~regulation of growth	55	5.62372	6.10658e-05	GSK3B, COL14A1, FLT4, FAM107A, GLI1, SOX17, GAMT, SEMA6A, DSCAM, IGFBP4, PRKCB, WNT5A, CIRBP, HNF1B, CGRRF1, OLFM1, LATS2, PIK3CA, SELENOP, GAS1, RTN4R, YAP1, FOXC1, URI1, LRP1, HPN, GATA6, AKAP6, DLL1, FSTL4, CACNG7, SLIT1, SH3BP4, RICTOR, SLIT3, MSX1, IP6K2, TBX1, STAT5B, SMAD4, WNT3A, BCL11A, WFS1, NTRK3, SEMA4C, SEMA4G, SMARCA2, TBX2, FOSL2, SMARCA4, DAB2, MYO5B, TLL2, MAP3K13, FGFR2
GOTERM_BP_ALL	GO:0043085~positive regulation of catalytic activity	71	7.25971	6.11877e-05	CYFIP2, ITK, GSK3B, FLT4, ATP2A1, FGF1, PIK3CG, SYDE1, JAK2, RGS6, APC2, MAP4K2, GPR39, DAPK1, RALGAPA1, WNT5A, ADIPOQ, TSC1, ATP1B2, TIRAP, RCN3, CCNY, PIK3CA, TNNT3, PRTN3, MAPRE3, ROR2, SOS2, TRIB2, MAPRE2, RTN4R, CSF1R, CEMIP, RGS16, PXN, ADCY3, AGAP1, CACNA1D, AKAP5, PSEN1, PIK3R6, MALT1, ARHGAP22, MAPK8, NLRP6, CCL2, DVL3, MBP, SNX9, CCL19, RALGDS, CCL21A, IP6K2, NTRK2, EGLN3, GCKR, GCH1, N…
GOTERM_BP_ALL	GO:0007498~mesoderm development	18	1.84049	6.20243e-05	TBX1, YAP1, KDM6B, SMAD4, FOXC1, WNT3A, OSR1, WNT5A, ETS2, PAX2, ZFP36L1, DLL3, EXT1, GPI1, BMP4, POFUT2, LHX1, FGFR2
GOTERM_BP_ALL	GO:0046883~regulation of hormone secretion	33	3.37423	6.75987e-05	CHRM3, MIDN, LRP1, GRP, HFE, CACNA1D, CACNA1E, OSBP, ADORA1, KISS1R, JAK2, SOX4, GPR39, SMAD4, KCNJ11, NOS2, RASL10B, PRKCB, ABCC8, PDE4C, ADIPOQ, RFX3, OPRK1, SOX11, GCK, KLF7, DAB2, PEX5L, VSNL1, CLCF1, GNAQ, PRKD1, FGFR4
GOTERM_BP_ALL	GO:0034654~nucleobase-containing compound biosynthetic process	233	23.8241	6.90012e-05	PANK3, MYT1L, IFT172, PWWP2B, ZFP608, EHMT1, LIPA, ELK4, SOX17, MSANTD1, DPF1, CREB3L2, BBX, DPF3, ZFP282, SOX4, PKNOX2, ZFP974, ENTPD1, PRKCH, PRKCB, ZFP619, RFX3, SOX11, HNF1B, HCFC2, BIN1, PRKD1, TRIB2, ZFP865, RD3, URI1, TSHZ3, FOXG1, TSHZ2, HPN, GATA6, ZFP629, PIK3R2, GATA3, PCBP3, MIER2, NKX2-1, ZBTB7C, STAT5B, FZD2, BCL11A, ZFP516, FZD6, ERLIN2, SMARCA2, PHC3, ST18, FLI1, SOX30, SMARCA4, F…
GOTERM_BP_ALL	GO:0042325~regulation of phosphorylation	103	10.5317	6.95672e-05	MIDN, DIXDC1, ADARB1, FGF1, ACTG1, ZFYVE28, NDST1, CDH2, OSBP, ADORA1, ENPP2, PLCE1, PRKCH, SEMA6A, DSCAM, IGFBP4, WNT5A, ADIPOQ, TSC1, PGF, CLIP3, GAREM1, FNDC1, CCNY, TNIK, PRKD1, ROR2, TRIB2, CSF1R, CEMIP, PXN, PIK3R2, PSEN1, PIK3R6, NLRP6, PRKAR2B, DVL3, SNX9, CCL21A, IP6K2, GCKR, SMAD4, WNT3A, FZD8, ESR2, GADD45G, IL4, BMP4, CCDC88A, DAB2, GNAQ, MAP3K10, MAP3K13, FGFR4, FGFR2, GSK3B, FLT4, S…
GOTERM_BP_ALL	GO:0048878~chemical homeostasis	92	9.40695	6.9882e-05	FOXA1, RYR1, HFE, ATP2A1, AQP4, PYGM, PYGL, DBH, CLDN1, LIPA, PIK3CG, GPI1, HK3, CSRP3, SGCD, NAGLU, OSBP, LIPG, ADORA1, SLC39A6, PLCE1, JAK2, SYNPO, PRKG1, SOX4, GPR39, GP1BB, PRKCB, ABCC8, WNT5A, PDE4C, ADIPOQ, LSR, ATP1B2, PAX2, RCN3, BACE2, PIK3CA, VSNL1, NPC1, RAB34, KCNMA1, PRKD1, XPR1, ANK, FBN2, CEBPA, CEMIP, LRP1, HPN, CACNA1D, PIK3R2, AKAP6, AKAP5, PSEN1, FOXO3, CACNA1E, HDAC9, GRIN2A, …
GOTERM_BP_ALL	GO:0001709~cell fate determination	10	1.02249	7.09462e-05	BMP4, SOX17, FOXG1, GATA6, GATA3, ASCL1, PAX2, TBX2, SMARCA4, DLL3
GOTERM_BP_ALL	GO:0031401~positive regulation of protein modification process	83	8.48671	7.22613e-05	GSK3B, FLT4, FAM107A, DIXDC1, FGF1, PIK3CG, NDST1, C1QTNF2, CDH2, OSBP, ADORA1, ENPP2, NCK2, PLCE1, DIP2A, JAK2, SOX4, MAP4K2, GPR39, ANXA2, IGFBP4, WNT5A, ADIPOQ, TIRAP, PGF, CLIP3, GAREM1, CCNY, PIK3CA, FNDC1, PELI1, HCLS1, MAPRE3, TNIK, PRKD1, TRIB2, BIRC2, CSF1R, CEMIP, LRP1, PELI2, PXN, AKAP6, AKAP5, PSEN1, PIK3R6, MALT1, MAPK8, KISS1R, CCL2, DVL3, FYN, RICTOR, SNX9, ALKAL2, CCL19, CCL21A, I…
GOTERM_BP_ALL	GO:0051050~positive regulation of transport	78	7.97546	7.39527e-05	GSK3B, CHRM3, RAB3A, DOC2A, KCNC1, RAB3D, LRRC38, HFE, ATP2A1, ZDHHC8, C1QTNF2, CDH2, OSBP, LIPG, ADORA1, ANKRD1, JAK2, SOX4, GPR39, ANXA2, PRKCB, ABCC8, ACTN2, WNT5A, ADIPOQ, ACSL6, HPCAL1, SOX11, ATP1B2, GAB2, CLIP3, VSNL1, BIN1, RAB34, HCLS1, CD47, PRKD1, COLEC11, RNASEL, CEMIP, LRP1, GRP, CACNA1D, PIK3R2, AKAP6, AKAP5, PSEN1, DLL1, KIF3A, KCNMB1, KISS1R, CCL2, FYN, CCL19, CCL21A, SMAD4, WNT3A…
GOTERM_BP_ALL	GO:0043408~regulation of MAPK cascade	58	5.93047	7.51389e-05	FLT4, DIXDC1, FGF1, PIK3CG, SPRED3, NDST1, C1QTNF2, CDH2, MECOM, ADORA1, PLCE1, EMILIN1, JAK2, MAP4K2, GPR39, SEMA6A, DUSP3, IGFBP4, WNT5A, ADIPOQ, DUSP26, TIRAP, GAREM1, TNIK, TRIB2, CSF1R, LRP1, PELI2, PIK3R2, PSEN1, PIK3R6, NLRP6, KISS1R, CCL2, DVL3, ALKAL2, CCL19, CCL21A, TBX1, NTRK2, SMAD4, NTRK3, SEMA4C, SPRY4, FZD8, OPRK1, LILRB4A, ESR2, EPOR, GADD45G, BMP4, DAB2, CLCF1, MAP3K10, ACKR3, MA…
GOTERM_BP_ALL	GO:1905330~regulation of morphogenesis of an epithelium	18	1.84049	7.51988e-05	FZD2, FZD6, WNT5A, HNF1B, GATA3, ADAMTS12, FGF1, PAX2, TBX2, BMP4, DAB2, ZNRF3, RXRA, LHX1, SNAI2, DVL3, ROR2, CTHRC1
GOTERM_BP_ALL	GO:0009743~response to carbohydrate	29	2.96524	7.65555e-05	LRP1, CACNA1D, AQP4, FOXO3, ZFP36L1, KHK, NAGLU, OSBP, CCL2, APOB, SOX4, GPR39, SMAD4, ZFP236, GCKR, KCNJ11, PRKCB, ABCC8, PDE4C, ADIPOQ, OPRK1, HNF1B, PAX2, GCK, SMARCA4, KLF7, VSNL1, PIK3CA, RAB34
GOTERM_BP_ALL	GO:0001823~mesonephros development	17	1.73824	8.05617e-05	SMAD4, FOXC1, TSHZ3, ZBTB16, OSR1, GREB1L, HNF1B, GATA3, FGF1, PAX2, PGF, BMP4, HEY1, LHX1, SDC1, LZTS2, FGFR2
GOTERM_BP_ALL	GO:0009605~response to external stimulus	178	18.2004	8.09144e-05	CYFIP2, TRIO, DGKB, HFE, FAM107A, FGF1, IFIT1, HTR4, ZFYVE1, CXCL14, CLDN1, LIPA, IFIT3, BEST1, IFIT2, ZFP36, NAGLU, ADGRA2, LIPG, ADORA1, PIEZO2, ENPP2, NRCAM, CHID1, ST6GAL1, PRKCH, SEMA6A, RSAD2, UNC5A, DSCAM, PRKCB, WNT5A, ADIPOQ, TSC1, IFIT1BL1, MR1, PGF, FNDC4, TMX1, RAB34, KCNQ3, CMPK2, MASP1, PRKD1, XPR1, DSC2, RTN4R, CD274, CSF1R, URI1, MTMR3, FOXG1, HPN, GATA6, ECSCR, GSTT1, GATA3, PLD1…
GOTERM_BP_ALL	GO:0051493~regulation of cytoskeleton organization	48	4.90798	8.30552e-05	FHOD3, CYFIP2, CSF1R, GSK3B, LRP1, GDA, PXN, FAM107A, DIXDC1, PIK3R2, ACTG1, AKAP13, SYDE1, MAPK8, CFL2, KISS1R, NCK2, RICTOR, SNX9, SYNPO, PDLIM4, CCL21A, ARPIN, APC2, SMAD4, PLEKHG2, ACTN2, WNT3A, ANKRD23, TPM1, TSC1, RHOF, SPTB, CLIP3, ATAT1, CCDC88A, RP1, PIK3CA, BIN1, SPIRE1, TRIM36, PFN4, HCLS1, MAPRE3, PRKD1, CD47, MAPRE2, SHANK1
GOTERM_BP_ALL	GO:0001503~ossification	42	4.29448	8.44211e-05	YAP1, RYR1, FBN2, CSF1R, GSK3B, CEBPA, FOXC1, GRP, NAB2, FHL2, LRP3, RORB, GLI1, ADAMTS12, FSTL3, RANBP3L, MAPK8, RXRA, HEY1, SOST, CTHRC1, SMAD4, RSAD2, WNT3A, OSR1, ZBTB16, WNT5A, CLEC11A, KREMEN1, SOX11, FOSL2, EXT1, BMP4, NELL1, BAMBI, ID2, SNAI2, ROR2, PRKD1, MKX, ANK, FGFR2
GOTERM_BP_ALL	GO:0021537~telencephalon development	32	3.27198	8.68075e-05	GRIA1, RTN4R, CSF1R, GSK3B, NUMBL, KCNC1, FOXG1, DIXDC1, PSEN1, ASCL1, SYNE2, CDH2, KIF3A, SLIT1, NKX2-1, PHACTR1, KDM6B, KIRREL3, NCOA1, NTRK2, WNT3A, WNT5A, LAMB1, TSC1, ATP1B2, EXT1, ATAT1, BMP4, EFNA2, ID2, LHX1, MDGA1
GOTERM_BP_ALL	GO:0098660~inorganic ion transmembrane transport	60	6.13497	8.73521e-05	GABRB3, RYR1, KCNK6, KCNC1, LRRC38, ATP2A1, SLC39A6, PLCE1, TMC1, GPR39, GP1BB, ABCC8, ACTN2, OSR1, SLC30A4, CACNA2D3, HPCAL1, ATP1B2, BIN1, KCNMA1, KCNQ3, PRKD1, XPR1, ANK, CEMIP, GRP, HPN, CACNA1D, AKAP6, AKAP5, CACNA1E, CBARP, GLRA1, CACNG7, KCNV2, GRIN2A, CACNG8, KCNMB1, FYN, CCL19, ASIC2, CACNG3, CCL21A, ATP6V0A1, KCNJ5, KCNF1, KCNJ11, KCNIP1, WNT3A, KCNJ15, STAC3, OPRK1, KLHL24, TPCN1, SLC6…
GOTERM_BP_ALL	GO:0009749~response to glucose	26	2.65849	9.01775e-05	LRP1, CACNA1D, AQP4, FOXO3, KHK, OSBP, CCL2, SOX4, GPR39, SMAD4, ZFP236, GCKR, KCNJ11, PRKCB, ABCC8, PDE4C, ADIPOQ, OPRK1, HNF1B, PAX2, GCK, SMARCA4, KLF7, VSNL1, PIK3CA, RAB34
GOTERM_BP_ALL	GO:0060411~cardiac septum morphogenesis	14	1.43149	9.33521e-05	TBX1, SMAD4, FZD2, WNT5A, GATA6, SOX11, TBX2, BMP4, HEY1, ID2, DVL3, SLIT3, SOX4, FGFR2
GOTERM_BP_ALL	GO:0098662~inorganic cation transmembrane transport	56	5.72597	9.39595e-05	RYR1, KCNK6, KCNC1, LRRC38, ATP2A1, SLC39A6, PLCE1, TMC1, GPR39, GP1BB, ABCC8, ACTN2, OSR1, SLC30A4, CACNA2D3, HPCAL1, ATP1B2, BIN1, KCNMA1, KCNQ3, PRKD1, CEMIP, GRP, HPN, CACNA1D, AKAP6, AKAP5, CACNA1E, CBARP, CACNG7, KCNV2, GRIN2A, CACNG8, KCNMB1, FYN, CCL19, ASIC2, CACNG3, CCL21A, ATP6V0A1, KCNJ5, KCNF1, KCNJ11, KCNIP1, WNT3A, KCNJ15, STAC3, OPRK1, KLHL24, TPCN1, SLC6A5, GRIN3B, FXYD1, FXYD7, …
GOTERM_BP_ALL	GO:0019438~aromatic compound biosynthetic process	236	24.1309	9.77677e-05	PANK3, MYT1L, IFT172, PWWP2B, ZFP608, EHMT1, LIPA, ELK4, SOX17, MSANTD1, DPF1, CREB3L2, BBX, DPF3, ZFP282, SOX4, PKNOX2, ZFP974, ENTPD1, PRKCH, PRKCB, ZFP619, RFX3, SOX11, HNF1B, HCFC2, BIN1, PRKD1, TRIB2, ZFP865, RD3, URI1, TSHZ3, FOXG1, TSHZ2, HPN, GATA6, ZFP629, PIK3R2, GATA3, PCBP3, MIER2, NKX2-1, ZBTB7C, STAT5B, FZD2, BCL11A, ZFP516, FZD6, ERLIN2, SMARCA2, PHC3, ST18, FLI1, SOX30, SMARCA4, F…
GOTERM_BP_ALL	GO:0035924~cellular response to vascular endothelial growth factor stimulus	12	1.22699	9.79258e-05	CCBE1, FOXC1, SEMA6A, PIK3CA, ADGRA2, FLT4, GAS1, EMILIN1, PRKD1, ADAMTS12, DLL1, PGF
GOTERM_BP_ALL	GO:0071322~cellular response to carbohydrate stimulus	22	2.24949	9.90665e-05	GPR39, SMAD4, ZFP236, KCNJ11, LRP1, PRKCB, ABCC8, PDE4C, OPRK1, CACNA1D, AQP4, FOXO3, PAX2, ZFP36L1, SMARCA4, KLF7, VSNL1, PIK3CA, RAB34, OSBP, CCL2, SOX4
GOTERM_BP_ALL	GO:0022607~cellular component assembly	179	18.3027	9.98795e-05	FHOD3, CYFIP2, CEP126, RAB3A, GDA, IFT172, FAM107A, AQP4, IL1RAP, CLDN1, ACTG1, SYDE1, CDH2, CFL2, PALM, DPYSL3, ENPP2, PIP4K2A, PLCE1, SYNPO, LZTS2, ARPIN, KIRREL3, PRKCH, DSCAM, ACTN2, WNT5A, TPM1, MYO7B, CIRBP, RFX3, KCTD1, HNF1B, TSC1, TMEM80, CLIP3, ARMC2, CLDN5, IFT81, BIN1, RAB34, KCNQ3, PFN4, PIH1D2, WDPCP, TNIK, PRKD1, FSCN2, KCTD15, GRIA1, MTMR3, RTN1, PXN, PIK3R2, PSEN1, PLD1, KCNV2, E…
GOTERM_BP_ALL	GO:0030324~lung development	27	2.76074	0.000103831	YAP1, FOXA1, CEBPA, RAB3A, TSHZ3, SLC23A1, FLT4, GATA6, ASCL1, FGF1, GLI1, LIPA, PDPN, ADAMTSL2, NKX2-1, CCBE1, ANXA2, WNT5A, SOX11, TBX4, TBX2, FOSL2, RCN3, EXT1, BMP4, FGFR4, FGFR2
GOTERM_BP_ALL	GO:0031324~negative regulation of cellular metabolic process	166	16.9734	0.000108228	FOXA1, MIDN, ZBTB25, MYT1L, IFT172, HFE, PRDM6, NAB2, EHMT1, ZFP608, ADARB1, RORB, DCAF5, ETS2, ACTG1, TIAL1, ELK4, ZFYVE28, ZFP36, ATCAY, BASP1, PALM, SOX4, ENTPD1, PRKCH, SEMA6A, DAPK1, FBXW11, RALGAPA1, OSR1, WNT5A, ADIPOQ, RFX3, KCTD1, HNF1B, TSC1, SOX11, HCFC2, TMX1, BIN1, MASP1, RD3, URI1, RTN1, TSHZ3, FOXG1, HPN, CREM, GATA6, PIK3R2, GATA3, PSEN1, FOXO3, ZFP36L1, BAG2, PCBP3, NLRP6, PRKAR2…
GOTERM_BP_ALL	GO:0018130~heterocycle biosynthetic process	235	24.0286	0.000111155	PANK3, MYT1L, IFT172, PWWP2B, ZFP608, EHMT1, LIPA, ELK4, SOX17, MSANTD1, DPF1, CREB3L2, BBX, DPF3, ZFP282, SOX4, PKNOX2, ZFP974, ENTPD1, PRKCH, PRKCB, ZFP619, RFX3, SOX11, HNF1B, HCFC2, BIN1, PRKD1, TRIB2, ZFP865, RD3, URI1, TSHZ3, FOXG1, TSHZ2, HPN, GATA6, ZFP629, PIK3R2, GATA3, PCBP3, MIER2, NKX2-1, ZBTB7C, STAT5B, FZD2, BCL11A, ZFP516, FZD6, ERLIN2, SMARCA2, PHC3, ST18, FLI1, SOX30, SMARCA4, F…
GOTERM_BP_ALL	GO:0035904~aorta development	13	1.32924	0.000112177	TBX1, FKBP10, LRP1, FUZ, KIF7, TBX2, SMARCA4, NDST1, HECTD1, HEY1, NAGLU, SUFU, SOX4
GOTERM_BP_ALL	GO:0008104~protein localization	162	16.5644	0.000112511	CHRM3, MIDN, RAB3A, IFT172, HFE, RAB3D, SMC5, ACTG1, CDH2, OSBP, PALM, FAM53C, ADORA1, NRCAM, TNS4, LZTS2, SOX4, RSAD2, PRKCB, ACTN2, WNT5A, ADIPOQ, HPCAL1, ADAM11, RFX3, HNF1B, TSC1, SUPT7L, SHISA7, CLIP3, FNDC1, PPP1R3C, IFT81, RAB34, KCNQ3, RABL3, PFN4, WDPCP, TNIK, PRKD1, RD3, FBN2, CEMIP, LMAN2L, AGAP1, CACNA1D, PIK3R2, PSEN1, CACNA1E, GRIN2A, CRACR2B, KIF3A, NACC2, SNX9, HACL1, ASIC2, APOB,…
GOTERM_BP_ALL	GO:0001657~ureteric bud development	16	1.63599	0.000115209	SMAD4, FOXC1, TSHZ3, OSR1, GREB1L, HNF1B, GATA3, FGF1, PAX2, PGF, BMP4, HEY1, LHX1, SDC1, LZTS2, FGFR2
GOTERM_BP_ALL	GO:0033674~positive regulation of kinase activity	33	3.37423	0.000115797	CSF1R, CEMIP, FLT4, PXN, PSEN1, FGF1, PIK3R6, MALT1, PIK3CG, SNX9, CCL19, JAK2, IP6K2, GPR39, NTRK2, MAP4K2, GCKR, WNT3A, NTRK3, WNT5A, ADIPOQ, FZD8, TIRAP, IL4, CCDC88A, CCNY, PIK3CA, MAP3K10, MAPRE3, ROR2, MAP3K13, FGFR4, FGFR2
GOTERM_BP_ALL	GO:0001932~regulation of protein phosphorylation	95	9.7137	0.000116153	GSK3B, FLT4, DIXDC1, ADARB1, FGF1, PIK3CG, ACTG1, SPRED3, ZFYVE28, NDST1, C1QTNF2, CDH2, MECOM, OSBP, ADORA1, ENPP2, NCK2, PLCE1, EMILIN1, JAK2, MAP4K2, GPR39, SEMA6A, DUSP3, PRKCH, ANXA2, PRMT2, IGFBP4, WNT5A, ADIPOQ, TSC1, DUSP26, TIRAP, PGF, SIRT2, CLIP3, GAREM1, LATS2, CCNY, PIK3CA, FNDC1, HCLS1, MAPRE3, TNIK, PRKD1, TRIB2, CSF1R, CEMIP, LRP1, PELI2, PXN, PIK3R2, AKAP6, AKAP5, PSEN1, PIK3R6, …
GOTERM_BP_ALL	GO:0098655~cation transmembrane transport	62	6.33947	0.000116449	RYR1, KCNK6, KCNC1, LRRC38, ATP2A1, PIK3CG, SLC39A6, PLCE1, TMC1, GPR39, DAPK1, GP1BB, ABCC8, ACTN2, OSR1, SLC30A4, CACNA2D3, HPCAL1, ATP1B2, BIN1, KCNMA1, KCNQ3, PRKD1, SLC22A21, SHANK1, CEMIP, GRP, HPN, CACNA1D, AKAP6, AKAP5, CACNA1E, CBARP, CACNG7, KCNV2, GRIN2A, CACNG8, KCNMB1, GSG1L, FYN, CCL19, ASIC2, CACNG3, CCL21A, ATP6V0A1, KCNJ5, KCNF1, KCNJ11, KCNIP1, WNT3A, KCNJ15, STAC3, OPRK1, KLHL2…
GOTERM_BP_ALL	GO:1903532~positive regulation of secretion by cell	35	3.57873	0.00011665	CHRM3, RAB3A, DOC2A, LRP1, GRP, RAB3D, HFE, CACNA1D, OSBP, ANKRD1, KISS1R, JAK2, SOX4, GPR39, SMAD4, ANXA2, RASL10B, PRKCB, ABCC8, CADPS, OPRK1, SOX11, GAB2, GCK, IL4, DAB2, PEX5L, VSNL1, CLCF1, GNAQ, RAB34, MYO5B, SDC1, PRKD1, FGFR4
GOTERM_BP_ALL	GO:0072176~nephric duct development	7	0.715746	0.000117642	BMP4, LHX1, OSR1, GREB1L, HNF1B, GATA3, PAX2
GOTERM_BP_ALL	GO:0036211~protein modification process	201	20.5521	0.000120623	TRIO, DIXDC1, EHMT1, SMC5, ZDHHC8, ADARB1, DCAF5, ZFYVE28, NDST1, PLCE1, DIP2A, SOX4, FAAP100, ALG8, ST6GAL1, PRKCH, ST6GAL2, DAPK1, PRKCB, ENTPD5, P3H2, P3H4, PLPP6, GAREM1, FNDC1, CCNY, RABL3, KCNQ3, PRKD1, ALPK2, TRIB2, RNF122, MTMR3, PIK3R2, PIK3R6, PRKAR2B, SNX9, CCL21A, NDFIP1, BCL11A, ST8SIA3, FZD8, GADD45G, EXT1, CCDC88A, FXYD1, FBXL7, ITK, FKBP10, OTUD7A, PTPRK, TRIM9, C1QTNF2, MECOM, SU…
GOTERM_BP_ALL	GO:0048469~cell maturation	26	2.65849	0.000124972	FOXA1, GSK3B, CEBPA, AKAP5, GATA3, ASCL1, FOXO3, PCSK4, NRCAM, CCL19, CCL21A, SRRM4, LGI4, BCL11A, RFX3, POU2F2, ESR2, SIRT2, C1QL1, TDRD1, SLFN14, GNAQ, ID2, KCNMA1, KCNQ3, MAP3K13
GOTERM_BP_ALL	GO:0009746~response to hexose	26	2.65849	0.000124972	LRP1, CACNA1D, AQP4, FOXO3, KHK, OSBP, CCL2, SOX4, GPR39, SMAD4, ZFP236, GCKR, KCNJ11, PRKCB, ABCC8, PDE4C, ADIPOQ, OPRK1, HNF1B, PAX2, GCK, SMARCA4, KLF7, VSNL1, PIK3CA, RAB34
GOTERM_BP_ALL	GO:0071774~response to fibroblast growth factor	16	1.63599	0.000127542	TBX1, KCNC1, SPRY4, WNT5A, FUZ, GATA3, FGF1, ZFP36L1, TBX2, EXT1, NDST1, ZFP36, LHX1, FLRT1, FGFR4, FGFR2
GOTERM_BP_ALL	GO:0048588~developmental cell growth	28	2.86299	0.000131798	CYFIP2, RTN4R, CSF1R, GSK3B, NRN1, LRP1, AKAP6, FSTL4, AKAP13, CACNG7, FLRT1, SLIT1, SLIT3, PRKG1, SEMA6A, DSCAM, PRMT2, BCL11A, WNT3A, NTRK3, SEMA4C, WNT5A, SEMA4G, S100B, MEX3C, EXT1, MYO5B, MAP3K13
GOTERM_BP_ALL	GO:0006464~cellular protein modification process	200	20.4499	0.00013311	TRIO, DIXDC1, EHMT1, SMC5, ZDHHC8, ADARB1, DCAF5, ZFYVE28, NDST1, PLCE1, DIP2A, SOX4, FAAP100, ALG8, ST6GAL1, PRKCH, ST6GAL2, DAPK1, PRKCB, ENTPD5, P3H2, P3H4, PLPP6, GAREM1, FNDC1, CCNY, RABL3, KCNQ3, PRKD1, ALPK2, TRIB2, RNF122, MTMR3, PIK3R2, PIK3R6, PRKAR2B, SNX9, CCL21A, NDFIP1, BCL11A, ST8SIA3, FZD8, GADD45G, EXT1, CCDC88A, FXYD1, FBXL7, ITK, FKBP10, OTUD7A, PTPRK, TRIM9, C1QTNF2, MECOM, SU…
GOTERM_BP_ALL	GO:0071805~potassium ion transmembrane transport	22	2.24949	0.000133302	KCNJ5, KCNF1, KCNK6, KCNJ11, GRP, KCNIP1, KCNC1, ACTN2, ABCC8, LRRC38, HPN, KCNJ15, OPRK1, CACNA1D, AKAP6, KLHL24, ATP1B2, KCNV2, BIN1, KCNMB1, KCNMA1, KCNQ3
GOTERM_BP_ALL	GO:0071804~cellular potassium ion transport	22	2.24949	0.000133302	KCNJ5, KCNF1, KCNK6, KCNJ11, GRP, KCNIP1, KCNC1, ACTN2, ABCC8, LRRC38, HPN, KCNJ15, OPRK1, CACNA1D, AKAP6, KLHL24, ATP1B2, KCNV2, BIN1, KCNMB1, KCNMA1, KCNQ3
GOTERM_BP_ALL	GO:0003281~ventricular septum development	14	1.43149	0.000133584	SMAD4, FZD2, WNT5A, SOX11, GATA3, SMARCA4, BMP4, HECTD1, HEY1, SUFU, ID2, SLIT3, SOX4, FGFR2
GOTERM_BP_ALL	GO:0048663~neuron fate commitment	14	1.43149	0.000133584	TBX1, FOXA1, SMAD4, ZFP521, MYT1L, NTRK3, FOXG1, DBX1, ASCL1, DLL1, BMP4, SUFU, ID2, NKX2-1
GOTERM_BP_ALL	GO:0055013~cardiac muscle cell development	16	1.63599	0.000141007	FHOD3, POPDC2, GSK3B, SMAD4, ACTN2, LRRC27, FHL2, AKAP6, BMP4, AKAP13, CSRP3, SGCD, NAGLU, MYH11, ALPK2, PRKG1
GOTERM_BP_ALL	GO:0001701~in utero embryonic development	46	4.70348	0.000148193	YAP1, FKBP10, RTL1, CEBPA, FOXC1, TSHZ3, ZFAND5, GATA6, GATA3, FBLL1, DLL1, DLL3, ZFP36L1, GPI1, SYDE1, ZFP14, HECTD1, RXRA, HEY1, MECOM, SOX17, KIF3A, MGAT1, MSX1, APOB, SKIL, NCOA1, ARNT2, SMAD4, DUSP3, WNT3A, KIDINS220, WDR19, TPM1, HNF1B, VASH1, MIB1, SMARCA4, DAB2, KRT19, LATS2, G2E3, APBA1, APBA2, FGFR2, DSC3
GOTERM_BP_ALL	GO:0040007~growth	77	7.87321	0.000148218	CYFIP2, GSK3B, TENM4, COL14A1, FLT4, FAM107A, ADARB1, GLI1, FGF1, AKAP13, SOX17, LZTS2, PRKG1, GAMT, SEMA6A, DSCAM, PRMT2, IGFBP4, WNT5A, CIRBP, HNF1B, CGRRF1, OLFM1, LATS2, PIK3CA, GAS1, RTN4R, YAP1, CSF1R, FOXC1, URI1, NRN1, LRP1, HPN, GATA6, AKAP6, GATA3, FOXO3, DLL1, FSTL4, ZFP36L1, CACNG7, RXRA, FLRT1, SLIT1, SH3BP4, RICTOR, SLIT3, MSX1, IP6K2, TBX1, STAT5B, SMAD4, WNT3A, BCL11A, WFS1, NTRK3…
GOTERM_BP_ALL	GO:0030278~regulation of ossification	27	2.76074	0.000149601	YAP1, FBN2, CSF1R, GSK3B, CEBPA, LRP3, RORB, GLI1, RANBP3L, RXRA, HEY1, SOST, CTHRC1, RSAD2, OSR1, ZBTB16, WNT5A, KREMEN1, SOX11, BMP4, NELL1, BAMBI, ID2, SNAI2, PRKD1, MKX, ANK
GOTERM_BP_ALL	GO:0051171~regulation of nitrogen compound metabolic process	255	26.0736	0.000158278	MYT1L, IFT172, PWWP2B, ZFP608, EHMT1, ADARB1, TIAL1, ELK4, SOX17, MSANTD1, DPF1, CREB3L2, BBX, DPF3, ZFP282, SOX4, PKNOX2, ZFP974, RBFOX1, ENTPD1, SRRM4, PRKCH, DAPK1, PRKCB, CIRBP, ZFP619, RFX3, SOX11, HNF1B, HCFC2, BIN1, PRKD1, TRIB2, ZFP865, RD3, URI1, TSHZ3, FOXG1, TSHZ2, HPN, GATA6, ZFP629, PIK3R2, GATA3, PCBP3, MIER2, NKX2-1, ZBTB7C, STAT5B, NDFIP1, FZD2, BCL11A, ZFP516, FZD6, ERLIN2, MEX3D…
GOTERM_BP_ALL	GO:0044710~single-organism metabolic process	225	23.0061	0.000160423	PANK3, DIXDC1, DCAF5, LIPA, NDST1, LIPG, PIP4K2A, PLCE1, ACAD12, GAMT, ENTPD1, ALG8, ST6GAL1, ST6GAL2, PRKCB, ENTPD5, P3H2, ACSL6, P3H4, CPT1C, INPP4A, PLPP6, GAREM1, PPP1R3C, ACOT6, PLPP2, TRIB2, SLC22A4, RD3, MTMR3, GATA6, PIK3R2, GATA3, PIK3R6, SEC14L2, INPP5A, PRKAR2B, CHST10, CHST15, NKX2-1, OTOG, RDH14, APOB, CCL21A, STAT5B, TMEM86A, NDFIP1, ST8SIA3, SLC16A12, FZD8, ERLIN2, SMARCA4, GADD45G…
GOTERM_BP_ALL	GO:0008544~epidermis development	36	3.68098	0.000162161	YAP1, FOXC1, IFT172, GATA6, USH1C, PSEN1, GLI1, DLL1, BARX2, ZFP36L1, ZFP36, NAGLU, HEY1, KIF3A, MADCAM1, EDARADD, TMC1, SMAD4, PRKCH, TMEM132E, WNT5A, FZD6, KLK14, FUZ, SGPP1, FOSL2, SMARCA4, EXT1, BMP4, KLF7, LATS2, KCNMA1, KRT14, KRT36, WDPCP, FGFR2
GOTERM_BP_ALL	GO:0072006~nephron development	21	2.14724	0.000167594	YAP1, KIRREL3, SMAD4, FOXC1, OSR1, ADIPOQ, GREB1L, HNF1B, KLHL3, GATA3, FGF1, DLL1, PAX2, PGF, EXT1, BMP4, HEY1, BASP1, LHX1, PLCE1, LZTS2
GOTERM_BP_ALL	GO:0072163~mesonephric epithelium development	16	1.63599	0.000171682	SMAD4, FOXC1, TSHZ3, OSR1, GREB1L, HNF1B, GATA3, FGF1, PAX2, PGF, BMP4, HEY1, LHX1, SDC1, LZTS2, FGFR2
GOTERM_BP_ALL	GO:0072164~mesonephric tubule development	16	1.63599	0.000171682	SMAD4, FOXC1, TSHZ3, OSR1, GREB1L, HNF1B, GATA3, FGF1, PAX2, PGF, BMP4, HEY1, LHX1, SDC1, LZTS2, FGFR2
GOTERM_BP_ALL	GO:0031346~positive regulation of cell projection organization	42	4.29448	0.000173994	GSK3B, TENM2, NUMBL, LRP1, DIXDC1, AKAP5, PSEN1, CACNG7, CREB3L2, DPYSL3, PALM, ENPP2, ANKRD1, PLCE1, SHOC2, ALKAL2, FYN, CCL19, KIF3C, SKIL, CCL21A, NTRK2, DSCAM, BCL11A, WNT3A, KIDINS220, NTRK3, WNT5A, ACSL6, FUZ, ATP1B2, EPOR, BMP4, CCDC88A, RP1, MYO5B, ROR2, PRKD1, TNIK, MAP3K13, PTPN5, SHANK1
GOTERM_BP_ALL	GO:0055085~transmembrane transport	92	9.40695	0.00017557	GABRB3, RYR1, KCNK6, CHRM3, KCNC1, SLC44A2, SLC23A1, LRRC38, ATP2A1, AQP4, SLC7A10, SLC2A6, PIK3CG, BEST1, SLC22A12, SLC39A6, PIEZO2, PLCE1, TMC1, GPR39, DAPK1, GP1BB, ABCC8, ACTN2, OSR1, SLC30A4, CACNA2D3, ACSL6, HPCAL1, ATP1B2, SLC22A23, BIN1, KCNMA1, KCNQ3, PRKD1, XPR1, SLC22A21, ANK, SHANK1, GRIA1, SLC22A4, CEMIP, GRP, HPN, CACNA1D, AKAP6, AKAP5, PSEN1, CACNA1E, TMEM241, CBARP, GLRA1, CACNG7,…
GOTERM_BP_ALL	GO:0043410~positive regulation of MAPK cascade	44	4.49898	0.000177093	CSF1R, LRP1, FLT4, PELI2, DIXDC1, PSEN1, FGF1, PIK3R6, PIK3CG, NDST1, C1QTNF2, CDH2, ADORA1, KISS1R, PLCE1, CCL2, DVL3, ALKAL2, CCL19, JAK2, CCL21A, TBX1, GPR39, NTRK2, MAP4K2, IGFBP4, NTRK3, SEMA4C, WNT5A, OPRK1, FZD8, TIRAP, ESR2, EPOR, GADD45G, BMP4, DAB2, GAREM1, ACKR3, MAP3K10, TNIK, MAP3K13, FGFR4, FGFR2
GOTERM_BP_ALL	GO:0043268~positive regulation of potassium ion transport	10	1.02249	0.000178062	KCNC1, ACTN2, ABCC8, KCNMB1, LRRC38, ADORA1, OPRK1, AKAP6, HBP1, ATP1B2
GOTERM_BP_ALL	GO:0045995~regulation of embryonic development	20	2.04499	0.000180531	FZD2, TENM4, WNT3A, OSR1, WNT5A, ADIPOQ, EHMT1, FUZ, GATA3, DLL1, TBX2, BMP4, YEATS2, SOX17, COL5A1, LHX1, DVL3, MBP, WDPCP, MSX1
GOTERM_BP_ALL	GO:0033036~macromolecule localization	181	18.5072	0.000181211	CHRM3, MIDN, RAB3A, IFT172, HFE, RAB3D, SMC5, ZDHHC8, LIPA, ACTG1, ZFP36, CDH2, OSBP, PALM, LIPG, FAM53C, ADORA1, PIP4K2A, NRCAM, TNS4, LZTS2, SOX4, RSAD2, PRKCB, ACTN2, WNT5A, ADIPOQ, HPCAL1, ACSL6, ADAM11, RFX3, ATP11C, HNF1B, TSC1, SUPT7L, SHISA7, CLIP3, FNDC1, PPP1R3C, IFT81, RAB34, KCNQ3, RABL3, SLC27A6, PFN4, WDPCP, TNIK, PRKD1, RD3, FBN2, CEMIP, LMAN2L, AGAP1, CACNA1D, PIK3R2, PSEN1, CACNA…
GOTERM_BP_ALL	GO:0030155~regulation of cell adhesion	64	6.54397	0.000184533	GSK3B, MEGF10, ONECUT2, HFE, FAM107A, ZFP608, LRRC32, PCSK5, ACTG1, ENPP2, NCK2, EMILIN1, JAK2, PRKG1, SOX4, ST6GAL1, DUSP3, DSCAM, BTN1A1, WNT5A, ADIPOQ, TPM1, TSC1, DUSP26, APBB1IP, ZEB1, TMX1, PELI1, WDPCP, CD47, DENND6A, SOS2, CD274, LRP1, PIK3R2, GATA3, FOXO3, DLL1, PIK3R6, MALT1, FSTL3, EFNB3, EGFLAM, PDPN, SPOCK1, CCL2, MBP, CCL19, CCL21A, SMARCE1, STAT5B, NDFIP1, WNT3A, ZBTB16, SPRY4, LAM…
GOTERM_BP_ALL	GO:0099536~synaptic signaling	63	6.44172	0.000187729	GABRB3, GSK3B, CHRM3, TENM2, RAB3A, DOC2A, FAM107A, IL1RAP, ADARB1, SLC7A10, HTR4, TRIM9, SYDE1, CDH2, ADORA1, SYNPO, DLGAP2, PRKCB, ABCC8, ADIPOQ, SHISA7, KCNMA1, KCNQ3, ROR2, SHANK2, SHANK1, GRIA1, BRSK1, TSHZ3, NRXN2, ABHD6, AKAP5, PSEN1, CACNA1E, GLRA1, CACNG7, GRIN2A, CACNG8, EFNB3, SV2B, KISS1R, OTOF, CCL2, SNCB, PDLIM4, CACNG3, NTRK2, MPP2, PRRT2, DTNA, CADPS, STAC3, SNCAIP, S100B, SLC6A5,…
GOTERM_BP_ALL	GO:0051716~cellular response to stimulus	432	44.1718	0.000187891	CYFIP2, IFT172, SMC5, HTR4, CLDN1, LIPA, ZFYVE1, RXFP3, ZFYVE28, NDST1, SOX17, FAM110C, DPYSL3, CREB3L2, PIP4K2A, PLCE1, CCBE1, PRKCH, UNC5A, DAPK1, PRKCB, HPCAL1, SOX11, HCFC2, CLDN5, IFT81, RABL3, PRKD1, URI1, MTMR3, GATA6, GATA3, ADAMTS12, GRIN2A, ADAMTS13, ADAMTS19, NPBWR1, KCNMB1, FLRT1, NKX2-1, GSG1L, CCL21A, GPR17, FZD2, FZD6, FZD8, ERLIN2, ST18, GPR137C, SOX30, FOSL2, GRIN3B, SNAI2, HBP1,…
GOTERM_BP_ALL	GO:0001525~angiogenesis	46	4.70348	0.000188087	COL18A1, RTL1, FOXC1, FLT4, PXN, ECSCR, GATA6, PIK3R2, HIF3A, FGF1, DLL1, HDAC9, PIK3R6, PIK3CG, ACTG1, ARHGAP22, RXRA, HEY1, SOX17, ADGRA2, ANPEP, KRIT1, CCL2, NRCAM, EMILIN1, TBX1, CCBE1, EGFL7, SEMA6A, ANXA2, PRKCB, ABCC8, WNT5A, FZD8, VASH1, TBX4, PGF, RHOB, BMP4, CLDN5, PIK3CA, PXDN, ACKR3, PRKD1, CD47, FGFR2
GOTERM_BP_ALL	GO:1902806~regulation of cell cycle G1/S phase transition	22	2.24949	0.000190531	SMARCE1, TBX1, CSF1R, KLF11, PRMT2, FAM107A, CIRBP, GLI1, SMARCA2, TBX2, ACTG1, SMARCA4, LSM11, BCL7A, NACC2, ID2, DPF1, PDPN, WAC, DPF3, GAS1, PLPP2
GOTERM_BP_ALL	GO:0032535~regulation of cellular component size	39	3.98773	0.000190856	FHOD3, CYFIP2, RTN4R, GSK3B, LRP1, USH1C, PIK3R2, AQP4, FSTL4, CFL2, SLIT1, NCK2, RICTOR, SNX9, CCL21A, ARPIN, SEMA6A, PLEKHG2, DSCAM, BCL11A, ACTN2, WNT3A, NTRK3, SEMA4C, WNT5A, TPM1, TSC1, SEMA4G, SPTB, OLFM1, PIK3CA, BIN1, MYO5B, KCNMA1, SPIRE1, PFN4, HCLS1, PRKD1, MAP3K13
GOTERM_BP_ALL	GO:0099537~trans-synaptic signaling	62	6.33947	0.00019189	GABRB3, GSK3B, CHRM3, TENM2, RAB3A, DOC2A, FAM107A, IL1RAP, ADARB1, SLC7A10, HTR4, TRIM9, SYDE1, CDH2, ADORA1, SYNPO, DLGAP2, PRKCB, ABCC8, ADIPOQ, SHISA7, KCNMA1, KCNQ3, ROR2, SHANK2, SHANK1, GRIA1, BRSK1, TSHZ3, NRXN2, ABHD6, AKAP5, PSEN1, CACNA1E, GLRA1, CACNG7, GRIN2A, CACNG8, EFNB3, SV2B, KISS1R, OTOF, CCL2, SNCB, PDLIM4, CACNG3, NTRK2, MPP2, PRRT2, CADPS, STAC3, SNCAIP, S100B, SLC6A5, IGSF1…
GOTERM_BP_ALL	GO:0042592~homeostatic process	130	13.2924	0.000192624	FOXA1, HFE, RAB3D, AQP4, SMC5, HTR4, CLDN1, LIPA, ZFP36, CDH2, NAGLU, CFL2, OSBP, LIPG, ADORA1, SLC39A6, PLCE1, SYNPO, SOX4, PRKCB, WNT5A, ADIPOQ, ATP1B2, RAB34, PRKD1, XPR1, FBN2, CSF1R, CEMIP, HPN, CACNA1D, PIK3R2, GATA3, PSEN1, FOXO3, CACNA1E, ZFP36L1, GRIN2A, NLRP6, KIF3A, APOB, SKIL, CCL21A, ATP6V0A1, STAT5B, ZFP236, GCKR, SMAD4, NDFIP1, FZD2, WFS1, WNT3A, MEX3C, SMARCA2, SMARCA4, FOSL2, BMP…
GOTERM_BP_ALL	GO:0001775~cell activation	85	8.69121	0.000193478	ITK, GSK3B, MEGF10, HFE, ZFP608, LRRC32, LIPA, ACTG1, INSL6, NAGLU, NCK2, SLC39A6, EMILIN1, JAK2, PRKG1, SOX4, ENTPD1, DUSP3, RSAD2, GP1BB, PRKCB, BTN1A1, WNT5A, ATP11C, TSC1, SOX11, GAB2, MR1, TIRAP, APBB1IP, PLPP6, BACE2, ZEB1, TMX1, PELI1, MZB1, RABL3, LCP2, CD47, SOS2, CSF1R, CEBPA, CD274, LRP1, GRP, PSEN1, GATA3, FOXO3, NDRG1, DLL1, HDAC9, PIK3R6, MALT1, ZFP36L1, HECTD1, EFNB3, PDPN, CCL2, D…
GOTERM_BP_ALL	GO:0071559~response to transforming growth factor beta	28	2.86299	0.000197168	RYR1, FBN2, LRP1, ONECUT2, PXN, PTPRK, LRRC32, CLDN1, ZFP36L1, SPRED3, ADAMTSL2, NKX2-1, ANKRD1, CCL2, FYN, EMILIN1, SKIL, SMAD4, WNT5A, SOX11, IL4, CLDN5, DAB2, FNDC4, LATS2, ZEB1, BAMBI, FGFR2
GOTERM_BP_ALL	GO:0044344~cellular response to fibroblast growth factor stimulus	15	1.53374	0.000202117	TBX1, SPRY4, WNT5A, FUZ, GATA3, FGF1, ZFP36L1, TBX2, EXT1, NDST1, ZFP36, LHX1, FLRT1, FGFR4, FGFR2
GOTERM_BP_ALL	GO:0045444~fat cell differentiation	26	2.65849	0.000203287	YAP1, GSK3B, CEBPA, RNASEL, ZFP423, TRIO, LRP3, SLC7A10, ZFP36L1, ZFP36, MECOM, FAM120B, ZBTB7C, WNT3A, ZFP516, ZBTB16, WNT5A, ADIPOQ, SIRT2, FOSL2, CLIP3, MMP11, ID2, SNAI2, MKX, TRIB2
GOTERM_BP_ALL	GO:0046879~hormone secretion	36	3.68098	0.000204821	CHRM3, MIDN, RAB3A, LRP1, GRP, HFE, CACNA1D, GATA3, CACNA1E, OSBP, ADORA1, KISS1R, JAK2, SOX4, GPR39, SMAD4, KCNJ11, NOS2, RASL10B, PRKCB, ABCC8, PDE4C, ADIPOQ, RFX3, OPRK1, HNF1B, SOX11, GCK, KLF7, DAB2, PEX5L, VSNL1, CLCF1, GNAQ, PRKD1, FGFR4
GOTERM_BP_ALL	GO:0048634~regulation of muscle organ development	21	2.14724	0.000224329	TBX1, YAP1, GSK3B, SMAD4, RBFOX1, MEGF10, WNT3A, COL14A1, GATA6, AKAP6, GLI1, S100B, DLL1, HDAC9, SIRT2, TBX2, BMP4, BOC, TLL2, NEUROG1, FGFR2
GOTERM_BP_ALL	GO:0016331~morphogenesis of embryonic epithelium	21	2.14724	0.000224329	FZD2, IFT172, OSR1, FZD6, SEMA4C, WNT5A, HNF1B, TSC1, SOX11, FUZ, GATA3, PAX2, MIB1, BMP4, HECTD1, SUFU, ALDH1A1, DVL3, CC2D2A, FGFR2, CTHRC1
GOTERM_BP_ALL	GO:0043549~regulation of kinase activity	47	4.80573	0.000226918	CSF1R, MIDN, CEMIP, FLT4, PXN, ADARB1, PSEN1, FGF1, PIK3R6, MALT1, PIK3CG, ACTG1, ZFYVE28, PRKAR2B, SNX9, CCL19, JAK2, IP6K2, GPR39, NTRK2, MAP4K2, GCKR, PRKCH, DUSP3, WNT3A, NTRK3, SPRY4, WNT5A, ADIPOQ, FZD8, TSC1, LILRB4A, TIRAP, GADD45G, IL4, CCDC88A, LATS2, CCNY, PIK3CA, GNAQ, MAP3K10, MAPRE3, ROR2, MAP3K13, FGFR4, TRIB2, FGFR2
GOTERM_BP_ALL	GO:0072511~divalent inorganic cation transport	41	4.19223	0.000228514	RYR1, CEMIP, CACNA1D, AKAP6, ATP2A1, AKAP5, PSEN1, CACNA1E, PIK3CG, CBARP, NIPAL4, CACNG7, GRIN2A, CACNG8, CRACR2B, SLC39A6, PLCE1, FYN, CCL19, CACNG3, CNNM4, CCL21A, TMC1, GPR39, MMGT2, GP1BB, WNT3A, WFS1, PRKCB, SLC30A4, CACNA2D3, HPCAL1, STAC3, GCK, TPCN1, BMP4, GRIN3B, TSPAN13, TCN2, BIN1, PRKD1
GOTERM_BP_ALL	GO:0030198~extracellular matrix organization	30	3.06748	0.000230241	COL18A1, FKBP10, FOXC1, COL14A1, HPN, ADAMTS12, THSD4, ADAMTS15, EGFLAM, ADAMTS13, ADAMTS19, PDPN, ADAMTSL2, MMP28, MYH11, EMILIN1, SMAD4, ANXA2, WNT3A, APLP1, P3H4, LAMB1, SMARCA4, EXT1, MMP11, COL5A1, COL5A3, PXDN, MKX, FGFR4
GOTERM_BP_ALL	GO:2000146~negative regulation of cell motility	31	3.16973	0.000232116	GSK3B, LRP1, PIK3R2, ABHD6, ADARB1, PTPRK, GATA3, FOXO3, CNN2, DPYSL3, MMP28, ADORA1, KRIT1, NKX2-1, KISS1R, EMILIN1, CCL21A, PRKG1, ARPIN, IL33, EGFL7, DUSP3, TPM1, ADIPOQ, FUZ, ATP1B2, VASH1, MCC, RHOB, IL4, CLDN5
GOTERM_BP_ALL	GO:0032092~positive regulation of protein binding	13	1.32924	0.000235407	GSK3B, LRP1, ANXA2, HFE, WNT5A, PSEN1, BMP4, CLDN5, BAMBI, KRIT1, MAPRE3, CTHRC1, IP6K2
GOTERM_BP_ALL	GO:0048589~developmental growth	62	6.33947	0.000237155	CYFIP2, GSK3B, TENM4, COL14A1, ADARB1, GLI1, FGF1, AKAP13, LZTS2, PRKG1, GAMT, SEMA6A, DSCAM, PRMT2, WNT5A, HNF1B, OLFM1, LATS2, PIK3CA, GAS1, RTN4R, YAP1, CSF1R, FOXC1, NRN1, LRP1, GATA6, AKAP6, GATA3, FOXO3, DLL1, FSTL4, ZFP36L1, CACNG7, RXRA, FLRT1, SLIT1, SLIT3, TBX1, STAT5B, SMAD4, WNT3A, BCL11A, NTRK3, SEMA4C, SEMA4G, S100B, MEX3C, TBX2, WDR11, FOSL2, SMARCA4, EXT1, BMP4, LHX1, MYO5B, TLL2,…
GOTERM_BP_ALL	GO:0030336~negative regulation of cell migration	30	3.06748	0.000242164	GSK3B, LRP1, PIK3R2, ABHD6, ADARB1, PTPRK, FOXO3, CNN2, DPYSL3, MMP28, ADORA1, KRIT1, NKX2-1, KISS1R, EMILIN1, CCL21A, PRKG1, ARPIN, IL33, EGFL7, DUSP3, TPM1, ADIPOQ, FUZ, ATP1B2, VASH1, MCC, RHOB, IL4, CLDN5
GOTERM_BP_ALL	GO:0034284~response to monosaccharide	26	2.65849	0.00024305	LRP1, CACNA1D, AQP4, FOXO3, KHK, OSBP, CCL2, SOX4, GPR39, SMAD4, ZFP236, GCKR, KCNJ11, PRKCB, ABCC8, PDE4C, ADIPOQ, OPRK1, HNF1B, PAX2, GCK, SMARCA4, KLF7, VSNL1, PIK3CA, RAB34
GOTERM_BP_ALL	GO:0018193~peptidyl-amino acid modification	66	6.74847	0.000243727	FKBP10, GSK3B, MAST3, RAB3D, FLT4, EHMT1, SMC5, ZDHHC8, ZFYVE28, SENP5, OSBP, ENPP2, NCK2, DIP2A, JAK2, STK32A, STK32C, SOX4, CSNK1G3, ALG8, ST6GAL1, PRKCH, PRMT2, PRKCB, WNT5A, ADIPOQ, P3H2, DYRK1B, P3H4, ZDHHC14, SIRT2, CLIP3, LATS2, HCLS1, PRKD1, BRSK1, CSF1R, CEMIP, PXN, PSEN1, HDAC9, MAPK8, KIF3A, FYN, MGAT1, RICTOR, IP6K2, NTRK2, EGLN3, NOS2, WNT3A, BCL11A, NTRK3, LILRB4A, ATAT1, AGBL5, IL4…
GOTERM_BP_ALL	GO:0071333~cellular response to glucose stimulus	20	2.04499	0.000244271	GPR39, SMAD4, ZFP236, KCNJ11, LRP1, ABCC8, PDE4C, OPRK1, CACNA1D, AQP4, FOXO3, PAX2, SMARCA4, KLF7, VSNL1, PIK3CA, RAB34, OSBP, CCL2, SOX4
GOTERM_BP_ALL	GO:0010771~negative regulation of cell morphogenesis involved in differentiation	15	1.53374	0.000247077	RTN4R, CSF1R, GSK3B, SEMA6A, BCL11A, WNT3A, SEMA4C, SPRY4, WNT5A, SEMA4G, PSEN1, FSTL4, EFNB3, SLIT1, MBP
GOTERM_BP_ALL	GO:0009725~response to hormone	67	6.85072	0.000253322	FOXA1, GSK3B, RNF14, FAM107A, FHL2, ATP2A1, CLDN1, KHK, GPI1, SLC22A12, ZFP36, CSRP3, PIP4K2A, SOST, JAK2, NCOA1, PRMT2, PRKCB, ABCC8, ACTN2, ADIPOQ, TSC1, LATS2, PIK3CA, NPC1, MZB1, HCLS1, VWA2, PRKD1, SOS2, YAP1, GRIA1, URI1, HPN, PXN, GATA6, PIK3R2, FOXO3, PLD1, HDAC9, ZFP36L1, STRN3, RXRA, NKX2-1, CCL2, MBP, SHOC2, SLIT3, CCL19, CCL21A, NTRK2, STAT5B, NOS2, OPRK1, FBXO32, ESR2, GCK, FOSL2, SO…
GOTERM_BP_ALL	GO:0043062~extracellular structure organization	30	3.06748	0.000255443	COL18A1, FKBP10, FOXC1, COL14A1, HPN, ADAMTS12, THSD4, ADAMTS15, EGFLAM, ADAMTS13, ADAMTS19, PDPN, ADAMTSL2, MMP28, MYH11, EMILIN1, SMAD4, ANXA2, WNT3A, APLP1, P3H4, LAMB1, SMARCA4, EXT1, MMP11, COL5A1, COL5A3, PXDN, MKX, FGFR4
GOTERM_BP_ALL	GO:0045599~negative regulation of fat cell differentiation	11	1.12474	0.000262064	YAP1, MMP11, TRIO, WNT3A, WNT5A, ADIPOQ, LRP3, MKX, SLC7A10, TRIB2, SIRT2
GOTERM_BP_ALL	GO:0050808~synapse organization	37	3.78323	0.000267812	GABRB3, GRIA1, GSK3B, RAB3A, NRXN2, AKAP5, PSEN1, IL1RAP, EFNB3, CDH2, FLRT1, PALM, SLIT1, SNCB, ASIC2, SYNPO, LRRC4B, KIRREL3, NTRK2, MPP2, DSCAM, PCDHGC5, WNT3A, PCDHGC4, NTRK3, PCDHGC3, WNT5A, LGI2, TSC1, NRG2, SPTB, SHISA7, C1QL1, MDGA1, SHANK2, FGFR2, SHANK1
GOTERM_BP_ALL	GO:0021782~glial cell development	18	1.84049	0.000280114	NTRK2, CSF1R, LRP1, TENM4, LGI4, NTRK3, SOX11, PSEN1, ASCL1, NDRG1, DLL1, SIRT2, BACE2, SH3TC2, NAGLU, ID2, ROR2, SOX4
GOTERM_BP_ALL	GO:0071331~cellular response to hexose stimulus	20	2.04499	0.00028295	GPR39, SMAD4, ZFP236, KCNJ11, LRP1, ABCC8, PDE4C, OPRK1, CACNA1D, AQP4, FOXO3, PAX2, SMARCA4, KLF7, VSNL1, PIK3CA, RAB34, OSBP, CCL2, SOX4
GOTERM_BP_ALL	GO:0010837~regulation of keratinocyte proliferation	10	1.02249	0.000290981	YAP1, ZFP36, ZEB1, KIF3A, IFT172, SNAI2, PRKD1, PTPRK, FGFR2, ZFP36L1
GOTERM_BP_ALL	GO:0050920~regulation of chemotaxis	25	2.55624	0.000293002	CSF1R, FGF1, CXCL14, ADGRA2, MMP28, SLIT1, CCL2, ZFP580, CCL19, CCL21A, ST6GAL1, SEMA6A, DUSP3, DSCAM, WNT3A, NTRK3, SEMA4C, WNT5A, SEMA4G, TIRAP, PGF, IL4, CNOT6, SNAI2, PRKD1
GOTERM_BP_ALL	GO:0048665~neuron fate specification	9	0.920245	0.000296942	TBX1, FOXA1, SMAD4, MYT1L, SUFU, NTRK3, DBX1, ASCL1, DLL1
GOTERM_BP_ALL	GO:0060428~lung epithelium development	11	1.12474	0.000301276	YAP1, RCN3, FOXA1, BMP4, ADAMTSL2, GATA6, NKX2-1, ASCL1, FGFR4, FGFR2, FOSL2
GOTERM_BP_ALL	GO:0090102~cochlea development	11	1.12474	0.000301276	GABRB3, TBX1, FZD2, ZEB1, WNT5A, HPN, DVL3, NEUROG1, PAX2, TBX2, CTHRC1
GOTERM_BP_ALL	GO:0007369~gastrulation	22	2.24949	0.000306594	KDM6B, SMAD4, FOXC1, TENM4, WNT3A, OSR1, WNT5A, ADIPOQ, GATA6, HNF1B, LAMB1, ETS2, PAX2, EXT1, GPI1, BMP4, POFUT2, SOX17, COL5A1, LHX1, MBP, FGFR2
GOTERM_BP_ALL	GO:0043547~positive regulation of GTPase activity	24	2.45399	0.000313089	RTN4R, APC2, GSK3B, RALGAPA1, NTRK3, RGS16, WNT5A, AGAP1, TSC1, ARHGAP22, NET1, SYDE1, RGS10, DVL3, CCL2, RGL3, PRTN3, SNX9, CCL19, MAPRE2, RALGDS, SOS2, CCL21A, RGS6
GOTERM_BP_ALL	GO:0071560~cellular response to transforming growth factor beta stimulus	27	2.76074	0.000315763	RYR1, FBN2, LRP1, ONECUT2, PXN, PTPRK, LRRC32, CLDN1, ZFP36L1, SPRED3, ADAMTSL2, NKX2-1, ANKRD1, CCL2, FYN, EMILIN1, SKIL, SMAD4, WNT5A, SOX11, IL4, CLDN5, DAB2, LATS2, ZEB1, BAMBI, FGFR2
GOTERM_BP_ALL	GO:0003013~circulatory system process	44	4.49898	0.000326104	YAP1, POPDC2, KCNK6, CHRM3, FOXC1, DOCK4, GATA6, CACNA1D, AKAP6, DBH, CACNA1E, DLL1, NCALD, AKAP13, CSRP3, SGCD, KCNMB1, ADORA1, NKX2-1, FYN, EMILIN1, JAK2, ASIC2, PRKG1, KCNJ5, GCH1, NOS2, RASL10B, TPM1, ADIPOQ, NAV2, PGF, ESR2, FLI1, TBX2, EXT1, CLDN5, PIK3CA, BIN1, GNAQ, ID2, KCNMA1, FXYD1, DSC2
GOTERM_BP_ALL	GO:0071326~cellular response to monosaccharide stimulus	20	2.04499	0.000326868	GPR39, SMAD4, ZFP236, KCNJ11, LRP1, ABCC8, PDE4C, OPRK1, CACNA1D, AQP4, FOXO3, PAX2, SMARCA4, KLF7, VSNL1, PIK3CA, RAB34, OSBP, CCL2, SOX4
GOTERM_BP_ALL	GO:0050771~negative regulation of axonogenesis	12	1.22699	0.000327139	RTN4R, SEMA6A, EFNB3, WNT3A, BCL11A, SEMA4C, WNT5A, SLIT1, MBP, SEMA4G, PSEN1, FSTL4
GOTERM_BP_ALL	GO:0055006~cardiac cell development	16	1.63599	0.000329005	FHOD3, POPDC2, GSK3B, SMAD4, ACTN2, LRRC27, FHL2, AKAP6, BMP4, AKAP13, CSRP3, SGCD, NAGLU, MYH11, ALPK2, PRKG1
GOTERM_BP_ALL	GO:1901362~organic cyclic compound biosynthetic process	239	24.4376	0.000332396	PANK3, MYT1L, IFT172, PWWP2B, ZFP608, EHMT1, LIPA, ELK4, SOX17, MSANTD1, DPF1, CREB3L2, BBX, DPF3, ZFP282, SOX4, PKNOX2, ZFP974, ENTPD1, PRKCH, PRKCB, ZFP619, RFX3, SOX11, HNF1B, HCFC2, BIN1, PRKD1, TRIB2, ZFP865, RD3, URI1, TSHZ3, FOXG1, TSHZ2, HPN, GATA6, ZFP629, PIK3R2, GATA3, SEC14L2, PCBP3, MIER2, NKX2-1, APOB, ZBTB7C, STAT5B, FZD2, BCL11A, ZFP516, FZD6, ERLIN2, SMARCA2, PHC3, ST18, FLI1, SO…
GOTERM_BP_ALL	GO:0043412~macromolecule modification	208	21.2679	0.000332826	TRIO, DIXDC1, EHMT1, SMC5, ZDHHC8, ADARB1, DCAF5, ADARB2, ZFYVE28, NDST1, PLCE1, DIP2A, SOX4, FAAP100, ALG8, ST6GAL1, PRKCH, ST6GAL2, DAPK1, PRKCB, ENTPD5, P3H2, P3H4, PLPP6, GAREM1, FNDC1, CCNY, RABL3, KCNQ3, PRKD1, ALPK2, TRIB2, RNF122, MTMR3, PIK3R2, GATA3, PIK3R6, PRKAR2B, SNX9, CCL21A, NDFIP1, BCL11A, ST8SIA3, FZD8, SMARCA4, GADD45G, EXT1, CCDC88A, FXYD1, FBXL7, ITK, FKBP10, OTUD7A, PTPRK, T…
GOTERM_BP_ALL	GO:0009952~anterior/posterior pattern specification	24	2.45399	0.000333631	TBX1, SMAD4, FOXC1, WNT3A, ZBTB16, OSR1, WNT5A, HNF1B, FUZ, PSEN1, DLL1, PCSK5, ETS2, DLL3, MIB1, TDRD1, BMP4, HEY1, SOX17, KIF3A, LHX1, ROR2, MSX1, NEUROG1
GOTERM_BP_ALL	GO:0072178~nephric duct morphogenesis	6	0.613497	0.000337184	BMP4, LHX1, OSR1, HNF1B, GATA3, PAX2
GOTERM_BP_ALL	GO:0001736~establishment of planar polarity	11	1.12474	0.000345269	BRSK1, DAB2, FZD2, ZNRF3, FZD6, WNT5A, DVL3, WDPCP, FUZ, ROR2, CTHRC1
GOTERM_BP_ALL	GO:0030225~macrophage differentiation	11	1.12474	0.000345269	BMP4, CSF1R, IL33, CEBPA, NAGLU, ID2, ADIPOQ, HCLS1, ROR2, GATA3, FOSL2
GOTERM_BP_ALL	GO:0010976~positive regulation of neuron projection development	34	3.47648	0.000349857	GSK3B, NUMBL, LRP1, DIXDC1, AKAP5, PSEN1, CACNG7, CREB3L2, DPYSL3, PALM, ANKRD1, SHOC2, ALKAL2, FYN, KIF3C, SKIL, NTRK2, DSCAM, BCL11A, WNT3A, KIDINS220, NTRK3, WNT5A, ACSL6, ATP1B2, EPOR, BMP4, MYO5B, ROR2, PRKD1, TNIK, MAP3K13, PTPN5, SHANK1
GOTERM_BP_ALL	GO:0038084~vascular endothelial growth factor signaling pathway	9	0.920245	0.00035487	CCBE1, FOXC1, SEMA6A, PIK3CA, ADGRA2, FLT4, EMILIN1, PRKD1, PGF
GOTERM_BP_ALL	GO:0009914~hormone transport	36	3.68098	0.000364667	CHRM3, MIDN, RAB3A, LRP1, GRP, HFE, CACNA1D, GATA3, CACNA1E, OSBP, ADORA1, KISS1R, JAK2, SOX4, GPR39, SMAD4, KCNJ11, NOS2, RASL10B, PRKCB, ABCC8, PDE4C, ADIPOQ, RFX3, OPRK1, HNF1B, SOX11, GCK, KLF7, DAB2, PEX5L, VSNL1, CLCF1, GNAQ, PRKD1, FGFR4
GOTERM_BP_ALL	GO:0048592~eye morphogenesis	21	2.14724	0.000364796	FBN2, NTRK2, ZHX2, DSCAM, IFT172, USH1C, SOX11, RORB, DLL1, PAX2, TBX2, BMP4, RP1, ZEB1, NAGLU, COL5A1, LHX1, ALDH1A1, GAS1, FSCN2, SOX4
GOTERM_BP_ALL	GO:0031345~negative regulation of cell projection organization	24	2.45399	0.000374901	YAP1, RTN4R, GSK3B, SEMA6A, LRP1, BCL11A, WNT3A, NTM, SEMA4C, WNT5A, KREMEN1, TSC1, SEMA4G, PSEN1, FSTL4, DAB2, EFNB3, DPYSL3, SLIT1, SPOCK1, MBP, FYN, CCL21A, ARPIN
GOTERM_BP_ALL	GO:0007224~smoothened signaling pathway	18	1.84049	0.000384212	FOXA1, ZFP423, IFT172, WDR19, KIF7, GLI1, EXT1, NDST1, KIF3A, KCTD21, SUFU, RAB34, BOC, GAS1, MAP3K10, WDPCP, ROR2, CC2D2A
GOTERM_BP_ALL	GO:0007015~actin filament organization	39	3.98773	0.000387599	FHOD3, CYFIP2, PXN, USH1C, FAM107A, PIK3R2, ACTG1, CNN2, CNN1, CFL2, DPYSL3, KISS1R, NCK2, PHACTR1, RICTOR, SNX9, SYNPO, PDLIM4, CCL21A, ARPIN, CAP2, PLEKHG2, ACTN2, TPM1, MYO7B, TSC1, RHOF, SPTB, RHOB, CCDC88A, PIK3CA, BIN1, MYO5B, SPIRE1, PFN4, HCLS1, FSCN2, CD47, SHANK1
GOTERM_BP_ALL	GO:0007178~transmembrane receptor protein serine/threonine kinase signaling pathway	35	3.57873	0.000389504	RYR1, FBN2, ZFP423, LRP1, ONECUT2, HFE, PXN, GATA6, PTPRK, LRRC32, FSTL1, FSTL4, FSTL3, SPRED3, MAPK8, ADAMTSL2, NKX2-1, CCL2, EMILIN1, SOST, MSX1, JAK2, SKIL, SMAD4, WNT3A, WNT5A, SOX11, EXT1, BMP4, CLDN5, DAB2, LATS2, ZEB1, BAMBI, ROR2
GOTERM_BP_ALL	GO:0060840~artery development	16	1.63599	0.000392139	TBX1, FKBP10, FOXC1, LRP1, FUZ, KIF7, TBX2, SMARCA4, BMP4, NDST1, HECTD1, HEY1, NAGLU, SUFU, APOB, SOX4
GOTERM_BP_ALL	GO:0007164~establishment of tissue polarity	11	1.12474	0.000394489	BRSK1, DAB2, FZD2, ZNRF3, FZD6, WNT5A, DVL3, WDPCP, FUZ, ROR2, CTHRC1
GOTERM_BP_ALL	GO:0072080~nephron tubule development	15	1.53374	0.000398658	YAP1, SMAD4, OSR1, GREB1L, HNF1B, KLHL3, GATA3, FGF1, DLL1, PAX2, PGF, BMP4, HEY1, LHX1, LZTS2
GOTERM_BP_ALL	GO:0070838~divalent metal ion transport	40	4.08998	0.000406166	RYR1, CEMIP, CACNA1D, AKAP6, ATP2A1, AKAP5, PSEN1, CACNA1E, PIK3CG, CBARP, NIPAL4, CACNG7, GRIN2A, CACNG8, CRACR2B, SLC39A6, PLCE1, FYN, CCL19, CACNG3, CNNM4, CCL21A, TMC1, GPR39, MMGT2, GP1BB, WNT3A, WFS1, PRKCB, SLC30A4, CACNA2D3, HPCAL1, STAC3, GCK, TPCN1, BMP4, GRIN3B, TSPAN13, BIN1, PRKD1
GOTERM_BP_ALL	GO:0010817~regulation of hormone levels	49	5.01022	0.000431116	FOXA1, CHRM3, MIDN, RAB3A, HFE, PCSK5, PCSK4, NAGLU, OSBP, ADORA1, JAK2, SOX4, GPR39, PRKCB, ABCC8, PDE4C, ADIPOQ, RFX3, HNF1B, SOX11, CYP2D22, VSNL1, KCNMA1, ALDH1A1, PRKD1, LRP1, GRP, HPN, CACNA1D, GATA3, CACNA1E, PAPSS2, CHST10, KISS1R, RDH14, STAT5B, SMAD4, KCNJ11, NOS2, RASL10B, OPRK1, GCK, KLF7, DHRS7, DAB2, PEX5L, CLCF1, GNAQ, FGFR4
GOTERM_BP_ALL	GO:0010717~regulation of epithelial to mesenchymal transition	14	1.43149	0.000433501	FOXA1, SMAD4, FOXC1, HPN, FUZ, GATA3, SPRED3, BMP4, OLFM1, POFUT2, DAB2, BAMBI, PDPN, NKX2-1
GOTERM_BP_ALL	GO:0001558~regulation of cell growth	38	3.88548	0.000436015	YAP1, RTN4R, GSK3B, URI1, LRP1, COL14A1, FLT4, HPN, FAM107A, AKAP6, FSTL4, CACNG7, SOX17, SLIT1, SH3BP4, SLIT3, RICTOR, MSX1, IP6K2, SMAD4, SEMA6A, DSCAM, BCL11A, IGFBP4, WNT3A, NTRK3, SEMA4C, WNT5A, CIRBP, SEMA4G, CGRRF1, SMARCA2, SMARCA4, OLFM1, DAB2, MYO5B, GAS1, MAP3K13
GOTERM_BP_ALL	GO:0098916~anterograde trans-synaptic signaling	60	6.13497	0.000443862	GABRB3, GSK3B, CHRM3, RAB3A, DOC2A, FAM107A, ADARB1, SLC7A10, HTR4, TRIM9, SYDE1, CDH2, ADORA1, SYNPO, DLGAP2, PRKCB, ABCC8, ADIPOQ, SHISA7, KCNMA1, KCNQ3, ROR2, SHANK2, SHANK1, GRIA1, BRSK1, TSHZ3, NRXN2, ABHD6, AKAP5, PSEN1, CACNA1E, GLRA1, CACNG7, GRIN2A, CACNG8, EFNB3, SV2B, KISS1R, OTOF, CCL2, SNCB, PDLIM4, CACNG3, NTRK2, MPP2, PRRT2, CADPS, STAC3, SNCAIP, S100B, SLC6A5, IGSF11, EXT1, GRIN3B…
GOTERM_BP_ALL	GO:0007268~chemical synaptic transmission	60	6.13497	0.000443862	GABRB3, GSK3B, CHRM3, RAB3A, DOC2A, FAM107A, ADARB1, SLC7A10, HTR4, TRIM9, SYDE1, CDH2, ADORA1, SYNPO, DLGAP2, PRKCB, ABCC8, ADIPOQ, SHISA7, KCNMA1, KCNQ3, ROR2, SHANK2, SHANK1, GRIA1, BRSK1, TSHZ3, NRXN2, ABHD6, AKAP5, PSEN1, CACNA1E, GLRA1, CACNG7, GRIN2A, CACNG8, EFNB3, SV2B, KISS1R, OTOF, CCL2, SNCB, PDLIM4, CACNG3, NTRK2, MPP2, PRRT2, CADPS, STAC3, SNCAIP, S100B, SLC6A5, IGSF11, EXT1, GRIN3B…
GOTERM_BP_ALL	GO:0044089~positive regulation of cellular component biogenesis	50	5.11247	0.000444007	GSK3B, TENM2, GDA, IL1RAP, MED16, CLDN1, PCSK5, PALM, DPYSL3, ENPP2, NCK2, PIP4K2A, PLCE1, EMILIN1, SYNPO, ARPIN, TPM1, HNF1B, TSC1, SPIDR, TIRAP, CLDN5, RP1, BIN1, CD47, PRKD1, CEBPA, PXN, MAPK8, EFNB3, FLRT1, KISS1R, RICTOR, SNX9, CCL19, ASIC2, PDLIM4, CCL21A, LRRC4B, NTRK2, SMAD4, SLF2, NTRK3, FUZ, ATAT1, CCDC88A, CNOT6, MYO5B, SPIRE1, SDC1
GOTERM_BP_ALL	GO:0090277~positive regulation of peptide hormone secretion	18	1.84049	0.00044776	GPR39, CHRM3, GRP, LRP1, RASL10B, PRKCB, ABCC8, HFE, CACNA1D, GCK, PEX5L, VSNL1, CLCF1, GNAQ, OSBP, PRKD1, JAK2, SOX4
GOTERM_BP_ALL	GO:0033043~regulation of organelle organization	85	8.69121	0.000448767	FHOD3, CYFIP2, GSK3B, RAB3A, DOC2A, GDA, FAM107A, DIXDC1, SMC5, SYNE2, ACTG1, TRIM9, AKAP13, SYDE1, LSM11, CDH2, BCL7A, CFL2, OSBP, DPF1, NCK2, PIP4K2A, DPF3, SYNPO, ARPIN, APC2, PLEKHG2, ANXA2, ACTN2, WNT5A, TPM1, TSC1, RHOF, BAZ1A, SPTB, SIRT2, CLIP3, RP1, PIK3CA, BIN1, HCLS1, PFN4, WDPCP, MAPRE3, CD47, PRKD1, MAPRE2, SHANK1, YAP1, CSF1R, MTMR3, LRP1, PXN, PIK3R2, MAPK8, KISS1R, RICTOR, SNX9, M…
GOTERM_BP_ALL	GO:0042551~neuron maturation	11	1.12474	0.000449408	GSK3B, SRRM4, LGI4, BCL11A, GNAQ, KCNMA1, KCNQ3, NRCAM, AKAP5, MAP3K13, C1QL1
GOTERM_BP_ALL	GO:0031399~regulation of protein modification process	110	11.2474	0.000455224	HFE, FAM107A, DIXDC1, ADARB1, FGF1, ACTG1, ZFYVE28, NDST1, CDH2, OSBP, ADORA1, ENPP2, PLCE1, DIP2A, SOX4, PRKCH, SEMA6A, IGFBP4, WNT5A, ADIPOQ, TSC1, PGF, CLIP3, GAREM1, FNDC1, CCNY, RABL3, TNIK, PRKD1, TRIB2, CSF1R, CEMIP, PXN, PIK3R2, PSEN1, PIK3R6, BAG2, NLRP6, PRKAR2B, DVL3, SNX9, CCL21A, IP6K2, SMAD4, NDFIP1, WFS1, WNT3A, FZD8, ESR2, GADD45G, IL4, BMP4, CCDC88A, DAB2, YEATS2, GNAQ, FXYD1, MA…
GOTERM_BP_ALL	GO:0099601~regulation of neurotransmitter receptor activity	10	1.02249	0.000457525	CACNG7, CACNG8, DAPK1, GSG1L, NRXN2, KLHL24, DLGAP2, CACNG3, SHISA7, SHANK1
GOTERM_BP_ALL	GO:0060415~muscle tissue morphogenesis	13	1.32924	0.000458757	TBX1, SMAD4, FOXC1, FZD2, WNT5A, TPM1, ADARB1, EPOR, RXRA, HEY1, NAGLU, ANKRD1, FGFR2
GOTERM_BP_ALL	GO:0045682~regulation of epidermis development	13	1.32924	0.000458757	SMAD4, FOXC1, PRKCH, NAB2, WNT5A, DLL1, SGPP1, ZFP36L1, BMP4, KLF7, ZFP36, HEY1, KRT36
GOTERM_BP_ALL	GO:0042221~response to chemical	292	29.8569	0.0004598	CYFIP2, TRIO, SLC23A1, EHMT1, AQP4, IFIT1, CLDN1, LIPA, IFIT3, IFIT2, NDST1, SOX17, ADGRA2, DPYSL3, CREB3L2, LIPG, PIP4K2A, SOX4, CCBE1, ST6GAL1, UNC5A, DAPK1, ACTN2, PRKCB, HPCAL1, SOX11, HNF1B, HCFC2, CLDN5, GAREM1, FNDC4, FNDC1, KCNQ3, PRKD1, NUMBL, URI1, FOXG1, HPN, GATA6, PIK3R2, GATA3, ADAMTS12, GRIN2A, ADAMTS13, PRKAR2B, KCNMB1, KCNMB2, FLRT1, NKX2-1, APOB, CCL21A, STAT5B, BCL11A, ERLIN2, …
GOTERM_BP_ALL	GO:0016202~regulation of striated muscle tissue development	20	2.04499	0.00046352	TBX1, YAP1, GSK3B, SMAD4, RBFOX1, MEGF10, WNT3A, COL14A1, GATA6, AKAP6, GLI1, S100B, DLL1, HDAC9, SIRT2, TBX2, BMP4, BOC, TLL2, FGFR2
GOTERM_BP_ALL	GO:0007416~synapse assembly	21	2.14724	0.000475425	GABRB3, GRIA1, KIRREL3, NTRK2, GSK3B, DSCAM, WNT3A, NTRK3, LGI2, WNT5A, NRXN2, AKAP5, IL1RAP, EFNB3, CDH2, FLRT1, SLIT1, ASIC2, MDGA1, SHANK2, LRRC4B
GOTERM_BP_ALL	GO:0060993~kidney morphogenesis	15	1.53374	0.000478436	SMAD4, TSHZ3, OSR1, GREB1L, HNF1B, KLHL3, GATA3, FGF1, PAX2, PGF, BMP4, HEY1, LHX1, LZTS2, SOX4
GOTERM_BP_ALL	GO:1903530~regulation of secretion by cell	52	5.31697	0.000494995	CHRM3, MIDN, RAB3A, DOC2A, RAB3D, HFE, TRIM9, OSBP, ADORA1, ANKRD1, JAK2, PRKG1, SOX4, GPR39, ENTPD1, ANXA2, RSAD2, PRKCB, ABCC8, PDE4C, ADIPOQ, RFX3, SOX11, GAB2, VSNL1, RAB34, PRKD1, LRP1, GRP, CACNA1D, CACNA1E, CBARP, SV2B, KISS1R, NTRK2, SMAD4, KCNJ11, NOS2, RASL10B, CADPS, OPRK1, SNCAIP, GCK, IL4, KLF7, DAB2, PEX5L, CLCF1, GNAQ, MYO5B, SDC1, FGFR4
GOTERM_BP_ALL	GO:0051968~positive regulation of synaptic transmission, glutamatergic	9	0.920245	0.000498343	CACNG7, NTRK2, CACNG8, GRIN2A, TSHZ3, CCL2, ROR2, CACNG3, SHANK2
GOTERM_BP_ALL	GO:0060113~inner ear receptor cell differentiation	13	1.32924	0.000509434	TMC1, GABRB3, FZD2, ATP8B1, USH1C, DLL1, BMP4, HEY1, NAGLU, KIF3A, KCNMA1, WDPCP, CTHRC1
GOTERM_BP_ALL	GO:0072078~nephron tubule morphogenesis	13	1.32924	0.000509434	SMAD4, OSR1, GREB1L, HNF1B, KLHL3, GATA3, FGF1, PAX2, PGF, BMP4, HEY1, LHX1, LZTS2
GOTERM_BP_ALL	GO:0032412~regulation of ion transmembrane transporter activity	23	2.35174	0.000509633	CHRM3, GRP, DAPK1, ACTN2, LRRC38, OSR1, HPCAL1, STAC3, CACNA1D, ATP2A1, AKAP6, KLHL24, ATP1B2, CBARP, CACNG7, CACNG8, FXYD1, GSG1L, FXYD7, FXYD5, CACNG3, FGF12, SHANK1
GOTERM_BP_ALL	GO:0071902~positive regulation of protein serine/threonine kinase activity	19	1.94274	0.000511694	GPR39, MAP4K2, CEMIP, NTRK3, WNT5A, ADIPOQ, FZD8, PSEN1, FGF1, MALT1, PIK3R6, PIK3CG, TIRAP, CCNY, MAP3K10, MAPRE3, CCL19, MAP3K13, IP6K2
GOTERM_BP_ALL	GO:0055082~cellular chemical homeostasis	65	6.64622	0.000514772	RYR1, HFE, ATP2A1, AQP4, PYGM, PIK3CG, HK3, CSRP3, NAGLU, OSBP, ADORA1, SLC39A6, PLCE1, JAK2, SYNPO, PRKG1, SOX4, GPR39, GP1BB, PRKCB, ABCC8, WNT5A, PDE4C, ATP1B2, PAX2, PIK3CA, VSNL1, RAB34, KCNMA1, PRKD1, XPR1, CEMIP, LRP1, CACNA1D, PIK3R2, AKAP6, AKAP5, PSEN1, FOXO3, CACNA1E, GRIN2A, SV2B, CCL2, FYN, CCL19, CNNM4, CCL21A, ATP6V0A1, ZFP236, GCKR, SMAD4, FZD2, NDFIP1, KCNJ11, WFS1, OPRK1, S100B,…
GOTERM_BP_ALL	GO:0010595~positive regulation of endothelial cell migration	15	1.53374	0.000523173	COL18A1, CCBE1, FLT4, WNT5A, GATA3, FGF1, HDAC9, PIK3CG, RHOB, GPI1, BMP4, ADGRA2, SNAI2, ZFP580, PRKD1
GOTERM_BP_ALL	GO:0060412~ventricular septum morphogenesis	10	1.02249	0.000527923	BMP4, SMAD4, FZD2, HEY1, ID2, WNT5A, SLIT3, SOX11, SOX4, FGFR2
GOTERM_BP_ALL	GO:0045663~positive regulation of myoblast differentiation	10	1.02249	0.000527923	SMARCE1, CSRP3, RANBP3L, BOC, DPF3, HIF1AN, SMARCA2, SOX4, ACTG1, SMARCA4
GOTERM_BP_ALL	GO:0009612~response to mechanical stimulus	26	2.65849	0.000559986	GSK3B, KCNC1, HPN, NRXN2, GPI1, CNN2, CSRP3, MAPK8, PIEZO2, ANKRD1, CCL2, FYN, SOST, ASIC2, TMC1, MAP3K2, IL33, MBD2, ANKRD23, ETV1, PAX2, ATAT1, PIK3CA, KCNQ3, MKX, NEUROG1
GOTERM_BP_ALL	GO:0051148~negative regulation of muscle cell differentiation	14	1.43149	0.000578355	CSF1R, SMAD4, PRDM6, TCF23, DLL1, CXCL14, BMP4, CSRP3, HEY1, ID2, MSX1, MKX, SOX4, EID2B
GOTERM_BP_ALL	GO:0072175~epithelial tube formation	19	1.94274	0.000588546	FZD2, IFT172, OSR1, FZD6, SEMA4C, WNT5A, HNF1B, TSC1, FUZ, GATA3, PAX2, MIB1, BMP4, HECTD1, SUFU, DVL3, CC2D2A, FGFR2, CTHRC1
GOTERM_BP_ALL	GO:1901861~regulation of muscle tissue development	20	2.04499	0.000606094	TBX1, YAP1, GSK3B, SMAD4, RBFOX1, MEGF10, WNT3A, COL14A1, GATA6, AKAP6, GLI1, S100B, DLL1, HDAC9, SIRT2, TBX2, BMP4, BOC, TLL2, FGFR2
GOTERM_BP_ALL	GO:0003158~endothelium development	17	1.73824	0.000606294	KDM6B, COL18A1, SMAD4, FZD2, CLDN1, FSTL1, DLL1, LIPA, RHOB, BMP4, CLDN5, ZEB1, HEY1, NAGLU, SOX17, PDPN, KRIT1
GOTERM_BP_ALL	GO:0021904~dorsal/ventral neural tube patterning	7	0.715746	0.000612554	FOXA1, BMP4, WNT3A, KIF3A, WDR19, GAS1, PSEN1
GOTERM_BP_ALL	GO:1990138~neuron projection extension	21	2.14724	0.000614099	CYFIP2, RTN4R, CSF1R, GSK3B, SEMA6A, NRN1, DSCAM, LRP1, BCL11A, WNT3A, NTRK3, SEMA4C, WNT5A, SEMA4G, S100B, CACNG7, MYO5B, FLRT1, SLIT1, SLIT3, MAP3K13
GOTERM_BP_ALL	GO:0032870~cellular response to hormone stimulus	47	4.80573	0.000615077	YAP1, GRIA1, FOXA1, GSK3B, URI1, RNF14, PXN, GATA6, FAM107A, PIK3R2, FOXO3, HDAC9, ZFP36L1, STRN3, SLC22A12, CSRP3, ZFP36, RXRA, CCL2, PIP4K2A, SHOC2, SLIT3, SOST, JAK2, NCOA1, NTRK2, STAT5B, PRMT2, ACTN2, PRKCB, ADIPOQ, FBXO32, ESR2, GCK, SMARCA4, BMP4, DAB2, LATS2, PIK3CA, NPC1, TTC6, SST, MZB1, ECHDC3, VWA2, PRKD1, SOS2
GOTERM_BP_ALL	GO:0061326~renal tubule development	15	1.53374	0.000623385	YAP1, SMAD4, OSR1, GREB1L, HNF1B, KLHL3, GATA3, FGF1, DLL1, PAX2, PGF, BMP4, HEY1, LHX1, LZTS2
GOTERM_BP_ALL	GO:0035249~synaptic transmission, glutamatergic	14	1.43149	0.000634918	GRIA1, NTRK2, TSHZ3, ABCC8, EXT1, CACNG7, CACNG8, GRIN3B, GRIN2A, ADORA1, CCL2, ROR2, CACNG3, SHANK2
GOTERM_BP_ALL	GO:0061387~regulation of extent of cell growth	16	1.63599	0.000647483	RTN4R, GSK3B, SEMA6A, DSCAM, LRP1, BCL11A, WNT3A, NTRK3, SEMA4C, WNT5A, SEMA4G, FSTL4, OLFM1, MYO5B, SLIT1, MAP3K13
GOTERM_BP_ALL	GO:0001838~embryonic epithelial tube formation	18	1.84049	0.000647585	FZD2, IFT172, OSR1, FZD6, SEMA4C, WNT5A, HNF1B, TSC1, FUZ, GATA3, PAX2, MIB1, BMP4, HECTD1, SUFU, DVL3, CC2D2A, CTHRC1
GOTERM_BP_ALL	GO:0060688~regulation of morphogenesis of a branching structure	11	1.12474	0.00065351	BMP4, RXRA, BCL11A, LHX1, WNT5A, SNAI2, HNF1B, MAP3K13, FGFR2, PAX2, PGF
GOTERM_BP_ALL	GO:0048545~response to steroid hormone	32	3.27198	0.000653514	YAP1, FOXA1, GSK3B, URI1, RNF14, FAM107A, FOXO3, CLDN1, ZFP36L1, STRN3, GPI1, ZFP36, RXRA, CCL2, SLIT3, MBP, JAK2, NCOA1, NTRK2, PRMT2, ADIPOQ, FBXO32, ESR2, FOSL2, SOX30, SMARCA4, BMP4, DAB2, PIK3CA, NPC1, SST, SDC1
GOTERM_BP_ALL	GO:0030239~myofibril assembly	12	1.22699	0.000654216	FHOD3, CSRP3, SMAD4, KRT19, ACTN2, CFL2, TPM1, TNNT3, MYH11, PGM5, PRKD1, ACTG1
GOTERM_BP_ALL	GO:0072171~mesonephric tubule morphogenesis	12	1.22699	0.000654216	BMP4, SMAD4, HEY1, LHX1, OSR1, GREB1L, HNF1B, GATA3, FGF1, LZTS2, PAX2, PGF
GOTERM_BP_ALL	GO:0032409~regulation of transporter activity	24	2.45399	0.000669498	CHRM3, NDFIP1, GRP, DAPK1, ACTN2, LRRC38, OSR1, HPCAL1, STAC3, CACNA1D, ATP2A1, AKAP6, KLHL24, ATP1B2, CBARP, CACNG7, CACNG8, FXYD1, GSG1L, FXYD7, FXYD5, CACNG3, FGF12, SHANK1
GOTERM_BP_ALL	GO:0090288~negative regulation of cellular response to growth factor stimulus	20	2.04499	0.000690583	FBN2, RYR1, SEMA6A, LRP1, ONECUT2, SPRY4, WNT5A, FUZ, GATA3, ADAMTS12, FSTL3, SPRED3, IL4, ADGRA2, BAMBI, ADAMTSL2, NKX2-1, EMILIN1, SOST, SKIL
GOTERM_BP_ALL	GO:0002521~leukocyte differentiation	53	5.41922	0.000692747	ITK, GSK3B, ZFP608, LIPA, ACTG1, NAGLU, SOX4, ANXA2, RSAD2, ADIPOQ, ATP11C, TSC1, GAB2, MR1, ZEB1, RABL3, HCLS1, PRTN3, ROR2, SOS2, CSF1R, CEBPA, PSEN1, GATA3, FOXO3, DLL1, HDAC9, PIK3R6, MALT1, ZFP36L1, FSTL3, HECTD1, DNAJB9, CCL19, SMARCE1, IL33, STAT5B, NDFIP1, BCL11A, ZBTB16, FZD8, LILRB4A, POU2F2, SMARCA2, GADD45G, FOSL2, SMARCA4, IL4, BMP4, EFNA2, CLCF1, ID2, CAMK4
GOTERM_BP_ALL	GO:0035116~embryonic hindlimb morphogenesis	8	0.817996	0.000708174	BMP4, MECOM, ZBTB16, OSR1, MSX1, AFF3, TBX4, SMARCA4
GOTERM_BP_ALL	GO:0010605~negative regulation of macromolecule metabolic process	167	17.0757	0.000723226	FOXA1, ZBTB25, MYT1L, IFT172, HFE, PRDM6, NAB2, EHMT1, ZFP608, ADARB1, RORB, ETS2, ACTG1, TIAL1, ELK4, ZFYVE28, ZFP36, BASP1, DIP2A, SOX4, PRKCH, SEMA6A, DAPK1, FBXW11, RALGAPA1, OSR1, WNT5A, ADIPOQ, RFX3, KCTD1, HNF1B, TSC1, SOX11, HCFC2, OLFM1, CLDN5, BIN1, SLFN14, MASP1, URI1, RTN1, TSHZ3, FOXG1, CREM, GATA6, PIK3R2, GATA3, PSEN1, FOXO3, ZFP36L1, CTIF, GRIN2A, BAG2, PCBP3, NLRP6, PRKAR2B, MIER…
GOTERM_BP_ALL	GO:0090092~regulation of transmembrane receptor protein serine/threonine kinase signaling pathway	26	2.65849	0.000726714	RYR1, FBN2, ZFP423, LRP1, ONECUT2, HFE, GATA6, FSTL1, FSTL4, FSTL3, SPRED3, ADAMTSL2, NKX2-1, EMILIN1, SOST, MSX1, JAK2, SKIL, SMAD4, WNT5A, SOX11, BMP4, DAB2, LATS2, ZEB1, BAMBI
GOTERM_BP_ALL	GO:0051099~positive regulation of binding	18	1.84049	0.000746652	GSK3B, FOXC1, LRP1, ANXA2, HFE, WNT5A, PSEN1, GATA3, SIRT2, SMARCA4, BMP4, CLDN5, BAMBI, KRIT1, MAPRE3, JAK2, CTHRC1, IP6K2
GOTERM_BP_ALL	GO:0001704~formation of primary germ layer	16	1.63599	0.000759245	KDM6B, FOXC1, WNT3A, WNT5A, GATA6, HNF1B, LAMB1, ETS2, PAX2, GPI1, BMP4, POFUT2, SOX17, COL5A1, LHX1, FGFR2
GOTERM_BP_ALL	GO:0072088~nephron epithelium morphogenesis	13	1.32924	0.000761777	SMAD4, OSR1, GREB1L, HNF1B, KLHL3, GATA3, FGF1, PAX2, PGF, BMP4, HEY1, LHX1, LZTS2
GOTERM_BP_ALL	GO:0008284~positive regulation of cell proliferation	76	7.77096	0.000775722	COL18A1, GSK3B, MEGF10, FLT4, GLI1, FGF1, CLDN1, ACTG1, TIAL1, BCL7A, ENPP2, NCK2, JAK2, SOX4, FBXW4, EGFL7, ST6GAL1, PRKCH, ANXA2, OSR1, WNT5A, CLEC11A, SOX11, GAB2, TIRAP, PAX2, PGF, CLDN5, GAREM1, PIK3CA, PELI1, MZB1, HCLS1, GAS1, CD47, PRKD1, SHANK2, YAP1, CSF1R, CD274, FOXG1, HPN, GATA6, ASCL1, DLL1, POLD4, MAPK8, KIF3A, CCL2, ZFP580, RICTOR, CCL19, CTHRC1, TBX1, NTRK2, ARNT2, STAT5B, SMAD4,…
GOTERM_BP_ALL	GO:0030902~hindbrain development	21	2.14724	0.000786465	GABRB3, NCOA1, ZFP423, FOXC1, KCNC1, SEMA4C, DIXDC1, CEND1, HNF1B, NAV2, PSEN1, ATP1B2, GLI1, ASCL1, DLL1, SMARCA4, NAGLU, LHX1, GAS1, COQ8B, PRKG1
GOTERM_BP_ALL	GO:0048638~regulation of developmental growth	34	3.47648	0.000790068	YAP1, RTN4R, GSK3B, FOXC1, LRP1, COL14A1, GATA6, AKAP6, GLI1, DLL1, FSTL4, CACNG7, SLIT1, TBX1, GAMT, STAT5B, SEMA6A, DSCAM, BCL11A, WNT3A, NTRK3, SEMA4C, WNT5A, HNF1B, SEMA4G, TBX2, FOSL2, OLFM1, LATS2, PIK3CA, MYO5B, TLL2, MAP3K13, FGFR2
GOTERM_BP_ALL	GO:0070849~response to epidermal growth factor	10	1.02249	0.000794101	STAT5B, FOXC1, ZFP36, DAB2, GAREM1, DUSP3, SNAI2, ASCL1, PAX2, ZFP36L1
GOTERM_BP_ALL	GO:0045778~positive regulation of ossification	15	1.53374	0.000803956	FBN2, YAP1, CSF1R, CEBPA, ZBTB16, OSR1, WNT5A, SOX11, LRP3, BMP4, NELL1, RXRA, HEY1, PRKD1, CTHRC1
GOTERM_BP_ALL	GO:0055017~cardiac muscle tissue growth	15	1.53374	0.000803956	TBX1, YAP1, GSK3B, FOXC1, TENM4, COL14A1, GATA6, AKAP6, GLI1, FGF1, TBX2, AKAP13, RXRA, FGFR2, PRKG1
GOTERM_BP_ALL	GO:0002067~glandular epithelial cell differentiation	12	1.22699	0.000810613	YAP1, EXT1, FOXA1, BMP4, RXRA, CDH2, WNT5A, GATA6, RFX3, ASCL1, DLL1, FGFR2
GOTERM_BP_ALL	GO:0051047~positive regulation of secretion	36	3.68098	0.00082413	CHRM3, RAB3A, DOC2A, LRP1, GRP, RAB3D, HFE, CACNA1D, OSBP, ADORA1, ANKRD1, KISS1R, JAK2, SOX4, GPR39, SMAD4, ANXA2, RASL10B, PRKCB, ABCC8, CADPS, OPRK1, SOX11, GAB2, GCK, IL4, DAB2, PEX5L, VSNL1, CLCF1, GNAQ, RAB34, MYO5B, SDC1, PRKD1, FGFR4
GOTERM_BP_ALL	GO:0003229~ventricular cardiac muscle tissue development	11	1.12474	0.000828017	FOXC1, SMAD4, RXRA, KCNJ11, NAGLU, HEY1, COL14A1, ID2, TPM1, EPOR, FGFR2
GOTERM_BP_ALL	GO:0061008~hepaticobiliary system development	20	2.04499	0.000836267	STAT5B, CEBPA, ONECUT2, WNT3A, HFE, HPN, GATA6, HNF1B, LSR, GLI1, FGF1, CLDN1, LIPA, SMARCA4, BMP4, NPC1, PIK3CA, NAGLU, SOX17, LIMS2
GOTERM_BP_ALL	GO:0010977~negative regulation of neuron projection development	20	2.04499	0.000836267	RTN4R, GSK3B, SEMA6A, LRP1, BCL11A, WNT3A, NTM, SEMA4C, WNT5A, KREMEN1, TSC1, SEMA4G, PSEN1, FSTL4, DAB2, EFNB3, DPYSL3, SLIT1, SPOCK1, MBP
GOTERM_BP_ALL	GO:0061333~renal tubule morphogenesis	13	1.32924	0.00083903	SMAD4, OSR1, GREB1L, HNF1B, KLHL3, GATA3, FGF1, PAX2, PGF, BMP4, HEY1, LHX1, LZTS2
GOTERM_BP_ALL	GO:0010035~response to inorganic substance	49	5.01022	0.000848732	FOXA1, GABRB3, RYR1, COL18A1, GSK3B, KCNC1, HFE, CLDN1, KHK, GPI1, HK3, ADORA1, KDM6B, GPR39, ABCC8, SLC30A4, WNT5A, HPCAL1, NGB, SPIDR, PAX2, RHOB, PIK3CA, NPC1, SLFN14, SELENOP, KCNMA1, KCNQ3, ANK, GRIA1, CEBPA, GSTT1, AKAP5, FOXO3, GLRA1, MAPK8, GRIN2A, ADAMTS13, KIF3A, KCNMB1, KCNMB2, ZFP580, FYN, CCL19, TXNRD2, NET1, GATM, ID2, SDC1
GOTERM_BP_ALL	GO:0022898~regulation of transmembrane transporter activity	23	2.35174	0.000855631	CHRM3, GRP, DAPK1, ACTN2, LRRC38, OSR1, HPCAL1, STAC3, CACNA1D, ATP2A1, AKAP6, KLHL24, ATP1B2, CBARP, CACNG7, CACNG8, FXYD1, GSG1L, FXYD7, FXYD5, CACNG3, FGF12, SHANK1
GOTERM_BP_ALL	GO:0090185~negative regulation of kidney development	6	0.613497	0.000861817	BMP4, OSR1, ADIPOQ, HNF1B, GATA3, PAX2
GOTERM_BP_ALL	GO:0043087~regulation of GTPase activity	28	2.86299	0.0008685	RTN4R, GSK3B, RGS16, AGAP1, ARHGAP22, SYDE1, CCL2, SH3BP4, DVL3, RICTOR, SNX9, CCL19, RALGDS, CCL21A, PRKG1, RGS6, APC2, NTRK2, RALGAPA1, NTRK3, WNT5A, TSC1, NET1, RGS10, RGL3, PRTN3, MAPRE2, SOS2
GOTERM_BP_ALL	GO:0007270~neuron-neuron synaptic transmission	19	1.94274	0.000881551	GABRB3, GRIA1, NTRK2, TSHZ3, ABCC8, SLC7A10, SLC6A5, EXT1, CACNG7, GLRA1, CACNG8, GRIN3B, GRIN2A, CAMK4, ADORA1, CCL2, ROR2, CACNG3, SHANK2
GOTERM_BP_ALL	GO:1902531~regulation of intracellular signal transduction	116	11.8609	0.000903812	DIXDC1, FGF1, TIAL1, SYDE1, NDST1, CDH2, FAM110C, OSBP, ADORA1, PLCE1, SOX4, SEMA6A, PRKCB, IGFBP4, FBXW11, RALGAPA1, WNT5A, ADIPOQ, TSC1, SOX11, GAREM1, RABL3, TNIK, PRKD1, ROR2, TRIB2, RTN4R, CSF1R, URI1, PIK3R2, GATA3, PSEN1, PIK3R6, NLRP6, NACC2, DVL3, SKIL, CCL21A, GPR17, SMAD4, WFS1, FZD8, ESR2, GPR137C, GADD45G, NET1, IL4, BMP4, CCDC88A, DAB2, PEX5L, MAP3K10, SNAI2, MAP3K13, FGFR4, FGFR2, …
GOTERM_BP_ALL	GO:0055025~positive regulation of cardiac muscle tissue development	10	1.02249	0.000903895	TBX1, YAP1, BMP4, GSK3B, WNT3A, GATA6, AKAP6, GLI1, FGFR2, TBX2
GOTERM_BP_ALL	GO:0072028~nephron morphogenesis	13	1.32924	0.00092271	SMAD4, OSR1, GREB1L, HNF1B, KLHL3, GATA3, FGF1, PAX2, PGF, BMP4, HEY1, LHX1, LZTS2
GOTERM_BP_ALL	GO:0010470~regulation of gastrulation	9	0.920245	0.000925542	BMP4, TENM4, SOX17, COL5A1, WNT3A, LHX1, OSR1, ADIPOQ, MBP
GOTERM_BP_ALL	GO:0030308~negative regulation of cell growth	21	2.14724	0.000941707	RTN4R, SMAD4, SEMA6A, BCL11A, WNT3A, SEMA4C, WNT5A, CIRBP, SEMA4G, CGRRF1, SMARCA2, FSTL4, SMARCA4, DAB2, SOX17, SLIT1, SH3BP4, GAS1, SLIT3, MSX1, IP6K2
GOTERM_BP_ALL	GO:0006897~endocytosis	50	5.11247	0.000949756	MEGF10, HFE, CLINT1, LIPA, PIK3CG, SIGLECE, ACTG1, CSNK1G3, ANXA2, WNT5A, APLP1, ADIPOQ, MYO7B, CLIP3, PIK3CA, NPC1, BIN1, RAB34, KCNQ3, PRTN3, CD47, GRIA1, COLEC12, COLEC11, LRP1, DLL1, EHBP1, CNN2, CACNG7, CACNG8, KIF3A, CCL2, SH3BP4, SNX9, CCL19, SNCB, CACNG3, CCL21A, FER1L5, WNT3A, SYNRG, LILRB4A, MIB1, TPCN1, IL4, DAB2, NEURL3, SDC1, ACKR3, PTPN5
GOTERM_BP_ALL	GO:0003148~outflow tract septum morphogenesis	7	0.715746	0.0009498	TBX1, BMP4, SMAD4, GATA6, DVL3, FGFR2, TBX2
GOTERM_BP_ALL	GO:0050804~modulation of synaptic transmission	51	5.21472	0.000955758	GSK3B, RAB3A, TRIO, DOC2A, DGKB, FAM107A, SLC7A10, SYDE1, CDH2, ADORA1, PDE4A, JAK2, SYNPO, DLGAP2, PRKCB, WNT5A, ADIPOQ, SHISA7, KCNQ3, ROR2, SHANK2, SHANK1, GRIA1, BRSK1, TSHZ3, NRXN2, ABHD6, AKAP5, PSEN1, CACNA1E, CACNG7, MAPK8, GRIN2A, CACNG8, EFNB3, SV2B, PRKAR2B, KISS1R, CCL2, FYN, CACNG3, NTRK2, MPP2, PRRT2, WNT3A, SNCAIP, S100B, IGSF11, GRIN3B, MYO5B, PTPN5
GOTERM_BP_ALL	GO:0044843~cell cycle G1/S phase transition	24	2.45399	0.000972562	SMARCE1, TBX1, CSF1R, KLF11, PRMT2, FAM107A, CABLES1, GLI1, USP29, SMARCA2, TBX2, ACTG1, SMARCA4, LSM11, LATS2, BCL7A, NACC2, ID2, DPF1, PDPN, WAC, DPF3, GAS1, E2F6
GOTERM_BP_ALL	GO:0019725~cellular homeostasis	69	7.05521	0.000981546	RYR1, HFE, ATP2A1, AQP4, PYGM, PIK3CG, HK3, CSRP3, NAGLU, CFL2, OSBP, ADORA1, SLC39A6, PLCE1, JAK2, SYNPO, PRKG1, SOX4, GPR39, GP1BB, PRKCB, ABCC8, WNT5A, PDE4C, ATP1B2, PAX2, PIK3CA, VSNL1, RAB34, KCNMA1, PRKD1, XPR1, ANK, CEMIP, LRP1, CACNA1D, PIK3R2, AKAP6, AKAP5, PSEN1, FOXO3, CACNA1E, GRIN2A, SV2B, KRIT1, CCL2, FYN, CCL19, CNNM4, CCL21A, ATP6V0A1, ZFP236, GCKR, SMAD4, FZD2, NDFIP1, KCNJ11, T…
GOTERM_BP_ALL	GO:0055065~metal ion homeostasis	51	5.21472	0.00099024	RYR1, HFE, ATP2A1, PYGM, PIK3CG, CSRP3, SGCD, NAGLU, ADORA1, SLC39A6, PLCE1, JAK2, SYNPO, PRKG1, GPR39, GP1BB, PRKCB, WNT5A, ATP1B2, KCNMA1, PRKD1, ANK, CEMIP, LRP1, CACNA1D, AKAP6, AKAP5, PSEN1, CACNA1E, GRIN2A, CNNM1, SV2B, CCL2, FYN, CCL19, CNNM3, CNNM4, CCL21A, SMAD4, FZD2, NDFIP1, WFS1, KLHL3, S100B, EPOR, GCK, EXT1, BMP4, CNOT6, FXYD1, ACKR3
GOTERM_BP_ALL	GO:0050679~positive regulation of epithelial cell proliferation	23	2.35174	0.0010108	TBX1, YAP1, COL18A1, EGFL7, WNT3A, FLT4, OSR1, WNT5A, HPN, SOX11, FGF1, CLDN1, PAX2, PGF, BMP4, POLD4, KIF3A, CCL2, GAS1, ZFP580, RICTOR, PRKD1, FGFR2
GOTERM_BP_ALL	GO:0048644~muscle organ morphogenesis	13	1.32924	0.00101322	TBX1, SMAD4, FOXC1, FZD2, WNT5A, TPM1, ADARB1, EPOR, RXRA, HEY1, NAGLU, ANKRD1, FGFR2
GOTERM_BP_ALL	GO:0072507~divalent inorganic cation homeostasis	43	4.39673	0.00103551	RYR1, CEMIP, LRP1, CACNA1D, AKAP6, ATP2A1, PYGM, AKAP5, PSEN1, CACNA1E, PIK3CG, CSRP3, GRIN2A, CNNM1, SGCD, SV2B, SLC39A6, ADORA1, PLCE1, CCL2, FYN, CCL19, JAK2, SYNPO, CNNM3, CNNM4, CCL21A, PRKG1, GPR39, FZD2, GP1BB, WFS1, PRKCB, WNT5A, S100B, EPOR, GCK, BMP4, CNOT6, FXYD1, ACKR3, PRKD1, ANK
GOTERM_BP_ALL	GO:0016192~vesicle-mediated transport	92	9.40695	0.00103727	RAB3A, SFT2D3, DOC2A, MEGF10, RAB3D, HFE, CLINT1, LIPA, PIK3CG, SIGLECE, ACTG1, TRIM9, SYDE1, NAGLU, CREB3L2, KIF13A, PIP4K2A, CSNK1G3, MAP4K2, ANXA2, PRKCB, ACTN2, WNT5A, APLP1, ADIPOQ, MYO7B, GAB2, CLIP3, ARL4C, PIK3CA, VSNL1, NPC1, BIN1, RAB34, KCNQ3, GAS1, PRTN3, CD47, PRKD1, GRIA1, COLEC12, COLEC11, LRP1, GRP, LMAN2L, TGFBRAP1, AKAP5, PSEN1, CACNA1E, DLL1, EHBP1, CBARP, CNN2, CACNG7, CACNG8,…
GOTERM_BP_ALL	GO:0032940~secretion by cell	65	6.64622	0.001073	CHRM3, MIDN, RAB3A, DOC2A, RAB3D, HFE, TRIM9, SYDE1, OSBP, ADORA1, ANKRD1, JAK2, PRKG1, SOX4, GPR39, ENTPD1, ANXA2, RSAD2, PRKCB, ABCC8, PDE4C, ADIPOQ, RFX3, HNF1B, SOX11, GAB2, RCN3, VSNL1, RAB34, KCNQ3, PRKD1, BRSK1, LRP1, GRP, NRXN2, CACNA1D, AKAP5, PSEN1, GATA3, CACNA1E, CBARP, SV2B, KISS1R, OTOF, NTRK2, SMAD4, PRRT2, KCNJ11, NOS2, RASL10B, CADPS, OPRK1, SNCAIP, GCK, IL4, KLF7, DAB2, PEX5L, C…
GOTERM_BP_ALL	GO:0022037~metencephalon development	17	1.73824	0.00109058	GABRB3, NCOA1, FOXC1, KCNC1, SEMA4C, DIXDC1, CEND1, NAV2, PSEN1, GLI1, ASCL1, DLL1, NAGLU, LHX1, GAS1, COQ8B, PRKG1
GOTERM_BP_ALL	GO:0010469~regulation of receptor activity	17	1.73824	0.00109058	ANXA2, DAPK1, HFE, ADIPOQ, NRXN2, KLHL24, PSEN1, LILRB4A, SHISA7, ZFYVE28, CACNG7, CACNG8, GSG1L, JAK2, CACNG3, DLGAP2, SHANK1
GOTERM_BP_ALL	GO:1901379~regulation of potassium ion transmembrane transport	12	1.22699	0.00110235	KCNIP1, KCNC1, GRP, ACTN2, BIN1, KCNMB1, LRRC38, OPRK1, CACNA1D, AKAP6, KLHL24, ATP1B2
GOTERM_BP_ALL	GO:0021549~cerebellum development	16	1.63599	0.00111237	GABRB3, NCOA1, FOXC1, KCNC1, SEMA4C, DIXDC1, CEND1, NAV2, PSEN1, GLI1, DLL1, NAGLU, LHX1, GAS1, COQ8B, PRKG1
GOTERM_BP_ALL	GO:0050865~regulation of cell activation	52	5.31697	0.0011216	HFE, ZFP608, LRRC32, ACTG1, INSL6, NCK2, EMILIN1, JAK2, PRKG1, SOX4, DUSP3, GP1BB, BTN1A1, WNT5A, ATP11C, SOX11, GAB2, TIRAP, PLPP6, ZEB1, TMX1, PELI1, MZB1, CD47, SOS2, CSF1R, CEBPA, CD274, GATA3, FOXO3, PIK3R6, MALT1, ZFP36L1, EFNB3, PDPN, CCL2, CCL19, CCL21A, SMARCE1, IL33, STAT5B, NDFIP1, WNT3A, ZBTB16, LILRB4A, SMARCA2, SMARCA4, IL4, BMP4, CLCF1, ID2, GNAQ
GOTERM_BP_ALL	GO:0010634~positive regulation of epithelial cell migration	18	1.84049	0.00112515	COL18A1, CCBE1, FLT4, WNT5A, GAB2, GATA3, FGF1, HDAC9, PIK3CG, RHOB, GPI1, BMP4, ADGRA2, ENPP2, SNAI2, ZFP580, PRKD1, MAPRE2
GOTERM_BP_ALL	GO:0071702~organic substance transport	153	15.6442	0.00113212	CHRM3, MIDN, RAB3A, SLC23A1, IFT172, HFE, RAB3D, AQP4, ZDHHC8, LIPA, ZFP36, OSBP, LIPG, FAM53C, ADORA1, PIP4K2A, SOX4, ENTPD1, RSAD2, PRKCB, OSR1, ADIPOQ, HPCAL1, ACSL6, RFX3, ATP11C, HNF1B, TSC1, CLIP3, FNDC1, PPP1R3C, IFT81, RAB34, KCNQ3, RABL3, SLC27A6, WDPCP, PRKD1, RD3, SLC22A4, CEMIP, LMAN2L, AGAP1, CACNA1D, PIK3R2, PSEN1, CACNA1E, TMEM241, ZFP36L1, KIF3A, SNX9, HACL1, APOB, SEC31B, PRELID3…
GOTERM_BP_ALL	GO:0002065~columnar/cuboidal epithelial cell differentiation	20	2.04499	0.00113777	TMC1, TBX1, YAP1, FOXA1, WNT5A, GATA6, USH1C, RFX3, SOX11, ASCL1, DLL1, EXT1, BMP4, RXRA, CDH2, KCNMA1, WDPCP, MSX1, SOX4, FGFR2
GOTERM_BP_ALL	GO:0030036~actin cytoskeleton organization	50	5.11247	0.00114325	FHOD3, CYFIP2, FAM107A, ACTG1, AKAP13, SYDE1, CSRP3, CFL2, DPYSL3, NCK2, PHACTR1, PGM5, SYNPO, ARPIN, PLEKHG2, ACTN2, TPM1, MYO7B, TSC1, RHOF, SPTB, RHOB, PIK3CA, BIN1, TNNT3, HCLS1, PFN4, TNIK, CD47, FSCN2, PRKD1, SHANK1, PXN, USH1C, PIK3R2, CNN2, CNN1, KISS1R, RICTOR, SNX9, MYH11, PDLIM4, CCL21A, CAP2, SMAD4, ANKRD23, CCDC88A, KRT19, MYO5B, SPIRE1
GOTERM_BP_ALL	GO:0048846~axon extension involved in axon guidance	8	0.817996	0.00118525	SEMA6A, DSCAM, WNT3A, SEMA4C, WNT5A, SLIT1, SLIT3, SEMA4G
GOTERM_BP_ALL	GO:1902284~neuron projection extension involved in neuron projection guidance	8	0.817996	0.00118525	SEMA6A, DSCAM, WNT3A, SEMA4C, WNT5A, SLIT1, SLIT3, SEMA4G
GOTERM_BP_ALL	GO:0051153~regulation of striated muscle cell differentiation	16	1.63599	0.00119749	TBX1, CSF1R, GSK3B, SMAD4, WNT3A, COL14A1, ANKRD23, AKAP6, DLL1, HDAC9, IL4, BMP4, AKAP13, CSRP3, MSX1, PRKD1
GOTERM_BP_ALL	GO:0051046~regulation of secretion	55	5.62372	0.00123567	CHRM3, MIDN, RAB3A, DOC2A, RAB3D, HFE, TRIM9, POFUT2, OSBP, ADORA1, ANKRD1, JAK2, PRKG1, SOX4, GPR39, ENTPD1, ANXA2, RSAD2, PRKCB, ABCC8, PDE4C, ADIPOQ, RFX3, SOX11, GAB2, VSNL1, RAB34, PRKD1, LRP1, GRP, CACNA1D, CACNA1E, CBARP, SV2B, NLRP6, KISS1R, NTRK2, SMAD4, KCNJ11, NOS2, RASL10B, CADPS, OPRK1, SNCAIP, GCK, IL4, KLF7, DAB2, PEX5L, CLCF1, GNAQ, MYO5B, SDC1, FGFR4, NEUROG1
GOTERM_BP_ALL	GO:0030217~T cell differentiation	29	2.96524	0.00124182	ITK, ZFP608, GATA3, FOXO3, LIPA, PIK3R6, MALT1, ACTG1, ZFP36L1, CCL19, SOX4, SMARCE1, STAT5B, RSAD2, BCL11A, ZBTB16, FZD8, TSC1, LILRB4A, SMARCA2, MR1, GADD45G, FOSL2, SMARCA4, IL4, BMP4, ZEB1, RABL3, SOS2
GOTERM_BP_ALL	GO:0043010~camera-type eye development	33	3.37423	0.00128174	RD3, FBN2, FOXC1, IFT172, USH1C, RORB, PSEN1, GATA3, DLL1, SPRED3, RXRA, NAGLU, SKIL, CC2D2A, SOX4, NTRK2, ZHX2, DSCAM, NTRK3, WDR19, HPCAL1, SOX11, PAX2, TBX2, SMARCA4, BMP4, RP1, ZEB1, LHX1, ALDH1A1, GAS1, WDPCP, FGFR2
GOTERM_BP_ALL	GO:0030031~cell projection assembly	45	4.60123	0.00128616	YAP1, CYFIP2, CEP126, GSK3B, TENM2, ZFP423, DNAH2, ONECUT2, IFT172, PXN, PLD1, SYNE2, ABLIM3, KIF3A, DPYSL3, PALM, NCK2, PLCE1, CCL19, CC2D2A, CCL21A, KCNF1, ATP8B1, ACTN2, WDR19, RFX3, FUZ, EMP3, TTC39C, TMEM80, WDR11, CCDC88A, ARMC2, TSGA10, SH3YL1, RP1, IFT43, IFT81, RAB34, ARHGEF4, CCDC42, WDPCP, TNIK, DNAL1, SPACA9
GOTERM_BP_ALL	GO:0007219~Notch signaling pathway	19	1.94274	0.00129126	YAP1, FOXA1, CEBPA, EGFL7, ZFP423, FOXC1, IFT172, HNF1B, PSEN1, ASCL1, DLL1, TBX2, DLL3, MIB1, KRT19, HEY1, SNAI2, HIF1AN, BEND6
GOTERM_BP_ALL	GO:0045860~positive regulation of protein kinase activity	27	2.76074	0.00129574	CSF1R, CEMIP, PXN, PSEN1, FGF1, PIK3R6, MALT1, PIK3CG, SNX9, CCL19, JAK2, IP6K2, GPR39, MAP4K2, WNT3A, NTRK3, WNT5A, ADIPOQ, FZD8, TIRAP, IL4, CCDC88A, CCNY, PIK3CA, MAP3K10, MAPRE3, MAP3K13
GOTERM_BP_ALL	GO:0045604~regulation of epidermal cell differentiation	10	1.02249	0.00130916	BMP4, KLF7, FOXC1, ZFP36, PRKCH, HEY1, KRT36, DLL1, SGPP1, ZFP36L1
GOTERM_BP_ALL	GO:0015672~monovalent inorganic cation transport	40	4.08998	0.00132995	SLC22A4, KCNK6, GRP, KCNC1, SLC23A1, LRRC38, HPN, CACNA1D, AKAP6, AKAP5, KCNV2, KCNMB1, KCNMB2, ADORA1, ASIC2, ATP6V0A1, KCNJ5, KCNF1, KCNJ11, KCNIP1, ACTN2, ABCC8, OSR1, KCNJ15, OPRK1, KLHL3, TSC1, KLHL24, ATP1B2, TPCN1, SLC6A5, BIN1, GNAQ, KCNMA1, FXYD1, KCNQ3, FXYD7, HBP1, FXYD5, FGF12
GOTERM_BP_ALL	GO:0048534~hematopoietic or lymphoid organ development	76	7.77096	0.00138434	ITK, GSK3B, ZFP608, LIPA, ACTG1, ZFP36, NAGLU, MECOM, PIP4K2A, JAK2, SOX4, KIRREL3, ANXA2, RSAD2, GP1BB, WNT5A, ADIPOQ, ATP11C, TSC1, GAB2, SPTB, MR1, TIRAP, ZEB1, RABL3, HCLS1, PRTN3, ROR2, SOS2, CSF1R, CEBPA, FOXC1, PSEN1, GATA3, FOXO3, DLL1, HDAC9, PIK3R6, MALT1, ZFP36L1, FSTL3, CNN2, HECTD1, PDPN, DNAJB9, CCL19, ZFP784, CCL21A, TBX1, SMARCE1, IL33, STAT5B, NDFIP1, WNT3A, BCL11A, TXNRD2, ZBTB1…
GOTERM_BP_ALL	GO:0001843~neural tube closure	14	1.43149	0.00138824	FZD2, IFT172, FZD6, SEMA4C, WNT5A, TSC1, FUZ, PAX2, BMP4, HECTD1, SUFU, DVL3, CC2D2A, CTHRC1
GOTERM_BP_ALL	GO:0090276~regulation of peptide hormone secretion	25	2.55624	0.0013902	CHRM3, MIDN, LRP1, GRP, HFE, CACNA1D, CACNA1E, OSBP, JAK2, SOX4, GPR39, KCNJ11, NOS2, RASL10B, PRKCB, ABCC8, PDE4C, RFX3, GCK, KLF7, PEX5L, VSNL1, CLCF1, GNAQ, PRKD1
GOTERM_BP_ALL	GO:0033002~muscle cell proliferation	25	2.55624	0.0013902	YAP1, RTL1, GSK3B, FOXC1, MEGF10, TENM4, GATA6, DBH, FGF1, GLI1, CNN1, RXRA, JAK2, PRKG1, TBX1, STAT5B, TPM1, ADIPOQ, ESR2, TBX2, BMP4, PIK3CA, GNAQ, ID2, FGFR2
GOTERM_BP_ALL	GO:0098602~single organism cell adhesion	55	5.62372	0.00139537	MEGF10, HFE, ZFP608, LRRC32, ACTG1, CDH2, ENPP2, NCK2, EMILIN1, MADCAM1, JAK2, PRKG1, SOX4, ENTPD1, DUSP3, BTN1A1, WNT5A, ADIPOQ, ATP1B2, ZEB1, TMX1, PELI1, CD47, DENND6A, SOS2, DSC2, CD274, PXN, GATA3, FOXO3, PIK3R6, MALT1, ZFP36L1, FSTL3, EFNB3, PDPN, CCL2, MBP, CCL19, CCL21A, SMARCE1, STAT5B, NDFIP1, WNT3A, ZBTB16, SPRY4, LAMB1, LILRB4A, SMARCA2, SMARCA4, IL4, EXT1, BMP4, DAB2, LIMS2
GOTERM_BP_ALL	GO:0003012~muscle system process	36	3.68098	0.00140008	RYR1, GSK3B, CHRM3, DOCK4, TSHZ3, COL14A1, GATA6, CACNA1D, AKAP6, ATP2A1, FOXO3, AKAP13, GLRA1, CSRP3, SGCD, ADORA1, MYH11, PRKG1, KCNJ5, SMAD4, ACTN2, ABCC8, TPM1, STAC3, FBXO32, TBX2, BMP4, GATM, PIK3CA, BIN1, TNNT3, KCNMA1, FXYD1, PRKD1, NEUROG1, DSC2
GOTERM_BP_ALL	GO:0048483~autonomic nervous system development	9	0.920245	0.00140717	TBX1, ACKR3, SOX11, ADARB1, GATA3, NAV2, ASCL1, GFRA3, SOX4
GOTERM_BP_ALL	GO:0008015~blood circulation	41	4.19223	0.00141183	POPDC2, KCNK6, CHRM3, FOXC1, DOCK4, GATA6, CACNA1D, AKAP6, DBH, CACNA1E, DLL1, NCALD, CSRP3, SGCD, KCNMB1, ADORA1, NKX2-1, EMILIN1, JAK2, ASIC2, PRKG1, KCNJ5, GCH1, NOS2, RASL10B, TPM1, ADIPOQ, NAV2, PGF, ESR2, FLI1, TBX2, EXT1, CLDN5, PIK3CA, BIN1, GNAQ, ID2, KCNMA1, FXYD1, DSC2
GOTERM_BP_ALL	GO:0061744~motor behavior	7	0.715746	0.00141416	GABRB3, EXT1, GRP, NAGLU, KCNQ3, ADARB1, ATP1B2
GOTERM_BP_ALL	GO:0046903~secretion	74	7.56646	0.0014152	CHRM3, MIDN, RAB3A, DOC2A, RAB3D, HFE, AQP4, HTR4, TRIM9, SYDE1, OSBP, ADORA1, ANKRD1, JAK2, PRKG1, SOX4, NCOA1, GPR39, ENTPD1, ANXA2, RSAD2, PRKCB, ABCC8, PDE4C, ADIPOQ, RFX3, HNF1B, SOX11, GAB2, RCN3, VSNL1, RAB34, KCNMA1, KCNQ3, PRKD1, BRSK1, LRP1, GRP, NRXN2, CACNA1D, AKAP5, PSEN1, GATA3, CACNA1E, CBARP, SV2B, NLRP6, KISS1R, OTOF, NTRK2, STAT5B, SMAD4, PRRT2, KCNJ11, NOS2, RASL10B, PNPLA8, CA…
GOTERM_BP_ALL	GO:0003143~embryonic heart tube morphogenesis	11	1.12474	0.00143649	YAP1, SOX17, WNT3A, KIF3A, SUFU, IFT172, WNT5A, PSEN1, DLL1, TBX2, MIB1
GOTERM_BP_ALL	GO:2000696~regulation of epithelial cell differentiation involved in kidney development	6	0.613497	0.00144951	YAP1, LHX1, OSR1, ADIPOQ, GATA3, PAX2
GOTERM_BP_ALL	GO:0035148~tube formation	19	1.94274	0.00145959	FZD2, IFT172, OSR1, FZD6, SEMA4C, WNT5A, HNF1B, TSC1, FUZ, GATA3, PAX2, MIB1, BMP4, HECTD1, SUFU, DVL3, CC2D2A, FGFR2, CTHRC1
GOTERM_BP_ALL	GO:0035567~non-canonical Wnt signaling pathway	10	1.02249	0.00147284	DAB2, FZD2, ZNRF3, WNT3A, FZD6, WNT5A, FZD8, DVL3, ROR2, CTHRC1
GOTERM_BP_ALL	GO:0031032~actomyosin structure organization	21	2.14724	0.00149009	FHOD3, SMAD4, ACTN2, PXN, TPM1, TSC1, ACTG1, CNN2, CCDC88A, CNN1, CSRP3, KRT19, CFL2, TNNT3, KISS1R, PHACTR1, MYH11, PGM5, CD47, PRKD1, PDLIM4
GOTERM_BP_ALL	GO:0060606~tube closure	14	1.43149	0.00150534	FZD2, IFT172, FZD6, SEMA4C, WNT5A, TSC1, FUZ, PAX2, BMP4, HECTD1, SUFU, DVL3, CC2D2A, CTHRC1
GOTERM_BP_ALL	GO:0060419~heart growth	15	1.53374	0.00151283	TBX1, YAP1, GSK3B, FOXC1, TENM4, COL14A1, GATA6, AKAP6, GLI1, FGF1, TBX2, AKAP13, RXRA, FGFR2, PRKG1
GOTERM_BP_ALL	GO:0006816~calcium ion transport	35	3.57873	0.00151922	RYR1, CEMIP, CACNA1D, AKAP6, ATP2A1, AKAP5, PSEN1, CACNA1E, PIK3CG, CBARP, CACNG7, GRIN2A, CACNG8, CRACR2B, PLCE1, FYN, CCL19, CACNG3, CCL21A, TMC1, GPR39, GP1BB, WNT3A, WFS1, PRKCB, CACNA2D3, HPCAL1, STAC3, GCK, TPCN1, BMP4, GRIN3B, TSPAN13, BIN1, PRKD1
GOTERM_BP_ALL	GO:0007626~locomotory behavior	25	2.55624	0.00154313	CEND1, ZDHHC8, DBH, CACNA1E, NPAS3, GLRA1, GRIN2A, EFNB3, NAGLU, NKX2-1, OTOG, DSCAM, LGI4, OPRK1, TSC1, NAV2, NPC1, ID2, SELENOP, KCNMA1, APBA1, ZFP212, APBA2, FGF12, SHANK2
GOTERM_BP_ALL	GO:0030097~hemopoiesis	73	7.46421	0.00156824	ITK, GSK3B, ZFP608, LIPA, ACTG1, ZFP36, NAGLU, MECOM, PIP4K2A, JAK2, SOX4, KIRREL3, ANXA2, RSAD2, GP1BB, WNT5A, ADIPOQ, ATP11C, TSC1, GAB2, SPTB, MR1, TIRAP, ZEB1, RABL3, HCLS1, PRTN3, ROR2, SOS2, CSF1R, CEBPA, FOXC1, PSEN1, GATA3, FOXO3, DLL1, HDAC9, PIK3R6, MALT1, ZFP36L1, FSTL3, CNN2, HECTD1, DNAJB9, CCL19, ZFP784, SMARCE1, IL33, STAT5B, NDFIP1, WNT3A, BCL11A, TXNRD2, ZBTB16, FZD8, LILRB4A, PO…
GOTERM_BP_ALL	GO:0071705~nitrogen compound transport	130	13.2924	0.0015744	CHRM3, MIDN, RAB3A, IFT172, HFE, RAB3D, ZFP36, OSBP, FAM53C, ADORA1, SOX4, ENTPD1, RSAD2, PRKCB, OSR1, ADIPOQ, HPCAL1, RFX3, HNF1B, TSC1, CLIP3, FNDC1, PPP1R3C, IFT81, RAB34, KCNQ3, RABL3, WDPCP, PRKD1, RD3, SLC22A4, CEMIP, LMAN2L, AGAP1, CACNA1D, PIK3R2, PSEN1, CACNA1E, TMEM241, ZFP36L1, KIF3A, SNX9, HACL1, APOB, SEC31B, GCKR, SMAD4, NDFIP1, ATP8B1, RASL10B, SYNRG, SLC16A12, FUZ, POU2F2, SLC6A5,…
GOTERM_BP_ALL	GO:0001654~eye development	36	3.68098	0.00158226	RD3, FBN2, FOXC1, IFT172, USH1C, RORB, PSEN1, GATA3, DLL1, SPRED3, RXRA, NAGLU, SKIL, CC2D2A, SOX4, NTRK2, ZHX2, DSCAM, NTRK3, WDR19, HPCAL1, SOX11, PAX2, TBX2, SMARCA4, BMP4, RP1, ZEB1, COL5A1, LHX1, ALDH1A1, PXDN, GAS1, WDPCP, FSCN2, FGFR2
GOTERM_BP_ALL	GO:0045859~regulation of protein kinase activity	40	4.08998	0.00158905	CSF1R, CEMIP, PXN, ADARB1, PSEN1, FGF1, PIK3R6, MALT1, PIK3CG, ACTG1, ZFYVE28, PRKAR2B, SNX9, CCL19, JAK2, IP6K2, GPR39, MAP4K2, PRKCH, DUSP3, WNT3A, NTRK3, SPRY4, WNT5A, ADIPOQ, FZD8, TSC1, LILRB4A, TIRAP, GADD45G, IL4, CCDC88A, LATS2, CCNY, PIK3CA, GNAQ, MAP3K10, MAPRE3, MAP3K13, TRIB2
GOTERM_BP_ALL	GO:0060675~ureteric bud morphogenesis	11	1.12474	0.00159351	BMP4, SMAD4, HEY1, LHX1, GREB1L, HNF1B, GATA3, FGF1, LZTS2, PAX2, PGF
GOTERM_BP_ALL	GO:0035282~segmentation	14	1.43149	0.00163052	SMAD4, FOXC1, WNT3A, OSR1, WNT5A, PSEN1, DLL1, DLL3, MIB1, TDRD1, BMP4, LHX1, ROR2, NEUROG1
GOTERM_BP_ALL	GO:0030516~regulation of axon extension	14	1.43149	0.00163052	RTN4R, GSK3B, SEMA6A, DSCAM, LRP1, WNT3A, NTRK3, SEMA4C, WNT5A, SEMA4G, OLFM1, MYO5B, SLIT1, MAP3K13
GOTERM_BP_ALL	GO:1902582~single-organism intracellular transport	59	6.03272	0.00163626	RAB3A, DOC2A, IFT172, HFE, BICDL1, SYNE2, ACTG1, TRIM9, SYDE1, SUFU, OSBP, KIF13A, FAM53C, PIP4K2A, EMILIN1, JAK2, ANXA2, FBXW11, PRKCB, MYO7B, TSC1, GAB2, CLIP3, IFT43, NPC1, IFT81, BIN1, KCNQ3, HCLS1, WDPCP, PRKD1, GRAMD1A, LRP1, GRP, PIK3R2, AKAP5, PSEN1, CACNA1E, SV2B, KIF3A, OTOF, SNX9, SNCB, SEC31B, IL33, GCKR, SMAD4, PRRT2, CADPS, WDR19, FUZ, SGPP1, IL4, BMP4, DAB2, PEX5L, MYO5B, PTPN5, FG…
GOTERM_BP_ALL	GO:1902580~single-organism cellular localization	73	7.46421	0.00165646	RAB3A, DOC2A, RAB3D, IFT172, HFE, BICDL1, ATP2A1, SYNE2, ACTG1, TRIM9, SYDE1, CDH2, SUFU, OSBP, KIF13A, PALM, FAM53C, PIP4K2A, EMILIN1, JAK2, ANXA2, FBXW11, PRKCB, ACTN2, ADIPOQ, MYO7B, TSC1, GAB2, CLIP3, IFT43, NPC1, IFT81, PACS1, BIN1, RAB34, KCNQ3, HCLS1, WDPCP, TNIK, PRKD1, GRAMD1A, LRP1, GRP, PIK3R2, AKAP5, PSEN1, CACNA1E, HECTD1, SV2B, KIF3A, OTOF, SNX9, SNCB, SEC31B, IL33, GCKR, SMAD4, PRR…
GOTERM_BP_ALL	GO:0044085~cellular component biogenesis	185	18.9162	0.00173977	FHOD3, CYFIP2, CEP126, RAB3A, GDA, IFT172, FAM107A, AQP4, IL1RAP, CLDN1, ACTG1, SYDE1, CDH2, CFL2, FAM110C, PALM, DPYSL3, ENPP2, PIP4K2A, PLCE1, SYNPO, LZTS2, ARPIN, KIRREL3, PRKCH, DSCAM, ACTN2, WNT5A, TPM1, MYO7B, CIRBP, RFX3, KCTD1, HNF1B, TSC1, TMEM80, CLIP3, ARMC2, CLDN5, IFT81, BIN1, RAB34, KCNQ3, PFN4, PIH1D2, WDPCP, TNIK, PRKD1, FSCN2, KCTD15, GRIA1, MTMR3, RTN1, PXN, PIK3R2, PSEN1, PLD1,…
GOTERM_BP_ALL	GO:0001889~liver development	19	1.94274	0.00174672	STAT5B, CEBPA, ONECUT2, WNT3A, HFE, HPN, GATA6, HNF1B, LSR, GLI1, FGF1, CLDN1, LIPA, SMARCA4, BMP4, NPC1, PIK3CA, NAGLU, LIMS2
GOTERM_BP_ALL	GO:0001508~action potential	17	1.73824	0.00175128	GRIA1, NTRK2, KCNJ5, KCNJ11, KCNIP1, NTRK3, CACNA1D, GLRA1, GRIN2A, BIN1, GNAQ, KCNMA1, KCNMB2, KCNQ3, NRCAM, FGF12, DSC2
GOTERM_BP_ALL	GO:0051966~regulation of synaptic transmission, glutamatergic	12	1.22699	0.00177759	CACNG7, NTRK2, CACNG8, GRIN2A, TSHZ3, CDH2, ADORA1, CCL2, ROR2, PSEN1, CACNG3, SHANK2
GOTERM_BP_ALL	GO:0014855~striated muscle cell proliferation	12	1.22699	0.00177759	TBX1, YAP1, RTL1, FOXC1, RXRA, MEGF10, TENM4, GATA6, FGF1, GLI1, FGFR2, TBX2
GOTERM_BP_ALL	GO:1901576~organic substance biosynthetic process	322	32.9243	0.00182519	PANK3, MYT1L, IFT172, PWWP2B, ZFP608, EHMT1, ZDHHC8, DCAF5, LIPA, TIAL1, ELK4, NDST1, SOX17, MSANTD1, DPF1, CREB3L2, LIPG, PIP4K2A, PLCE1, BBX, DPF3, DIP2A, ZFP282, SOX4, PKNOX2, GAMT, ZFP974, ENTPD1, ALG8, ST6GAL1, PRKCH, ST6GAL2, DAPK1, PRKCB, ENTPD5, ACSL6, CIRBP, ZFP619, RFX3, P3H4, SOX11, HNF1B, HCFC2, PPP1R3C, BIN1, RABL3, PRKD1, TRIB2, ZFP865, RD3, URI1, TSHZ3, FOXG1, TSHZ2, HPN, GATA6, ZF…
GOTERM_BP_ALL	GO:0031018~endocrine pancreas development	9	0.920245	0.00182589	BMP4, ONECUT2, CDH2, WNT5A, GATA6, RFX3, HNF1B, DLL1, SOX4
GOTERM_BP_ALL	GO:0045214~sarcomere organization	9	0.920245	0.00182589	FHOD3, CSRP3, KRT19, ACTN2, CFL2, TPM1, TNNT3, PRKD1, ACTG1
GOTERM_BP_ALL	GO:0071364~cellular response to epidermal growth factor stimulus	9	0.920245	0.00182589	STAT5B, FOXC1, ZFP36, DAB2, GAREM1, DUSP3, SNAI2, PAX2, ZFP36L1
GOTERM_BP_ALL	GO:0045862~positive regulation of proteolysis	30	3.06748	0.00183597	CYFIP2, GSK3B, RNF14, HPN, ECSCR, PSEN1, MALT1, MAPK8, BAG2, NLRP6, MBP, SNX9, JAK2, IL33, CCBE1, EGLN3, ANKIB1, ANXA2, DAPK1, WNT3A, FBXW11, FUZ, ST18, SIRT2, RCN3, RNF144A, RNF144B, DAB2, FGFR4, TRIB2
GOTERM_BP_ALL	GO:0060038~cardiac muscle cell proliferation	10	1.02249	0.00184945	TBX1, YAP1, FOXC1, RXRA, TENM4, GATA6, FGF1, GLI1, FGFR2, TBX2
GOTERM_BP_ALL	GO:0022407~regulation of cell-cell adhesion	42	4.29448	0.00185079	CD274, MEGF10, HFE, ZFP608, GATA3, LRRC32, FOXO3, PIK3R6, MALT1, ACTG1, FSTL3, EFNB3, PDPN, NCK2, CCL2, EMILIN1, MBP, CCL19, JAK2, SOX4, CCL21A, PRKG1, SMARCE1, STAT5B, NDFIP1, DUSP3, WNT3A, BTN1A1, ZBTB16, WNT5A, ADIPOQ, LILRB4A, SMARCA2, SMARCA4, IL4, BMP4, ZEB1, TMX1, PELI1, DENND6A, CD47, SOS2
GOTERM_BP_ALL	GO:0001656~metanephros development	13	1.32924	0.00187595	YAP1, SMAD4, TSHZ3, OSR1, ADIPOQ, GREB1L, HNF1B, GATA3, PAX2, BMP4, SOX17, LHX1, ID2
GOTERM_BP_ALL	GO:0016337~single organismal cell-cell adhesion	50	5.11247	0.0018801	MEGF10, HFE, ZFP608, LRRC32, ACTG1, CDH2, NCK2, EMILIN1, MADCAM1, JAK2, PRKG1, SOX4, ENTPD1, DUSP3, BTN1A1, WNT5A, ADIPOQ, ATP1B2, ZEB1, TMX1, PELI1, CD47, DENND6A, SOS2, DSC2, CD274, GATA3, FOXO3, PIK3R6, MALT1, ZFP36L1, FSTL3, EFNB3, PDPN, CCL2, MBP, CCL19, CCL21A, SMARCE1, STAT5B, NDFIP1, WNT3A, ZBTB16, LAMB1, LILRB4A, SMARCA2, SMARCA4, IL4, EXT1, BMP4
GOTERM_BP_ALL	GO:0045619~regulation of lymphocyte differentiation	22	2.24949	0.00188419	SMARCE1, STAT5B, NDFIP1, ZBTB16, ATP11C, ZFP608, GATA3, FOXO3, LILRB4A, SMARCA2, MALT1, PIK3R6, ZFP36L1, ACTG1, SMARCA4, IL4, BMP4, ZEB1, ID2, CCL19, SOS2, SOX4
GOTERM_BP_ALL	GO:0072177~mesonephric duct development	5	0.511247	0.00192908	LHX1, OSR1, GREB1L, HNF1B, PAX2
GOTERM_BP_ALL	GO:0072182~regulation of nephron tubule epithelial cell differentiation	5	0.511247	0.00192908	YAP1, LHX1, OSR1, GATA3, PAX2
GOTERM_BP_ALL	GO:0010632~regulation of epithelial cell migration	23	2.35174	0.00197618	COL18A1, CCBE1, FLT4, WNT5A, PIK3R2, GAB2, VASH1, GATA3, MCC, FGF1, HDAC9, PIK3CG, RHOB, IL4, GPI1, BMP4, ADGRA2, KRIT1, ENPP2, SNAI2, ZFP580, PRKD1, MAPRE2
GOTERM_BP_ALL	GO:0051347~positive regulation of transferase activity	34	3.47648	0.0019932	CSF1R, CEMIP, FLT4, PXN, PSEN1, FGF1, PIK3R6, MALT1, PIK3CG, SNX9, CCL19, JAK2, IP6K2, GPR39, NTRK2, MAP4K2, GCKR, WNT3A, NTRK3, WNT5A, ADIPOQ, FZD8, TIRAP, IL4, CCDC88A, CCNY, PIK3CA, MAP3K10, MAPRE3, ROR2, MAP3K13, FGFR4, TRIB2, FGFR2
GOTERM_BP_ALL	GO:0051098~regulation of binding	30	3.06748	0.00200574	GSK3B, FOXC1, LRP1, HFE, PSEN1, GATA3, ACTG1, IFIT2, MAPK8, BAG2, KRIT1, MSX1, JAK2, IP6K2, ZBTB7C, CTHRC1, SMAD4, ANXA2, WNT5A, ADIPOQ, SOX11, HCFC2, SIRT2, SMARCA4, BMP4, CLDN5, DAB2, BAMBI, ID2, MAPRE3
GOTERM_BP_ALL	GO:2000819~regulation of nucleotide-excision repair	7	0.715746	0.002034	SMARCE1, BCL7A, DPF1, DPF3, SMARCA2, ACTG1, SMARCA4
GOTERM_BP_ALL	GO:0060795~cell fate commitment involved in formation of primary germ layer	7	0.715746	0.002034	BMP4, SOX17, WNT3A, GATA6, HNF1B, ETS2, PAX2
GOTERM_BP_ALL	GO:1901800~positive regulation of proteasomal protein catabolic process	13	1.32924	0.00203782	IL33, GSK3B, ANKIB1, RNF14, ECSCR, PSEN1, SIRT2, RNF144A, RNF144B, DAB2, MAPK8, BAG2, TRIB2
GOTERM_BP_ALL	GO:0008589~regulation of smoothened signaling pathway	13	1.32924	0.00203782	FOXA1, IFT172, FUZ, KIF7, GLI1, WDR11, NDST1, IFT81, KCTD21, SUFU, RAB34, GAS1, FGFR2
GOTERM_BP_ALL	GO:0060548~negative regulation of cell death	72	7.36196	0.0020407	GSK3B, FLT4, FHL2, IFIT3, PIK3CG, GPI1, HK3, INSL6, MECOM, ADORA1, JAK2, ST6GAL1, PRKCH, DAPK1, OSR1, WNT5A, NGB, HNF1B, PAX2, SIRT2, RNF144B, PIK3CA, NPC1, PELI1, G2E3, HCLS1, GAS1, BIRC2, YAP1, CSF1R, FOXC1, URI1, ASAH2, LRP1, HPN, GATA6, PSEN1, GATA3, ASCL1, DLL1, FSTL1, MAPK8, PDPN, KRIT1, FYN, RICTOR, MSX1, CCL19, SNCB, ASIC2, CCL21A, TBX1, NTRK2, ARNT2, STAT5B, GCH1, PCDHGC5, WFS1, PCDHGC4,…
GOTERM_BP_ALL	GO:0043069~negative regulation of programmed cell death	72	7.36196	0.0020407	GSK3B, FLT4, FHL2, IFIT3, PIK3CG, GPI1, HK3, INSL6, MECOM, ADORA1, JAK2, ST6GAL1, PRKCH, DAPK1, OSR1, WNT5A, NGB, HNF1B, PAX2, SIRT2, RNF144B, PIK3CA, NPC1, PELI1, G2E3, HCLS1, GAS1, BIRC2, YAP1, CSF1R, FOXC1, URI1, ASAH2, LRP1, HPN, GATA6, PSEN1, GATA3, ASCL1, DLL1, FSTL1, MAPK8, PDPN, KRIT1, FYN, RICTOR, MSX1, CCL19, SNCB, ASIC2, CCL21A, TBX1, NTRK2, ARNT2, STAT5B, GCH1, PCDHGC5, WFS1, PCDHGC4,…
GOTERM_BP_ALL	GO:0050867~positive regulation of cell activation	36	3.68098	0.00207669	CSF1R, CD274, CEBPA, GATA3, FOXO3, PIK3R6, MALT1, ACTG1, INSL6, EFNB3, PDPN, NCK2, CCL2, EMILIN1, CCL19, JAK2, SOX4, CCL21A, SMARCE1, IL33, STAT5B, GP1BB, WNT3A, ZBTB16, WNT5A, ATP11C, GAB2, LILRB4A, SMARCA2, TIRAP, SMARCA4, IL4, PLPP6, CLCF1, PELI1, CD47
GOTERM_BP_ALL	GO:0001764~neuron migration	19	1.94274	0.00208012	KIRREL3, NTRK2, GSK3B, SEMA6A, NTRK3, FOXG1, PSEN1, GATA3, ASCL1, GFRA3, ESR2, CNOT6, MAPK8, LHX1, NKX2-1, SPOCK1, FYN, MDGA1, PRKG1
GOTERM_BP_ALL	GO:1901698~response to nitrogen compound	80	8.17996	0.00210556	GABRB3, RYR1, GSK3B, CHRM3, KCNC1, ATP2A1, PYGM, DBH, LIPA, PIK3CG, KHK, ACTG1, SLC22A12, CSRP3, SOX17, ADORA1, PIP4K2A, JAK2, KLF11, PRKCB, ABCC8, ACTN2, APLP1, ADIPOQ, HPCAL1, TSC1, HCFC2, SPIDR, SIRT2, ZEB1, PIK3CA, KCNQ3, PELI1, MZB1, VWA2, TNIK, PRKD1, SOS2, BIRC2, TRUB1, GRIA1, COLEC12, LRP1, PXN, GATA6, CREM, PIK3R2, AKAP6, PSEN1, ASCL1, FOXO3, PLD1, HDAC9, ZFP36L1, GLRA1, MAPK8, GRIN2A, A…
GOTERM_BP_ALL	GO:0001738~morphogenesis of a polarized epithelium	12	1.22699	0.00212816	BRSK1, DAB2, FZD2, ZNRF3, FZD6, WNT5A, DVL3, WDPCP, FUZ, ROR2, ACTG1, CTHRC1
GOTERM_BP_ALL	GO:0060627~regulation of vesicle-mediated transport	44	4.49898	0.00214331	COLEC11, RAB3A, DOC2A, LRP1, RAB3D, HFE, AKAP5, PLD1, CACNA1E, DLL1, ACTG1, CBARP, SIGLECE, CNN2, TRIM9, SV2B, KIF3A, CCL2, SNX9, STXBP6, CCL19, CCL21A, FER1L5, PRRT2, ANXA2, ACTN2, WNT3A, PRKCB, WNT5A, CADPS, ADIPOQ, GAB2, MIB1, CLIP3, IL4, DAB2, VSNL1, BIN1, MYO5B, SDC1, GAS1, PRTN3, CD47, PTPN5
GOTERM_BP_ALL	GO:0090087~regulation of peptide transport	50	5.11247	0.00215451	GSK3B, CHRM3, MIDN, HFE, SUFU, OSBP, ADORA1, ANKRD1, EMILIN1, JAK2, SOX4, GPR39, RSAD2, PRKCB, ABCC8, PDE4C, ADIPOQ, HPCAL1, RFX3, FNDC1, VSNL1, RAB34, HCLS1, PRKD1, CEMIP, LRP1, GRP, CACNA1D, PIK3R2, AKAP5, PSEN1, CACNA1E, SH3TC2, KIF3A, CCL2, FYN, SMAD4, NDFIP1, KCNJ11, NOS2, RASL10B, GCK, BMP4, KLF7, DAB2, PEX5L, CLCF1, CAMK4, GNAQ, PTPN5
GOTERM_BP_ALL	GO:0070588~calcium ion transmembrane transport	27	2.76074	0.00220267	RYR1, CEMIP, CACNA1D, AKAP6, ATP2A1, AKAP5, CACNA1E, CBARP, CACNG7, GRIN2A, CACNG8, PLCE1, FYN, CCL19, CACNG3, CCL21A, TMC1, GPR39, GP1BB, WNT3A, CACNA2D3, HPCAL1, STAC3, TPCN1, GRIN3B, BIN1, PRKD1
GOTERM_BP_ALL	GO:0045992~negative regulation of embryonic development	6	0.613497	0.00228884	BMP4, COL5A1, WNT5A, FUZ, GATA3, TBX2
GOTERM_BP_ALL	GO:0060119~inner ear receptor cell development	10	1.02249	0.0022993	TMC1, GABRB3, FZD2, NAGLU, HEY1, KIF3A, ATP8B1, USH1C, WDPCP, CTHRC1
GOTERM_BP_ALL	GO:0051338~regulation of transferase activity	49	5.01022	0.00230534	MIDN, FLT4, ADARB1, FGF1, PIK3CG, ACTG1, ZFYVE28, ZFP36, JAK2, MAP4K2, GPR39, DUSP3, PRKCH, WNT5A, ADIPOQ, TSC1, TIRAP, LATS2, CCNY, PIK3CA, MAPRE3, ROR2, TRIB2, CSF1R, CEMIP, PXN, PSEN1, PIK3R6, MALT1, BAG2, PRKAR2B, SNX9, CCL19, IP6K2, NTRK2, GCKR, WNT3A, NTRK3, SPRY4, FZD8, LILRB4A, GADD45G, IL4, CCDC88A, GNAQ, MAP3K10, MAP3K13, FGFR4, FGFR2
GOTERM_BP_ALL	GO:0051222~positive regulation of protein transport	31	3.16973	0.00231749	GSK3B, CHRM3, CEMIP, LRP1, HFE, CACNA1D, PIK3R2, AKAP5, PSEN1, KIF3A, OSBP, ANKRD1, CCL2, FYN, JAK2, SOX4, GPR39, SMAD4, PRKCB, ABCC8, HPCAL1, GCK, BMP4, DAB2, VSNL1, GNAQ, CAMK4, RAB34, HCLS1, PRKD1, PTPN5
GOTERM_BP_ALL	GO:0001841~neural tube formation	15	1.53374	0.00233533	FZD2, IFT172, FZD6, SEMA4C, WNT5A, TSC1, FUZ, PAX2, MIB1, BMP4, HECTD1, SUFU, DVL3, CC2D2A, CTHRC1
GOTERM_BP_ALL	GO:0014020~primary neural tube formation	14	1.43149	0.00239269	FZD2, IFT172, FZD6, SEMA4C, WNT5A, TSC1, FUZ, PAX2, BMP4, HECTD1, SUFU, DVL3, CC2D2A, CTHRC1
GOTERM_BP_ALL	GO:0045667~regulation of osteoblast differentiation	17	1.73824	0.00240559	FBN2, YAP1, GSK3B, CEBPA, SOX11, LRP3, RORB, GLI1, BMP4, NELL1, RANBP3L, HEY1, BAMBI, ID2, SNAI2, PRKD1, CTHRC1
GOTERM_BP_ALL	GO:0051249~regulation of lymphocyte activation	41	4.19223	0.00244039	CSF1R, CD274, HFE, ZFP608, GATA3, LRRC32, FOXO3, PIK3R6, MALT1, ACTG1, ZFP36L1, INSL6, EFNB3, NCK2, CCL2, CCL19, JAK2, SOX4, CCL21A, SMARCE1, STAT5B, NDFIP1, DUSP3, WNT3A, BTN1A1, ZBTB16, ATP11C, SOX11, LILRB4A, SMARCA2, TIRAP, SMARCA4, IL4, BMP4, ZEB1, CLCF1, ID2, PELI1, MZB1, CD47, SOS2
GOTERM_BP_ALL	GO:0044057~regulation of system process	43	4.39673	0.0024996	POPDC2, RYR1, GSK3B, CHRM3, DOCK4, TSHZ3, TENM4, COL14A1, CACNA1D, AKAP6, ATP2A1, DBH, FOXO3, CACNA1E, GLRA1, CSRP3, ADORA1, JAK2, ASIC2, PRKG1, GPR39, KCNJ5, SMAD4, GCH1, ABCC8, TPM1, ADIPOQ, OPRK1, FBXO32, S100B, TBX2, DAB2, PEX5L, BIN1, TNNT3, KCNMA1, FXYD1, PRKD1, FGFR4, FGF12, NEUROG1, DSC2, SLC22A21
GOTERM_BP_ALL	GO:1900449~regulation of glutamate receptor signaling pathway	8	0.817996	0.00250196	CACNG7, CACNG8, DAPK1, GSG1L, FYN, KLHL24, CACNG3, SHANK1
GOTERM_BP_ALL	GO:0001649~osteoblast differentiation	21	2.14724	0.0025419	FBN2, YAP1, GSK3B, CEBPA, SMAD4, WNT3A, FHL2, SOX11, LRP3, RORB, GLI1, FOSL2, BMP4, NELL1, RANBP3L, HEY1, BAMBI, ID2, SNAI2, PRKD1, CTHRC1
GOTERM_BP_ALL	GO:1902107~positive regulation of leukocyte differentiation	21	2.14724	0.0025419	SMARCE1, CSF1R, STAT5B, GSK3B, ZBTB16, ATP11C, GATA3, FOXO3, LILRB4A, SMARCA2, MALT1, PIK3R6, ZFP36L1, ACTG1, SMARCA4, IL4, ID2, HCLS1, ROR2, CCL19, SOX4
GOTERM_BP_ALL	GO:0003170~heart valve development	10	1.02249	0.00255468	BMP4, OLFM1, SMAD4, HECTD1, NAGLU, HEY1, SLIT3, EMILIN1, GATA3, SOX4
GOTERM_BP_ALL	GO:0001947~heart looping	10	1.02249	0.00255468	SOX17, WNT3A, KIF3A, SUFU, IFT172, WNT5A, PSEN1, DLL1, TBX2, MIB1
GOTERM_BP_ALL	GO:0055024~regulation of cardiac muscle tissue development	13	1.32924	0.00259328	TBX1, YAP1, GSK3B, SMAD4, WNT3A, COL14A1, GATA6, AKAP6, GLI1, DLL1, TBX2, BMP4, FGFR2
GOTERM_BP_ALL	GO:0043406~positive regulation of MAP kinase activity	13	1.32924	0.00259328	GPR39, MAP4K2, NTRK3, WNT5A, FZD8, PSEN1, FGF1, PIK3R6, PIK3CG, TIRAP, MAP3K10, CCL19, MAP3K13
GOTERM_BP_ALL	GO:0008543~fibroblast growth factor receptor signaling pathway	11	1.12474	0.00260048	EXT1, NDST1, SPRY4, WNT5A, FLRT1, FUZ, GATA3, FGF1, FGFR4, FGFR2, TBX2
GOTERM_BP_ALL	GO:0001667~ameboidal-type cell migration	35	3.57873	0.00260388	COL18A1, FLT4, ZFAND5, PXN, PIK3R2, GATA3, FGF1, FSTL1, HDAC9, PIK3CG, GPI1, SYDE1, CDH2, SOX17, ADGRA2, KRIT1, ENPP2, ZFP580, TBX1, CCBE1, SMAD4, SEMA6A, SEMA4C, WNT5A, SEMA4G, GAB2, VASH1, MCC, RHOB, IL4, BMP4, SNAI2, WDPCP, PRKD1, MAPRE2
GOTERM_BP_ALL	GO:0060430~lung saccule development	5	0.511247	0.00260743	FOXA1, GATA6, NKX2-1, FGFR4, FOSL2
GOTERM_BP_ALL	GO:0002520~immune system development	79	8.07771	0.00263908	ITK, GSK3B, ZFP608, LIPA, ACTG1, INSL6, ZFP36, NAGLU, MECOM, PIP4K2A, JAK2, SOX4, KIRREL3, ANXA2, RSAD2, GP1BB, WNT5A, ADIPOQ, ATP11C, TSC1, GAB2, SPTB, MR1, TIRAP, ZEB1, RABL3, HCLS1, PRTN3, ROR2, SOS2, CSF1R, CEBPA, CD274, FOXC1, PSEN1, GATA3, FOXO3, DLL1, HDAC9, PIK3R6, MALT1, ZFP36L1, FSTL3, CNN2, HECTD1, PDPN, DNAJB9, CCL19, ZFP784, CCL21A, TBX1, SMARCE1, IL33, STAT5B, NDFIP1, WNT3A, BCL11A,…
GOTERM_BP_ALL	GO:0009628~response to abiotic stimulus	83	8.48671	0.00270241	RYR1, COL18A1, GSK3B, RAB3A, KCNC1, PYGM, HIF3A, PTPRK, DBH, FGF1, LIPA, BEST1, ACTG1, GPI1, CSRP3, PALM, ADORA1, PIEZO2, ANKRD1, SOST, SYNPO, SOX4, TMC1, PRMT2, ABCC8, ADIPOQ, CIRBP, HPCAL1, NGB, TSC1, ETV1, SPIDR, PAX2, PGF, SIRT2, RHOB, RP1, PIK3CA, FNDC1, KCNMA1, KCNQ3, BIRC2, YAP1, GRIA1, BRSK1, HPN, GATA6, NRXN2, ASCL1, FOXO3, CACNA1E, NDRG1, ZFP36L1, CNN2, MAPK8, GRIN2A, KCNMB1, PDPN, CCL2…
GOTERM_BP_ALL	GO:0044236~multicellular organism metabolic process	16	1.63599	0.00272375	GPR39, P3H2, P3H4, S100B, LIPA, FOSL2, RCN3, BMP4, MMP11, NAGLU, COL5A1, MMP28, CCL2, PRTN3, EMILIN1, MKX
GOTERM_BP_ALL	GO:0048593~camera-type eye morphogenesis	16	1.63599	0.00272375	ZHX2, DSCAM, IFT172, USH1C, SOX11, RORB, DLL1, PAX2, TBX2, BMP4, RP1, ZEB1, NAGLU, LHX1, ALDH1A1, SOX4
GOTERM_BP_ALL	GO:0060021~palate development	12	1.22699	0.00275737	GABRB3, TBX1, FZD2, IFT172, OSR1, GAS1, SNAI2, WDPCP, SOX11, FUZ, MSX1, TBX2
GOTERM_BP_ALL	GO:0048708~astrocyte differentiation	12	1.22699	0.00275737	BACE2, LRP1, NAGLU, BIN1, CLCF1, NTRK3, MBD1, ID2, ROR2, PSEN1, DLL1, DLL3
GOTERM_BP_ALL	GO:0050790~regulation of catalytic activity	99	10.1227	0.00276393	CYFIP2, MIDN, ADARB1, FGF1, ACTG1, ZFYVE28, SYDE1, ZFP36, PALM, RGS6, PRKCH, DAPK1, RALGAPA1, WNT5A, ADIPOQ, TSC1, ATP1B2, CCNY, BIN1, PRTN3, ROR2, TRIB2, RD3, RTN4R, CSF1R, URI1, CEMIP, HPN, PXN, AGAP1, CACNA1D, PSEN1, PIK3R6, ARHGAP22, BAG2, NLRP6, PRKAR2B, DVL3, MBP, SNX9, RALGDS, CCL21A, IP6K2, PPP1R26, GCKR, WNT3A, FZD8, ST18, GADD45G, NET1, IL4, CCDC88A, GNAQ, MAP3K10, RGL3, MAP3K13, FGFR4,…
GOTERM_BP_ALL	GO:0045446~endothelial cell differentiation	14	1.43149	0.00276978	KDM6B, COL18A1, SMAD4, FZD2, CLDN1, FSTL1, DLL1, LIPA, BMP4, CLDN5, ZEB1, HEY1, SOX17, PDPN
GOTERM_BP_ALL	GO:0030510~regulation of BMP signaling pathway	13	1.32924	0.00280368	SMAD4, ZFP423, WNT5A, GATA6, SOX11, FSTL1, FSTL4, FSTL3, BMP4, BAMBI, SOST, MSX1, SKIL
GOTERM_BP_ALL	GO:0021543~pallium development	21	2.14724	0.00281257	GRIA1, KDM6B, KIRREL3, NCOA1, NTRK2, CSF1R, GSK3B, WNT3A, FOXG1, DIXDC1, TSC1, LAMB1, PSEN1, ASCL1, SYNE2, ATAT1, CDH2, KIF3A, NKX2-1, PHACTR1, MDGA1
GOTERM_BP_ALL	GO:0002793~positive regulation of peptide secretion	21	2.14724	0.00281257	GPR39, CHRM3, GRP, LRP1, RASL10B, PRKCB, ABCC8, HFE, CACNA1D, GCK, PEX5L, VSNL1, CLCF1, RAB34, GNAQ, OSBP, ADORA1, ANKRD1, PRKD1, JAK2, SOX4
GOTERM_BP_ALL	GO:0045785~positive regulation of cell adhesion	40	4.08998	0.00281284	CD274, GSK3B, MEGF10, PIK3R2, GATA3, FOXO3, PCSK5, PIK3R6, MALT1, ACTG1, FSTL3, EFNB3, EGFLAM, PDPN, ENPP2, NCK2, CCL2, EMILIN1, CCL19, JAK2, SOX4, CCL21A, SMARCE1, STAT5B, WNT3A, ZBTB16, WNT5A, TPM1, LAMB1, TSC1, LILRB4A, DUSP26, SMARCA2, SMARCA4, APBB1IP, IL4, DAB2, DENND6A, CD47, LIMS2
GOTERM_BP_ALL	GO:0031589~cell-substrate adhesion	30	3.06748	0.0028221	GSK3B, LRP1, ONECUT2, PXN, FAM107A, PTPRK, ADAMTS12, PCSK5, ACTG1, EGFLAM, PDPN, ENPP2, SPOCK1, EMILIN1, MADCAM1, JAK2, CCL21A, ST6GAL1, DUSP3, ANXA2, ACTN2, SPRY4, LAMB1, TSC1, ATP1B2, DAB2, COL5A3, VWA2, WDPCP, LIMS2
GOTERM_BP_ALL	GO:0030098~lymphocyte differentiation	37	3.78323	0.0028331	ITK, ZFP608, GATA3, FOXO3, DLL1, HDAC9, LIPA, PIK3R6, MALT1, ACTG1, ZFP36L1, HECTD1, DNAJB9, CCL19, SOX4, SMARCE1, STAT5B, RSAD2, BCL11A, ZBTB16, FZD8, ATP11C, TSC1, LILRB4A, POU2F2, SMARCA2, MR1, GADD45G, FOSL2, SMARCA4, IL4, BMP4, ZEB1, CLCF1, ID2, RABL3, SOS2
GOTERM_BP_ALL	GO:0010594~regulation of endothelial cell migration	18	1.84049	0.00283496	COL18A1, CCBE1, FLT4, WNT5A, PIK3R2, VASH1, GATA3, FGF1, HDAC9, PIK3CG, RHOB, GPI1, BMP4, ADGRA2, KRIT1, SNAI2, ZFP580, PRKD1
GOTERM_BP_ALL	GO:0045662~negative regulation of myoblast differentiation	7	0.715746	0.00283963	BMP4, CSRP3, MKX, CXCL14, DLL1, SOX4, EID2B
GOTERM_BP_ALL	GO:0021532~neural tube patterning	8	0.817996	0.00286446	FOXA1, BMP4, SOX17, WNT3A, KIF3A, WDR19, GAS1, PSEN1
GOTERM_BP_ALL	GO:0032101~regulation of response to external stimulus	62	6.33947	0.00287425	FGF1, CXCL14, PIK3CG, SIGLECE, ZFP36, ADGRA2, MMP28, ADORA1, EMILIN1, JAK2, PRKG1, CHID1, ST6GAL1, SEMA6A, DUSP3, ANXA2, DSCAM, GP1BB, WNT5A, ADIPOQ, KREMEN1, TIRAP, PGF, FNDC4, TMX1, RAB34, MASP1, CD47, PRKD1, RTN4R, CSF1R, CEBPA, LRP1, GATA6, GATA3, ADAMTS12, KLK7, RXRA, NLRP6, PDPN, SLIT1, CCL2, ZFP580, RICTOR, CCL19, CCL21A, IL33, GPR17, STAT5B, NDFIP1, NOS2, WNT3A, NTRK3, SEMA4C, SEMA4G, LIL…
GOTERM_BP_ALL	GO:0003179~heart valve morphogenesis	9	0.920245	0.00295443	BMP4, OLFM1, SMAD4, NAGLU, HEY1, SLIT3, EMILIN1, GATA3, SOX4
GOTERM_BP_ALL	GO:0045321~leukocyte activation	72	7.36196	0.00297057	ITK, HFE, ZFP608, LRRC32, LIPA, ACTG1, INSL6, NAGLU, NCK2, SLC39A6, JAK2, SOX4, DUSP3, RSAD2, PRKCB, BTN1A1, WNT5A, ATP11C, TSC1, SOX11, GAB2, MR1, TIRAP, APBB1IP, PLPP6, ZEB1, PELI1, MZB1, RABL3, LCP2, CD47, SOS2, CSF1R, CEBPA, CD274, GRP, PSEN1, GATA3, FOXO3, NDRG1, DLL1, HDAC9, PIK3R6, MALT1, ZFP36L1, HECTD1, EFNB3, CCL2, DNAJB9, FYN, CCL19, CCL21A, SMARCE1, IL33, STAT5B, FER1L5, NDFIP1, WNT3A…
GOTERM_BP_ALL	GO:0080135~regulation of cellular response to stress	54	5.52147	0.00300334	FOXA1, FLT4, DIXDC1, ACTG1, HK3, INSL6, MECOM, BCL7A, DPF1, NCK2, ANKRD1, DPF3, SOX4, MAP4K2, DUSP3, WNT5A, KREMEN1, TSC1, VASH1, SPIDR, SUPT7L, TIRAP, TMX1, TNIK, RTN4R, LRP1, FOXO3, NACC2, DNAJB9, DVL3, FYN, CCL19, SKIL, CCL21A, SMARCE1, SLF2, GCH1, WFS1, PNPLA8, NTRK3, SEMA4C, FZD8, OPRK1, SMARCA2, TBX2, GADD45G, SMARCA4, BMP4, DAB2, MAP3K10, SPIRE1, SNAI2, ACKR3, MAP3K13
GOTERM_BP_ALL	GO:0019226~transmission of nerve impulse	13	1.32924	0.00302773	GRIA1, NTRK2, NTRK3, CACNA1E, CACNG7, GLRA1, CACNG8, KCNMA1, KCNMB2, KCNQ3, NRCAM, CACNG3, FGF12
GOTERM_BP_ALL	GO:0009058~biosynthetic process	325	33.2311	0.00305384	PANK3, MYT1L, IFT172, PWWP2B, ZFP608, EHMT1, ZDHHC8, DCAF5, LIPA, TIAL1, ELK4, NDST1, SOX17, MSANTD1, DPF1, CREB3L2, LIPG, PIP4K2A, PLCE1, BBX, DPF3, DIP2A, ZFP282, SOX4, PKNOX2, GAMT, ZFP974, ENTPD1, ALG8, ST6GAL1, PRKCH, ST6GAL2, DAPK1, PRKCB, ENTPD5, ACSL6, CIRBP, ZFP619, RFX3, P3H4, SOX11, HNF1B, HCFC2, PPP1R3C, BIN1, RABL3, PRKD1, TRIB2, ZFP865, RD3, URI1, TSHZ3, FOXG1, TSHZ2, HPN, GATA6, ZF…
GOTERM_BP_ALL	GO:0035637~multicellular organismal signaling	17	1.73824	0.00306515	GRIA1, NTRK2, KCNJ5, NTRK3, CACNA1D, CACNA1E, CACNG7, GLRA1, CACNG8, BIN1, KCNMA1, KCNMB2, KCNQ3, NRCAM, CACNG3, FGF12, DSC2
GOTERM_BP_ALL	GO:0061448~connective tissue development	27	2.76074	0.00307836	FOXA1, GATA3, ADAMTS12, BARX2, LIPA, CREB3L2, MSX1, FBXW4, NCOA1, ZFP516, OSR1, ZBTB16, WNT5A, MBOAT2, DYRK1B, MEX3C, FOSL2, EXT1, BMP4, KLF7, ZEB1, PIK3CA, COL5A1, ID2, SNAI2, ROR2, MKX
GOTERM_BP_ALL	GO:0050905~neuromuscular process	16	1.63599	0.00309094	HMX3, RBFOX1, PRRT2, GCH1, ABCC8, USH1C, ADARB1, NPAS3, GLRA1, GRIN2A, KCNMA1, OTOF, ZFP212, FGF12, NEUROG1, SHANK1
GOTERM_BP_ALL	GO:0044237~cellular metabolic process	526	53.7832	0.00309888	CYFIP2, TRIO, MYT1L, IFT172, PWWP2B, EHMT1, SMC5, ADARB1, DCAF5, ADARB2, LIPA, ZFYVE1, ELK4, ZFYVE28, NDST1, LSM11, SOX17, MSANTD1, LIPG, CREB3L2, PIP4K2A, PLCE1, BBX, DIP2A, ZFP282, PKNOX2, GAMT, CCBE1, RBFOX1, PRKCH, DAPK1, PRKCB, RFX3, SOX11, HDHD2, HCFC2, BIN1, RABL3, PIH1D2, PRKD1, ACOT6, RNF122, RD3, URI1, MTMR3, HPN, GATA6, GATA3, ADAMTS12, GRIN2A, ADAMTS13, PRKAR2B, RNF215, CHST10, NKX2-1…
GOTERM_BP_ALL	GO:0010243~response to organonitrogen compound	70	7.15746	0.00314044	GABRB3, RYR1, GSK3B, KCNC1, ATP2A1, PYGM, DBH, LIPA, PIK3CG, KHK, ACTG1, SLC22A12, CSRP3, SOX17, ADORA1, PIP4K2A, JAK2, KLF11, PRKCB, ABCC8, ACTN2, APLP1, ADIPOQ, HPCAL1, TSC1, SPIDR, SIRT2, ZEB1, PIK3CA, MZB1, VWA2, TNIK, PRKD1, SOS2, BIRC2, GRIA1, LRP1, PXN, GATA6, CREM, PIK3R2, AKAP6, PSEN1, ASCL1, FOXO3, PLD1, HDAC9, ZFP36L1, GLRA1, GRIN2A, ADAMTS13, CCL2, SH3BP4, FYN, SHOC2, GGT5, NTRK2, STA…
GOTERM_BP_ALL	GO:0051246~regulation of protein metabolic process	159	16.2577	0.00314117	CYFIP2, HFE, FAM107A, DIXDC1, ADARB1, FGF1, ACTG1, TIAL1, ZFYVE28, NDST1, ZFP36, CDH2, SOX17, OSBP, LIPG, ADORA1, ENPP2, PLCE1, DIP2A, SOX4, CCBE1, PRKCH, SEMA6A, DAPK1, IGFBP4, FBXW11, APLP1, WNT5A, ADIPOQ, CIRBP, TSC1, PGF, CLIP3, GAREM1, FNDC1, CCNY, TMX1, BIN1, RABL3, TNIK, MASP1, PRKD1, TRIB2, CSF1R, CEMIP, RTN1, HPN, PXN, ECSCR, PIK3R2, PSEN1, PLD1, FOXO3, PIK3R6, ZFP36L1, CTIF, GRIN2A, BAG…
GOTERM_BP_ALL	GO:0032268~regulation of cellular protein metabolic process	149	15.2352	0.0031483	CYFIP2, HFE, FAM107A, DIXDC1, ADARB1, FGF1, ACTG1, TIAL1, ZFYVE28, NDST1, ZFP36, CDH2, OSBP, ADORA1, ENPP2, PLCE1, DIP2A, SOX4, CCBE1, PRKCH, SEMA6A, DAPK1, IGFBP4, FBXW11, APLP1, WNT5A, ADIPOQ, CIRBP, TSC1, PGF, CLIP3, GAREM1, FNDC1, CCNY, BIN1, RABL3, TNIK, MASP1, PRKD1, TRIB2, CSF1R, CEMIP, HPN, PXN, ECSCR, PIK3R2, PSEN1, PLD1, FOXO3, PIK3R6, ZFP36L1, CTIF, BAG2, NLRP6, PRKAR2B, DVL3, MBP, SNX…
GOTERM_BP_ALL	GO:0032880~regulation of protein localization	68	6.95297	0.00317353	GSK3B, CHRM3, MIDN, HFE, ACTG1, CSRP3, ATCAY, CDH2, SUFU, OSBP, ANKRD1, EMILIN1, JAK2, LZTS2, SOX4, GPR39, RSAD2, PRKCB, ABCC8, ACTN2, WNT5A, PDE4C, ADIPOQ, HPCAL1, RFX3, SPIDR, SHISA7, CLIP3, LATS2, PIK3CA, FNDC1, VSNL1, RAB34, HCLS1, WDPCP, PRKD1, YAP1, CEMIP, LRP1, CACNA1D, PIK3R2, AKAP5, PSEN1, CACNA1E, MAPK8, HECTD1, SH3TC2, KIF3A, STX6, CCL2, DVL3, FYN, SMAD4, NDFIP1, KCNJ11, NOS2, WNT3A, S…
GOTERM_BP_ALL	GO:0007010~cytoskeleton organization	90	9.20245	0.00318282	FHOD3, CYFIP2, CEP126, GSK3B, MAST3, GDA, IFT172, FAM107A, DIXDC1, BC034090, SYNE2, ACTG1, AKAP13, SYDE1, CSRP3, TUBB6, CFL2, PALM, DPYSL3, NCK2, PHACTR1, PGM5, SYNPO, LZTS2, CC2D2A, ARPIN, CEP68, APC2, PLEKHG2, FBXW11, ACTN2, TPM1, MYO7B, TSC1, RHOF, SPTB, KRT9, RHOB, PARD3B, CLIP3, ARMC2, RP1, PIK3CA, BIN1, KRT36, TNNT3, HCLS1, CCDC42, PFN4, WDPCP, MAPRE3, TNIK, CD47, FSCN2, PRKD1, MAPRE2, SPAC…
GOTERM_BP_ALL	GO:0043393~regulation of protein binding	19	1.94274	0.00323968	GSK3B, LRP1, ANXA2, HFE, WNT5A, ADIPOQ, PSEN1, ACTG1, IFIT2, BMP4, CLDN5, DAB2, MAPK8, BAG2, BAMBI, KRIT1, MAPRE3, CTHRC1, IP6K2
GOTERM_BP_ALL	GO:0007492~endoderm development	12	1.22699	0.00325442	EXT1, BMP4, SMAD4, SOX17, COL5A1, LHX1, PAX9, GATA6, NKX2-1, HNF1B, LAMB1, ZFP36L1
GOTERM_BP_ALL	GO:2000677~regulation of transcription regulatory region DNA binding	8	0.817996	0.00326584	FOXC1, ID2, SOX11, MSX1, PSEN1, GATA3, HCFC2, ZBTB7C
GOTERM_BP_ALL	GO:1902905~positive regulation of supramolecular fiber organization	21	2.14724	0.00326787	GDA, ACTN2, PXN, TPM1, TSC1, PSEN1, CCDC88A, MAPK8, BIN1, CFL2, KISS1R, NCK2, SPIRE1, RICTOR, SNX9, CD47, PRKD1, SYNPO, PDLIM4, CCL21A, ARPIN
GOTERM_BP_ALL	GO:0051403~stress-activated MAPK cascade	24	2.45399	0.00328	MAP4K2, DUSP3, FLT4, SEMA4C, WNT5A, DIXDC1, FZD8, OPRK1, TIRAP, ZFP36L1, GADD45G, BMP4, ZFP36, DAB2, MAPK8, MECOM, DVL3, MAP3K10, ROR2, CCL19, TNIK, MAP3K13, FGF12, CCL21A
GOTERM_BP_ALL	GO:0080134~regulation of response to stress	100	10.2249	0.00329671	FOXA1, RAB3A, DIXDC1, CLDN1, ACTG1, ZFP36, NAGLU, DPF1, ADORA1, DPF3, SOX4, CHID1, RSAD2, WNT5A, ADIPOQ, TSC1, VASH1, HCFC2, SUPT7L, FNDC4, TMX1, RAB34, TNIK, MASP1, RTN4R, CD274, GATA3, FOXO3, ADAMTS12, PIK3R6, KLK7, NLRP6, NACC2, DVL3, SKIL, CCL21A, STAT5B, GPR17, NDFIP1, WFS1, FZD8, SMARCA2, GADD45G, SMARCA4, IL4, BMP4, DAB2, GNAQ, MAP3K10, SPIRE1, SNAI2, MAP3K13, RYR1, FLT4, PIK3CG, SIGLECE, …
GOTERM_BP_ALL	GO:0090075~relaxation of muscle	7	0.715746	0.00332199	PIK3CA, ABCC8, KCNMA1, ATP2A1, AKAP6, NEUROG1, PRKG1
GOTERM_BP_ALL	GO:0048841~regulation of axon extension involved in axon guidance	7	0.715746	0.00332199	SEMA6A, DSCAM, WNT3A, SEMA4C, WNT5A, SLIT1, SEMA4G
GOTERM_BP_ALL	GO:0055074~calcium ion homeostasis	39	3.98773	0.0033508	RYR1, CEMIP, LRP1, CACNA1D, AKAP6, ATP2A1, PYGM, AKAP5, PSEN1, CACNA1E, PIK3CG, CSRP3, GRIN2A, SGCD, SV2B, ADORA1, PLCE1, CCL2, FYN, CCL19, JAK2, SYNPO, CCL21A, PRKG1, GPR39, FZD2, GP1BB, WFS1, PRKCB, WNT5A, S100B, EPOR, GCK, BMP4, CNOT6, FXYD1, ACKR3, PRKD1, ANK
GOTERM_BP_ALL	GO:0007009~plasma membrane organization	33	3.37423	0.00336163	COLEC12, RAB3A, LRP1, RAB3D, PIK3R2, AKAP5, NDRG1, ACTG1, CSRP3, HECTD1, SH3TC2, CDH2, KIF13A, PALM, OTOF, SNX9, FER1L5, KCNJ11, ANXA2, ACTN2, WNT3A, ADIPOQ, STAC3, SPTB, CLIP3, CCDC88A, DAB2, COL5A1, PACS1, BIN1, RAB34, MYO5B, TNIK
GOTERM_BP_ALL	GO:2000543~positive regulation of gastrulation	5	0.511247	0.00343297	TENM4, SOX17, WNT3A, LHX1, OSR1
GOTERM_BP_ALL	GO:0009059~macromolecule biosynthetic process	271	27.7096	0.00345668	MYT1L, IFT172, PWWP2B, ZFP608, EHMT1, ZDHHC8, TIAL1, ELK4, NDST1, SOX17, MSANTD1, DPF1, CREB3L2, BBX, DPF3, ZFP282, SOX4, PKNOX2, ZFP974, ALG8, ST6GAL1, PRKCH, ST6GAL2, DAPK1, PRKCB, ENTPD5, CIRBP, ZFP619, RFX3, P3H4, SOX11, HNF1B, HCFC2, PPP1R3C, BIN1, RABL3, PRKD1, TRIB2, ZFP865, URI1, TSHZ3, FOXG1, TSHZ2, HPN, GATA6, ZFP629, PIK3R2, GATA3, PCBP3, MIER2, CHST10, NKX2-1, APOB, CCL21A, ZBTB7C, ST…
GOTERM_BP_ALL	GO:0010631~epithelial cell migration	27	2.76074	0.00348872	COL18A1, FLT4, PXN, PIK3R2, GATA3, FGF1, FSTL1, HDAC9, PIK3CG, GPI1, ADGRA2, KRIT1, ENPP2, ZFP580, CCBE1, SMAD4, WNT5A, GAB2, VASH1, MCC, RHOB, IL4, BMP4, SNAI2, WDPCP, PRKD1, MAPRE2
GOTERM_BP_ALL	GO:0046649~lymphocyte activation	61	6.23722	0.00352181	ITK, HFE, ZFP608, LRRC32, LIPA, ACTG1, INSL6, NCK2, SLC39A6, JAK2, SOX4, DUSP3, RSAD2, PRKCB, BTN1A1, ATP11C, TSC1, SOX11, MR1, TIRAP, APBB1IP, ZEB1, PELI1, MZB1, RABL3, CD47, SOS2, CSF1R, CD274, PSEN1, GATA3, FOXO3, DLL1, HDAC9, PIK3R6, MALT1, ZFP36L1, HECTD1, EFNB3, CCL2, DNAJB9, FYN, CCL19, CCL21A, SMARCE1, STAT5B, NDFIP1, WNT3A, BCL11A, ZBTB16, FZD8, LILRB4A, POU2F2, SMARCA2, GADD45G, FOSL2, …
GOTERM_BP_ALL	GO:0045732~positive regulation of protein catabolic process	21	2.14724	0.00359742	APC2, IL33, GSK3B, ANKIB1, NDFIP1, LRP1, RNF14, WFS1, WNT5A, ECSCR, PSEN1, SIRT2, RNF144A, RNF144B, DAB2, MAPK8, BAG2, SOX17, TMX1, SNX9, TRIB2
GOTERM_BP_ALL	GO:1904019~epithelial cell apoptotic process	17	1.73824	0.00365235	YAP1, COL18A1, GSK3B, ANXA2, WFS1, ECSCR, GATA3, FOXO3, PIK3CG, ZFP36L1, IL4, BMP4, ZFP36, MAPK8, NPC1, KRIT1, JAK2
GOTERM_BP_ALL	GO:0010463~mesenchymal cell proliferation	9	0.920245	0.00369165	TBX1, FBXW4, BMP4, OSR1, WNT5A, GAS1, MSX1, FGFR2, TBX2
GOTERM_BP_ALL	GO:0090175~regulation of establishment of planar polarity	8	0.817996	0.00370873	DAB2, FZD2, ZNRF3, FZD6, WNT5A, DVL3, ROR2, CTHRC1
GOTERM_BP_ALL	GO:0072657~protein localization to membrane	44	4.49898	0.00372089	RTP4, CEMIP, RAB3A, LRP1, RAB3D, NRXN2, PIK3R2, AKAP5, DUSP18, ACTG1, TM9SF3, CACNG7, CSRP3, GRIN2A, HECTD1, CDH2, KIF13A, PALM, ADORA1, CCL2, FYN, MADCAM1, CACNG3, KCNJ11, ANXA2, ACTN2, WNT3A, WDR19, ADIPOQ, HPCAL1, STAC3, ZDHHC14, SHISA7, CLIP3, CCDC88A, DAB2, GRIN3B, PIK3CA, NPC1, PACS1, RAB34, MYO5B, NACAD, TNIK
GOTERM_BP_ALL	GO:0051345~positive regulation of hydrolase activity	39	3.98773	0.00379495	CYFIP2, RTN4R, ITK, GSK3B, RGS16, AGAP1, ATP2A1, MALT1, ARHGAP22, SYDE1, NLRP6, CCL2, DVL3, MBP, SNX9, CCL19, JAK2, RALGDS, CCL21A, RGS6, APC2, EGLN3, DAPK1, RALGAPA1, WNT3A, NTRK3, WNT5A, TSC1, ATP1B2, ST18, RCN3, NET1, TNNT3, RGS10, RGL3, PRTN3, MAPRE2, SOS2, FGFR2
GOTERM_BP_ALL	GO:0035050~embryonic heart tube development	12	1.22699	0.00382092	YAP1, FOXC1, SOX17, WNT3A, KIF3A, SUFU, IFT172, WNT5A, PSEN1, DLL1, TBX2, MIB1
GOTERM_BP_ALL	GO:0060071~Wnt signaling pathway, planar cell polarity pathway	7	0.715746	0.00386278	DAB2, FZD2, FZD6, WNT5A, DVL3, ROR2, CTHRC1
GOTERM_BP_ALL	GO:0034612~response to tumor necrosis factor	22	2.24949	0.00389685	CEBPA, GCH1, KCNJ11, NOS2, ADIPOQ, GATA3, FOXO3, ADAMTS12, AFF3, CLDN1, ST18, ZFP36L1, EXT1, ZFP36, ADAMTS13, ANKRD1, CCL2, CCL19, JAK2, SLC22A21, CCL21A, BIRC2
GOTERM_BP_ALL	GO:0090132~epithelium migration	27	2.76074	0.0039252	COL18A1, FLT4, PXN, PIK3R2, GATA3, FGF1, FSTL1, HDAC9, PIK3CG, GPI1, ADGRA2, KRIT1, ENPP2, ZFP580, CCBE1, SMAD4, WNT5A, GAB2, VASH1, MCC, RHOB, IL4, BMP4, SNAI2, WDPCP, PRKD1, MAPRE2
GOTERM_BP_ALL	GO:0030072~peptide hormone secretion	27	2.76074	0.0039252	CHRM3, MIDN, RAB3A, LRP1, GRP, HFE, CACNA1D, CACNA1E, OSBP, JAK2, SOX4, GPR39, KCNJ11, NOS2, RASL10B, PRKCB, ABCC8, PDE4C, RFX3, HNF1B, GCK, KLF7, PEX5L, VSNL1, CLCF1, GNAQ, PRKD1
GOTERM_BP_ALL	GO:0043066~negative regulation of apoptotic process	69	7.05521	0.00392977	GSK3B, FLT4, FHL2, IFIT3, PIK3CG, GPI1, INSL6, ADORA1, JAK2, ST6GAL1, PRKCH, DAPK1, OSR1, WNT5A, NGB, HNF1B, PAX2, SIRT2, RNF144B, PIK3CA, NPC1, G2E3, HCLS1, GAS1, BIRC2, YAP1, CSF1R, FOXC1, URI1, ASAH2, LRP1, HPN, GATA6, PSEN1, GATA3, ASCL1, DLL1, FSTL1, MAPK8, PDPN, KRIT1, FYN, RICTOR, MSX1, CCL19, SNCB, ASIC2, CCL21A, TBX1, NTRK2, ARNT2, STAT5B, GCH1, PCDHGC5, WFS1, PCDHGC4, PCDHGC3, ESR2, EPO…
GOTERM_BP_ALL	GO:0045926~negative regulation of growth	23	2.35174	0.00397907	RTN4R, GSK3B, SMAD4, SEMA6A, BCL11A, WNT3A, SEMA4C, WNT5A, CIRBP, SEMA4G, CGRRF1, SMARCA2, FSTL4, SMARCA4, DAB2, SOX17, SLIT1, SH3BP4, GAS1, TLL2, SLIT3, MSX1, IP6K2
GOTERM_BP_ALL	GO:0072179~nephric duct formation	4	0.408998	0.00401605	BMP4, HNF1B, GATA3, PAX2
GOTERM_BP_ALL	GO:0048844~artery morphogenesis	11	1.12474	0.00406249	TBX1, BMP4, FKBP10, FOXC1, LRP1, NAGLU, HEY1, APOB, SOX4, TBX2, SMARCA4
GOTERM_BP_ALL	GO:1904888~cranial skeletal system development	11	1.12474	0.00406249	TBX1, EXT1, BMP4, NDST1, LHX1, GNAQ, WDR19, GAS1, FUZ, NEUROG1, FGFR2
GOTERM_BP_ALL	GO:0014013~regulation of gliogenesis	17	1.73824	0.00409293	IL33, PRKCH, LRP1, TENM4, ABCC8, NTRK3, MBD1, SOX11, ATP1B2, SIRT2, DLL3, BMP4, CDH2, BIN1, CLCF1, ID2, ENPP2
GOTERM_BP_ALL	GO:0099504~synaptic vesicle cycle	18	1.84049	0.00417551	BRSK1, RAB3A, PRRT2, DOC2A, CADPS, PSEN1, ACTG1, TRIM9, SYDE1, CDH2, SV2B, BIN1, MYO5B, STX6, OTOF, SNX9, SNCB, ATP6V0A1
GOTERM_BP_ALL	GO:0030048~actin filament-based movement	14	1.43149	0.0042014	KCNJ5, TPM1, MYO7B, CACNA1D, AKAP6, SYNE2, SGCD, PIK3CA, BIN1, MYO5B, PDPN, FXYD1, ADORA1, DSC2
GOTERM_BP_ALL	GO:0048863~stem cell differentiation	24	2.45399	0.00421566	TBX1, YAP1, FOXA1, GSK3B, SMAD4, FOXC1, SEMA6A, OSR1, SEMA4C, GATA6, HNF1B, SEMA4G, ASCL1, PAX2, TBX2, EXT1, BMP4, ZFP36, CDH2, SOX17, KRT14, SNAI2, MSX1, FGFR2
GOTERM_BP_ALL	GO:1903729~regulation of plasma membrane organization	15	1.53374	0.00423243	RAB3A, KCNJ11, LRP1, ANXA2, ATP8B1, WNT3A, STAC3, PIK3R2, AKAP5, ACTG1, CLIP3, DAB2, CSRP3, HECTD1, MYO5B
GOTERM_BP_ALL	GO:0046824~positive regulation of nucleocytoplasmic transport	13	1.32924	0.00437544	GSK3B, SMAD4, HFE, PIK3R2, AKAP5, PSEN1, BMP4, DAB2, CAMK4, HCLS1, PRKD1, JAK2, PTPN5
GOTERM_BP_ALL	GO:0098771~inorganic ion homeostasis	54	5.52147	0.00446914	RYR1, HFE, ATP2A1, PYGM, PIK3CG, CSRP3, SGCD, NAGLU, ADORA1, SLC39A6, PLCE1, JAK2, SYNPO, PRKG1, GPR39, GP1BB, PRKCB, WNT5A, ATP1B2, KCNMA1, PRKD1, XPR1, ANK, CEMIP, LRP1, CACNA1D, AKAP6, AKAP5, PSEN1, CACNA1E, GRIN2A, CNNM1, SV2B, CCL2, FYN, CCL19, CNNM3, CNNM4, CCL21A, ATP6V0A1, SMAD4, FZD2, NDFIP1, WFS1, KLHL3, S100B, EPOR, GCK, EXT1, BMP4, CNOT6, FXYD1, ACKR3, FGFR4
GOTERM_BP_ALL	GO:0002696~positive regulation of leukocyte activation	33	3.37423	0.00453068	CSF1R, CD274, CEBPA, GATA3, FOXO3, PIK3R6, MALT1, ACTG1, INSL6, EFNB3, NCK2, CCL2, CCL19, JAK2, SOX4, CCL21A, SMARCE1, IL33, STAT5B, WNT3A, ZBTB16, WNT5A, ATP11C, GAB2, LILRB4A, SMARCA2, TIRAP, SMARCA4, IL4, PLPP6, CLCF1, PELI1, CD47
GOTERM_BP_ALL	GO:0048705~skeletal system morphogenesis	23	2.35174	0.00453854	TBX1, FBN2, FOXC1, OSR1, NAB2, WDR19, ZFAND5, SOX11, FUZ, PSEN1, TBX4, BARX2, FOSL2, EXT1, BMP4, NDST1, ZEB1, LHX1, GAS1, ROR2, MSX1, NEUROG1, FGFR2
GOTERM_BP_ALL	GO:0003015~heart process	21	2.14724	0.00455858	YAP1, POPDC2, KCNJ5, CHRM3, GCH1, TPM1, GATA6, CACNA1D, AKAP6, CACNA1E, EXT1, AKAP13, CSRP3, SGCD, PIK3CA, BIN1, FXYD1, ADORA1, FYN, JAK2, DSC2
GOTERM_BP_ALL	GO:0072132~mesenchyme morphogenesis	9	0.920245	0.00456359	FOXC1, SMAD4, HEY1, WNT3A, OSR1, WNT5A, SNAI2, MSX1, TBX2
GOTERM_BP_ALL	GO:0014014~negative regulation of gliogenesis	9	0.920245	0.00456359	BMP4, ABCC8, NTRK3, MBD1, ID2, SOX11, ATP1B2, SIRT2, DLL3
GOTERM_BP_ALL	GO:0032874~positive regulation of stress-activated MAPK cascade	17	1.73824	0.00457614	MAP4K2, FLT4, SEMA4C, WNT5A, DIXDC1, FZD8, OPRK1, TIRAP, GADD45G, BMP4, DAB2, DVL3, MAP3K10, CCL19, TNIK, MAP3K13, CCL21A
GOTERM_BP_ALL	GO:0001756~somitogenesis	10	1.02249	0.00459444	FOXC1, SMAD4, WNT3A, LHX1, WNT5A, ROR2, PSEN1, DLL1, DLL3, MIB1
GOTERM_BP_ALL	GO:0061371~determination of heart left/right asymmetry	10	1.02249	0.00459444	SOX17, WNT3A, KIF3A, SUFU, IFT172, WNT5A, PSEN1, DLL1, TBX2, MIB1
GOTERM_BP_ALL	GO:1904951~positive regulation of establishment of protein localization	31	3.16973	0.0046146	GSK3B, CHRM3, CEMIP, LRP1, HFE, CACNA1D, PIK3R2, AKAP5, PSEN1, KIF3A, OSBP, ANKRD1, CCL2, FYN, JAK2, SOX4, GPR39, SMAD4, PRKCB, ABCC8, HPCAL1, GCK, BMP4, DAB2, VSNL1, GNAQ, CAMK4, RAB34, HCLS1, PRKD1, PTPN5
GOTERM_BP_ALL	GO:0090316~positive regulation of intracellular protein transport	18	1.84049	0.00464221	GSK3B, SMAD4, CEMIP, HFE, HPCAL1, PIK3R2, AKAP5, PSEN1, BMP4, DAB2, KIF3A, CAMK4, CCL2, HCLS1, FYN, PRKD1, JAK2, PTPN5
GOTERM_BP_ALL	GO:0033993~response to lipid	73	7.46421	0.00469048	FOXA1, GSK3B, RNF14, FAM107A, RORB, LITAF, CLDN1, LIPA, GPI1, ZFP36, NAGLU, SCD2, ANKRD1, JAK2, NCOA1, PRMT2, PRKCB, ABCC8, OSR1, WNT5A, ADIPOQ, TIRAP, PAX2, PIK3CA, NPC1, PELI1, CMPK2, PRKD1, YAP1, GRIA1, CD274, URI1, GRAMD1A, GATA6, ADCY3, ASCL1, FOXO3, MALT1, ZFP36L1, STRN3, MAPK8, RXRA, ADAMTS13, KCNMB1, NKX2-1, CCL2, MBP, SLIT3, CCL19, CCL21A, TBX1, NTRK2, STAT5B, KCNJ11, GCH1, NOS2, SCD4, M…
GOTERM_BP_ALL	GO:0048010~vascular endothelial growth factor receptor signaling pathway	8	0.817996	0.00472971	BMP4, FOXC1, PRKCB, FLT4, CCL2, EMILIN1, PRKD1, PGF
GOTERM_BP_ALL	GO:0009799~specification of symmetry	15	1.53374	0.00478972	TBX1, WNT3A, IFT172, WNT5A, RFX3, PSEN1, DLL1, PCSK5, TBX2, MIB1, MAPK8, SOX17, KIF3A, SUFU, CC2D2A
GOTERM_BP_ALL	GO:0009855~determination of bilateral symmetry	15	1.53374	0.00478972	TBX1, WNT3A, IFT172, WNT5A, RFX3, PSEN1, DLL1, PCSK5, TBX2, MIB1, MAPK8, SOX17, KIF3A, SUFU, CC2D2A
GOTERM_BP_ALL	GO:0071773~cellular response to BMP stimulus	17	1.73824	0.00483466	SMAD4, ZFP423, WNT3A, HFE, WNT5A, GATA6, SOX11, GATA3, ADAMTS12, FSTL3, EXT1, BMP4, BAMBI, SOST, ROR2, MSX1, SKIL
GOTERM_BP_ALL	GO:0071772~response to BMP	17	1.73824	0.00483466	SMAD4, ZFP423, WNT3A, HFE, WNT5A, GATA6, SOX11, GATA3, ADAMTS12, FSTL3, EXT1, BMP4, BAMBI, SOST, ROR2, MSX1, SKIL
GOTERM_BP_ALL	GO:0022409~positive regulation of cell-cell adhesion	28	2.86299	0.00487216	CD274, MEGF10, GATA3, FOXO3, PIK3R6, MALT1, ACTG1, FSTL3, EFNB3, PDPN, NCK2, CCL2, EMILIN1, CCL19, JAK2, SOX4, CCL21A, SMARCE1, STAT5B, WNT3A, ZBTB16, WNT5A, LILRB4A, SMARCA2, SMARCA4, IL4, DENND6A, CD47
GOTERM_BP_ALL	GO:0007254~JNK cascade	19	1.94274	0.00489205	MAP4K2, DUSP3, FLT4, WNT5A, DIXDC1, FZD8, TIRAP, GADD45G, DAB2, MAPK8, MECOM, DVL3, MAP3K10, ROR2, CCL19, TNIK, MAP3K13, FGF12, CCL21A
GOTERM_BP_ALL	GO:0090130~tissue migration	27	2.76074	0.00492815	COL18A1, FLT4, PXN, PIK3R2, GATA3, FGF1, FSTL1, HDAC9, PIK3CG, GPI1, ADGRA2, KRIT1, ENPP2, ZFP580, CCBE1, SMAD4, WNT5A, GAB2, VASH1, MCC, RHOB, IL4, BMP4, SNAI2, WDPCP, PRKD1, MAPRE2
GOTERM_BP_ALL	GO:0050878~regulation of body fluid levels	31	3.16973	0.00493269	CHRM3, F13A1, AQP4, HTR4, CLDN1, PAPSS2, ADAMTS13, NLRP6, PDPN, ADORA1, EMILIN1, JAK2, HABP2, PRKG1, NCOA1, STAT5B, ENTPD1, ANXA2, GP1BB, WNT3A, WFS1, FZD6, OPRK1, LSR, LILRB4A, FOSL2, EXT1, TMX1, GNAQ, KCNMA1, NEUROG1
GOTERM_BP_ALL	GO:1903708~positive regulation of hemopoiesis	23	2.35174	0.00495469	SMARCE1, CSF1R, STAT5B, GSK3B, FOXC1, ZBTB16, WNT5A, ATP11C, GATA3, FOXO3, LILRB4A, SMARCA2, MALT1, PIK3R6, ZFP36L1, ACTG1, SMARCA4, IL4, ID2, HCLS1, ROR2, CCL19, SOX4
GOTERM_BP_ALL	GO:0006874~cellular calcium ion homeostasis	37	3.78323	0.00496849	RYR1, CEMIP, LRP1, CACNA1D, AKAP6, ATP2A1, PYGM, AKAP5, PSEN1, CACNA1E, PIK3CG, CSRP3, GRIN2A, SV2B, ADORA1, PLCE1, CCL2, FYN, CCL19, JAK2, SYNPO, CCL21A, PRKG1, GPR39, FZD2, GP1BB, WFS1, PRKCB, WNT5A, S100B, EPOR, GCK, BMP4, CNOT6, FXYD1, ACKR3, PRKD1
GOTERM_BP_ALL	GO:0055008~cardiac muscle tissue morphogenesis	10	1.02249	0.00503169	FOXC1, SMAD4, RXRA, NAGLU, HEY1, WNT5A, TPM1, ANKRD1, EPOR, FGFR2
GOTERM_BP_ALL	GO:0050922~negative regulation of chemotaxis	9	0.920245	0.00505482	ST6GAL1, SEMA6A, DUSP3, WNT3A, SEMA4C, WNT5A, MMP28, SLIT1, SEMA4G
GOTERM_BP_ALL	GO:0010927~cellular component assembly involved in morphogenesis	15	1.53374	0.0050898	FHOD3, SMAD4, TENM4, ACTN2, TPM1, ACTG1, CSRP3, KRT19, CFL2, TNNT3, PFN4, CCDC42, MYH11, PGM5, PRKD1
GOTERM_BP_ALL	GO:0070304~positive regulation of stress-activated protein kinase signaling cascade	17	1.73824	0.00510495	MAP4K2, FLT4, SEMA4C, WNT5A, DIXDC1, FZD8, OPRK1, TIRAP, GADD45G, BMP4, DAB2, DVL3, MAP3K10, CCL19, TNIK, MAP3K13, CCL21A
GOTERM_BP_ALL	GO:1903364~positive regulation of cellular protein catabolic process	14	1.43149	0.00511362	IL33, GSK3B, ANKIB1, LRP1, RNF14, ECSCR, PSEN1, SIRT2, RNF144A, RNF144B, DAB2, MAPK8, BAG2, TRIB2
GOTERM_BP_ALL	GO:0051648~vesicle localization	27	2.76074	0.00512024	RAB3A, DOC2A, BICDL1, PSEN1, CACNA1E, PIK3CG, ACTG1, TRIM9, SYDE1, CDH2, NAGLU, SV2B, KIF13A, OTOF, SNX9, SNCB, MAP4K2, PRRT2, FBXW11, PRKCB, TRAPPC10, CADPS, MYO7B, WDR11, BIN1, MYO5B, FGFR2
GOTERM_BP_ALL	GO:1901381~positive regulation of potassium ion transmembrane transport	7	0.715746	0.00513609	KCNC1, ACTN2, KCNMB1, LRRC38, OPRK1, AKAP6, ATP1B2
GOTERM_BP_ALL	GO:1905475~regulation of protein localization to membrane	19	1.94274	0.00514016	CEMIP, KCNJ11, LRP1, WNT3A, HPCAL1, STAC3, PIK3R2, AKAP5, SHISA7, ACTG1, CLIP3, DAB2, CSRP3, HECTD1, CDH2, PIK3CA, MYO5B, CCL2, FYN
GOTERM_BP_ALL	GO:0051641~cellular localization	169	17.2802	0.00514408	RAB3A, IFT172, HFE, RAB3D, AQP4, SMC5, LIPA, ACTG1, SYDE1, ZFP36, ATCAY, CDH2, NAGLU, CREB3L2, OSBP, PALM, FAM53C, ADORA1, PIP4K2A, PLCE1, LZTS2, SEMA6A, PRKCB, FBXW11, ACTN2, ADIPOQ, MYO7B, HPCAL1, TSC1, SUPT7L, SHISA7, CLIP3, PPP1R3C, IFT81, BIN1, RAB34, KCNQ3, RABL3, PFN4, WDPCP, TNIK, PRKD1, BRSK1, CEMIP, LMAN2L, CACNA1D, PIK3R2, PSEN1, CACNA1E, ZFP36L1, CNN2, GRIN2A, KIF3A, OTOF, SNX9, HACL1…
GOTERM_BP_ALL	GO:0045844~positive regulation of striated muscle tissue development	11	1.12474	0.005211	TBX1, YAP1, BMP4, GSK3B, WNT3A, GATA6, AKAP6, GLI1, DLL1, FGFR2, TBX2
GOTERM_BP_ALL	GO:0048636~positive regulation of muscle organ development	11	1.12474	0.005211	TBX1, YAP1, BMP4, GSK3B, WNT3A, GATA6, AKAP6, GLI1, DLL1, FGFR2, TBX2
GOTERM_BP_ALL	GO:0002694~regulation of leukocyte activation	46	4.70348	0.00527855	CSF1R, CD274, CEBPA, HFE, ZFP608, GATA3, LRRC32, FOXO3, PIK3R6, MALT1, ACTG1, ZFP36L1, INSL6, EFNB3, NCK2, CCL2, CCL19, JAK2, SOX4, CCL21A, SMARCE1, IL33, STAT5B, NDFIP1, DUSP3, WNT3A, BTN1A1, ZBTB16, WNT5A, ATP11C, SOX11, GAB2, LILRB4A, SMARCA2, TIRAP, SMARCA4, IL4, BMP4, PLPP6, ZEB1, CLCF1, ID2, PELI1, MZB1, CD47, SOS2
GOTERM_BP_ALL	GO:0035137~hindlimb morphogenesis	8	0.817996	0.00531323	BMP4, MECOM, ZBTB16, OSR1, MSX1, AFF3, TBX4, SMARCA4
GOTERM_BP_ALL	GO:0010043~response to zinc ion	8	0.817996	0.00531323	GABRB3, GPR39, GSK3B, GLRA1, GRIN2A, ABCC8, SLC30A4, KHK
GOTERM_BP_ALL	GO:2001257~regulation of cation channel activity	15	1.53374	0.00540485	GRP, DAPK1, ACTN2, LRRC38, HPCAL1, STAC3, AKAP6, KLHL24, CBARP, CACNG7, CACNG8, GSG1L, CACNG3, FGF12, SHANK1
GOTERM_BP_ALL	GO:0030099~myeloid cell differentiation	37	3.78323	0.00545505	CSF1R, GSK3B, CEBPA, PSEN1, GATA3, FOXO3, DLL1, LIPA, ZFP36L1, FSTL3, ZFP36, NAGLU, PIP4K2A, CCL19, JAK2, IL33, STAT5B, NDFIP1, ANXA2, GP1BB, ZBTB16, ADIPOQ, GAB2, LILRB4A, TIRAP, FLI1, FOSL2, SMARCA4, IL4, BMP4, DAB2, EFNA2, ID2, CAMK4, HCLS1, PRTN3, ROR2
GOTERM_BP_ALL	GO:0046907~intracellular transport	101	10.3272	0.00553675	RAB3A, IFT172, HFE, RAB3D, LIPA, ACTG1, SYDE1, CREB3L2, OSBP, FAM53C, ADORA1, PIP4K2A, LZTS2, PRKCB, FBXW11, ADIPOQ, MYO7B, HPCAL1, TSC1, CLIP3, PPP1R3C, IFT81, BIN1, KCNQ3, RABL3, WDPCP, PRKD1, CEMIP, LMAN2L, PIK3R2, PSEN1, CACNA1E, KIF3A, OTOF, SNX9, HACL1, SEC31B, GCKR, SMAD4, PRRT2, FUZ, IL4, UEVLD, BMP4, CCDC88A, DAB2, PEX5L, MYO5B, SPIRE1, NACAD, FGFR2, RTP4, GSK3B, DOC2A, FAF2, BICDL1, ATP…
GOTERM_BP_ALL	GO:0071383~cellular response to steroid hormone stimulus	20	2.04499	0.0055933	YAP1, FOXA1, NTRK2, GSK3B, URI1, PRMT2, RNF14, FAM107A, FOXO3, FBXO32, ESR2, ZFP36L1, SMARCA4, STRN3, BMP4, ZFP36, DAB2, NPC1, CCL2, JAK2
GOTERM_BP_ALL	GO:1901863~positive regulation of muscle tissue development	11	1.12474	0.00564561	TBX1, YAP1, BMP4, GSK3B, WNT3A, GATA6, AKAP6, GLI1, DLL1, FGFR2, TBX2
GOTERM_BP_ALL	GO:0051017~actin filament bundle assembly	17	1.73824	0.00568242	PXN, TPM1, FAM107A, USH1C, TSC1, PIK3R2, ACTG1, CCDC88A, DPYSL3, KISS1R, SPIRE1, PHACTR1, FSCN2, CD47, SYNPO, PDLIM4, SHANK1
GOTERM_BP_ALL	GO:0006936~muscle contraction	26	2.65849	0.00579076	RYR1, CHRM3, DOCK4, TSHZ3, CACNA1D, AKAP6, ATP2A1, GLRA1, CSRP3, SGCD, ADORA1, MYH11, PRKG1, KCNJ5, ACTN2, TPM1, STAC3, TBX2, PIK3CA, BIN1, TNNT3, KCNMA1, FXYD1, PRKD1, NEUROG1, DSC2
GOTERM_BP_ALL	GO:0048675~axon extension	14	1.43149	0.00580536	RTN4R, GSK3B, SEMA6A, DSCAM, LRP1, WNT3A, NTRK3, SEMA4C, WNT5A, SEMA4G, MYO5B, SLIT1, SLIT3, MAP3K13
GOTERM_BP_ALL	GO:0048793~pronephros development	4	0.408998	0.00582833	LHX1, OSR1, HNF1B, PAX2
GOTERM_BP_ALL	GO:0042391~regulation of membrane potential	36	3.68098	0.00583374	GABRB3, GRIA1, POPDC2, KCNK6, GSK3B, GRP, CACNA1D, AKAP6, PSEN1, LIPA, GLRA1, GRIN2A, KCNMB2, ADORA1, PIEZO2, NRCAM, ASIC2, GPR39, KCNJ5, NTRK2, MPP2, KCNJ11, KCNIP1, ACTN2, NTRK3, ATP1B2, PEX5L, BIN1, GNAQ, KCNMA1, FXYD1, KCNQ3, FGF12, DSC2, RNF122, SHANK1
GOTERM_BP_ALL	GO:0006875~cellular metal ion homeostasis	44	4.49898	0.005838	RYR1, CEMIP, LRP1, HFE, CACNA1D, AKAP6, ATP2A1, PYGM, AKAP5, PSEN1, CACNA1E, PIK3CG, CSRP3, GRIN2A, NAGLU, SV2B, SLC39A6, ADORA1, PLCE1, CCL2, FYN, CCL19, JAK2, SYNPO, CCL21A, PRKG1, GPR39, SMAD4, NDFIP1, FZD2, GP1BB, WFS1, PRKCB, WNT5A, ATP1B2, S100B, EPOR, GCK, BMP4, CNOT6, KCNMA1, FXYD1, ACKR3, PRKD1
GOTERM_BP_ALL	GO:0048732~gland development	39	3.98773	0.00584392	FOXA1, CEBPA, FOXC1, ONECUT2, HFE, HPN, GATA6, PSEN1, GATA3, ASCL1, FGF1, GLI1, CLDN1, LIPA, RXRA, NAGLU, NKX2-1, CCL2, MSX1, JAK2, TBX1, EDARADD, NCOA1, STAT5B, SMAD4, WNT3A, WNT5A, HNF1B, LSR, ESR2, TBX2, SMARCA4, EXT1, BMP4, PIK3CA, NPC1, ID2, FGFR2, LIMS2
GOTERM_BP_ALL	GO:1902547~regulation of cellular response to vascular endothelial growth factor stimulus	6	0.613497	0.00585156	CCBE1, SEMA6A, ADGRA2, EMILIN1, ADAMTS12, DLL1
GOTERM_BP_ALL	GO:0050765~negative regulation of phagocytosis	6	0.613497	0.00585156	CNN2, FER1L5, ADIPOQ, PRTN3, CD47, SIGLECE
GOTERM_BP_ALL	GO:0003181~atrioventricular valve morphogenesis	6	0.613497	0.00585156	OLFM1, SMAD4, NAGLU, HEY1, SLIT3, SOX4
GOTERM_BP_ALL	GO:0042092~type 2 immune response	8	0.817996	0.00594911	IL4, IL33, NDFIP1, RSAD2, CLCF1, GATA3, LILRB4A, FOSL2
GOTERM_BP_ALL	GO:1903844~regulation of cellular response to transforming growth factor beta stimulus	15	1.53374	0.00608198	FBN2, RYR1, SMAD4, LRP1, ONECUT2, SOX11, SPRED3, IL4, ZEB1, LATS2, BAMBI, ADAMTSL2, NKX2-1, EMILIN1, SKIL
GOTERM_BP_ALL	GO:0042476~odontogenesis	15	1.53374	0.00608198	TBX1, EDARADD, FOXC1, PRKCB, OSR1, GATA6, LAMB1, DLL1, BMP4, PAX9, GAS1, MSX1, FGFR2, CNNM4, ANK
GOTERM_BP_ALL	GO:0044238~primary metabolic process	523	53.4765	0.00612709	CYFIP2, TRIO, MYT1L, IFT172, PWWP2B, EHMT1, SMC5, ADARB1, DCAF5, ADARB2, LIPA, ELK4, ZFYVE28, NDST1, LSM11, SOX17, MSANTD1, LIPG, CREB3L2, PIP4K2A, PLCE1, BBX, DIP2A, ZFP282, PKNOX2, GAMT, CHID1, CCBE1, RBFOX1, PRKCH, DAPK1, PRKCB, RFX3, SOX11, HCFC2, BIN1, RABL3, PIH1D2, PRKD1, ACOT6, RNF122, RD3, URI1, MTMR3, HPN, GATA6, GATA3, ADAMTS12, ADAMTS15, GRIN2A, ADAMTS13, PRKAR2B, ADAMTS19, RNF215, CH…
GOTERM_BP_ALL	GO:0008361~regulation of cell size	20	2.04499	0.00613276	RTN4R, GSK3B, SEMA6A, DSCAM, LRP1, BCL11A, WNT3A, NTRK3, SEMA4C, WNT5A, TSC1, AQP4, SEMA4G, FSTL4, OLFM1, MYO5B, KCNMA1, SLIT1, PRKD1, MAP3K13
GOTERM_BP_ALL	GO:0061005~cell differentiation involved in kidney development	9	0.920245	0.00615755	YAP1, EXT1, TSHZ3, BASP1, LHX1, OSR1, ADIPOQ, GATA3, PAX2
GOTERM_BP_ALL	GO:0048608~reproductive structure development	40	4.08998	0.00622657	FOXA1, FBN2, RTL1, CEBPA, FOXC1, TCF23, GATA6, GREB1L, GATA3, FOXO3, GLI1, ZFP36L1, SYDE1, INSL6, MC2R, HECTD1, RXRA, HEY1, NKX2-1, SLIT3, NCOA1, STAT5B, SMAD4, OSR1, WNT5A, WDR19, HNF1B, VASH1, PGF, ESR2, EPOR, BMP4, KRT19, LHX1, ADAM1A, SDC1, ROR2, NEUROG1, BIRC2, FGFR2
GOTERM_BP_ALL	GO:0009913~epidermal cell differentiation	23	2.35174	0.00635573	TMC1, YAP1, FOXC1, PRKCH, TMEM132E, WNT5A, GATA6, USH1C, GLI1, DLL1, SGPP1, ZFP36L1, SMARCA4, FOSL2, BMP4, ZFP36, LATS2, HEY1, KRT36, KCNMA1, KRT14, MADCAM1, WDPCP
GOTERM_BP_ALL	GO:0034645~cellular macromolecule biosynthetic process	265	27.0961	0.00637808	MYT1L, IFT172, PWWP2B, ZFP608, EHMT1, ZDHHC8, TIAL1, ELK4, NDST1, SOX17, MSANTD1, DPF1, CREB3L2, BBX, DPF3, ZFP282, SOX4, PKNOX2, ZFP974, ALG8, ST6GAL1, PRKCH, ST6GAL2, DAPK1, PRKCB, ENTPD5, CIRBP, ZFP619, RFX3, SOX11, HNF1B, HCFC2, PPP1R3C, BIN1, RABL3, PRKD1, TRIB2, ZFP865, URI1, TSHZ3, FOXG1, TSHZ2, GATA6, ZFP629, PIK3R2, GATA3, PCBP3, MIER2, CHST10, NKX2-1, APOB, CCL21A, ZBTB7C, STAT5B, FZD2,…
GOTERM_BP_ALL	GO:0015833~peptide transport	107	10.9407	0.00642463	CHRM3, MIDN, RAB3A, IFT172, HFE, RAB3D, OSBP, FAM53C, ADORA1, SOX4, RSAD2, PRKCB, ADIPOQ, HPCAL1, RFX3, HNF1B, TSC1, CLIP3, FNDC1, PPP1R3C, IFT81, RAB34, KCNQ3, RABL3, WDPCP, PRKD1, RD3, CEMIP, LMAN2L, AGAP1, CACNA1D, PIK3R2, PSEN1, CACNA1E, KIF3A, SNX9, HACL1, APOB, SEC31B, GCKR, SMAD4, NDFIP1, RASL10B, SYNRG, FUZ, UEVLD, ARHGAP33, BMP4, DAB2, PEX5L, GNAQ, MYO5B, SPIRE1, NACAD, RTP4, GSK3B, SFT2…
GOTERM_BP_ALL	GO:0021987~cerebral cortex development	15	1.53374	0.00644514	GRIA1, NCOA1, NTRK2, GSK3B, FOXG1, DIXDC1, TSC1, LAMB1, PSEN1, ASCL1, SYNE2, CDH2, NKX2-1, PHACTR1, MDGA1
GOTERM_BP_ALL	GO:0072503~cellular divalent inorganic cation homeostasis	38	3.88548	0.00647925	RYR1, CEMIP, LRP1, CACNA1D, AKAP6, ATP2A1, PYGM, AKAP5, PSEN1, CACNA1E, PIK3CG, CSRP3, GRIN2A, SV2B, SLC39A6, ADORA1, PLCE1, CCL2, FYN, CCL19, JAK2, SYNPO, CCL21A, PRKG1, GPR39, FZD2, GP1BB, WFS1, PRKCB, WNT5A, S100B, EPOR, GCK, BMP4, CNOT6, FXYD1, ACKR3, PRKD1
GOTERM_BP_ALL	GO:2000177~regulation of neural precursor cell proliferation	14	1.43149	0.0065698	WNT3A, NTRK3, FOXG1, WNT5A, CEND1, FOXO3, ASCL1, SIRT2, MAPK8, CDH2, LHX1, ID2, SHOC2, LIMS2
GOTERM_BP_ALL	GO:0045582~positive regulation of T cell differentiation	14	1.43149	0.0065698	SMARCE1, STAT5B, ZBTB16, GATA3, FOXO3, LILRB4A, SMARCA2, MALT1, PIK3R6, ACTG1, SMARCA4, IL4, CCL19, SOX4
GOTERM_BP_ALL	GO:0021510~spinal cord development	13	1.32924	0.00658505	GRIA1, WNT3A, IFT172, DBX1, SOX11, FUZ, ADARB1, ASCL1, DLL1, LHX1, SUFU, SLIT1, SOX4
GOTERM_BP_ALL	GO:0042307~positive regulation of protein import into nucleus	11	1.12474	0.00659934	BMP4, SMAD4, DAB2, HFE, HCLS1, PIK3R2, AKAP5, PRKD1, PSEN1, JAK2, PTPN5
GOTERM_BP_ALL	GO:0007272~ensheathment of neurons	17	1.73824	0.00664684	NTRK2, GAL3ST1, TENM4, LGI4, NTRK3, NAB2, TSC1, S100B, NDRG1, SIRT2, CLDN11, CLDN5, ZFP24, SH3TC2, MAL2, MBP, FYN
GOTERM_BP_ALL	GO:0008366~axon ensheathment	17	1.73824	0.00664684	NTRK2, GAL3ST1, TENM4, LGI4, NTRK3, NAB2, TSC1, S100B, NDRG1, SIRT2, CLDN11, CLDN5, ZFP24, SH3TC2, MAL2, MBP, FYN
GOTERM_BP_ALL	GO:0048048~embryonic eye morphogenesis	7	0.715746	0.00669258	FBN2, ZEB1, IFT172, ALDH1A1, SOX11, PAX2, TBX2
GOTERM_BP_ALL	GO:0035909~aorta morphogenesis	7	0.715746	0.00669258	TBX1, FKBP10, LRP1, NAGLU, HEY1, SOX4, TBX2
GOTERM_BP_ALL	GO:0070316~regulation of G0 to G1 transition	7	0.715746	0.00669258	SMARCE1, BCL7A, DPF1, DPF3, SMARCA2, ACTG1, SMARCA4
GOTERM_BP_ALL	GO:0060441~epithelial tube branching involved in lung morphogenesis	7	0.715746	0.00669258	YAP1, EXT1, FOXA1, BMP4, NKX2-1, FGFR2, TBX2
GOTERM_BP_ALL	GO:0043542~endothelial cell migration	20	2.04499	0.00671726	COL18A1, CCBE1, FLT4, PXN, WNT5A, PIK3R2, VASH1, GATA3, FGF1, FSTL1, HDAC9, PIK3CG, RHOB, GPI1, BMP4, ADGRA2, KRIT1, SNAI2, ZFP580, PRKD1
GOTERM_BP_ALL	GO:0007585~respiratory gaseous exchange	9	0.920245	0.00677299	CCBE1, NDST1, GLRA1, RAB3A, TSHZ3, GRP, FLT4, ZFAND5, ADORA1
GOTERM_BP_ALL	GO:0009896~positive regulation of catabolic process	35	3.57873	0.00679952	GSK3B, LRP1, RNF14, ECSCR, PSEN1, FOXO3, ZFP36L1, ZFP36, MAPK8, BAG2, SOX17, ADORA1, PIP4K2A, SH3BP4, SNX9, APC2, IL33, ANKIB1, NDFIP1, DAPK1, WFS1, WNT5A, TSC1, GCK, SIRT2, TPCN1, RNF144A, IL4, RNF144B, DAB2, CCNY, TMX1, WAC, PRKD1, TRIB2
GOTERM_BP_ALL	GO:0031098~stress-activated protein kinase signaling cascade	24	2.45399	0.00681799	MAP4K2, DUSP3, FLT4, SEMA4C, WNT5A, DIXDC1, FZD8, OPRK1, TIRAP, ZFP36L1, GADD45G, BMP4, ZFP36, DAB2, MAPK8, MECOM, DVL3, MAP3K10, ROR2, CCL19, TNIK, MAP3K13, FGF12, CCL21A
GOTERM_BP_ALL	GO:0045621~positive regulation of lymphocyte differentiation	15	1.53374	0.00682543	SMARCE1, STAT5B, ZBTB16, ATP11C, GATA3, FOXO3, LILRB4A, SMARCA2, MALT1, PIK3R6, ACTG1, SMARCA4, IL4, CCL19, SOX4
GOTERM_BP_ALL	GO:0008152~metabolic process	568	58.0777	0.00685457	CYFIP2, TRIO, MYT1L, IFT172, PWWP2B, EHMT1, SMC5, ADARB1, DCAF5, ADARB2, LIPA, ZFYVE1, ELK4, ZFYVE28, NDST1, LSM11, SOX17, MSANTD1, LIPG, CREB3L2, PIP4K2A, PLCE1, BBX, DIP2A, ZFP282, PKNOX2, GAMT, CHID1, CCBE1, RBFOX1, PRKCH, DAPK1, PRKCB, RFX3, SOX11, HDHD2, HCFC2, CLDN5, BIN1, RABL3, PIH1D2, PRKD1, ACOT6, RNF122, RD3, URI1, MTMR3, HPN, GATA6, GATA3, ADAMTS12, ADAMTS15, GRIN2A, ADAMTS13, PRKAR2B…
GOTERM_BP_ALL	GO:0048843~negative regulation of axon extension involved in axon guidance	6	0.613497	0.00687052	SEMA6A, WNT3A, SEMA4C, WNT5A, SLIT1, SEMA4G
GOTERM_BP_ALL	GO:0007611~learning or memory	27	2.76074	0.00688025	GABRB3, GRIA1, BRSK1, NRXN2, ADCY3, PSEN1, DBH, CACNA1E, GPI1, GRIN2A, PRKAR2B, CHST10, SYNPO, NTRK2, ABCC8, OPRK1, LAMB1, TSC1, S100B, ESR2, SHISA7, C1QL1, GATM, CAMK4, NEUROG1, SHANK2, SHANK1
GOTERM_BP_ALL	GO:0032388~positive regulation of intracellular transport	23	2.35174	0.00688637	GSK3B, SMAD4, CEMIP, DOC2A, ANXA2, HFE, HPCAL1, ATP2A1, PIK3R2, AKAP5, GAB2, PSEN1, IL4, BMP4, DAB2, KIF3A, CAMK4, CCL2, HCLS1, FYN, PRKD1, JAK2, PTPN5
GOTERM_BP_ALL	GO:0021675~nerve development	12	1.22699	0.00691801	GABRB3, TBX1, EXT1, KCNC1, NAGLU, ATP8B1, KCNQ3, ACKR3, ADARB1, NAV2, NEUROG1, PAX2
GOTERM_BP_ALL	GO:0002830~positive regulation of type 2 immune response	5	0.511247	0.00692929	IL4, IL33, RSAD2, CLCF1, GATA3
GOTERM_BP_ALL	GO:0042711~maternal behavior	5	0.511247	0.00692929	GNAQ, MBD2, OPRK1, DBH, NPAS3
GOTERM_BP_ALL	GO:0007368~determination of left/right symmetry	14	1.43149	0.00698089	TBX1, WNT3A, IFT172, WNT5A, RFX3, PSEN1, DLL1, PCSK5, TBX2, MIB1, SOX17, KIF3A, SUFU, CC2D2A
GOTERM_BP_ALL	GO:0042110~T cell activation	45	4.60123	0.00699318	ITK, CD274, HFE, ZFP608, PSEN1, GATA3, LRRC32, FOXO3, LIPA, PIK3R6, MALT1, ACTG1, ZFP36L1, EFNB3, NCK2, CCL2, FYN, CCL19, JAK2, SOX4, CCL21A, SMARCE1, STAT5B, NDFIP1, DUSP3, RSAD2, BCL11A, BTN1A1, ZBTB16, FZD8, TSC1, LILRB4A, SMARCA2, MR1, GADD45G, FOSL2, SMARCA4, APBB1IP, IL4, BMP4, ZEB1, RABL3, PELI1, CD47, SOS2
GOTERM_BP_ALL	GO:0061572~actin filament bundle organization	17	1.73824	0.00699613	PXN, TPM1, FAM107A, USH1C, TSC1, PIK3R2, ACTG1, CCDC88A, DPYSL3, KISS1R, SPIRE1, PHACTR1, FSCN2, CD47, SYNPO, PDLIM4, SHANK1
GOTERM_BP_ALL	GO:0044259~multicellular organismal macromolecule metabolic process	13	1.32924	0.00702646	P3H2, P3H4, FOSL2, RCN3, BMP4, MMP11, NAGLU, COL5A1, MMP28, CCL2, PRTN3, EMILIN1, MKX
GOTERM_BP_ALL	GO:0032963~collagen metabolic process	13	1.32924	0.00702646	P3H2, P3H4, FOSL2, RCN3, BMP4, MMP11, NAGLU, COL5A1, MMP28, CCL2, PRTN3, EMILIN1, MKX
GOTERM_BP_ALL	GO:2000781~positive regulation of double-strand break repair	11	1.12474	0.0071208	SMARCE1, INSL6, SLF2, BCL7A, DPF1, SPIRE1, DPF3, SMARCA2, SPIDR, ACTG1, SMARCA4
GOTERM_BP_ALL	GO:0032436~positive regulation of proteasomal ubiquitin-dependent protein catabolic process	11	1.12474	0.0071208	RNF144A, RNF144B, IL33, GSK3B, MAPK8, DAB2, ANKIB1, RNF14, PSEN1, TRIB2, SIRT2
GOTERM_BP_ALL	GO:0061053~somite development	11	1.12474	0.0071208	FOXC1, SMAD4, WNT3A, LHX1, WNT5A, WDR19, ROR2, PSEN1, DLL1, DLL3, MIB1
GOTERM_BP_ALL	GO:0061458~reproductive system development	40	4.08998	0.00727661	FOXA1, FBN2, RTL1, CEBPA, FOXC1, TCF23, GATA6, GREB1L, GATA3, FOXO3, GLI1, ZFP36L1, SYDE1, INSL6, MC2R, HECTD1, RXRA, HEY1, NKX2-1, SLIT3, NCOA1, STAT5B, SMAD4, OSR1, WNT5A, WDR19, HNF1B, VASH1, PGF, ESR2, EPOR, BMP4, KRT19, LHX1, ADAM1A, SDC1, ROR2, NEUROG1, BIRC2, FGFR2
GOTERM_BP_ALL	GO:0050863~regulation of T cell activation	31	3.16973	0.00734103	CD274, HFE, ZFP608, GATA3, LRRC32, FOXO3, PIK3R6, MALT1, ACTG1, EFNB3, NCK2, CCL2, CCL19, JAK2, SOX4, CCL21A, SMARCE1, STAT5B, NDFIP1, DUSP3, BTN1A1, ZBTB16, LILRB4A, SMARCA2, SMARCA4, IL4, BMP4, ZEB1, PELI1, CD47, SOS2
GOTERM_BP_ALL	GO:0035850~epithelial cell differentiation involved in kidney development	8	0.817996	0.00738897	YAP1, EXT1, BASP1, LHX1, OSR1, ADIPOQ, GATA3, PAX2
GOTERM_BP_ALL	GO:0021545~cranial nerve development	9	0.920245	0.00743381	TBX1, EXT1, KCNC1, ATP8B1, ACKR3, ADARB1, NAV2, NEUROG1, PAX2
GOTERM_BP_ALL	GO:0042886~amide transport	108	11.0429	0.00750481	CHRM3, MIDN, RAB3A, IFT172, HFE, RAB3D, OSBP, FAM53C, ADORA1, SOX4, RSAD2, PRKCB, ADIPOQ, HPCAL1, RFX3, HNF1B, TSC1, CLIP3, FNDC1, PPP1R3C, IFT81, RAB34, KCNQ3, RABL3, WDPCP, PRKD1, RD3, CEMIP, LMAN2L, AGAP1, CACNA1D, PIK3R2, PSEN1, CACNA1E, KIF3A, SNX9, HACL1, APOB, SEC31B, GCKR, SMAD4, NDFIP1, RASL10B, SYNRG, FUZ, UEVLD, ARHGAP33, BMP4, DAB2, PEX5L, GNAQ, MYO5B, SPIRE1, NACAD, RTP4, GSK3B, SFT2…
GOTERM_BP_ALL	GO:0001101~response to acid chemical	37	3.78323	0.00754403	YAP1, GRIA1, COL18A1, GSK3B, GATA6, GSTT1, RORB, ASCL1, FOXO3, CLDN1, GLRA1, GRIN2A, RXRA, KCNMB1, SCD2, CCL2, SH3BP4, FYN, CCL19, CCL21A, TBX1, NCOA1, NTRK2, ANXA2, BCL11A, OSR1, SCD4, ADIPOQ, HPCAL1, PAX2, TBX2, GRIN3B, ZEB1, PIK3CA, TTC6, SST, FGFR2
GOTERM_BP_ALL	GO:0003016~respiratory system process	7	0.715746	0.00758731	CCBE1, GLRA1, RAB3A, TSHZ3, FLT4, ZFAND5, ADORA1
GOTERM_BP_ALL	GO:0010770~positive regulation of cell morphogenesis involved in differentiation	18	1.84049	0.00765936	NTRK2, GSK3B, NUMBL, DSCAM, LRP1, BCL11A, WNT3A, NTRK3, WNT5A, DIXDC1, AKAP5, DAB2, MYO5B, ENPP2, TNIK, MAP3K13, SKIL, LIMS2
GOTERM_BP_ALL	GO:0031016~pancreas development	11	1.12474	0.00767356	BMP4, ONECUT2, CDH2, WFS1, WNT5A, GATA6, RFX3, HNF1B, DLL1, SOX4, PAX2
GOTERM_BP_ALL	GO:0045669~positive regulation of osteoblast differentiation	10	1.02249	0.00772142	FBN2, YAP1, BMP4, NELL1, CEBPA, HEY1, SOX11, LRP3, PRKD1, CTHRC1
GOTERM_BP_ALL	GO:0050801~ion homeostasis	57	5.82822	0.00797526	RYR1, HFE, ATP2A1, PYGM, PIK3CG, CSRP3, SGCD, NAGLU, LIPG, ADORA1, SLC39A6, PLCE1, JAK2, SYNPO, PRKG1, GPR39, GP1BB, PRKCB, WNT5A, ATP1B2, RCN3, KCNMA1, PRKD1, XPR1, ANK, CEMIP, LRP1, CACNA1D, AKAP6, AKAP5, PSEN1, CACNA1E, GRIN2A, CNNM1, SV2B, CCL2, FYN, CCL19, CNNM3, CNNM4, CCL21A, ATP6V0A1, SMAD4, FZD2, NDFIP1, WFS1, KLHL3, S100B, EPOR, GCK, EXT1, BMP4, CNOT6, FXYD1, ACKR3, FGFR4, FGF12
GOTERM_BP_ALL	GO:0060004~reflex	6	0.613497	0.00800726	TMC1, GLRA1, KCNMA1, HPN, ASCL1, SHANK1
GOTERM_BP_ALL	GO:1902668~negative regulation of axon guidance	6	0.613497	0.00800726	SEMA6A, WNT3A, SEMA4C, WNT5A, SLIT1, SEMA4G
GOTERM_BP_ALL	GO:0055080~cation homeostasis	52	5.31697	0.00801214	RYR1, HFE, ATP2A1, PYGM, PIK3CG, CSRP3, SGCD, NAGLU, ADORA1, SLC39A6, PLCE1, JAK2, SYNPO, PRKG1, GPR39, GP1BB, PRKCB, WNT5A, ATP1B2, KCNMA1, PRKD1, ANK, CEMIP, LRP1, CACNA1D, AKAP6, AKAP5, PSEN1, CACNA1E, GRIN2A, CNNM1, SV2B, CCL2, FYN, CCL19, CNNM3, CNNM4, CCL21A, ATP6V0A1, SMAD4, FZD2, NDFIP1, WFS1, KLHL3, S100B, EPOR, GCK, EXT1, BMP4, CNOT6, FXYD1, ACKR3
GOTERM_BP_ALL	GO:0010810~regulation of cell-substrate adhesion	20	2.04499	0.00801833	GSK3B, ST6GAL1, DUSP3, LRP1, ONECUT2, SPRY4, FAM107A, TSC1, PCSK5, ACTG1, DAB2, EGFLAM, PDPN, ENPP2, SPOCK1, WDPCP, EMILIN1, JAK2, CCL21A, LIMS2
GOTERM_BP_ALL	GO:0002791~regulation of peptide secretion	29	2.96524	0.00804971	CHRM3, MIDN, LRP1, GRP, HFE, CACNA1D, CACNA1E, OSBP, ADORA1, ANKRD1, JAK2, SOX4, GPR39, KCNJ11, RSAD2, NOS2, RASL10B, PRKCB, ABCC8, PDE4C, RFX3, GCK, KLF7, PEX5L, VSNL1, CLCF1, GNAQ, RAB34, PRKD1
GOTERM_BP_ALL	GO:0072217~negative regulation of metanephros development	4	0.408998	0.00805626	BMP4, ADIPOQ, HNF1B, PAX2
GOTERM_BP_ALL	GO:0060022~hard palate development	4	0.408998	0.00805626	GABRB3, TBX1, FZD2, SOX11
GOTERM_BP_ALL	GO:0003149~membranous septum morphogenesis	4	0.408998	0.00805626	BMP4, FZD2, ID2, FGFR2
GOTERM_BP_ALL	GO:0044249~cellular biosynthetic process	312	31.9018	0.0080694	PANK3, MYT1L, IFT172, PWWP2B, ZFP608, EHMT1, ZDHHC8, DCAF5, LIPA, TIAL1, ELK4, NDST1, SOX17, MSANTD1, DPF1, CREB3L2, LIPG, PIP4K2A, PLCE1, BBX, DPF3, DIP2A, ZFP282, SOX4, PKNOX2, GAMT, ZFP974, ENTPD1, ALG8, ST6GAL1, PRKCH, ST6GAL2, DAPK1, PRKCB, ENTPD5, ACSL6, CIRBP, ZFP619, RFX3, SOX11, HNF1B, HCFC2, PPP1R3C, BIN1, RABL3, PRKD1, TRIB2, ZFP865, RD3, URI1, TSHZ3, FOXG1, TSHZ2, HPN, GATA6, ZFP629, …
GOTERM_BP_ALL	GO:0001763~morphogenesis of a branching structure	21	2.14724	0.00808825	TBX1, YAP1, FOXA1, SMAD4, BCL11A, PXN, WNT5A, GREB1L, HNF1B, FGF1, PAX2, PGF, TBX2, EXT1, BMP4, RXRA, LHX1, NKX2-1, SNAI2, MAP3K13, FGFR2
GOTERM_BP_ALL	GO:0043405~regulation of MAP kinase activity	16	1.63599	0.00815519	GPR39, MAP4K2, NTRK3, SPRY4, WNT5A, ADIPOQ, FZD8, PSEN1, FGF1, PIK3R6, PIK3CG, TIRAP, MAP3K10, CCL19, MAP3K13, TRIB2
GOTERM_BP_ALL	GO:0050680~negative regulation of epithelial cell proliferation	16	1.63599	0.00815519	IFT172, WNT5A, HPN, PTPRK, VASH1, GATA3, MCC, ESR2, BMP4, DAB2, ZEB1, KRIT1, SNAI2, GAS1, FGFR2, LIMS2
GOTERM_BP_ALL	GO:0051129~negative regulation of cellular component organization	54	5.52147	0.00817089	FHOD3, GSK3B, FAM107A, SIGLECE, TRIM9, DPYSL3, EMILIN1, SOST, ARPIN, APC2, SEMA6A, ANXA2, WNT5A, ADIPOQ, TPM1, KREMEN1, TSC1, SPTB, SIRT2, CLIP3, RP1, PIK3CA, PFN4, PRTN3, CD47, BIRC2, SHANK1, RTN4R, YAP1, CSF1R, LRP1, NTM, PSEN1, FSTL4, CNN2, HECTD1, EFNB3, SLIT1, SPOCK1, FYN, MBP, CCL21A, SMAD4, FER1L5, PRRT2, WNT3A, BCL11A, SEMA4C, SPRY4, SEMA4G, BMP4, DAB2, MDGA1, FGFR2
GOTERM_BP_ALL	GO:0050890~cognition	29	2.96524	0.00831753	GABRB3, GRIA1, BRSK1, FAM107A, NRXN2, ADCY3, PSEN1, DBH, CACNA1E, GPI1, GRIN2A, PRKAR2B, CHST10, ADORA1, SYNPO, NTRK2, ABCC8, OPRK1, LAMB1, TSC1, S100B, ESR2, SHISA7, C1QL1, GATM, CAMK4, NEUROG1, SHANK2, SHANK1
GOTERM_BP_ALL	GO:0007215~glutamate receptor signaling pathway	10	1.02249	0.00837055	CACNG7, CACNG8, GRIN3B, GRIN2A, DAPK1, GNAQ, GSG1L, KLHL24, CACNG3, SHANK1
GOTERM_BP_ALL	GO:0045580~regulation of T cell differentiation	18	1.84049	0.00841959	SMARCE1, STAT5B, ZBTB16, ZFP608, GATA3, FOXO3, LILRB4A, SMARCA2, MALT1, PIK3R6, ACTG1, SMARCA4, IL4, BMP4, ZEB1, CCL19, SOS2, SOX4
GOTERM_BP_ALL	GO:0060602~branch elongation of an epithelium	5	0.511247	0.0084764	YAP1, BMP4, WNT5A, FGF1, FGFR2
GOTERM_BP_ALL	GO:1903052~positive regulation of proteolysis involved in cellular protein catabolic process	13	1.32924	0.0084916	IL33, GSK3B, ANKIB1, RNF14, ECSCR, PSEN1, SIRT2, RNF144A, RNF144B, DAB2, MAPK8, BAG2, TRIB2
GOTERM_BP_ALL	GO:0009611~response to wounding	43	4.39673	0.00858873	YAP1, RTN4R, FKBP10, RAB3A, LRP1, F13A1, FGF1, GLI1, CLDN1, PAPSS2, ACTG1, ZFP36L1, CNN2, GRIN2A, ZFP36, ADAMTS13, NAGLU, NLRP6, PDPN, DPYSL3, CCL2, EMILIN1, JAK2, HABP2, PRKG1, ENTPD1, FER1L5, ANXA2, GP1BB, WNT3A, NTRK3, WNT5A, FZD6, TPM1, KREMEN1, VASH1, LILRB4A, EXT1, COL5A1, TMX1, GNAQ, SNAI2, LGR6
GOTERM_BP_ALL	GO:0071900~regulation of protein serine/threonine kinase activity	24	2.45399	0.00863255	GPR39, MAP4K2, CEMIP, PRKCH, NTRK3, SPRY4, WNT5A, ADIPOQ, FZD8, PSEN1, FGF1, MALT1, PIK3R6, PIK3CG, TIRAP, LATS2, CCNY, PRKAR2B, MAP3K10, MAPRE3, CCL19, MAP3K13, TRIB2, IP6K2
GOTERM_BP_ALL	GO:0051223~regulation of protein transport	45	4.60123	0.00863584	GSK3B, CHRM3, MIDN, CEMIP, LRP1, HFE, CACNA1D, PIK3R2, AKAP5, PSEN1, CACNA1E, SH3TC2, KIF3A, SUFU, OSBP, ANKRD1, CCL2, FYN, EMILIN1, JAK2, SOX4, GPR39, SMAD4, NDFIP1, KCNJ11, RSAD2, NOS2, PRKCB, ABCC8, PDE4C, ADIPOQ, HPCAL1, RFX3, GCK, BMP4, KLF7, DAB2, VSNL1, FNDC1, GNAQ, CAMK4, RAB34, HCLS1, PRKD1, PTPN5
GOTERM_BP_ALL	GO:0015031~protein transport	103	10.5317	0.00881185	CHRM3, MIDN, RAB3A, IFT172, HFE, RAB3D, OSBP, FAM53C, ADORA1, SOX4, RSAD2, PRKCB, ADIPOQ, HPCAL1, RFX3, HNF1B, TSC1, CLIP3, PPP1R3C, IFT81, RAB34, KCNQ3, RABL3, WDPCP, PRKD1, RD3, CEMIP, LMAN2L, AGAP1, CACNA1D, PIK3R2, PSEN1, CACNA1E, KIF3A, SNX9, HACL1, APOB, SEC31B, GCKR, SMAD4, NDFIP1, SYNRG, FUZ, UEVLD, ARHGAP33, BMP4, DAB2, PEX5L, GNAQ, MYO5B, SPIRE1, NACAD, RTP4, GSK3B, SFT2D3, FAF2, DUSP18…
GOTERM_BP_ALL	GO:0060348~bone development	22	2.24949	0.00886351	RYR1, FOXC1, ANXA2, GP1BB, IFT172, ZBTB16, NAB2, ADAMTS12, LIPA, PAPSS2, FLI1, FOSL2, EXT1, BMP4, TTC9, AKAP13, RANBP3L, BBX, PIP4K2A, MSX1, NEUROG1, FGFR2
GOTERM_BP_ALL	GO:0060341~regulation of cellular localization	67	6.85072	0.00887509	GSK3B, RAB3A, DOC2A, HFE, BC034090, ATP2A1, ACTG1, ZFP36, CSRP3, CDH2, SUFU, OSBP, EMILIN1, JAK2, LZTS2, GPR39, ANXA2, PRKCB, ABCC8, ACTN2, PDE4C, ADIPOQ, HPCAL1, GAB2, SPIDR, SHISA7, CLIP3, LATS2, PIK3CA, VSNL1, RAB34, HCLS1, GAS1, PRKD1, YAP1, CEMIP, LRP1, CACNA1D, PIK3R2, AKAP6, AKAP5, PSEN1, CACNA1E, ZFP36L1, MAPK8, HECTD1, SV2B, SH3TC2, KIF3A, CCL2, FYN, SNX9, NTRK2, SMAD4, KCNJ11, WNT3A, ST…
GOTERM_BP_ALL	GO:0045685~regulation of glial cell differentiation	11	1.12474	0.00887779	BMP4, IL33, TENM4, BIN1, CLCF1, NTRK3, MBD1, ID2, ENPP2, SIRT2, DLL3
GOTERM_BP_ALL	GO:0009987~cellular process	809	82.7198	0.00888889	IFT172, PWWP2B, EHMT1, HTR4, CLDN1, LIPA, ZFYVE1, ZFYVE28, NDST1, LSM11, FAM110C, LIPG, DPYSL3, BBX, ZFP282, ARPIN, PKNOX2, CCBE1, RBFOX1, UNC5A, HPCAL1, RFX3, HDHD2, TMEM80, CLDN5, RABL3, URI1, MTMR3, HPN, GATA6, GATA3, ADAMTS12, ADAMTS15, GRIN2A, ADAMTS13, PRKAR2B, ADAMTS19, RNF215, KCNMB1, NPBWR1, KCNMB2, RDH14, CCL21A, ZBTB7C, GPR17, PRRT2, ERLIN2, FLI1, GRIN3B, FXYD1, SFXN3, KCNC1, LRRC38, L…
GOTERM_BP_ALL	GO:0045184~establishment of protein localization	109	11.1452	0.00890725	CHRM3, MIDN, RAB3A, IFT172, HFE, RAB3D, OSBP, FAM53C, ADORA1, SOX4, RSAD2, PRKCB, ADIPOQ, HPCAL1, ADAM11, RFX3, HNF1B, TSC1, CLIP3, FNDC1, PPP1R3C, IFT81, RAB34, KCNQ3, RABL3, WDPCP, PRKD1, RD3, CEMIP, LMAN2L, AGAP1, CACNA1D, PIK3R2, PSEN1, CACNA1E, KIF3A, SNX9, HACL1, APOB, SEC31B, GCKR, SMAD4, NDFIP1, SYNRG, FUZ, MCC, UEVLD, ARHGAP33, BMP4, DAB2, GRIN3B, PEX5L, GNAQ, MYO5B, SPIRE1, NACAD, RTP4,…
GOTERM_BP_ALL	GO:0071704~organic substance metabolic process	550	56.2372	0.00896944	CYFIP2, TRIO, MYT1L, IFT172, PWWP2B, EHMT1, SMC5, ADARB1, DCAF5, ADARB2, LIPA, ELK4, ZFYVE28, NDST1, LSM11, SOX17, MSANTD1, LIPG, CREB3L2, PIP4K2A, PLCE1, BBX, DIP2A, ZFP282, PKNOX2, GAMT, CHID1, CCBE1, RBFOX1, PRKCH, DAPK1, PRKCB, RFX3, SOX11, HCFC2, CLDN5, BIN1, RABL3, PIH1D2, PRKD1, ACOT6, RNF122, RD3, URI1, MTMR3, HPN, GATA6, GATA3, ADAMTS12, ADAMTS15, GRIN2A, ADAMTS13, PRKAR2B, ADAMTS19, RNF…
GOTERM_BP_ALL	GO:0032835~glomerulus development	10	1.02249	0.0090603	KIRREL3, EXT1, BMP4, FOXC1, BASP1, LHX1, OSR1, ADIPOQ, PLCE1, PAX2
GOTERM_BP_ALL	GO:1901214~regulation of neuron death	25	2.55624	0.00912009	GSK3B, LRP1, PSEN1, GATA3, ASCL1, FOXO3, GPI1, MAPK8, FYN, JAK2, SNCB, NTRK2, EGLN3, GCH1, PCDHGC5, WFS1, PCDHGC4, PCDHGC3, ESR2, EPOR, PIK3CA, PPP2R2B, CLCF1, KCNMA1, PTPN5
GOTERM_BP_ALL	GO:0043523~regulation of neuron apoptotic process	25	2.55624	0.00912009	GSK3B, LRP1, PSEN1, GATA3, ASCL1, FOXO3, GPI1, MAPK8, FYN, JAK2, SNCB, NTRK2, EGLN3, GCH1, PCDHGC5, WFS1, PCDHGC4, PCDHGC3, ESR2, EPOR, PIK3CA, PPP2R2B, CLCF1, KCNMA1, PTPN5
GOTERM_BP_ALL	GO:0060045~positive regulation of cardiac muscle cell proliferation	6	0.613497	0.00926815	TBX1, YAP1, GATA6, GLI1, FGFR2, TBX2
GOTERM_BP_ALL	GO:0060065~uterus development	6	0.613497	0.00926815	SMAD4, LHX1, WNT5A, GREB1L, GATA3, ESR2
GOTERM_BP_ALL	GO:0048596~embryonic camera-type eye morphogenesis	6	0.613497	0.00926815	ZEB1, IFT172, ALDH1A1, SOX11, PAX2, TBX2
GOTERM_BP_ALL	GO:0046330~positive regulation of JNK cascade	14	1.43149	0.00935151	MAP4K2, FLT4, WNT5A, DIXDC1, FZD8, TIRAP, GADD45G, DAB2, DVL3, MAP3K10, CCL19, TNIK, MAP3K13, CCL21A
GOTERM_BP_ALL	GO:0048754~branching morphogenesis of an epithelial tube	17	1.73824	0.00941386	TBX1, YAP1, FOXA1, SMAD4, PXN, WNT5A, GREB1L, HNF1B, FGF1, PAX2, PGF, TBX2, EXT1, BMP4, LHX1, NKX2-1, FGFR2
GOTERM_BP_ALL	GO:0050817~coagulation	17	1.73824	0.00941386	ENTPD1, ANXA2, GP1BB, WNT3A, FZD6, F13A1, PSEN1, LILRB4A, PAPSS2, ADAMTS13, TMX1, GNAQ, PDPN, EMILIN1, JAK2, HABP2, PRKG1
GOTERM_BP_ALL	GO:0051251~positive regulation of lymphocyte activation	28	2.86299	0.00944728	CSF1R, CD274, GATA3, FOXO3, PIK3R6, MALT1, ACTG1, INSL6, EFNB3, NCK2, CCL2, CCL19, JAK2, SOX4, CCL21A, SMARCE1, STAT5B, WNT3A, ZBTB16, ATP11C, LILRB4A, SMARCA2, TIRAP, SMARCA4, IL4, CLCF1, PELI1, CD47
GOTERM_BP_ALL	GO:0046839~phospholipid dephosphorylation	7	0.715746	0.00963001	PLPP6, INPP5A, MTMR3, PLPPR2, PLPPR3, PLPP2, SGPP1
GOTERM_BP_ALL	GO:0048639~positive regulation of developmental growth	19	1.94274	0.00983144	TBX1, YAP1, STAT5B, GSK3B, DSCAM, LRP1, BCL11A, WNT3A, NTRK3, WNT5A, GATA6, AKAP6, GLI1, DLL1, TBX2, CACNG7, MYO5B, MAP3K13, FGFR2
GOTERM_BP_ALL	GO:0035270~endocrine system development	15	1.53374	0.0100146	TBX1, SMAD4, ONECUT2, WNT5A, GATA6, RFX3, HNF1B, GATA3, GLI1, ASCL1, DLL1, BMP4, CDH2, NKX2-1, SOX4
GOTERM_BP_ALL	GO:1904591~positive regulation of protein import	11	1.12474	0.0102217	BMP4, SMAD4, DAB2, HFE, HCLS1, PIK3R2, AKAP5, PRKD1, PSEN1, JAK2, PTPN5
GOTERM_BP_ALL	GO:0070301~cellular response to hydrogen peroxide	11	1.12474	0.0102217	KDM6B, NET1, FOXA1, HK3, MAPK8, NGB, ZFP580, FYN, FOXO3, PAX2, RHOB
GOTERM_BP_ALL	GO:0060746~parental behavior	5	0.511247	0.0102331	GNAQ, MBD2, OPRK1, DBH, NPAS3
GOTERM_BP_ALL	GO:0070102~interleukin-6-mediated signaling pathway	5	0.511247	0.0102331	C1QTNF4, YAP1, CEBPA, SMAD4, ST18
GOTERM_BP_ALL	GO:1900180~regulation of protein localization to nucleus	20	2.04499	0.0103686	YAP1, GSK3B, SMAD4, LRP1, HFE, PIK3R2, AKAP5, PSEN1, LILRB4A, BMP4, DAB2, LATS2, SUFU, HCLS1, FYN, EMILIN1, PRKD1, JAK2, LZTS2, PTPN5
GOTERM_BP_ALL	GO:0051650~establishment of vesicle localization	25	2.55624	0.0105277	RAB3A, DOC2A, BICDL1, PSEN1, CACNA1E, ACTG1, TRIM9, SYDE1, NAGLU, SV2B, KIF13A, OTOF, SNX9, SNCB, MAP4K2, PRRT2, FBXW11, PRKCB, TRAPPC10, CADPS, MYO7B, WDR11, BIN1, MYO5B, FGFR2
GOTERM_BP_ALL	GO:0003208~cardiac ventricle morphogenesis	10	1.02249	0.0105678	FOXC1, SMAD4, RXRA, NAGLU, HEY1, TPM1, GATA3, EPOR, SOX4, FGFR2
GOTERM_BP_ALL	GO:0003171~atrioventricular valve development	6	0.613497	0.0106593	OLFM1, SMAD4, NAGLU, HEY1, SLIT3, SOX4
GOTERM_BP_ALL	GO:0031338~regulation of vesicle fusion	6	0.613497	0.0106593	TRIM9, PRRT2, RAB3A, ANXA2, DOC2A, STXBP6
GOTERM_BP_ALL	GO:1904338~regulation of dopaminergic neuron differentiation	4	0.408998	0.0107191	FOXA1, GSK3B, WNT3A, ID2
GOTERM_BP_ALL	GO:0031076~embryonic camera-type eye development	7	0.715746	0.0107859	ZEB1, IFT172, ALDH1A1, WDR19, SOX11, PAX2, TBX2
GOTERM_BP_ALL	GO:0050919~negative chemotaxis	7	0.715746	0.0107859	RTN4R, SEMA6A, SEMA4C, WNT5A, SLIT1, SLIT3, SEMA4G
GOTERM_BP_ALL	GO:0044271~cellular nitrogen compound biosynthetic process	258	26.3804	0.0109171	PANK3, MYT1L, IFT172, PWWP2B, ZFP608, EHMT1, LIPA, TIAL1, ELK4, SOX17, MSANTD1, DPF1, CREB3L2, BBX, DPF3, ZFP282, SOX4, PKNOX2, ZFP974, ENTPD1, PRKCH, DAPK1, PRKCB, CIRBP, ZFP619, RFX3, SOX11, HNF1B, HCFC2, BIN1, PRKD1, TRIB2, ZFP865, RD3, URI1, TSHZ3, FOXG1, TSHZ2, HPN, GATA6, ZFP629, PIK3R2, GATA3, PCBP3, MIER2, NKX2-1, ZBTB7C, STAT5B, FZD2, BCL11A, ZFP516, FZD6, ST8SIA3, ERLIN2, MEX3D, SMARCA2…
GOTERM_BP_ALL	GO:0060988~lipid tube assembly	3	0.306748	0.0109174	BIN1, PCDHGA3, SNX9
GOTERM_BP_ALL	GO:0061031~endodermal digestive tract morphogenesis	3	0.306748	0.0109174	SOX17, ID2, FGFR2
GOTERM_BP_ALL	GO:0061144~alveolar secondary septum development	3	0.306748	0.0109174	FOXA1, FGFR4, FOSL2
GOTERM_BP_ALL	GO:0021650~vestibulocochlear nerve formation	3	0.306748	0.0109174	ATP8B1, NEUROG1, PAX2
GOTERM_BP_ALL	GO:1904339~negative regulation of dopaminergic neuron differentiation	3	0.306748	0.0109174	GSK3B, WNT3A, ID2
GOTERM_BP_ALL	GO:0061218~negative regulation of mesonephros development	3	0.306748	0.0109174	BMP4, HNF1B, GATA3
GOTERM_BP_ALL	GO:0007223~Wnt signaling pathway, calcium modulating pathway	3	0.306748	0.0109174	FZD2, WNT5A, ROR2
GOTERM_BP_ALL	GO:1902105~regulation of leukocyte differentiation	28	2.86299	0.0109204	CSF1R, GSK3B, ZFP608, GATA3, FOXO3, PIK3R6, MALT1, ACTG1, ZFP36L1, FSTL3, CCL19, SOX4, SMARCE1, STAT5B, NDFIP1, ZBTB16, ADIPOQ, ATP11C, LILRB4A, SMARCA2, SMARCA4, IL4, BMP4, ZEB1, ID2, HCLS1, ROR2, SOS2
GOTERM_BP_ALL	GO:0002573~myeloid leukocyte differentiation	23	2.35174	0.0109452	IL33, CSF1R, GSK3B, CEBPA, ANXA2, ADIPOQ, GAB2, PSEN1, GATA3, LILRB4A, ZFP36L1, FSTL3, FOSL2, IL4, BMP4, EFNA2, NAGLU, CAMK4, ID2, HCLS1, PRTN3, ROR2, CCL19
GOTERM_BP_ALL	GO:0048701~embryonic cranial skeleton morphogenesis	8	0.817996	0.0110186	TBX1, BMP4, NDST1, LHX1, WDR19, GAS1, FUZ, FGFR2
GOTERM_BP_ALL	GO:0030534~adult behavior	17	1.73824	0.0113646	GPR39, LGI4, NRXN2, OPRK1, CEND1, TSC1, DBH, GLRA1, EFNB3, NPC1, NAGLU, ID2, KCNMA1, OTOG, FGF12, SHANK2, SHANK1
GOTERM_BP_ALL	GO:0070201~regulation of establishment of protein localization	46	4.70348	0.0113855	GSK3B, CHRM3, MIDN, CEMIP, LRP1, HFE, CACNA1D, PIK3R2, AKAP5, PSEN1, CACNA1E, SH3TC2, KIF3A, SUFU, OSBP, ANKRD1, CCL2, FYN, EMILIN1, JAK2, SOX4, GPR39, SMAD4, NDFIP1, KCNJ11, RSAD2, NOS2, PRKCB, ABCC8, PDE4C, ADIPOQ, HPCAL1, RFX3, SPIDR, GCK, BMP4, KLF7, DAB2, VSNL1, FNDC1, GNAQ, CAMK4, RAB34, HCLS1, PRKD1, PTPN5
GOTERM_BP_ALL	GO:0071695~anatomical structure maturation	10	1.02249	0.0113886	EXT1, RYR1, ZBTB16, WNT5A, CEND1, PSEN1, GATA3, ADAMTS12, BARX2, PAX2
GOTERM_BP_ALL	GO:0032526~response to retinoic acid	13	1.32924	0.0114516	TBX1, YAP1, NCOA1, GSK3B, OSR1, GATA6, RORB, ASCL1, PAX2, TBX2, RXRA, CCL2, FGFR2
GOTERM_BP_ALL	GO:0045807~positive regulation of endocytosis	18	1.84049	0.0115682	COLEC11, LRP1, ANXA2, WNT3A, HFE, WNT5A, DLL1, MIB1, CLIP3, IL4, DAB2, BIN1, KIF3A, CCL2, CD47, CCL19, PTPN5, CCL21A
GOTERM_BP_ALL	GO:0060563~neuroepithelial cell differentiation	11	1.12474	0.011715	TMC1, BMP4, CDH2, KCNMA1, USH1C, WDPCP, SOX11, MSX1, ASCL1, DLL1, SOX4
GOTERM_BP_ALL	GO:0042176~regulation of protein catabolic process	30	3.06748	0.0117259	GSK3B, LRP1, RNF14, HFE, ECSCR, PSEN1, GRIN2A, MAPK8, BAG2, SOX17, SUFU, FYN, SNX9, APC2, IL33, SMAD4, ANKIB1, NDFIP1, NOS2, ANXA2, WFS1, WNT5A, SIRT2, RNF144A, RNF144B, NELL1, DAB2, TMX1, WAC, TRIB2
GOTERM_BP_ALL	GO:0051649~establishment of localization in cell	127	12.9857	0.0117621	RAB3A, IFT172, HFE, RAB3D, AQP4, LIPA, ACTG1, SYDE1, CDH2, NAGLU, CREB3L2, OSBP, FAM53C, ADORA1, PIP4K2A, PLCE1, LZTS2, PRKCB, FBXW11, ADIPOQ, MYO7B, HPCAL1, TSC1, CLIP3, PPP1R3C, IFT81, BIN1, KCNQ3, RABL3, WDPCP, PRKD1, BRSK1, CEMIP, LMAN2L, CACNA1D, PIK3R2, PSEN1, CACNA1E, CNN2, GRIN2A, KIF3A, OTOF, SNX9, HACL1, ASIC2, APOB, SEC31B, CCL21A, ATP6V0A1, GCKR, SMAD4, PRRT2, FUZ, SLC6A5, IL4, UEVLD,…
GOTERM_BP_ALL	GO:0070371~ERK1 and ERK2 cascade	26	2.65849	0.0117649	CSF1R, LRP1, FLT4, FGF1, ZFP36L1, SPRED3, NLRP6, CCL2, ALKAL2, EMILIN1, CCL19, CCL21A, SMAD4, SEMA6A, DUSP3, ADIPOQ, DUSP26, TIRAP, ESR2, EPOR, BMP4, DAB2, GAREM1, ACKR3, FGFR4, FGFR2
GOTERM_BP_ALL	GO:0070997~neuron death	28	2.86299	0.0118169	GSK3B, LRP1, ADARB1, PSEN1, GATA3, ASCL1, FOXO3, GPI1, MAPK8, FYN, JAK2, SNCB, NTRK2, EGLN3, GCH1, PCDHGC5, WFS1, PCDHGC4, PCDHGC3, ESR2, EPOR, PIK3CA, PPP2R2B, CLCF1, KCNMA1, KCNQ3, ZFP212, PTPN5
GOTERM_BP_ALL	GO:0097479~synaptic vesicle localization	18	1.84049	0.0120853	RAB3A, PRRT2, DOC2A, PRKCB, CADPS, PSEN1, CACNA1E, ACTG1, TRIM9, SYDE1, CDH2, SV2B, BIN1, MYO5B, OTOF, SNX9, SNCB, FGFR2
GOTERM_BP_ALL	GO:0055010~ventricular cardiac muscle tissue morphogenesis	8	0.817996	0.0120982	FOXC1, SMAD4, RXRA, NAGLU, HEY1, TPM1, EPOR, FGFR2
GOTERM_BP_ALL	GO:0003309~type B pancreatic cell differentiation	6	0.613497	0.0121867	BMP4, CDH2, WNT5A, GATA6, RFX3, DLL1
GOTERM_BP_ALL	GO:0060977~coronary vasculature morphogenesis	6	0.613497	0.0121867	TBX1, SGCD, RXRA, FGF1, EPOR, FGFR2
GOTERM_BP_ALL	GO:0001945~lymph vessel development	6	0.613497	0.0121867	TBX1, CCBE1, FOXC1, FLT4, PDPN, VASH1
GOTERM_BP_ALL	GO:0001946~lymphangiogenesis	5	0.511247	0.0122093	CCBE1, FOXC1, FLT4, PDPN, VASH1
GOTERM_BP_ALL	GO:0044260~cellular macromolecule metabolic process	427	43.6605	0.0122865	CYFIP2, TRIO, MYT1L, IFT172, PWWP2B, EHMT1, SMC5, ADARB1, DCAF5, ADARB2, ELK4, ZFYVE28, NDST1, LSM11, SOX17, MSANTD1, CREB3L2, PLCE1, BBX, DIP2A, ZFP282, PKNOX2, CCBE1, RBFOX1, PRKCH, DAPK1, PRKCB, RFX3, SOX11, HCFC2, BIN1, RABL3, PIH1D2, PRKD1, RNF122, URI1, MTMR3, HPN, GATA6, GATA3, ADAMTS12, PRKAR2B, RNF215, CHST10, NKX2-1, CCL21A, ZBTB7C, NDFIP1, FZD2, FZD6, FZD8, ERLIN2, MEX3D, PHC3, ST18, F…
GOTERM_BP_ALL	GO:0030509~BMP signaling pathway	15	1.53374	0.0123025	SMAD4, ZFP423, WNT3A, HFE, WNT5A, GATA6, SOX11, FSTL3, EXT1, BMP4, BAMBI, SOST, ROR2, MSX1, SKIL
GOTERM_BP_ALL	GO:0017015~regulation of transforming growth factor beta receptor signaling pathway	14	1.43149	0.01231	FBN2, RYR1, SMAD4, LRP1, ONECUT2, SOX11, SPRED3, ZEB1, LATS2, BAMBI, ADAMTSL2, NKX2-1, EMILIN1, SKIL
GOTERM_BP_ALL	GO:0048511~rhythmic process	30	3.06748	0.0124765	GABRB3, GSK3B, FOXC1, CREM, 2510009E07RIK, RORB, FOXO3, GRIN2A, MAPK8, NAGLU, ADORA1, NKX2-1, ENPP2, SLIT3, PRKG1, NCOA1, NTRK2, STAT5B, SMAD4, NOS2, FBXW11, NTRK3, ADIPOQ, OPRK1, HNF1B, ESR2, HS3ST2, BMP4, ID2, KCNMA1
GOTERM_BP_ALL	GO:0048872~homeostasis of number of cells	29	2.96524	0.0125129	CSF1R, COL14A1, GATA3, FOXO3, FSTL1, LIPA, ZFP36L1, GPI1, ZFP36, CDH2, NLRP6, MECOM, KIF3A, CCL2, JAK2, SKIL, SOX4, STAT5B, LILRB4A, SMARCA2, FOSL2, SMARCA4, EXT1, BMP4, CNOT6, PACS1, ID2, HCLS1, SOS2
GOTERM_BP_ALL	GO:0001570~vasculogenesis	11	1.12474	0.0125207	YAP1, NTRK2, EGFL7, HEY1, SOX17, ACKR3, FGF1, EPOR, FGFR2, ZFP36L1, SMARCA4
GOTERM_BP_ALL	GO:1903845~negative regulation of cellular response to transforming growth factor beta stimulus	11	1.12474	0.0125207	SPRED3, FBN2, IL4, RYR1, LRP1, ONECUT2, BAMBI, ADAMTSL2, NKX2-1, EMILIN1, SKIL
GOTERM_BP_ALL	GO:0070372~regulation of ERK1 and ERK2 cascade	26	2.65849	0.012613	CSF1R, LRP1, FLT4, FGF1, SPRED3, NLRP6, CCL2, ALKAL2, EMILIN1, CCL19, CCL21A, SMAD4, SEMA6A, DUSP3, ADIPOQ, DUSP26, TIRAP, ESR2, EPOR, BMP4, DAB2, GAREM1, CLCF1, ACKR3, FGFR4, FGFR2
GOTERM_BP_ALL	GO:0061351~neural precursor cell proliferation	18	1.84049	0.0126205	ZFP423, NUMBL, WNT3A, FOXG1, FZD6, WNT5A, ACSL6, DIXDC1, CEND1, ASCL1, SIRT2, MAPK8, CDH2, KIF3A, LHX1, SHOC2, FGFR2, LIMS2
GOTERM_BP_ALL	GO:0042552~myelination	16	1.63599	0.012745	NTRK2, GAL3ST1, TENM4, LGI4, NTRK3, NAB2, TSC1, S100B, NDRG1, SIRT2, CLDN5, ZFP24, SH3TC2, MAL2, MBP, FYN
GOTERM_BP_ALL	GO:0030100~regulation of endocytosis	25	2.55624	0.0129205	COLEC11, LRP1, HFE, DLL1, ACTG1, SIGLECE, CNN2, KIF3A, CCL2, SNX9, CCL19, CCL21A, FER1L5, ANXA2, WNT3A, WNT5A, ADIPOQ, MIB1, CLIP3, IL4, DAB2, BIN1, PRTN3, CD47, PTPN5
GOTERM_BP_ALL	GO:0042060~wound healing	32	3.27198	0.0132067	YAP1, FKBP10, RAB3A, F13A1, FGF1, CLDN1, PAPSS2, ACTG1, CNN2, ADAMTS13, NLRP6, PDPN, CCL2, EMILIN1, JAK2, HABP2, PRKG1, ENTPD1, FER1L5, ANXA2, GP1BB, WNT3A, WNT5A, FZD6, TPM1, LILRB4A, EXT1, COL5A1, TMX1, GNAQ, SNAI2, LGR6
GOTERM_BP_ALL	GO:0014075~response to amine	8	0.817996	0.0132521	GRIA1, GRIN2A, ADAMTS13, KCNC1, RGS10, DBH, JAK2, HDAC9
GOTERM_BP_ALL	GO:1903706~regulation of hemopoiesis	35	3.57873	0.0133293	CSF1R, GSK3B, CEBPA, FOXC1, ZFP608, GATA3, FOXO3, DLL1, PIK3R6, MALT1, ACTG1, ZFP36L1, FSTL3, ZFP36, MECOM, CCL19, SOX4, SMARCE1, STAT5B, NDFIP1, ZBTB16, WNT5A, ADIPOQ, ATP11C, LILRB4A, SMARCA2, SMARCA4, IL4, BMP4, ZEB1, ID2, SNAI2, HCLS1, ROR2, SOS2
GOTERM_BP_ALL	GO:0010498~proteasomal protein catabolic process	34	3.47648	0.0133306	GSK3B, MIDN, RNF14, HFE, FAF2, ECSCR, PSEN1, TRIM9, MAPK8, HECTD1, NAGLU, BAG2, DNAJB9, UBXN7, KLHDC2, FBXW4, APC2, IL33, ANKIB1, FBXW11, WFS1, KLHL3, ERLIN2, SIRT2, RNF144A, RNF145, RNF144B, DAB2, WAC, PELI1, TRIB2, RNF122, BIRC2, FBXL7
GOTERM_BP_ALL	GO:1990778~protein localization to cell periphery	28	2.86299	0.0133763	RAB3A, LRP1, RAB3D, PIK3R2, AKAP5, ACTG1, CACNG7, CSRP3, GRIN2A, HECTD1, CDH2, KIF13A, PALM, CACNG3, KCNJ11, ANXA2, ACTN2, WNT3A, WDR19, ADIPOQ, STAC3, CLIP3, CCDC88A, DAB2, PACS1, RAB34, MYO5B, TNIK
GOTERM_BP_ALL	GO:1902667~regulation of axon guidance	7	0.715746	0.013386	SEMA6A, DSCAM, WNT3A, SEMA4C, WNT5A, SLIT1, SEMA4G
GOTERM_BP_ALL	GO:0010464~regulation of mesenchymal cell proliferation	7	0.715746	0.013386	TBX1, FBXW4, BMP4, ZEB1, WNT5A, GAS1, FGFR2
GOTERM_BP_ALL	GO:0071542~dopaminergic neuron differentiation	7	0.715746	0.013386	FOXA1, GSK3B, WNT3A, ID2, WNT5A, DVL3, PAX2
GOTERM_BP_ALL	GO:0007041~lysosomal transport	13	1.32924	0.0135747	LRP1, PCDHGA3, TGFBRAP1, LIPA, RHOB, UEVLD, CACNG7, CACNG8, NPC1, BIN1, RAB34, KIF13A, CACNG3
GOTERM_BP_ALL	GO:0008064~regulation of actin polymerization or depolymerization	18	1.84049	0.0137465	FHOD3, CYFIP2, PLEKHG2, ACTN2, TPM1, PIK3R2, SPTB, PIK3CA, BIN1, CFL2, NCK2, SPIRE1, PFN4, HCLS1, RICTOR, SNX9, CCL21A, ARPIN
GOTERM_BP_ALL	GO:0022011~myelination in peripheral nervous system	6	0.613497	0.0138558	NTRK2, SH3TC2, LGI4, NTRK3, NDRG1, SIRT2
GOTERM_BP_ALL	GO:0032292~peripheral nervous system axon ensheathment	6	0.613497	0.0138558	NTRK2, SH3TC2, LGI4, NTRK3, NDRG1, SIRT2
GOTERM_BP_ALL	GO:0003401~axis elongation	6	0.613497	0.0138558	YAP1, BMP4, WNT3A, WNT5A, FGF1, FGFR2
GOTERM_BP_ALL	GO:0051384~response to glucocorticoid	16	1.63599	0.0139958	GSK3B, ADIPOQ, FAM107A, FOXO3, FBXO32, CLDN1, ZFP36L1, FOSL2, BMP4, ZFP36, RXRA, PIK3CA, CCL2, SDC1, SLIT3, JAK2
GOTERM_BP_ALL	GO:0007422~peripheral nervous system development	10	1.02249	0.0141376	NTRK2, SH3TC2, ONECUT2, LGI4, NTRK3, NAB2, ASCL1, CLDN1, NDRG1, SIRT2
GOTERM_BP_ALL	GO:0002684~positive regulation of immune system process	71	7.25971	0.0142631	ITK, GSK3B, HFE, CXCL14, LIPA, ACTG1, GPI1, INSL6, NAGLU, NCK2, SLC39A6, MADCAM1, JAK2, SOX4, DUSP3, PRKCH, RSAD2, PRKCB, BTN1A1, WNT5A, ATP11C, GAB2, HCFC2, MR1, TIRAP, PGF, PLPP6, PELI1, MZB1, HCLS1, LCP2, MASP1, CD47, ROR2, COLEC12, COLEC11, CSF1R, CEBPA, CD274, FOXC1, PSEN1, GATA3, FOXO3, PIK3R6, KLK7, MALT1, ZFP36L1, EFNB3, NLRP6, CCL2, DNAJB9, ZFP580, FYN, CCL19, CCL21A, SMARCE1, BTNL9, IL3…
GOTERM_BP_ALL	GO:0051963~regulation of synapse assembly	13	1.32924	0.0143452	NTRK2, GSK3B, WNT3A, NTRK3, WNT5A, NRG2, IL1RAP, EFNB3, FLRT1, SLIT1, ASIC2, MDGA1, LRRC4B
GOTERM_BP_ALL	GO:1904035~regulation of epithelial cell apoptotic process	13	1.32924	0.0143452	YAP1, COL18A1, WFS1, ECSCR, GATA3, FOXO3, ZFP36L1, IL4, BMP4, ZFP36, NPC1, KRIT1, JAK2
GOTERM_BP_ALL	GO:0048486~parasympathetic nervous system development	5	0.511247	0.0144139	TBX1, ACKR3, ADARB1, NAV2, ASCL1
GOTERM_BP_ALL	GO:0003323~type B pancreatic cell development	5	0.511247	0.0144139	BMP4, CDH2, WNT5A, RFX3, DLL1
GOTERM_BP_ALL	GO:0048286~lung alveolus development	9	0.920245	0.0145947	FOXA1, BMP4, FLT4, PDPN, GATA6, NKX2-1, FGFR4, FGFR2, FOSL2
GOTERM_BP_ALL	GO:0007596~blood coagulation	16	1.63599	0.0146559	ENTPD1, ANXA2, GP1BB, WNT3A, FZD6, F13A1, LILRB4A, PAPSS2, ADAMTS13, TMX1, GNAQ, PDPN, EMILIN1, JAK2, HABP2, PRKG1
GOTERM_BP_ALL	GO:0006644~phospholipid metabolic process	27	2.76074	0.0147814	MTMR3, PLPPR2, DGKB, PLPPR3, GATA6, PIK3R2, ABHD6, PLD1, PIK3CG, INPP5A, OSBP, NKX2-1, ENPP2, PLCE1, PIP4K2A, IP6K2, PCYT1A, PNPLA8, MBOAT1, ACSL6, MBOAT2, DDHD1, SGPP1, PLPP6, SH3YL1, PIK3CA, PLPP2
GOTERM_BP_ALL	GO:0051495~positive regulation of cytoskeleton organization	20	2.04499	0.0148141	GDA, ACTN2, PXN, TPM1, TSC1, CCDC88A, MAPK8, BIN1, CFL2, KISS1R, NCK2, SPIRE1, RICTOR, SNX9, CD47, PRKD1, SYNPO, PDLIM4, CCL21A, ARPIN
GOTERM_BP_ALL	GO:0045880~positive regulation of smoothened signaling pathway	7	0.715746	0.0148376	FOXA1, NDST1, RAB34, IFT172, GAS1, KIF7, GLI1
GOTERM_BP_ALL	GO:0007612~learning	17	1.73824	0.0148721	GABRB3, NTRK2, BRSK1, ABCC8, ADCY3, NRXN2, OPRK1, TSC1, DBH, CACNA1E, C1QL1, GRIN2A, PRKAR2B, CHST10, SYNPO, SHANK2, SHANK1
GOTERM_BP_ALL	GO:0007160~cell-matrix adhesion	19	1.94274	0.0149399	GSK3B, DUSP3, LRP1, ANXA2, ACTN2, PXN, FAM107A, TSC1, PTPRK, ADAMTS12, PCSK5, ACTG1, COL5A3, ENPP2, VWA2, MADCAM1, WDPCP, EMILIN1, CCL21A
GOTERM_BP_ALL	GO:0048706~embryonic skeletal system development	14	1.43149	0.0151587	TBX1, OSR1, WNT5A, WDR19, SOX11, FUZ, PCSK5, EXT1, BMP4, NDST1, ZEB1, LHX1, GAS1, FGFR2
GOTERM_BP_ALL	GO:0002790~peptide secretion	34	3.47648	0.0154519	CHRM3, MIDN, RAB3A, LRP1, GRP, RAB3D, HFE, CACNA1D, AKAP5, CACNA1E, OSBP, ADORA1, ANKRD1, JAK2, SOX4, GPR39, KCNJ11, RSAD2, NOS2, RASL10B, PRKCB, ABCC8, PDE4C, RFX3, HNF1B, GCK, RCN3, KLF7, PEX5L, VSNL1, CLCF1, GNAQ, RAB34, PRKD1
GOTERM_BP_ALL	GO:1901699~cellular response to nitrogen compound	53	5.41922	0.0154713	GABRB3, RYR1, GSK3B, CHRM3, PIK3CG, ACTG1, SLC22A12, CSRP3, PIP4K2A, JAK2, KLF11, PRKCB, ACTN2, APLP1, ADIPOQ, HPCAL1, SPIDR, SIRT2, ZEB1, PIK3CA, KCNQ3, MZB1, VWA2, PRKD1, SOS2, TRUB1, GRIA1, COLEC12, LRP1, PXN, PIK3R2, AKAP6, PSEN1, FOXO3, HDAC9, ZFP36L1, GLRA1, MAPK8, GRIN2A, CCL2, SH3BP4, FYN, SHOC2, NTRK2, STAT5B, KCNJ11, BCL11A, GCK, BMP4, GRIN3B, GNAQ, RGS10, ECHDC3
GOTERM_BP_ALL	GO:0030832~regulation of actin filament length	18	1.84049	0.0155814	FHOD3, CYFIP2, PLEKHG2, ACTN2, TPM1, PIK3R2, SPTB, PIK3CA, BIN1, CFL2, NCK2, SPIRE1, PFN4, HCLS1, RICTOR, SNX9, CCL21A, ARPIN
GOTERM_BP_ALL	GO:0098727~maintenance of cell number	18	1.84049	0.0155814	SMARCE1, TBX1, YAP1, ZHX2, HNF1B, SMC5, FOXO3, DLL1, SMARCA2, PAX2, ACTG1, SMARCA4, INSL6, MAPK8, CDH2, BCL7A, MECOM, SOX4
GOTERM_BP_ALL	GO:0045686~negative regulation of glial cell differentiation	6	0.613497	0.015672	BMP4, NTRK3, MBD1, ID2, SIRT2, DLL3
GOTERM_BP_ALL	GO:0002828~regulation of type 2 immune response	6	0.613497	0.015672	IL4, IL33, NDFIP1, RSAD2, CLCF1, GATA3
GOTERM_BP_ALL	GO:0048710~regulation of astrocyte differentiation	6	0.613497	0.015672	BIN1, CLCF1, NTRK3, MBD1, ID2, DLL3
GOTERM_BP_ALL	GO:0031294~lymphocyte costimulation	6	0.613497	0.015672	IL4, CD274, EFNB3, CCL19, LILRB4A, CCL21A
GOTERM_BP_ALL	GO:0048645~animal organ formation	9	0.920245	0.0157538	TBX1, EXT1, BMP4, WNT5A, GATA6, FGF1, FGFR4, FGFR2, PAX2
GOTERM_BP_ALL	GO:0032024~positive regulation of insulin secretion	12	1.22699	0.0157647	GPR39, CHRM3, VSNL1, LRP1, PRKCB, ABCC8, GNAQ, OSBP, CACNA1D, JAK2, SOX4, GCK
GOTERM_BP_ALL	GO:1900271~regulation of long-term synaptic potentiation	8	0.817996	0.0157928	IGSF11, GSK3B, RAB3A, FAM107A, ADORA1, AKAP5, PTPN5, SHISA7
GOTERM_BP_ALL	GO:0051480~regulation of cytosolic calcium ion concentration	29	2.96524	0.0159032	RYR1, CEMIP, LRP1, CACNA1D, AKAP6, AKAP5, CACNA1E, PIK3CG, GRIN2A, SV2B, ADORA1, PLCE1, FYN, CCL19, JAK2, SYNPO, CCL21A, PRKG1, GPR39, FZD2, GP1BB, WNT5A, EPOR, GCK, BMP4, CNOT6, FXYD1, ACKR3, PRKD1
GOTERM_BP_ALL	GO:1901653~cellular response to peptide	28	2.86299	0.0160192	GRIA1, GSK3B, LRP1, PXN, PIK3R2, PSEN1, FOXO3, HDAC9, ZFP36L1, SLC22A12, CSRP3, CCL2, PIP4K2A, SHOC2, FYN, JAK2, KLF11, STAT5B, ACTN2, PRKCB, ADIPOQ, GCK, PIK3CA, MZB1, ECHDC3, VWA2, PRKD1, SOS2
GOTERM_BP_ALL	GO:0006941~striated muscle contraction	16	1.63599	0.0160481	RYR1, KCNJ5, TPM1, STAC3, CACNA1D, ATP2A1, AKAP6, CSRP3, SGCD, PIK3CA, BIN1, TNNT3, FXYD1, ADORA1, PRKD1, DSC2
GOTERM_BP_ALL	GO:0050796~regulation of insulin secretion	19	1.94274	0.01617	GPR39, CHRM3, MIDN, KCNJ11, LRP1, NOS2, PRKCB, ABCC8, PDE4C, RFX3, CACNA1D, CACNA1E, GCK, KLF7, VSNL1, GNAQ, OSBP, JAK2, SOX4
GOTERM_BP_ALL	GO:0014070~response to organic cyclic compound	70	7.15746	0.0161869	FOXA1, GABRB3, RYR1, GSK3B, RNF14, FAM107A, PYGM, CLDN1, LIPA, IFIT3, PIK3CG, ACTG1, GPI1, ZFP36, NAGLU, ADORA1, JAK2, NCOA1, PRMT2, IGFBP4, PRKCB, APLP1, ADIPOQ, HPCAL1, HCFC2, SPIDR, SIRT2, PIK3CA, NPC1, KCNQ3, PELI1, PRKD1, BIRC2, TRUB1, YAP1, GRIA1, COLEC12, CEBPA, URI1, GRAMD1A, GATA6, CREM, ADCY3, GSTT1, AKAP6, ASCL1, FOXO3, ZFP36L1, STRN3, RXRA, KCNMB1, CCL2, MBP, SLIT3, NTRK2, STAT5B, KCN…
GOTERM_BP_ALL	GO:0001890~placenta development	17	1.73824	0.0162112	FBN2, NCOA1, RTL1, CEBPA, TCF23, VASH1, EPOR, PGF, ZFP36L1, SYDE1, MC2R, KRT19, HECTD1, RXRA, HEY1, FGFR2, BIRC2
GOTERM_BP_ALL	GO:0007179~transforming growth factor beta receptor signaling pathway	17	1.73824	0.0162112	FBN2, RYR1, SMAD4, LRP1, ONECUT2, PXN, PTPRK, LRRC32, SPRED3, CLDN5, DAB2, BAMBI, ADAMTSL2, NKX2-1, CCL2, EMILIN1, SKIL
GOTERM_BP_ALL	GO:0050954~sensory perception of mechanical stimulus	24	2.45399	0.0162351	TMC1, TBX1, CEMIP, SRRM4, RAB3A, TSHZ3, ATP8B1, WFS1, HPN, MYO7B, USH1C, CACNA1D, AQP4, NAV2, KCNMA1, KCNQ3, OTOG, PIEZO2, SNAI2, OTOF, MBP, FYN, ASIC2, CCDC50
GOTERM_BP_ALL	GO:1902589~single-organism organelle organization	108	11.0429	0.0162708	FHOD3, CYFIP2, CEP126, RAB3A, GDA, IFT172, FAM107A, SMC5, ACTG1, SYDE1, CFL2, DPF1, DPYSL3, DPF3, SYNPO, ARPIN, ACTN2, TPM1, MYO7B, RFX3, TSC1, TMEM80, KRT9, CLIP3, ARMC2, IFT81, BIN1, RAB34, PFN4, WDPCP, TNIK, PRKD1, FAM161B, FSCN2, PXN, PIK3R2, CNN2, CNN1, KIF3A, SNX9, MYH11, STXBP6, CCL21A, ATP6V0A1, KCNF1, SMAD4, FER1L5, PRRT2, ANKRD23, FUZ, KLHL24, SMARCA2, SMARCA4, CCDC88A, PEX5L, MYO5B, SP…
GOTERM_BP_ALL	GO:0006950~response to stress	220	22.4949	0.0163107	DIXDC1, AQP4, SMC5, IFIT1, ZFYVE1, CLDN1, LIPA, IFIT3, IFIT2, NDST1, DPF1, DPYSL3, CREB3L2, DPF3, SOX4, HABP2, FAAP100, CHID1, ENTPD1, PRKCH, RSAD2, DAPK1, CIRBP, HCFC2, PLPP6, FNDC4, FNDC1, PRKD1, MTMR3, GATA6, PIK3R2, GATA3, ADAMTS12, PIK3R6, KLK7, GRIN2A, ADAMTS13, KCNMB1, CCL21A, STAT5B, GPR17, FER1L5, NDFIP1, ZFP516, FZD6, FZD8, ERLIN2, SMARCA2, SMARCA4, GADD45G, FOSL2, NET1, EXT1, ID2, SNAI…
GOTERM_BP_ALL	GO:0031279~regulation of cyclase activity	7	0.715746	0.016395	RD3, MAPK8, NOS2, PALM, ADCY3, CACNA1D, AKAP5
GOTERM_BP_ALL	GO:0050918~positive chemotaxis	7	0.715746	0.016395	BMP4, CNOT6, LRP1, NTRK3, WNT5A, CCL21A, PGF
GOTERM_BP_ALL	GO:0071625~vocalization behavior	5	0.511247	0.0168547	EXT1, NRXN2, NEUROG1, SHANK2, SHANK1
GOTERM_BP_ALL	GO:0072215~regulation of metanephros development	5	0.511247	0.0168547	YAP1, BMP4, ADIPOQ, HNF1B, PAX2
GOTERM_BP_ALL	GO:1903829~positive regulation of cellular protein localization	28	2.86299	0.017147	YAP1, GSK3B, CEMIP, LRP1, HFE, PIK3R2, AKAP5, PSEN1, KIF3A, CCL2, FYN, JAK2, SMAD4, KCNJ11, WNT3A, HPCAL1, STAC3, CLIP3, BMP4, CCDC88A, DAB2, PIK3CA, CAMK4, RAB34, MYO5B, HCLS1, PRKD1, PTPN5
GOTERM_BP_ALL	GO:0006898~receptor-mediated endocytosis	23	2.35174	0.0171787	GRIA1, LRP1, ANXA2, WNT3A, HFE, ADIPOQ, LILRB4A, DLL1, ACTG1, IL4, CACNG7, DAB2, CACNG8, BIN1, KIF3A, SDC1, ACKR3, SNX9, CCL19, SNCB, CACNG3, PTPN5, CCL21A
GOTERM_BP_ALL	GO:0050772~positive regulation of axonogenesis	11	1.12474	0.0171886	NTRK2, GSK3B, DSCAM, LRP1, WNT3A, BCL11A, NTRK3, MYO5B, DIXDC1, MAP3K13, SKIL
GOTERM_BP_ALL	GO:0006029~proteoglycan metabolic process	10	1.02249	0.0173484	EXT1, CHST9, NDST1, NAGLU, CHST10, FAM20B, CHSY3, ADAMTS12, HS3ST4, HS3ST2
GOTERM_BP_ALL	GO:0051964~negative regulation of synapse assembly	4	0.408998	0.0174016	GSK3B, WNT5A, SLIT1, MDGA1
GOTERM_BP_ALL	GO:0072160~nephron tubule epithelial cell differentiation	4	0.408998	0.0174016	YAP1, LHX1, OSR1, PAX2
GOTERM_BP_ALL	GO:0032102~negative regulation of response to external stimulus	27	2.76074	0.0175575	RTN4R, GATA3, SIGLECE, ZFP36, NLRP6, MMP28, SLIT1, ADORA1, PRKG1, CHID1, GPR17, ST6GAL1, SEMA6A, NDFIP1, DUSP3, ANXA2, WNT3A, SEMA4C, WNT5A, ADIPOQ, KREMEN1, SEMA4G, LILRB4A, IL4, FNDC4, TMX1, SNAI2
GOTERM_BP_ALL	GO:0010719~negative regulation of epithelial to mesenchymal transition	6	0.613497	0.0176402	SPRED3, FOXA1, HPN, NKX2-1, FUZ, GATA3
GOTERM_BP_ALL	GO:0048799~animal organ maturation	6	0.613497	0.0176402	EXT1, RYR1, ZBTB16, GATA3, ADAMTS12, PAX2
GOTERM_BP_ALL	GO:0048489~synaptic vesicle transport	17	1.73824	0.0176417	RAB3A, PRRT2, DOC2A, PRKCB, CADPS, PSEN1, CACNA1E, ACTG1, TRIM9, SYDE1, SV2B, BIN1, MYO5B, OTOF, SNX9, SNCB, FGFR2
GOTERM_BP_ALL	GO:0097480~establishment of synaptic vesicle localization	17	1.73824	0.0176417	RAB3A, PRRT2, DOC2A, PRKCB, CADPS, PSEN1, CACNA1E, ACTG1, TRIM9, SYDE1, SV2B, BIN1, MYO5B, OTOF, SNX9, SNCB, FGFR2
GOTERM_BP_ALL	GO:1903076~regulation of protein localization to plasma membrane	12	1.22699	0.0176576	CLIP3, CSRP3, DAB2, HECTD1, KCNJ11, LRP1, WNT3A, MYO5B, STAC3, PIK3R2, AKAP5, ACTG1
GOTERM_BP_ALL	GO:0061205~paramesonephric duct development	3	0.306748	0.0176674	LHX1, GREB1L, PAX2
GOTERM_BP_ALL	GO:0060012~synaptic transmission, glycinergic	3	0.306748	0.0176674	SLC6A5, GLRA1, SLC7A10
GOTERM_BP_ALL	GO:0071822~protein complex subunit organization	80	8.17996	0.0177363	FHOD3, CYFIP2, RYR1, COL18A1, FKBP10, GSK3B, RAB3A, KCNC1, COL14A1, GDA, FAM107A, AQP4, MED16, CLINT1, CLDN1, PCSK5, TRIM9, CFL2, NCK2, EMILIN1, SOST, ARPIN, APC2, PLEKHG2, ANXA2, ACTN2, TPM1, KCTD1, P3H4, HNF1B, SPTB, SPIDR, TIRAP, SIRT2, CLIP3, MMP11, RP1, PIK3CA, BIN1, PXDN, KCNQ3, MZB1, HCLS1, PFN4, MAPRE3, PRKD1, KCTD15, BIRC2, CEBPA, FOXC1, DNAH2, ATL1, PIK3R2, ADAMTS12, MAPK8, KCNV2, NLRP6…
GOTERM_BP_ALL	GO:0001666~response to hypoxia	26	2.65849	0.0177929	RYR1, GATA6, PYGM, HIF3A, FOXO3, NDRG1, ZFP36L1, KCNMB1, ADORA1, CCL2, SOX4, ARNT2, EGLN3, SMAD4, KCNJ11, NOS2, PRMT2, ADIPOQ, NGB, PGF, SIRT2, FOSL2, FNDC1, KCNMA1, BIRC2, FGFR2
GOTERM_BP_ALL	GO:0016358~dendrite development	23	2.35174	0.0178586	GSK3B, NUMBL, DSCAM, KIDINS220, BCL11A, WNT5A, AKAP5, PSEN1, FSTL4, ARHGAP33, KLF7, MAPK8, MYO5B, PALM, FLRT1, NCK2, SPIRE1, DIP2A, FYN, TNIK, ZFP212, PRKG1, SHANK1
GOTERM_BP_ALL	GO:1903827~regulation of cellular protein localization	42	4.29448	0.0179872	YAP1, GSK3B, CEMIP, LRP1, HFE, PIK3R2, AKAP5, PSEN1, ACTG1, CSRP3, HECTD1, SH3TC2, CDH2, KIF3A, SUFU, CCL2, FYN, EMILIN1, JAK2, LZTS2, SMAD4, KCNJ11, ACTN2, WNT3A, ADIPOQ, HPCAL1, STAC3, LILRB4A, SPIDR, SHISA7, CLIP3, BMP4, CCDC88A, DAB2, LATS2, PIK3CA, CAMK4, RAB34, MYO5B, HCLS1, PRKD1, PTPN5
GOTERM_BP_ALL	GO:0043161~proteasome-mediated ubiquitin-dependent protein catabolic process	31	3.16973	0.0180203	GSK3B, RNF14, HFE, FAF2, PSEN1, TRIM9, MAPK8, HECTD1, NAGLU, DNAJB9, UBXN7, KLHDC2, FBXW4, APC2, IL33, ANKIB1, FBXW11, WFS1, KLHL3, ERLIN2, SIRT2, RNF144A, RNF145, RNF144B, DAB2, WAC, PELI1, TRIB2, RNF122, BIRC2, FBXL7
GOTERM_BP_ALL	GO:0036293~response to decreased oxygen levels	28	2.86299	0.0180405	RYR1, GATA6, PYGM, HIF3A, FOXO3, NDRG1, ZFP36L1, MAPK8, KCNMB1, ADORA1, CCL2, SOX4, ARNT2, EGLN3, SMAD4, KCNJ11, NOS2, PRMT2, ADIPOQ, NGB, TSC1, PGF, SIRT2, FOSL2, FNDC1, KCNMA1, BIRC2, FGFR2
GOTERM_BP_ALL	GO:0055023~positive regulation of cardiac muscle tissue growth	7	0.715746	0.0180614	TBX1, YAP1, GATA6, AKAP6, GLI1, FGFR2, TBX2
GOTERM_BP_ALL	GO:0043507~positive regulation of JUN kinase activity	7	0.715746	0.0180614	MAP4K2, WNT5A, FZD8, MAP3K10, CCL19, MAP3K13, TIRAP
GOTERM_BP_ALL	GO:1901888~regulation of cell junction assembly	11	1.12474	0.0182585	CLDN5, PRKCH, DUSP3, LRP1, FAM107A, ENPP2, SNAI2, TSC1, WDPCP, CLDN1, ACTG1
GOTERM_BP_ALL	GO:0035265~organ growth	18	1.84049	0.0183176	TBX1, YAP1, GSK3B, FOXC1, TENM4, COL14A1, GATA6, AKAP6, GLI1, FGF1, DLL1, TBX2, FOSL2, EXT1, AKAP13, RXRA, FGFR2, PRKG1
GOTERM_BP_ALL	GO:1900182~positive regulation of protein localization to nucleus	13	1.32924	0.0187063	YAP1, SMAD4, HFE, PIK3R2, AKAP5, PSEN1, BMP4, DAB2, HCLS1, FYN, PRKD1, JAK2, PTPN5
GOTERM_BP_ALL	GO:0008154~actin polymerization or depolymerization	19	1.94274	0.0188545	FHOD3, CYFIP2, PLEKHG2, ACTN2, TPM1, FAM107A, PIK3R2, SPTB, PIK3CA, BIN1, CFL2, NCK2, SPIRE1, PFN4, HCLS1, RICTOR, SNX9, CCL21A, ARPIN
GOTERM_BP_ALL	GO:0010038~response to metal ion	29	2.96524	0.0189091	GABRB3, GRIA1, RYR1, GSK3B, CEBPA, KCNC1, HFE, AKAP5, CLDN1, KHK, GPI1, GLRA1, GRIN2A, MAPK8, ADAMTS13, KCNMB1, KCNMB2, GPR39, ABCC8, SLC30A4, WNT5A, HPCAL1, GATM, NPC1, SLFN14, ID2, KCNMA1, KCNQ3, SDC1
GOTERM_BP_ALL	GO:0034341~response to interferon-gamma	15	1.53374	0.0189234	GCH1, NOS2, DAPK1, ATL1, WNT5A, AQP4, CLDN1, ACTG1, ADAMTS13, CCL2, CD47, CCL19, JAK2, SLC22A21, CCL21A
GOTERM_BP_ALL	GO:0060271~cilium assembly	27	2.76074	0.0190169	YAP1, CEP126, GSK3B, ZFP423, DNAH2, ONECUT2, IFT172, ABLIM3, KIF3A, CC2D2A, KCNF1, WDR19, RFX3, FUZ, TTC39C, TMEM80, WDR11, CCDC88A, ARMC2, RP1, IFT43, IFT81, RAB34, CCDC42, WDPCP, DNAL1, SPACA9
GOTERM_BP_ALL	GO:0007599~hemostasis	16	1.63599	0.0191354	ENTPD1, ANXA2, GP1BB, WNT3A, FZD6, F13A1, LILRB4A, PAPSS2, ADAMTS13, TMX1, GNAQ, PDPN, EMILIN1, JAK2, HABP2, PRKG1
GOTERM_BP_ALL	GO:0030003~cellular cation homeostasis	46	4.70348	0.0193782	RYR1, CEMIP, LRP1, HFE, CACNA1D, AKAP6, ATP2A1, PYGM, AKAP5, PSEN1, CACNA1E, PIK3CG, CSRP3, GRIN2A, NAGLU, SV2B, SLC39A6, ADORA1, PLCE1, CCL2, FYN, CCL19, JAK2, SYNPO, CNNM4, CCL21A, PRKG1, ATP6V0A1, GPR39, SMAD4, NDFIP1, FZD2, GP1BB, WFS1, PRKCB, WNT5A, ATP1B2, S100B, EPOR, GCK, BMP4, CNOT6, KCNMA1, FXYD1, ACKR3, PRKD1
GOTERM_BP_ALL	GO:0030177~positive regulation of Wnt signaling pathway	14	1.43149	0.0193964	YAP1, CSNK1G3, WNT3A, MBD2, WNT5A, DIXDC1, SMARCA4, DAB2, ADGRA2, BAMBI, ROR2, LGR6, SOX4, FGFR2
GOTERM_BP_ALL	GO:0050806~positive regulation of synaptic transmission	26	2.65849	0.0194813	GRIA1, GSK3B, DOC2A, TSHZ3, FAM107A, AKAP5, PSEN1, SLC7A10, SYDE1, CACNG7, GRIN2A, CACNG8, EFNB3, ADORA1, KISS1R, CCL2, CACNG3, NTRK2, MPP2, S100B, SHISA7, IGSF11, ROR2, PTPN5, SHANK2, SHANK1
GOTERM_BP_ALL	GO:0006873~cellular ion homeostasis	47	4.80573	0.0195359	RYR1, CEMIP, LRP1, HFE, CACNA1D, AKAP6, ATP2A1, PYGM, AKAP5, PSEN1, CACNA1E, PIK3CG, CSRP3, GRIN2A, NAGLU, SV2B, SLC39A6, ADORA1, PLCE1, CCL2, FYN, CCL19, JAK2, SYNPO, CNNM4, CCL21A, PRKG1, ATP6V0A1, GPR39, SMAD4, NDFIP1, FZD2, GP1BB, WFS1, PRKCB, WNT5A, ATP1B2, S100B, EPOR, GCK, BMP4, CNOT6, KCNMA1, FXYD1, ACKR3, PRKD1, XPR1
GOTERM_BP_ALL	GO:0048339~paraxial mesoderm development	5	0.511247	0.0195386	YAP1, FOXC1, WNT3A, WNT5A, DLL3
GOTERM_BP_ALL	GO:0036303~lymph vessel morphogenesis	5	0.511247	0.0195386	CCBE1, FOXC1, FLT4, PDPN, VASH1
GOTERM_BP_ALL	GO:0035994~response to muscle stretch	5	0.511247	0.0195386	GPI1, CSRP3, PIK3CA, ANKRD23, ANKRD1
GOTERM_BP_ALL	GO:0048485~sympathetic nervous system development	5	0.511247	0.0195386	SOX11, GATA3, ASCL1, GFRA3, SOX4
GOTERM_BP_ALL	GO:0001707~mesoderm formation	9	0.920245	0.0196294	KDM6B, GPI1, BMP4, FOXC1, POFUT2, WNT3A, WNT5A, FGFR2, PAX2
GOTERM_BP_ALL	GO:0016079~synaptic vesicle exocytosis	9	0.920245	0.0196294	TRIM9, SYDE1, PRRT2, RAB3A, SV2B, DOC2A, CADPS, OTOF, PSEN1
GOTERM_BP_ALL	GO:0042493~response to drug	6	0.613497	0.019765	GABRB3, PRKAR2B, ATP8B1, SUFU, CLDN1, PTPN5
GOTERM_BP_ALL	GO:0050921~positive regulation of chemotaxis	15	1.53374	0.0197992	CSF1R, DSCAM, NTRK3, WNT5A, CXCL14, TIRAP, PGF, IL4, CNOT6, SNAI2, CCL2, ZFP580, PRKD1, CCL19, CCL21A
GOTERM_BP_ALL	GO:1903169~regulation of calcium ion transmembrane transport	15	1.53374	0.0197992	TMC1, GPR39, CEMIP, HPCAL1, STAC3, CACNA1D, ATP2A1, AKAP6, AKAP5, PIK3CG, CBARP, TSPAN13, BIN1, FYN, PRKD1
GOTERM_BP_ALL	GO:1903533~regulation of protein targeting	18	1.84049	0.0198175	SMAD4, CEMIP, LRP1, HFE, HPCAL1, PIK3R2, AKAP5, PSEN1, BMP4, DAB2, SUFU, CCL2, HCLS1, FYN, EMILIN1, PRKD1, JAK2, PTPN5
GOTERM_BP_ALL	GO:0085029~extracellular matrix assembly	7	0.715746	0.0198402	FKBP10, SMAD4, PXDN, MYH11, LAMB1, EMILIN1, THSD4
GOTERM_BP_ALL	GO:0010543~regulation of platelet activation	7	0.715746	0.0198402	TMX1, GP1BB, GNAQ, PDPN, EMILIN1, JAK2, PRKG1
GOTERM_BP_ALL	GO:0043170~macromolecule metabolic process	471	48.1595	0.019844	CYFIP2, TRIO, MYT1L, IFT172, PWWP2B, EHMT1, SMC5, ADARB1, DCAF5, ADARB2, LIPA, ELK4, ZFYVE28, NDST1, LSM11, SOX17, MSANTD1, LIPG, CREB3L2, PLCE1, BBX, DIP2A, ZFP282, PKNOX2, CCBE1, RBFOX1, PRKCH, DAPK1, PRKCB, RFX3, SOX11, HCFC2, CLDN5, BIN1, RABL3, PIH1D2, PRKD1, RNF122, URI1, MTMR3, HPN, GATA6, GATA3, ADAMTS12, ADAMTS15, GRIN2A, ADAMTS13, PRKAR2B, ADAMTS19, RNF215, CHST10, NKX2-1, CCL21A, ZBTB7…
GOTERM_BP_ALL	GO:0007162~negative regulation of cell adhesion	25	2.55624	0.0200746	CD274, LRP1, HFE, FAM107A, ZFP608, LRRC32, ENPP2, SPOCK1, MBP, JAK2, CCL21A, PRKG1, NDFIP1, DUSP3, DSCAM, BTN1A1, SPRY4, ADIPOQ, LAMB1, LILRB4A, IL4, BMP4, TMX1, PELI1, SNAI2
GOTERM_BP_ALL	GO:0031331~positive regulation of cellular catabolic process	28	2.86299	0.0202176	GSK3B, LRP1, RNF14, ECSCR, PSEN1, FOXO3, ZFP36L1, ZFP36, MAPK8, BAG2, PIP4K2A, SH3BP4, SNX9, IL33, ANKIB1, DAPK1, TSC1, GCK, SIRT2, TPCN1, RNF144A, IL4, RNF144B, DAB2, CCNY, WAC, PRKD1, TRIB2
GOTERM_BP_ALL	GO:0001938~positive regulation of endothelial cell proliferation	11	1.12474	0.0205439	BMP4, POLD4, COL18A1, EGFL7, FLT4, WNT5A, CCL2, ZFP580, RICTOR, PRKD1, PGF
GOTERM_BP_ALL	GO:2000045~regulation of G1/S transition of mitotic cell cycle	15	1.53374	0.0207053	SMARCE1, KLF11, PRMT2, FAM107A, SMARCA2, ACTG1, SMARCA4, LSM11, BCL7A, NACC2, ID2, DPF1, PDPN, WAC, DPF3
GOTERM_BP_ALL	GO:0051101~regulation of DNA binding	12	1.22699	0.0208072	MAPK8, FOXC1, ID2, SOX11, MSX1, PSEN1, GATA3, JAK2, HCFC2, SIRT2, ZBTB7C, SMARCA4
GOTERM_BP_ALL	GO:0043588~skin development	26	2.65849	0.0208261	YAP1, RYR1, FOXC1, GATA6, PSEN1, CLDN1, DLL1, BARX2, NAGLU, SUFU, MADCAM1, EDARADD, SMAD4, PRKCH, WNT5A, FZD6, FUZ, LSR, KRT9, FOSL2, SMARCA4, EXT1, LATS2, COL5A1, KRT14, FGFR2
GOTERM_BP_ALL	GO:0019538~protein metabolic process	279	28.5276	0.02091	CYFIP2, TRIO, IFT172, DIXDC1, EHMT1, SMC5, ZDHHC8, ADARB1, DCAF5, LIPA, ZFYVE28, TIAL1, NDST1, SOX17, ANPEP, LIPG, PLCE1, DIP2A, SOX4, HABP2, FAAP100, CCBE1, ALG8, ST6GAL1, PRKCH, ST6GAL2, DAPK1, PRKCB, ENTPD5, P3H2, CIRBP, P3H4, PLPP6, GAREM1, FNDC1, CCNY, BIN1, RABL3, KCNQ3, PRKD1, ALPK2, TRIB2, RNF122, NUMBL, MTMR3, HPN, PIK3R2, ADAMTS12, PIK3R6, KLK7, ADAMTS15, GRIN2A, ADAMTS13, PRKAR2B, ADAM…
GOTERM_BP_ALL	GO:0051726~regulation of cell cycle	64	6.54397	0.0210156	FOXA1, FAM107A, SMC5, ADARB1, PTPRK, GLI1, ACTG1, RXFP3, LSM11, MECOM, BCL7A, DPF1, KIF13A, DPF3, KLF11, DUSP3, PRMT2, WNT5A, CIRBP, TSC1, VASH1, CGRRF1, SIRT2, RHOB, LATS2, CCNY, BIN1, WAC, GAS1, MAPRE3, PLPP2, BIRC2, BRSK1, CSF1R, CEBPA, FOXC1, ASAH2, FOXG1, GATA3, ASCL1, ZFP36L1, MAPK8, NACC2, PDPN, MSX1, SKIL, TBX1, SMARCE1, STAT5B, NEK9, SLF2, WFS1, CABLES1, SMARCA2, TBX2, GADD45G, SMARCA4, …
GOTERM_BP_ALL	GO:0001936~regulation of endothelial cell proliferation	14	1.43149	0.0213201	COL18A1, EGFL7, FLT4, WNT5A, DBH, VASH1, PGF, BMP4, POLD4, KRIT1, CCL2, ZFP580, RICTOR, PRKD1
GOTERM_BP_ALL	GO:1902548~negative regulation of cellular response to vascular endothelial growth factor stimulus	4	0.408998	0.0214364	SEMA6A, ADGRA2, EMILIN1, ADAMTS12
GOTERM_BP_ALL	GO:0072172~mesonephric tubule formation	4	0.408998	0.0214364	OSR1, HNF1B, GATA3, PAX2
GOTERM_BP_ALL	GO:2001046~positive regulation of integrin-mediated signaling pathway	4	0.408998	0.0214364	DAB2, LAMB1, PCSK5, LIMS2
GOTERM_BP_ALL	GO:0031960~response to corticosteroid	17	1.73824	0.0216419	GSK3B, ADIPOQ, FAM107A, FOXO3, FBXO32, CLDN1, ZFP36L1, FOSL2, SOX30, BMP4, ZFP36, RXRA, PIK3CA, CCL2, SDC1, SLIT3, JAK2
GOTERM_BP_ALL	GO:0045471~response to ethanol	15	1.53374	0.0216422	ST6GAL1, PRKCB, ADIPOQ, OPRK1, DBH, CLDN1, CLDN5, GLRA1, GRIN2A, KCNMB1, ALDH1A1, CCL2, FYN, FGFR2, BIRC2
GOTERM_BP_ALL	GO:0016070~RNA metabolic process	236	24.1309	0.0216541	MYT1L, IFT172, PWWP2B, ZFP608, EHMT1, ADARB1, ADARB2, ELK4, LSM11, SOX17, MSANTD1, DPF1, CREB3L2, BBX, DPF3, ZFP282, SOX4, PKNOX2, ZFP974, RBFOX1, SRRM4, PRKCH, PRKCB, CIRBP, ZFP619, RFX3, SOX11, HNF1B, HCFC2, BIN1, PIH1D2, PRKD1, TRIB2, ZFP865, URI1, TSHZ3, FOXG1, TSHZ2, HPN, GATA6, ZFP629, PIK3R2, GATA3, PCBP3, MIER2, NKX2-1, ZBTB7C, STAT5B, FZD2, BCL11A, ZFP516, FZD6, ERLIN2, MEX3D, SMARCA2, P…
GOTERM_BP_ALL	GO:0030901~midbrain development	7	0.715746	0.0217345	NDST1, WNT3A, FZD6, WNT5A, DVL3, MSX1, FGFR2
GOTERM_BP_ALL	GO:0032434~regulation of proteasomal ubiquitin-dependent protein catabolic process	13	1.32924	0.0217595	IL33, GSK3B, ANKIB1, RNF14, HFE, PSEN1, SIRT2, RNF144A, RNF144B, DAB2, MAPK8, WAC, TRIB2
GOTERM_BP_ALL	GO:0071346~cellular response to interferon-gamma	13	1.32924	0.0217595	NOS2, DAPK1, ATL1, WNT5A, AQP4, CLDN1, ACTG1, ADAMTS13, CCL2, CD47, CCL19, JAK2, CCL21A
GOTERM_BP_ALL	GO:0043254~regulation of protein complex assembly	36	3.68098	0.0218261	FHOD3, CYFIP2, GSK3B, CEBPA, RAB3A, GDA, PIK3R2, MED16, PCSK5, TRIM9, MAPK8, NCK2, RICTOR, SNX9, SOST, STXBP6, CCL21A, ARPIN, PRRT2, SLF2, PLEKHG2, TPM1, HNF1B, SPTB, SPIDR, TIRAP, SIRT2, CLIP3, ATAT1, BIN1, SPIRE1, PFN4, HCLS1, MAPRE3, PRKD1, BIRC2
GOTERM_BP_ALL	GO:0045936~negative regulation of phosphate metabolic process	35	3.57873	0.0218418	RD3, URI1, MIDN, HPN, PIK3R2, ADARB1, AKAP5, PSEN1, ACTG1, ZFYVE28, SPRED3, NLRP6, MECOM, PRKAR2B, PALM, NCK2, EMILIN1, PRKG1, PPP1R26, ENTPD1, SMAD4, GCKR, PRKCH, SEMA6A, DUSP3, NTRK3, SPRY4, ADIPOQ, LILRB4A, DUSP26, SIRT2, GADD45G, DAB2, LATS2, GNAQ
GOTERM_BP_ALL	GO:0010563~negative regulation of phosphorus metabolic process	35	3.57873	0.0218418	RD3, URI1, MIDN, HPN, PIK3R2, ADARB1, AKAP5, PSEN1, ACTG1, ZFYVE28, SPRED3, NLRP6, MECOM, PRKAR2B, PALM, NCK2, EMILIN1, PRKG1, PPP1R26, ENTPD1, SMAD4, GCKR, PRKCH, SEMA6A, DUSP3, NTRK3, SPRY4, ADIPOQ, LILRB4A, DUSP26, SIRT2, GADD45G, DAB2, LATS2, GNAQ
GOTERM_BP_ALL	GO:0090183~regulation of kidney development	8	0.817996	0.0218759	YAP1, BMP4, LHX1, OSR1, ADIPOQ, HNF1B, GATA3, PAX2
GOTERM_BP_ALL	GO:1902305~regulation of sodium ion transmembrane transport	8	0.817996	0.0218759	GRP, OSR1, FXYD1, FXYD7, KLHL24, ATP1B2, FXYD5, FGF12
GOTERM_BP_ALL	GO:0009948~anterior/posterior axis specification	8	0.817996	0.0218759	TDRD1, BMP4, SMAD4, HEY1, LHX1, WNT5A, NEUROG1, ETS2
GOTERM_BP_ALL	GO:0030166~proteoglycan biosynthetic process	8	0.817996	0.0218759	EXT1, CHST9, NDST1, CHST10, FAM20B, CHSY3, HS3ST4, HS3ST2
GOTERM_BP_ALL	GO:1904752~regulation of vascular associated smooth muscle cell migration	6	0.613497	0.0220508	DOCK4, LRP1, TPM1, ADIPOQ, PCSK5, PRKG1
GOTERM_BP_ALL	GO:0001505~regulation of neurotransmitter levels	18	1.84049	0.0222413	NTRK2, BRSK1, RAB3A, PRRT2, DOC2A, PRKCB, ABCC8, CADPS, NRXN2, DBH, PSEN1, SNCAIP, CACNA1E, SLC6A5, TRIM9, SYDE1, SV2B, OTOF
GOTERM_BP_ALL	GO:0007269~neurotransmitter secretion	14	1.43149	0.0223337	BRSK1, RAB3A, PRRT2, DOC2A, PRKCB, ABCC8, CADPS, NRXN2, PSEN1, CACNA1E, TRIM9, SYDE1, SV2B, OTOF
GOTERM_BP_ALL	GO:2000311~regulation of AMPA receptor activity	5	0.511247	0.0224716	CACNG7, CACNG8, GSG1L, CACNG3, SHANK1
GOTERM_BP_ALL	GO:0010738~regulation of protein kinase A signaling	5	0.511247	0.0224716	PDE10A, ADIPOQ, PDE4A, AKAP6, AKAP5
GOTERM_BP_ALL	GO:1900746~regulation of vascular endothelial growth factor signaling pathway	5	0.511247	0.0224716	CCBE1, SEMA6A, ADGRA2, EMILIN1, DLL1
GOTERM_BP_ALL	GO:0001935~endothelial cell proliferation	15	1.53374	0.0226106	COL18A1, EGFL7, FLT4, WNT5A, DBH, VASH1, LIPA, PGF, BMP4, POLD4, KRIT1, CCL2, ZFP580, RICTOR, PRKD1
GOTERM_BP_ALL	GO:0071417~cellular response to organonitrogen compound	45	4.60123	0.0226119	GABRB3, GRIA1, RYR1, GSK3B, LRP1, PXN, AKAP6, PIK3R2, PSEN1, FOXO3, HDAC9, PIK3CG, ACTG1, ZFP36L1, SLC22A12, GLRA1, CSRP3, GRIN2A, CCL2, PIP4K2A, SH3BP4, SHOC2, FYN, JAK2, KLF11, NTRK2, STAT5B, KCNJ11, BCL11A, ACTN2, PRKCB, APLP1, ADIPOQ, HPCAL1, SPIDR, GCK, SIRT2, GRIN3B, ZEB1, PIK3CA, MZB1, ECHDC3, VWA2, PRKD1, SOS2
GOTERM_BP_ALL	GO:0071356~cellular response to tumor necrosis factor	18	1.84049	0.0231371	CEBPA, KCNJ11, ADIPOQ, GATA3, FOXO3, ADAMTS12, CLDN1, ST18, ZFP36L1, EXT1, ZFP36, ADAMTS13, ANKRD1, CCL2, CCL19, JAK2, CCL21A, BIRC2
GOTERM_BP_ALL	GO:0099643~signal release from synapse	14	1.43149	0.0233827	BRSK1, RAB3A, PRRT2, DOC2A, PRKCB, ABCC8, CADPS, NRXN2, PSEN1, CACNA1E, TRIM9, SYDE1, SV2B, OTOF
GOTERM_BP_ALL	GO:0034767~positive regulation of ion transmembrane transport	15	1.53374	0.0236111	GPR39, CEMIP, KCNC1, ACTN2, LRRC38, ACSL6, STAC3, OPRK1, CACNA1D, ATP2A1, AKAP6, AKAP5, ATP1B2, KCNMB1, FXYD1
GOTERM_BP_ALL	GO:1905207~regulation of cardiocyte differentiation	8	0.817996	0.0236189	BMP4, GSK3B, SMAD4, SOX17, WNT3A, COL14A1, AKAP6, DLL1
GOTERM_BP_ALL	GO:0032964~collagen biosynthetic process	8	0.817996	0.0236189	RCN3, BMP4, COL5A1, CCL2, P3H4, EMILIN1, MKX, FOSL2
GOTERM_BP_ALL	GO:1901016~regulation of potassium ion transmembrane transporter activity	7	0.715746	0.0237471	GRP, ACTN2, LRRC38, CACNA1D, AKAP6, KLHL24, ATP1B2
GOTERM_BP_ALL	GO:0050798~activated T cell proliferation	7	0.715746	0.0237471	IL4, STAT5B, CD274, BTN1A1, FYN, LRRC32, LILRB4A
GOTERM_BP_ALL	GO:0060421~positive regulation of heart growth	7	0.715746	0.0237471	TBX1, YAP1, GATA6, AKAP6, GLI1, FGFR2, TBX2
GOTERM_BP_ALL	GO:0030517~negative regulation of axon extension	7	0.715746	0.0237471	RTN4R, SEMA6A, WNT3A, SEMA4C, WNT5A, SLIT1, SEMA4G
GOTERM_BP_ALL	GO:0030258~lipid modification	20	2.04499	0.023806	MTMR3, PLPPR2, DGKB, PLPPR3, ADIPOQ, MBOAT1, MBOAT2, PIK3R2, CPT1C, PIK3CG, SGPP1, PLPP6, C1QTNF2, INPP5A, PIK3CA, PIP4K2A, HACL1, PLPP2, ACAD12, IP6K2
GOTERM_BP_ALL	GO:0060047~heart contraction	18	1.84049	0.0240196	POPDC2, KCNJ5, CHRM3, GCH1, TPM1, GATA6, CACNA1D, AKAP6, CACNA1E, EXT1, CSRP3, SGCD, PIK3CA, BIN1, FXYD1, ADORA1, JAK2, DSC2
GOTERM_BP_ALL	GO:0044711~single-organism biosynthetic process	82	8.38446	0.024115	GAL3ST1, PANK3, DGKB, DBH, DCAF5, FGF1, LIPA, PIK3CG, GPI1, NADK2, NDST1, C1QTNF2, OSBP, PALM, LIPG, SCD2, PIP4K2A, PLCE1, EMILIN1, PRKG1, GAMT, CHST9, ALG8, ENTPD1, PCYT1A, WNT5A, ADIPOQ, ACSL6, P3H4, SIRT2, RCN3, CYP2D22, PIK3CA, PPP1R3C, TMX1, ALDH1A1, CMPK2, ALDOC, B4GALT4, RD3, CEBPA, ASAH2, ADCY3, CACNA1D, ABHD6, AKAP5, PLD1, PAPSS2, SEC14L2, CHST10, ASPDH, CHST15, CCL2, CHSY3, APOB, IP6K2,…
GOTERM_BP_ALL	GO:0048260~positive regulation of receptor-mediated endocytosis	9	0.920245	0.0241399	IL4, DAB2, ANXA2, WNT3A, KIF3A, HFE, CCL19, PTPN5, CCL21A
GOTERM_BP_ALL	GO:0071407~cellular response to organic cyclic compound	43	4.39673	0.0242862	GABRB3, TRUB1, YAP1, GRIA1, FOXA1, RYR1, COLEC12, GSK3B, CEBPA, URI1, GRAMD1A, RNF14, FAM107A, ADCY3, AKAP6, FOXO3, PIK3CG, ACTG1, ZFP36L1, STRN3, ZFP36, RXRA, NAGLU, KCNMB1, CCL2, JAK2, NTRK2, KCNJ11, NOS2, PRMT2, APLP1, MBD2, ADIPOQ, FBXO32, SPIDR, ESR2, SIRT2, SMARCA4, BMP4, DAB2, NPC1, SNAI2, PRKD1
GOTERM_BP_ALL	GO:1905477~positive regulation of protein localization to membrane	12	1.22699	0.0243519	CLIP3, CEMIP, KCNJ11, PIK3CA, LRP1, WNT3A, MYO5B, HPCAL1, STAC3, CCL2, FYN, AKAP5
GOTERM_BP_ALL	GO:0048704~embryonic skeletal system morphogenesis	11	1.12474	0.0243532	TBX1, BMP4, NDST1, ZEB1, LHX1, OSR1, WDR19, GAS1, SOX11, FUZ, FGFR2
GOTERM_BP_ALL	GO:0032872~regulation of stress-activated MAPK cascade	19	1.94274	0.0244057	MAP4K2, DUSP3, FLT4, SEMA4C, WNT5A, DIXDC1, FZD8, OPRK1, TIRAP, GADD45G, BMP4, DAB2, MECOM, DVL3, MAP3K10, CCL19, TNIK, MAP3K13, CCL21A
GOTERM_BP_ALL	GO:0097305~response to alcohol	19	1.94274	0.0244057	ST6GAL1, GRAMD1A, PRKCB, ADIPOQ, OPRK1, DBH, CLDN1, SPIDR, LIPA, CLDN5, GLRA1, GRIN2A, KCNMB1, ALDH1A1, CCL2, FYN, ZFP212, FGFR2, BIRC2
GOTERM_BP_ALL	GO:0042306~regulation of protein import into nucleus	14	1.43149	0.0244678	SMAD4, LRP1, HFE, PIK3R2, AKAP5, PSEN1, BMP4, DAB2, SUFU, HCLS1, EMILIN1, PRKD1, JAK2, PTPN5
GOTERM_BP_ALL	GO:0045616~regulation of keratinocyte differentiation	6	0.613497	0.0245014	FOXC1, ZFP36, PRKCH, KRT36, SGPP1, ZFP36L1
GOTERM_BP_ALL	GO:0035883~enteroendocrine cell differentiation	6	0.613497	0.0245014	BMP4, CDH2, WNT5A, GATA6, RFX3, DLL1
GOTERM_BP_ALL	GO:0051150~regulation of smooth muscle cell differentiation	6	0.613497	0.0245014	BMP4, ZEB1, TSHZ3, HEY1, PRDM6, FGFR2
GOTERM_BP_ALL	GO:0046328~regulation of JNK cascade	16	1.63599	0.0245877	MAP4K2, DUSP3, FLT4, WNT5A, DIXDC1, FZD8, TIRAP, GADD45G, DAB2, MECOM, DVL3, MAP3K10, CCL19, TNIK, MAP3K13, CCL21A
GOTERM_BP_ALL	GO:0030163~protein catabolic process	60	6.13497	0.0250869	GSK3B, MIDN, RNF14, HFE, FAF2, OTUD7A, LIPA, TRIM9, NAGLU, SOX17, SUFU, UBXN7, FBXW4, APC2, ANXA2, FBXW11, WNT5A, SIRT2, RCN3, RNF144A, RNF144B, TMX1, PELI1, WAC, TRIB2, RNF122, BIRC2, LRP1, ECSCR, PSEN1, ADAMTS12, MALT1, MAPK8, GRIN2A, ZNRF3, HECTD1, ADAMTS13, BAG2, RNF215, KCTD21, DNAJB9, FYN, SNX9, APOB, KLHDC2, IL33, SMAD4, ANKIB1, NDFIP1, NOS2, WFS1, KLHL3, ERLIN2, MIB1, EXT1, NELL1, RNF145,…
GOTERM_BP_ALL	GO:1903037~regulation of leukocyte cell-cell adhesion	31	3.16973	0.0252293	CD274, HFE, ZFP608, GATA3, LRRC32, FOXO3, PIK3R6, MALT1, ACTG1, EFNB3, NCK2, CCL2, CCL19, JAK2, SOX4, CCL21A, SMARCE1, STAT5B, NDFIP1, DUSP3, BTN1A1, ZBTB16, LILRB4A, SMARCA2, SMARCA4, IL4, BMP4, ZEB1, PELI1, CD47, SOS2
GOTERM_BP_ALL	GO:0097164~ammonium ion metabolic process	17	1.73824	0.0253094	SLC22A4, PCYT1A, ASAH2, GCH1, PNPLA8, MBOAT1, MBOAT2, DBH, SNCAIP, CPT1C, SGPP1, GRIN2A, CYP2D22, OSBP, ENPP2, SNCB, PLPP2
GOTERM_BP_ALL	GO:0019827~stem cell population maintenance	17	1.73824	0.0253094	SMARCE1, TBX1, YAP1, ZHX2, HNF1B, SMC5, FOXO3, DLL1, SMARCA2, PAX2, ACTG1, SMARCA4, INSL6, MAPK8, CDH2, BCL7A, SOX4
GOTERM_BP_ALL	GO:0010666~positive regulation of cardiac muscle cell apoptotic process	5	0.511247	0.0256584	MAPK8, SMAD4, FNDC1, GATA6, FBXO32
GOTERM_BP_ALL	GO:2000345~regulation of hepatocyte proliferation	5	0.511247	0.0256584	WNT3A, HPN, FGF1, GLI1, LIMS2
GOTERM_BP_ALL	GO:0042474~middle ear morphogenesis	5	0.511247	0.0256584	TBX1, NAGLU, OSR1, GAS1, MSX1
GOTERM_BP_ALL	GO:1904796~regulation of core promoter binding	3	0.306748	0.0257348	FOXC1, ID2, PSEN1
GOTERM_BP_ALL	GO:0021648~vestibulocochlear nerve morphogenesis	3	0.306748	0.0257348	ATP8B1, NEUROG1, PAX2
GOTERM_BP_ALL	GO:0035542~regulation of SNARE complex assembly	3	0.306748	0.0257348	TRIM9, PRRT2, STXBP6
GOTERM_BP_ALL	GO:0006001~fructose catabolic process	3	0.306748	0.0257348	ALDH1A1, ALDH1A7, KHK
GOTERM_BP_ALL	GO:0060677~ureteric bud elongation	3	0.306748	0.0257348	HNF1B, FGF1, LZTS2
GOTERM_BP_ALL	GO:0048332~mesoderm morphogenesis	9	0.920245	0.0257924	KDM6B, GPI1, BMP4, FOXC1, POFUT2, WNT3A, WNT5A, FGFR2, PAX2
GOTERM_BP_ALL	GO:2000649~regulation of sodium ion transmembrane transporter activity	7	0.715746	0.0258807	GRP, OSR1, FXYD1, FXYD7, KLHL24, FXYD5, FGF12
GOTERM_BP_ALL	GO:0030809~negative regulation of nucleotide biosynthetic process	4	0.408998	0.0259372	RD3, ENTPD1, PALM, AKAP5
GOTERM_BP_ALL	GO:0060148~positive regulation of posttranscriptional gene silencing	4	0.408998	0.0259372	TIAL1, TRUB1, BMP4, ZFP36
GOTERM_BP_ALL	GO:0061311~cell surface receptor signaling pathway involved in heart development	4	0.408998	0.0259372	WNT3A, WNT5A, ALPK2, MSX1
GOTERM_BP_ALL	GO:1900372~negative regulation of purine nucleotide biosynthetic process	4	0.408998	0.0259372	RD3, ENTPD1, PALM, AKAP5
GOTERM_BP_ALL	GO:0003198~epithelial to mesenchymal transition involved in endocardial cushion formation	4	0.408998	0.0259372	SMAD4, HEY1, SNAI2, MSX1
GOTERM_BP_ALL	GO:0090177~establishment of planar polarity involved in neural tube closure	4	0.408998	0.0259372	FZD2, WNT5A, DVL3, CTHRC1
GOTERM_BP_ALL	GO:0060742~epithelial cell differentiation involved in prostate gland development	4	0.408998	0.0259372	FOXA1, RXRA, FGFR2, ESR2
GOTERM_BP_ALL	GO:2000637~positive regulation of gene silencing by miRNA	4	0.408998	0.0259372	TIAL1, TRUB1, BMP4, ZFP36
GOTERM_BP_ALL	GO:2000678~negative regulation of transcription regulatory region DNA binding	4	0.408998	0.0259372	ID2, SOX11, MSX1, PSEN1
GOTERM_BP_ALL	GO:0007159~leukocyte cell-cell adhesion	33	3.37423	0.0261739	CD274, HFE, ZFP608, GATA3, LRRC32, FOXO3, PIK3R6, MALT1, ACTG1, EFNB3, NCK2, CCL2, MADCAM1, CCL19, JAK2, SOX4, CCL21A, SMARCE1, STAT5B, NDFIP1, DUSP3, BTN1A1, ZBTB16, LILRB4A, SMARCA2, SMARCA4, EXT1, IL4, BMP4, ZEB1, PELI1, CD47, SOS2
GOTERM_BP_ALL	GO:0099003~vesicle-mediated transport in synapse	17	1.73824	0.026295	RAB3A, PRRT2, DOC2A, PRKCB, CADPS, PSEN1, CACNA1E, ACTG1, TRIM9, SYDE1, SV2B, BIN1, MYO5B, OTOF, SNX9, SNCB, FGFR2
GOTERM_BP_ALL	GO:0051216~cartilage development	18	1.84049	0.0268208	FBXW4, ZBTB16, OSR1, WNT5A, MBOAT2, GATA3, ADAMTS12, MEX3C, BARX2, FOSL2, EXT1, BMP4, ZEB1, CREB3L2, SNAI2, ROR2, MSX1, MKX
GOTERM_BP_ALL	GO:0030512~negative regulation of transforming growth factor beta receptor signaling pathway	10	1.02249	0.0268558	SPRED3, FBN2, RYR1, LRP1, ONECUT2, BAMBI, ADAMTSL2, NKX2-1, EMILIN1, SKIL
GOTERM_BP_ALL	GO:1905606~regulation of presynapse assembly	6	0.613497	0.0271203	EFNB3, WNT3A, NTRK3, IL1RAP, MDGA1, LRRC4B
GOTERM_BP_ALL	GO:0071354~cellular response to interleukin-6	6	0.613497	0.0271203	C1QTNF4, YAP1, CEBPA, SMAD4, CCL2, ST18
GOTERM_BP_ALL	GO:0034381~plasma lipoprotein particle clearance	6	0.613497	0.0271203	ANXA2, ABCC8, ADIPOQ, LIPG, APOB, LIPA
GOTERM_BP_ALL	GO:0014002~astrocyte development	6	0.613497	0.0271203	BACE2, LRP1, NAGLU, ROR2, PSEN1, DLL1
GOTERM_BP_ALL	GO:0008344~adult locomotory behavior	11	1.12474	0.0271598	GLRA1, EFNB3, NPC1, LGI4, ID2, KCNMA1, OTOG, CEND1, TSC1, FGF12, SHANK2
GOTERM_BP_ALL	GO:0050870~positive regulation of T cell activation	21	2.14724	0.0272871	SMARCE1, STAT5B, CD274, ZBTB16, GATA3, FOXO3, LILRB4A, SMARCA2, MALT1, PIK3R6, ACTG1, SMARCA4, IL4, EFNB3, NCK2, CCL2, CD47, CCL19, JAK2, SOX4, CCL21A
GOTERM_BP_ALL	GO:0001658~branching involved in ureteric bud morphogenesis	8	0.817996	0.0273866	BMP4, SMAD4, LHX1, GREB1L, HNF1B, FGF1, PAX2, PGF
GOTERM_BP_ALL	GO:0009187~cyclic nucleotide metabolic process	9	0.920245	0.0275222	RD3, PDE10A, NOS2, PDE4C, PALM, PDE4A, ADCY3, CACNA1D, AKAP5
GOTERM_BP_ALL	GO:0008217~regulation of blood pressure	18	1.84049	0.0278301	KCNK6, CHRM3, GCH1, NOS2, RASL10B, TPM1, ADIPOQ, NAV2, DLL1, NCALD, PGF, EXT1, GNAQ, ID2, NKX2-1, ADORA1, EMILIN1, ASIC2
GOTERM_BP_ALL	GO:0070302~regulation of stress-activated protein kinase signaling cascade	19	1.94274	0.0280705	MAP4K2, DUSP3, FLT4, SEMA4C, WNT5A, DIXDC1, FZD8, OPRK1, TIRAP, GADD45G, BMP4, DAB2, MECOM, DVL3, MAP3K10, CCL19, TNIK, MAP3K13, CCL21A
GOTERM_BP_ALL	GO:0030073~insulin secretion	19	1.94274	0.0280705	GPR39, CHRM3, MIDN, RAB3A, KCNJ11, LRP1, PRKCB, ABCC8, PDE4C, CACNA1D, HNF1B, CACNA1E, GCK, KLF7, VSNL1, GNAQ, OSBP, JAK2, SOX4
GOTERM_BP_ALL	GO:2000725~regulation of cardiac muscle cell differentiation	7	0.715746	0.028138	BMP4, GSK3B, SMAD4, WNT3A, COL14A1, AKAP6, DLL1
GOTERM_BP_ALL	GO:0010718~positive regulation of epithelial to mesenchymal transition	7	0.715746	0.028138	BMP4, OLFM1, FOXC1, SMAD4, DAB2, BAMBI, PDPN
GOTERM_BP_ALL	GO:0048806~genitalia development	7	0.715746	0.028138	LHX1, WNT5A, GREB1L, HNF1B, ROR2, NEUROG1, ESR2
GOTERM_BP_ALL	GO:0051924~regulation of calcium ion transport	21	2.14724	0.0283003	TMC1, GPR39, CEMIP, WFS1, HPCAL1, STAC3, CACNA1D, ATP2A1, AKAP6, AKAP5, PIK3CG, BEST1, CBARP, BMP4, GRIN3B, CRACR2B, TSPAN13, TMX1, BIN1, FYN, PRKD1
GOTERM_BP_ALL	GO:0007044~cell-substrate junction assembly	10	1.02249	0.0284643	DUSP3, LRP1, ACTN2, PXN, FAM107A, ENPP2, TSC1, WDPCP, PTPRK, ACTG1
GOTERM_BP_ALL	GO:0044770~cell cycle phase transition	33	3.37423	0.0286827	BRSK1, CSF1R, USH1C, FAM107A, SMC5, GLI1, ACTG1, ZFP36L1, LSM11, BCL7A, NACC2, PDPN, DPF1, DPF3, E2F6, TBX1, SMARCE1, KLF11, PRMT2, CIRBP, CABLES1, SMARCA2, USP29, TBX2, SMARCA4, LATS2, CCNY, ID2, WAC, GAS1, NEUROG1, PLPP2, FBXL7
GOTERM_BP_ALL	GO:0010638~positive regulation of organelle organization	40	4.08998	0.0289945	GSK3B, DOC2A, GDA, PXN, SMC5, MAPK8, CFL2, OSBP, KISS1R, NCK2, PIP4K2A, RICTOR, SNX9, MSX1, SYNPO, PDLIM4, CCL21A, ARPIN, SLF2, GCH1, ANXA2, ACTN2, WNT3A, WNT5A, TPM1, FUZ, TSC1, DDHD1, SIRT2, CCDC88A, CNOT6, RP1, BIN1, KANSL3, SPIRE1, SDC1, PRKD1, CD47, NEUROG1, PTPN5
GOTERM_BP_ALL	GO:0018126~protein hydroxylation	5	0.511247	0.0291031	FKBP10, EGLN3, P4HA2, P3H2, P3H4
GOTERM_BP_ALL	GO:0090330~regulation of platelet aggregation	5	0.511247	0.0291031	TMX1, PDPN, EMILIN1, JAK2, PRKG1
GOTERM_BP_ALL	GO:0010663~positive regulation of striated muscle cell apoptotic process	5	0.511247	0.0291031	MAPK8, SMAD4, FNDC1, GATA6, FBXO32
GOTERM_BP_ALL	GO:0010092~specification of animal organ identity	5	0.511247	0.0291031	EXT1, BMP4, WNT5A, FGFR2, PAX2
GOTERM_BP_ALL	GO:0010839~negative regulation of keratinocyte proliferation	5	0.511247	0.0291031	ZEB1, IFT172, SNAI2, PTPRK, FGFR2
GOTERM_BP_ALL	GO:1904064~positive regulation of cation transmembrane transport	14	1.43149	0.0291823	GPR39, CEMIP, KCNC1, ACTN2, LRRC38, STAC3, OPRK1, CACNA1D, ATP2A1, AKAP6, AKAP5, ATP1B2, KCNMB1, FXYD1
GOTERM_BP_ALL	GO:0048813~dendrite morphogenesis	14	1.43149	0.0291823	GSK3B, NUMBL, DSCAM, KIDINS220, WNT5A, AKAP5, ARHGAP33, KLF7, MAPK8, MYO5B, DIP2A, FYN, TNIK, SHANK1
GOTERM_BP_ALL	GO:0099531~presynaptic process involved in chemical synaptic transmission	14	1.43149	0.0291823	BRSK1, RAB3A, PRRT2, DOC2A, PRKCB, ABCC8, CADPS, NRXN2, PSEN1, CACNA1E, TRIM9, SYDE1, SV2B, OTOF
GOTERM_BP_ALL	GO:0032386~regulation of intracellular transport	36	3.68098	0.0293275	GSK3B, CEMIP, RAB3A, DOC2A, LRP1, HFE, PIK3R2, ATP2A1, AKAP5, PSEN1, CACNA1E, ACTG1, MAPK8, SH3TC2, SV2B, KIF3A, SUFU, CCL2, FYN, EMILIN1, SNX9, JAK2, SMAD4, ANXA2, PRKCB, ADIPOQ, HPCAL1, GAB2, IL4, BMP4, DAB2, CAMK4, GAS1, HCLS1, PRKD1, PTPN5
GOTERM_BP_ALL	GO:0018105~peptidyl-serine phosphorylation	23	2.35174	0.0294871	NTRK2, CSNK1G3, GSK3B, BRSK1, PRKCH, WNT3A, PRKCB, MAST3, NTRK3, WNT5A, DYRK1B, MAPK8, LATS2, CAMK4, NCK2, HCLS1, MAP3K10, RICTOR, PRKD1, MAP3K13, STK32A, STK32C, IP6K2
GOTERM_BP_ALL	GO:0001816~cytokine production	54	5.52147	0.0297262	ITK, TNFAIP8, FLT4, HFE, AQP4, IL1RAP, DBH, LRRC32, LITAF, LIPA, C1QTNF4, ZFP36, JAK2, CHID1, CCBE1, RSAD2, ABCC8, BTN1A1, WNT5A, ADIPOQ, MR1, TIRAP, PELI1, LCP2, CD47, TRIB2, CSF1R, CD274, LRP1, GATA6, PSEN1, GATA3, DLL1, HDAC9, MALT1, NLRP6, CCL2, ZFP580, MBP, CCL19, IL33, STAT5B, SMAD4, NDFIP1, NOS2, WNT3A, LILRB4A, POU2F2, GADD45G, FOSL2, IL4, EXT1, SNAI2, FGFR4
GOTERM_BP_ALL	GO:0030513~positive regulation of BMP signaling pathway	6	0.613497	0.0299108	BMP4, SMAD4, ZFP423, GATA6, SOX11, MSX1
GOTERM_BP_ALL	GO:0050851~antigen receptor-mediated signaling pathway	16	1.63599	0.0299557	BTNL9, ITK, PRKCH, DUSP3, PRKCB, BTN1A1, PSEN1, GATA3, LILRB4A, LIPA, MALT1, FOSL2, KLHL6, SLC39A6, LCP2, FYN
GOTERM_BP_ALL	GO:0061136~regulation of proteasomal protein catabolic process	15	1.53374	0.0303193	IL33, GSK3B, ANKIB1, RNF14, HFE, ECSCR, PSEN1, SIRT2, RNF144A, RNF144B, DAB2, MAPK8, BAG2, WAC, TRIB2
GOTERM_BP_ALL	GO:0033157~regulation of intracellular protein transport	23	2.35174	0.0304349	GSK3B, SMAD4, CEMIP, LRP1, HFE, ADIPOQ, HPCAL1, PIK3R2, AKAP5, PSEN1, BMP4, DAB2, SH3TC2, KIF3A, SUFU, CAMK4, CCL2, HCLS1, FYN, EMILIN1, PRKD1, JAK2, PTPN5
GOTERM_BP_ALL	GO:2001022~positive regulation of response to DNA damage stimulus	14	1.43149	0.0304577	SMARCE1, SLF2, SPIDR, SMARCA2, ACTG1, SMARCA4, INSL6, BCL7A, NACC2, DPF1, ANKRD1, SPIRE1, DPF3, SKIL
GOTERM_BP_ALL	GO:0032941~secretion by tissue	7	0.715746	0.0305213	CHRM3, KCNMA1, ADORA1, AQP4, HTR4, NEUROG1, FOSL2
GOTERM_BP_ALL	GO:0002369~T cell cytokine production	7	0.715746	0.0305213	IL4, RSAD2, HFE, GATA3, LILRB4A, MALT1, FOSL2
GOTERM_BP_ALL	GO:0070925~organelle assembly	56	5.72597	0.0305892	FHOD3, CEP126, GSK3B, ONECUT2, IFT172, SYNE2, ACTG1, AKAP13, CSRP3, CFL2, PIP4K2A, PGM5, SYNPO, LZTS2, CC2D2A, ACTN2, TPM1, CIRBP, RFX3, TMEM80, ARMC2, RP1, IFT43, IFT81, RAB34, TNNT3, CCDC42, PFN4, WDPCP, MAPRE3, PRKD1, MAPRE2, SPACA9, YAP1, ZFP423, DNAH2, MTMR3, NRXN2, PSEN1, MAPK8, ABLIM3, KIF3A, MYH11, KCNF1, SMAD4, NTRK3, WDR19, ANKRD23, FUZ, TTC39C, WDR11, CCDC88A, KRT19, CNOT6, SDC1, DNAL1
GOTERM_BP_ALL	GO:0051051~negative regulation of transport	36	3.68098	0.0307697	MIDN, LRP1, GRP, AKAP5, CBARP, SIGLECE, CNN2, TRIM9, SUFU, ADORA1, EMILIN1, PRKG1, GPR39, ENTPD1, FER1L5, PRRT2, NDFIP1, KCNJ11, RSAD2, ANXA2, ACTN2, PRKCB, ABCC8, OSR1, PDE4C, ADIPOQ, OPRK1, GCK, KLF7, VSNL1, BIN1, GNAQ, PRTN3, HBP1, CD47, NEUROG1
GOTERM_BP_ALL	GO:0070727~cellular macromolecule localization	105	10.7362	0.0308608	RAB3A, IFT172, HFE, RAB3D, SMC5, ACTG1, ZFP36, CDH2, PALM, FAM53C, ADORA1, LZTS2, ACTN2, ADIPOQ, HPCAL1, TSC1, SUPT7L, SHISA7, CLIP3, PPP1R3C, IFT81, RAB34, KCNQ3, RABL3, PFN4, WDPCP, TNIK, PRKD1, CEMIP, PIK3R2, PSEN1, ZFP36L1, GRIN2A, KIF3A, SNX9, HACL1, SEC31B, GCKR, SMAD4, WNT3A, ZBTB16, FUZ, BMP4, CCDC88A, DAB2, GRIN3B, PEX5L, GOLGB1, MYO5B, NACAD, RTP4, GSK3B, FAF2, PTPRK, DUSP18, CSRP3, SUF…
GOTERM_BP_ALL	GO:0046548~retinal rod cell development	4	0.408998	0.0309028	NTRK2, RP1, NAGLU, RORB
GOTERM_BP_ALL	GO:0046007~negative regulation of activated T cell proliferation	4	0.408998	0.0309028	CD274, BTN1A1, LRRC32, LILRB4A
GOTERM_BP_ALL	GO:1903362~regulation of cellular protein catabolic process	18	1.84049	0.0309267	IL33, GSK3B, ANKIB1, LRP1, ANXA2, RNF14, HFE, ECSCR, PSEN1, SIRT2, RNF144A, RNF144B, DAB2, MAPK8, BAG2, SUFU, WAC, TRIB2
GOTERM_BP_ALL	GO:0044255~cellular lipid metabolic process	62	6.33947	0.0309592	GAL3ST1, DGKB, DCAF5, LIPA, PIK3CG, C1QTNF2, NAGLU, OSBP, LIPG, SCD2, ENPP2, PIP4K2A, PLCE1, ACAD12, ALG8, PCYT1A, ADIPOQ, ACSL6, CPT1C, SIRT2, PLPP6, CYP2D22, PIK3CA, TMX1, ALDH1A1, SLC27A6, ACOT6, PLPP2, B4GALT4, SLC22A4, ASAH2, MTMR3, PLPPR2, LRP1, PLPPR3, GATA6, CREM, PIK3R2, ABHD6, PLD1, INPP5A, PRKAR2B, PDPN, NKX2-1, RDH14, HACL1, APOB, IP6K2, GGT5, PNPLA8, SCD4, ST8SIA3, ANKRD23, MBOAT1, M…
GOTERM_BP_ALL	GO:0044782~cilium organization	28	2.86299	0.0312164	YAP1, CEP126, GSK3B, ZFP423, DNAH2, ONECUT2, IFT172, ABLIM3, KIF3A, CC2D2A, KCNF1, WDR19, RFX3, FUZ, TTC39C, TMEM80, WDR11, CCDC88A, ARMC2, RP1, IFT43, IFT81, RAB34, CCDC42, WDPCP, FAM161B, DNAL1, SPACA9
GOTERM_BP_ALL	GO:0071385~cellular response to glucocorticoid stimulus	9	0.920245	0.0312193	BMP4, GSK3B, ZFP36, FAM107A, CCL2, FBXO32, JAK2, FOXO3, ZFP36L1
GOTERM_BP_ALL	GO:0033143~regulation of intracellular steroid hormone receptor signaling pathway	9	0.920245	0.0312193	YAP1, FOXA1, NTRK2, DAB2, PRMT2, RNF14, ESR2, SMARCA4, STRN3
GOTERM_BP_ALL	GO:1900371~regulation of purine nucleotide biosynthetic process	8	0.817996	0.0315428	RD3, IL4, ENTPD1, NOS2, PALM, ADCY3, CACNA1D, AKAP5
GOTERM_BP_ALL	GO:0030808~regulation of nucleotide biosynthetic process	8	0.817996	0.0315428	RD3, IL4, ENTPD1, NOS2, PALM, ADCY3, CACNA1D, AKAP5
GOTERM_BP_ALL	GO:0071300~cellular response to retinoic acid	8	0.817996	0.0315428	TBX1, YAP1, GSK3B, OSR1, CCL2, RORB, FGFR2, PAX2
GOTERM_BP_ALL	GO:0034764~positive regulation of transmembrane transport	15	1.53374	0.0315602	GPR39, CEMIP, KCNC1, ACTN2, LRRC38, ACSL6, STAC3, OPRK1, CACNA1D, ATP2A1, AKAP6, AKAP5, ATP1B2, KCNMB1, FXYD1
GOTERM_BP_ALL	GO:1904589~regulation of protein import	14	1.43149	0.0317731	SMAD4, LRP1, HFE, PIK3R2, AKAP5, PSEN1, BMP4, DAB2, SUFU, HCLS1, EMILIN1, PRKD1, JAK2, PTPN5
GOTERM_BP_ALL	GO:0045765~regulation of angiogenesis	24	2.45399	0.0320103	CCBE1, FOXC1, SEMA6A, PRKCB, ABCC8, PXN, WNT5A, ECSCR, GATA6, PIK3R2, VASH1, FGF1, DLL1, HDAC9, PIK3R6, PIK3CG, PGF, RHOB, CLDN5, ADGRA2, KRIT1, CCL2, EMILIN1, PRKD1
GOTERM_BP_ALL	GO:0003272~endocardial cushion formation	5	0.511247	0.0328085	SMAD4, HEY1, SNAI2, MSX1, TBX2
GOTERM_BP_ALL	GO:1901031~regulation of response to reactive oxygen species	5	0.511247	0.0328085	FOXA1, HK3, GCH1, FOXO3, EPOR
GOTERM_BP_ALL	GO:0061217~regulation of mesonephros development	5	0.511247	0.0328085	BMP4, LHX1, HNF1B, GATA3, PAX2
GOTERM_BP_ALL	GO:0002070~epithelial cell maturation	5	0.511247	0.0328085	FOXA1, CEBPA, KCNMA1, RFX3, ESR2
GOTERM_BP_ALL	GO:0071870~cellular response to catecholamine stimulus	5	0.511247	0.0328085	ADIPOQ, APLP1, AKAP6, PRKD1, SIRT2
GOTERM_BP_ALL	GO:0032878~regulation of establishment or maintenance of cell polarity	5	0.511247	0.0328085	KIF3A, KRIT1, WDPCP, RICTOR, GATA3
GOTERM_BP_ALL	GO:0060039~pericardium development	5	0.511247	0.0328085	RXRA, MECOM, WNT5A, PDPN, EPOR
GOTERM_BP_ALL	GO:0014037~Schwann cell differentiation	7	0.715746	0.0330329	NTRK2, SH3TC2, LGI4, NTRK3, NAB2, NDRG1, SIRT2
GOTERM_BP_ALL	GO:0046058~cAMP metabolic process	7	0.715746	0.0330329	PDE10A, PDE4C, PALM, PDE4A, ADCY3, CACNA1D, AKAP5
GOTERM_BP_ALL	GO:0019098~reproductive behavior	7	0.715746	0.0330329	GABRB3, NCOA1, GNAQ, MBD2, OPRK1, DBH, NPAS3
GOTERM_BP_ALL	GO:0009261~ribonucleotide catabolic process	7	0.715746	0.0330329	ENTPD1, PDE10A, GDA, ENTPD5, NT5C1B, PDE4C, PDE4A
GOTERM_BP_ALL	GO:0070373~negative regulation of ERK1 and ERK2 cascade	9	0.920245	0.0331895	SPRED3, SMAD4, DAB2, SEMA6A, DUSP3, NLRP6, ADIPOQ, EMILIN1, DUSP26
GOTERM_BP_ALL	GO:0045927~positive regulation of growth	23	2.35174	0.0332204	TBX1, YAP1, STAT5B, GSK3B, DSCAM, LRP1, BCL11A, WNT3A, WFS1, NTRK3, FLT4, WNT5A, HPN, GATA6, AKAP6, GLI1, DLL1, TBX2, CACNG7, MYO5B, RICTOR, MAP3K13, FGFR2
GOTERM_BP_ALL	GO:1901342~regulation of vasculature development	26	2.65849	0.033386	FOXC1, PXN, ECSCR, GATA6, PIK3R2, FGF1, DLL1, HDAC9, PIK3R6, PIK3CG, HEY1, ADGRA2, KRIT1, CCL2, EMILIN1, CCBE1, SEMA6A, PRKCB, ABCC8, WNT5A, VASH1, PGF, RHOB, BMP4, CLDN5, PRKD1
GOTERM_BP_ALL	GO:0051492~regulation of stress fiber assembly	10	1.02249	0.0336929	CCDC88A, TPM1, PXN, KISS1R, TSC1, PIK3R2, CD47, SYNPO, PDLIM4, ACTG1
GOTERM_BP_ALL	GO:0048641~regulation of skeletal muscle tissue development	8	0.817996	0.033771	TBX1, RBFOX1, MEGF10, WNT3A, TLL2, S100B, HDAC9, DLL1
GOTERM_BP_ALL	GO:0044267~cellular protein metabolic process	241	24.6421	0.0339071	CYFIP2, TRIO, DIXDC1, EHMT1, SMC5, ZDHHC8, ADARB1, DCAF5, ZFYVE28, TIAL1, NDST1, PLCE1, DIP2A, SOX4, FAAP100, CCBE1, ALG8, ST6GAL1, PRKCH, ST6GAL2, DAPK1, PRKCB, ENTPD5, P3H2, CIRBP, P3H4, PLPP6, GAREM1, FNDC1, CCNY, BIN1, RABL3, KCNQ3, PRKD1, ALPK2, TRIB2, RNF122, MTMR3, HPN, PIK3R2, ADAMTS12, PIK3R6, PRKAR2B, RNF215, SNX9, CCL21A, NDFIP1, BCL11A, ST8SIA3, FZD8, ERLIN2, MEX3D, ST18, GADD45G, EXT…
GOTERM_BP_ALL	GO:0032944~regulation of mononuclear cell proliferation	21	2.14724	0.0339485	CSF1R, STAT5B, CD274, ST6GAL1, NDFIP1, WNT3A, BTN1A1, SOX11, LRRC32, LILRB4A, TIRAP, IL4, CNN2, BMP4, CLCF1, PELI1, NCK2, MZB1, CCL19, JAK2, SOS2
GOTERM_BP_ALL	GO:0072659~protein localization to plasma membrane	21	2.14724	0.0339485	RAB3A, KCNJ11, LRP1, ANXA2, ACTN2, WNT3A, RAB3D, ADIPOQ, STAC3, AKAP5, CLIP3, CCDC88A, DAB2, HECTD1, CDH2, PACS1, RAB34, MYO5B, KIF13A, PALM, TNIK
GOTERM_BP_ALL	GO:0090257~regulation of muscle system process	20	2.04499	0.0342708	RYR1, GSK3B, CHRM3, SMAD4, DOCK4, COL14A1, ABCC8, ATP2A1, AKAP6, FOXO3, FBXO32, BIN1, TNNT3, KCNMA1, FXYD1, ADORA1, PRKD1, NEUROG1, DSC2, PRKG1
GOTERM_BP_ALL	GO:0050864~regulation of B cell activation	13	1.32924	0.0346088	STAT5B, NDFIP1, WNT3A, ATP11C, LILRB4A, TIRAP, ZFP36L1, IL4, INSL6, CLCF1, ID2, PELI1, MZB1
GOTERM_BP_ALL	GO:0070663~regulation of leukocyte proliferation	22	2.24949	0.0346478	CSF1R, STAT5B, CD274, GSK3B, ST6GAL1, NDFIP1, WNT3A, BTN1A1, SOX11, LRRC32, LILRB4A, TIRAP, IL4, CNN2, BMP4, CLCF1, PELI1, NCK2, MZB1, CCL19, JAK2, SOS2
GOTERM_BP_ALL	GO:1901490~regulation of lymphangiogenesis	3	0.306748	0.034991	CCBE1, FOXC1, VASH1
GOTERM_BP_ALL	GO:0048289~isotype switching to IgE isotypes	3	0.306748	0.034991	IL4, NDFIP1, CLCF1
GOTERM_BP_ALL	GO:0048293~regulation of isotype switching to IgE isotypes	3	0.306748	0.034991	IL4, NDFIP1, CLCF1
GOTERM_BP_ALL	GO:0072049~comma-shaped body morphogenesis	3	0.306748	0.034991	BMP4, HEY1, LHX1
GOTERM_BP_ALL	GO:0060449~bud elongation involved in lung branching	3	0.306748	0.034991	YAP1, BMP4, FGFR2
GOTERM_BP_ALL	GO:0098943~neurotransmitter receptor transport, postsynaptic endosome to lysosome	3	0.306748	0.034991	CACNG7, CACNG8, CACNG3
GOTERM_BP_ALL	GO:1902338~negative regulation of apoptotic process involved in morphogenesis	3	0.306748	0.034991	FOXC1, HNF1B, PAX2
GOTERM_BP_ALL	GO:0002072~optic cup morphogenesis involved in camera-type eye development	3	0.306748	0.034991	ALDH1A1, SOX11, PAX2
GOTERM_BP_ALL	GO:0035989~tendon development	3	0.306748	0.034991	BMP4, COL5A1, MKX
GOTERM_BP_ALL	GO:0009101~glycoprotein biosynthetic process	23	2.35174	0.0351578	CHST9, ALG8, ST6GAL1, ST6GAL2, ENTPD5, ST8SIA3, PSEN1, HS3ST4, GALNT10, HS3ST2, EXT1, NDST1, BACE2, POFUT2, NPC1, DPY19L3, CHST10, FAM20B, CHSY3, MGAT1, CCL19, CCL21A, B4GALT4
GOTERM_BP_ALL	GO:0007200~phospholipase C-activating G-protein coupled receptor signaling pathway	11	1.12474	0.0351711	GPR17, CHRM3, INPP5A, GRP, ACTN2, PRKCB, GNAQ, OPRK1, PLCE1, PRKD1, RXFP3
GOTERM_BP_ALL	GO:0032231~regulation of actin filament bundle assembly	11	1.12474	0.0351711	CCDC88A, TPM1, PXN, KISS1R, TSC1, PIK3R2, CD47, SYNPO, PDLIM4, ACTG1, SHANK1
GOTERM_BP_ALL	GO:0014033~neural crest cell differentiation	10	1.02249	0.0355739	TBX1, EXT1, BMP4, FOXC1, SMAD4, SEMA6A, CDH2, SEMA4C, SNAI2, SEMA4G
GOTERM_BP_ALL	GO:0070527~platelet aggregation	7	0.715746	0.0356746	ENTPD1, WNT3A, TMX1, PDPN, EMILIN1, JAK2, PRKG1
GOTERM_BP_ALL	GO:0009056~catabolic process	130	13.2924	0.0357386	MIDN, GDA, HFE, ZFYVE1, LIPA, ZFP36, NAGLU, SOX17, ANPEP, LIPG, ADORA1, ENPP2, PIP4K2A, PLCE1, ACAD12, FBXW4, ENTPD1, DAPK1, FBXW11, ENTPD5, WNT5A, ADIPOQ, TSC1, CPT1C, INPP4A, PLPP6, CCNY, PPP1R3C, TMX1, SLFN14, PRTN3, PRKD1, TRIB2, RNF122, CEMIP, MTMR3, ECSCR, PIK3R2, ABHD6, PSEN1, PLD1, FOXO3, ADAMTS12, ZFP36L1, CTIF, GRIN2A, ADAMTS13, BAG2, NLRP6, RNF215, SNX9, HACL1, APOB, ATP6V0A1, GGT5, KL…
GOTERM_BP_ALL	GO:0051402~neuron apoptotic process	25	2.55624	0.0359437	GSK3B, LRP1, ADARB1, PSEN1, ASCL1, FOXO3, GPI1, MAPK8, FYN, JAK2, SNCB, NTRK2, GCH1, PCDHGC5, WFS1, PCDHGC4, PCDHGC3, ESR2, EPOR, PIK3CA, PPP2R2B, CLCF1, KCNMA1, KCNQ3, ZFP212
GOTERM_BP_ALL	GO:2000826~regulation of heart morphogenesis	6	0.613497	0.0360167	TBX1, BMP4, FOXC1, SMAD4, WNT5A, TBX2
GOTERM_BP_ALL	GO:0042417~dopamine metabolic process	6	0.613497	0.0360167	GRIN2A, CYP2D22, GCH1, DBH, SNCB, SNCAIP
GOTERM_BP_ALL	GO:0010661~positive regulation of muscle cell apoptotic process	6	0.613497	0.0360167	MAPK8, SMAD4, GRP, FNDC1, GATA6, FBXO32
GOTERM_BP_ALL	GO:0045746~negative regulation of Notch signaling pathway	6	0.613497	0.0360167	EGFL7, HEY1, HIF1AN, DLL1, BEND6, DLL3
GOTERM_BP_ALL	GO:0032233~positive regulation of actin filament bundle assembly	8	0.817996	0.0361015	CCDC88A, TPM1, PXN, KISS1R, TSC1, CD47, SYNPO, PDLIM4
GOTERM_BP_ALL	GO:0034504~protein localization to nucleus	27	2.76074	0.0361696	YAP1, GSK3B, LRP1, HFE, PIK3R2, AKAP5, PSEN1, SUFU, FAM53C, FYN, EMILIN1, MSX1, JAK2, LZTS2, IL33, SMAD4, GCKR, ZBTB16, LILRB4A, SUPT7L, BMP4, DAB2, LATS2, KCNQ3, HCLS1, PRKD1, PTPN5
GOTERM_BP_ALL	GO:0071375~cellular response to peptide hormone stimulus	23	2.35174	0.0361913	GRIA1, STAT5B, GSK3B, ACTN2, PRKCB, PXN, ADIPOQ, PIK3R2, HDAC9, GCK, ZFP36L1, SLC22A12, CSRP3, PIK3CA, MZB1, CCL2, PIP4K2A, VWA2, SHOC2, ECHDC3, PRKD1, JAK2, SOS2
GOTERM_BP_ALL	GO:0042249~establishment of planar polarity of embryonic epithelium	4	0.408998	0.0363289	FZD2, WNT5A, DVL3, CTHRC1
GOTERM_BP_ALL	GO:2001053~regulation of mesenchymal cell apoptotic process	4	0.408998	0.0363289	TBX1, HNF1B, MSX1, PAX2
GOTERM_BP_ALL	GO:1901018~positive regulation of potassium ion transmembrane transporter activity	4	0.408998	0.0363289	ACTN2, LRRC38, AKAP6, ATP1B2
GOTERM_BP_ALL	GO:0072087~renal vesicle development	4	0.408998	0.0363289	HEY1, LHX1, OSR1, PAX2
GOTERM_BP_ALL	GO:0032271~regulation of protein polymerization	19	1.94274	0.0367216	FHOD3, CYFIP2, PLEKHG2, GDA, TPM1, PIK3R2, SPTB, CLIP3, MAPK8, BIN1, NCK2, SPIRE1, PFN4, HCLS1, RICTOR, SNX9, MAPRE3, CCL21A, ARPIN
GOTERM_BP_ALL	GO:0060317~cardiac epithelial to mesenchymal transition	5	0.511247	0.0367767	OLFM1, SMAD4, HEY1, SNAI2, MSX1
GOTERM_BP_ALL	GO:0071868~cellular response to monoamine stimulus	5	0.511247	0.0367767	ADIPOQ, APLP1, AKAP6, PRKD1, SIRT2
GOTERM_BP_ALL	GO:0009880~embryonic pattern specification	9	0.920245	0.0373798	TDRD1, BMP4, SMAD4, LHX1, ZBTB16, WNT5A, DLL1, NEUROG1, FGFR2
GOTERM_BP_ALL	GO:0090101~negative regulation of transmembrane receptor protein serine/threonine kinase signaling pathway	13	1.32924	0.037716	FBN2, RYR1, LRP1, ONECUT2, WNT5A, FSTL3, SPRED3, BAMBI, ADAMTSL2, NKX2-1, EMILIN1, SOST, SKIL
GOTERM_BP_ALL	GO:0050852~T cell receptor signaling pathway	13	1.32924	0.037716	BTNL9, ITK, DUSP3, BTN1A1, PSEN1, GATA3, LILRB4A, LIPA, MALT1, FOSL2, SLC39A6, LCP2, FYN
GOTERM_BP_ALL	GO:0060491~regulation of cell projection assembly	17	1.73824	0.0377857	YAP1, GSK3B, TENM2, ATP8B1, FUZ, PLD1, SYNE2, CCDC88A, SH3YL1, RP1, FAM110C, DPYSL3, PALM, PLCE1, WDPCP, CCL19, CCL21A
GOTERM_BP_ALL	GO:0042531~positive regulation of tyrosine phosphorylation of STAT protein	7	0.715746	0.0384483	IL4, CSF1R, CLCF1, OSBP, HCLS1, FYN, JAK2
GOTERM_BP_ALL	GO:0005975~carbohydrate metabolic process	39	3.98773	0.0385197	GSK3B, MIDN, PYGM, PYGL, PSEN1, SLC2A6, LIPA, KHK, GPI1, HK3, NDST1, POFUT2, C1QTNF2, CHST10, CHST15, OTOG, PGM5, PRKG1, CHID1, CHST9, GCKR, ST6GAL2, KCNJ11, IGFBP4, ST8SIA3, PGGHG, ADIPOQ, NAGA, CASD1, PGF, GCK, EXT1, PIK3CA, NPC1, PPP1R3C, ALDH1A1, ALDOC, ALDH1A7, B4GALT4
GOTERM_BP_ALL	GO:0045600~positive regulation of fat cell differentiation	8	0.817996	0.0385356	CEBPA, ZFP36, MECOM, ZBTB16, ID2, SNAI2, ZFP36L1, ZBTB7C
GOTERM_BP_ALL	GO:0042509~regulation of tyrosine phosphorylation of STAT protein	8	0.817996	0.0385356	IL4, CSF1R, PRMT2, CLCF1, OSBP, HCLS1, FYN, JAK2
GOTERM_BP_ALL	GO:0007034~vacuolar transport	14	1.43149	0.0389701	NDFIP1, LRP1, PCDHGA3, TGFBRAP1, LIPA, RHOB, UEVLD, CACNG7, CACNG8, NPC1, BIN1, RAB34, KIF13A, CACNG3
GOTERM_BP_ALL	GO:1901136~carbohydrate derivative catabolic process	14	1.43149	0.0389701	ENTPD1, CEMIP, GDA, ENTPD5, PDE4C, NAGA, ADAMTS12, PDE10A, NAGLU, NT5C1B, ALDH1A1, PDE4A, MGAT1, ALDH1A7
GOTERM_BP_ALL	GO:0051048~negative regulation of secretion	17	1.73824	0.0391075	GPR39, ENTPD1, MIDN, KCNJ11, RSAD2, ABCC8, PDE4C, ADIPOQ, OPRK1, GCK, CBARP, TRIM9, KLF7, VSNL1, ADORA1, NEUROG1, PRKG1
GOTERM_BP_ALL	GO:0051897~positive regulation of protein kinase B signaling	17	1.73824	0.0391075	NTRK2, CSF1R, NTRK3, GATA3, PIK3CG, CCDC88A, PIK3CA, FAM110C, HCLS1, RICTOR, FYN, ROR2, PRKD1, CCL19, PIK3AP1, JAK2, CCL21A
GOTERM_BP_ALL	GO:0034330~cell junction organization	23	2.35174	0.0393263	CSF1R, NUMBL, PRKCH, DUSP3, LRP1, ACTN2, ABCC8, PXN, FAM107A, NRXN2, TSC1, LSR, PTPRK, CLDN1, ACTG1, CLDN11, CLDN5, CDH2, ENPP2, SNAI2, PRTN3, WDPCP, LIMS2
GOTERM_BP_ALL	GO:0032365~intracellular lipid transport	6	0.613497	0.0393366	GRAMD1A, NPC1, ANXA2, OSBP, PIP4K2A, SGPP1
GOTERM_BP_ALL	GO:1904738~vascular associated smooth muscle cell migration	6	0.613497	0.0393366	DOCK4, LRP1, TPM1, ADIPOQ, PCSK5, PRKG1
GOTERM_BP_ALL	GO:0007204~positive regulation of cytosolic calcium ion concentration	24	2.45399	0.0396451	RYR1, GPR39, CEMIP, FZD2, LRP1, GP1BB, CACNA1D, AKAP6, AKAP5, CACNA1E, EPOR, PIK3CG, GCK, BMP4, CNOT6, GRIN2A, PLCE1, ACKR3, FYN, PRKD1, CCL19, JAK2, CCL21A, PRKG1
GOTERM_BP_ALL	GO:0070482~response to oxygen levels	30	3.06748	0.0400025	RYR1, GATA6, PYGM, HIF3A, FOXO3, NDRG1, ZFP36L1, MAPK8, KCNMB1, PDPN, ADORA1, CCL2, SOX4, ARNT2, EGLN3, SMAD4, KCNJ11, NOS2, PRMT2, TXNRD2, ADIPOQ, NGB, TSC1, PGF, SIRT2, FOSL2, FNDC1, KCNMA1, BIRC2, FGFR2
GOTERM_BP_ALL	GO:0061138~morphogenesis of a branching epithelium	17	1.73824	0.0404624	TBX1, YAP1, FOXA1, SMAD4, PXN, WNT5A, GREB1L, HNF1B, FGF1, PAX2, PGF, TBX2, EXT1, BMP4, LHX1, NKX2-1, FGFR2
GOTERM_BP_ALL	GO:0002064~epithelial cell development	21	2.14724	0.0406567	TMC1, YAP1, FOXA1, COL18A1, CEBPA, ONECUT2, WNT5A, ADIPOQ, RFX3, CLDN1, DLL1, ESR2, SMARCA4, FOSL2, BMP4, CLDN5, CDH2, KCNMA1, SDC1, WDPCP, FGFR2
GOTERM_BP_ALL	GO:0045932~negative regulation of muscle contraction	5	0.511247	0.0410088	DOCK4, BIN1, KCNMA1, ATP2A1, PRKG1
GOTERM_BP_ALL	GO:0060765~regulation of androgen receptor signaling pathway	5	0.511247	0.0410088	DAB2, PRMT2, RNF14, ESR2, SMARCA4
GOTERM_BP_ALL	GO:0010742~macrophage derived foam cell differentiation	5	0.511247	0.0410088	PRKCH, WNT5A, ADIPOQ, HBP1, APOB
GOTERM_BP_ALL	GO:0003180~aortic valve morphogenesis	5	0.511247	0.0410088	BMP4, HEY1, SLIT3, EMILIN1, GATA3
GOTERM_BP_ALL	GO:0099637~neurotransmitter receptor transport	5	0.511247	0.0410088	CACNG7, CACNG8, MYO5B, AKAP5, CACNG3
GOTERM_BP_ALL	GO:1904375~regulation of protein localization to cell periphery	12	1.22699	0.0411172	CLIP3, CSRP3, DAB2, HECTD1, KCNJ11, LRP1, WNT3A, MYO5B, STAC3, PIK3R2, AKAP5, ACTG1
GOTERM_BP_ALL	GO:0048259~regulation of receptor-mediated endocytosis	12	1.22699	0.0411172	IL4, DAB2, ANXA2, WNT3A, KIF3A, HFE, ADIPOQ, SNX9, CCL19, PTPN5, CCL21A, ACTG1
GOTERM_BP_ALL	GO:0042542~response to hydrogen peroxide	12	1.22699	0.0411172	KDM6B, NET1, FOXA1, HK3, MAPK8, NGB, SDC1, ZFP580, FYN, FOXO3, PAX2, RHOB
GOTERM_BP_ALL	GO:0009791~post-embryonic development	12	1.22699	0.0411172	BMP4, RAB3A, DSCAM, MECOM, LHX1, GNAQ, SELENOP, PSEN1, GATA3, JAK2, APOB, FGFR2
GOTERM_BP_ALL	GO:1901652~response to peptide	36	3.68098	0.0412732	GRIA1, GSK3B, LRP1, PXN, PIK3R2, ATP2A1, PSEN1, FOXO3, PLD1, HDAC9, ZFP36L1, KHK, SLC22A12, CSRP3, CCL2, PIP4K2A, SHOC2, FYN, JAK2, KLF11, STAT5B, ACTN2, PRKCB, ABCC8, ADIPOQ, OPRK1, TSC1, GCK, FOSL2, GATM, PIK3CA, MZB1, ECHDC3, VWA2, PRKD1, SOS2
GOTERM_BP_ALL	GO:0018209~peptidyl-serine modification	23	2.35174	0.0417188	NTRK2, CSNK1G3, GSK3B, BRSK1, PRKCH, WNT3A, PRKCB, MAST3, NTRK3, WNT5A, DYRK1B, MAPK8, LATS2, CAMK4, NCK2, HCLS1, MAP3K10, RICTOR, PRKD1, MAP3K13, STK32A, STK32C, IP6K2
GOTERM_BP_ALL	GO:0034109~homotypic cell-cell adhesion	9	0.920245	0.0419113	ENTPD1, MEGF10, WNT3A, TMX1, PDPN, EMILIN1, JAK2, DSC2, PRKG1
GOTERM_BP_ALL	GO:0009755~hormone-mediated signaling pathway	14	1.43149	0.0421489	YAP1, FOXA1, NTRK2, PRMT2, RNF14, ESR2, SMARCA4, STRN3, DAB2, RXRA, LATS2, TTC6, SST, JAK2
GOTERM_BP_ALL	GO:1905331~negative regulation of morphogenesis of an epithelium	4	0.408998	0.0422088	BMP4, WNT5A, GATA3, TBX2
GOTERM_BP_ALL	GO:0035745~T-helper 2 cell cytokine production	4	0.408998	0.0422088	IL4, RSAD2, GATA3, FOSL2
GOTERM_BP_ALL	GO:0072224~metanephric glomerulus development	4	0.408998	0.0422088	LHX1, OSR1, ADIPOQ, PAX2
GOTERM_BP_ALL	GO:0002062~chondrocyte differentiation	11	1.12474	0.0426646	EXT1, BMP4, ZBTB16, OSR1, CREB3L2, SNAI2, ROR2, MKX, ADAMTS12, MEX3C, FOSL2
GOTERM_BP_ALL	GO:0032602~chemokine production	11	1.12474	0.0426646	EXT1, IL4, CSF1R, IL33, LRP1, WNT5A, ADIPOQ, MBP, LILRB4A, TIRAP, FOSL2
GOTERM_BP_ALL	GO:0008037~cell recognition	13	1.32924	0.0427377	COLEC12, DSCAM, MEGF10, FOXG1, WNT5A, PCSK4, EXT1, EFNB3, NCK2, ADAM1A, NRCAM, CCL19, CCL21A
GOTERM_BP_ALL	GO:1901575~organic substance catabolic process	109	11.1452	0.0428213	MIDN, GDA, HFE, LIPA, ZFP36, NAGLU, SOX17, ANPEP, LIPG, ADORA1, ENPP2, PLCE1, ACAD12, FBXW4, ENTPD1, FBXW11, ENTPD5, WNT5A, ADIPOQ, CPT1C, INPP4A, PLPP6, PPP1R3C, TMX1, SLFN14, TRIB2, RNF122, CEMIP, ECSCR, ABHD6, PSEN1, PLD1, ADAMTS12, ZFP36L1, CTIF, GRIN2A, ADAMTS13, BAG2, RNF215, SNX9, HACL1, APOB, GGT5, KLHDC2, SMAD4, NDFIP1, WFS1, ERLIN2, MEX3D, EXT1, DAB2, CNOT6, FBXL7, GSK3B, RNF14, FAF2, O…
GOTERM_BP_ALL	GO:0030799~regulation of cyclic nucleotide metabolic process	6	0.613497	0.0428365	RD3, NOS2, PALM, ADCY3, CACNA1D, AKAP5
GOTERM_BP_ALL	GO:0030802~regulation of cyclic nucleotide biosynthetic process	6	0.613497	0.0428365	RD3, NOS2, PALM, ADCY3, CACNA1D, AKAP5
GOTERM_BP_ALL	GO:0070741~response to interleukin-6	6	0.613497	0.0428365	C1QTNF4, YAP1, CEBPA, SMAD4, CCL2, ST18
GOTERM_BP_ALL	GO:0007519~skeletal muscle tissue development	17	1.73824	0.0433508	TBX1, POPDC2, RYR1, RTL1, RBFOX1, MEGF10, WNT3A, STAC3, SOX11, S100B, DLL1, HDAC9, BARX2, CFL2, ANKRD1, TLL2, SKIL
GOTERM_BP_ALL	GO:0021695~cerebellar cortex development	8	0.817996	0.0437203	NAGLU, LHX1, DIXDC1, CEND1, COQ8B, NAV2, GLI1, DLL1
GOTERM_BP_ALL	GO:0098840~protein transport along microtubule	8	0.817996	0.0437203	CLIP3, IFT43, KIF3A, IFT81, IFT172, WDR19, WDPCP, FUZ
GOTERM_BP_ALL	GO:0099118~microtubule-based protein transport	8	0.817996	0.0437203	CLIP3, IFT43, KIF3A, IFT81, IFT172, WDR19, WDPCP, FUZ
GOTERM_BP_ALL	GO:0019941~modification-dependent protein catabolic process	39	3.98773	0.0440208	GSK3B, RNF14, HFE, FAF2, OTUD7A, PSEN1, TRIM9, MAPK8, ZNRF3, HECTD1, NAGLU, RNF215, KCTD21, SUFU, DNAJB9, UBXN7, KLHDC2, FBXW4, APC2, IL33, ANKIB1, NDFIP1, FBXW11, WFS1, KLHL3, ERLIN2, SIRT2, MIB1, RNF144A, RNF145, RNF144B, DAB2, PCYOX1L, WAC, PELI1, TRIB2, RNF122, BIRC2, FBXL7
GOTERM_BP_ALL	GO:0051090~regulation of sequence-specific DNA binding transcription factor activity	26	2.65849	0.0441011	FOXA1, IL1RAP, MALT1, CSRP3, HIF1AN, JAK2, PRKCH, FZD2, PRMT2, RALGAPA1, WNT3A, WNT5A, FZD6, CYS1, TIRAP, ESR2, SMARCA4, IL4, SLCO3A1, ID2, PELI1, MAP3K10, PRKD1, MAP3K13, TRIB2, NEUROG1
GOTERM_BP_ALL	GO:0003407~neural retina development	9	0.920245	0.0443076	RP1, ZHX2, DSCAM, NAGLU, LHX1, USH1C, PSEN1, RORB, SMARCA4
GOTERM_BP_ALL	GO:1903707~negative regulation of hemopoiesis	15	1.53374	0.044435	CSF1R, STAT5B, CEBPA, ZBTB16, ADIPOQ, ZFP608, LILRB4A, DLL1, ZFP36L1, FSTL3, IL4, BMP4, ZFP36, ID2, SNAI2
GOTERM_BP_ALL	GO:0007163~establishment or maintenance of cell polarity	18	1.84049	0.0446123	GSK3B, BRSK1, FBXW11, WNT5A, BC034090, GATA3, ACTG1, PARD3B, HEY1, KIF3A, UST, KRIT1, RICTOR, WDPCP, ALPK2, FSCN2, CCL19, CCL21A
GOTERM_BP_ALL	GO:0034613~cellular protein localization	103	10.5317	0.044651	RAB3A, IFT172, HFE, RAB3D, SMC5, ACTG1, CDH2, PALM, FAM53C, ADORA1, LZTS2, ACTN2, ADIPOQ, HPCAL1, TSC1, SUPT7L, SHISA7, CLIP3, PPP1R3C, IFT81, RAB34, KCNQ3, RABL3, PFN4, WDPCP, TNIK, PRKD1, CEMIP, PIK3R2, PSEN1, GRIN2A, KIF3A, SNX9, HACL1, SEC31B, GCKR, SMAD4, WNT3A, ZBTB16, FUZ, BMP4, CCDC88A, DAB2, GRIN3B, PEX5L, GOLGB1, MYO5B, NACAD, RTP4, GSK3B, FAF2, PTPRK, DUSP18, CSRP3, SUFU, KIF13A, EMILI…
GOTERM_BP_ALL	GO:0033292~T-tubule organization	3	0.306748	0.0453159	CSRP3, FER1L5, BIN1
GOTERM_BP_ALL	GO:2000698~positive regulation of epithelial cell differentiation involved in kidney development	3	0.306748	0.0453159	LHX1, ADIPOQ, PAX2
GOTERM_BP_ALL	GO:1904746~negative regulation of apoptotic process involved in development	3	0.306748	0.0453159	FOXC1, HNF1B, PAX2
GOTERM_BP_ALL	GO:0003306~Wnt signaling pathway involved in heart development	3	0.306748	0.0453159	WNT3A, WNT5A, ALPK2
GOTERM_BP_ALL	GO:0033278~cell proliferation in midbrain	3	0.306748	0.0453159	WNT3A, FZD6, WNT5A
GOTERM_BP_ALL	GO:0034285~response to disaccharide	3	0.306748	0.0453159	NAGLU, ADIPOQ, KHK
GOTERM_BP_ALL	GO:2000049~positive regulation of cell-cell adhesion mediated by cadherin	3	0.306748	0.0453159	WNT3A, WNT5A, DENND6A
GOTERM_BP_ALL	GO:0021602~cranial nerve morphogenesis	5	0.511247	0.0455051	TBX1, ATP8B1, ADARB1, NEUROG1, PAX2
GOTERM_BP_ALL	GO:0009798~axis specification	10	1.02249	0.0460599	TDRD1, BMP4, SMAD4, HEY1, LHX1, IFT172, WNT5A, DLL1, NEUROG1, ETS2
GOTERM_BP_ALL	GO:0045921~positive regulation of exocytosis	10	1.02249	0.0460599	IL4, RAB3A, ANXA2, VSNL1, DOC2A, RAB3D, MYO5B, CADPS, SDC1, GAB2
GOTERM_BP_ALL	GO:0006836~neurotransmitter transport	17	1.73824	0.0462907	NTRK2, BRSK1, RAB3A, PRRT2, DOC2A, PRKCB, ABCC8, CADPS, NRXN2, PSEN1, SNCAIP, CACNA1E, SLC6A5, TRIM9, SYDE1, SV2B, OTOF
GOTERM_BP_ALL	GO:0060425~lung morphogenesis	8	0.817996	0.0464732	YAP1, EXT1, FOXA1, BMP4, NKX2-1, SOX11, FGFR2, TBX2
GOTERM_BP_ALL	GO:0022029~telencephalon cell migration	8	0.817996	0.0464732	FOXG1, SLIT1, NKX2-1, DIXDC1, LAMB1, PSEN1, MDGA1, SYNE2
GOTERM_BP_ALL	GO:0046006~regulation of activated T cell proliferation	6	0.613497	0.0465179	IL4, STAT5B, CD274, BTN1A1, LRRC32, LILRB4A
GOTERM_BP_ALL	GO:0060048~cardiac muscle contraction	11	1.12474	0.046791	KCNJ5, CSRP3, SGCD, PIK3CA, BIN1, TPM1, FXYD1, ADORA1, CACNA1D, AKAP6, DSC2
GOTERM_BP_ALL	GO:1902117~positive regulation of organelle assembly	9	0.920245	0.0467924	GSK3B, CCDC88A, CNOT6, RP1, MAPK8, SDC1, PIP4K2A, FUZ, PRKD1
GOTERM_BP_ALL	GO:0034332~adherens junction organization	12	1.22699	0.0468111	NUMBL, DUSP3, LRP1, CDH2, ACTN2, PXN, FAM107A, ENPP2, TSC1, WDPCP, PTPRK, ACTG1
GOTERM_BP_ALL	GO:0043933~macromolecular complex subunit organization	103	10.5317	0.0472981	FHOD3, CYFIP2, RAB3A, GDA, FAM107A, AQP4, CLDN1, CFL2, LIPG, ARPIN, ACTN2, TPM1, CIRBP, KCTD1, P3H4, HNF1B, CLIP3, BIN1, KCNQ3, PFN4, PIH1D2, PRKD1, KCTD15, PIK3R2, ADAMTS12, KCNV2, NLRP6, NACC2, OTOF, SNX9, MYH11, STXBP6, APOB, SEC31B, CCL21A, KCNF1, PRRT2, WNT3A, SMARCA2, SMARCA4, GGN, TDRD1, EXT1, DAB2, CNOT6, NSG2, COL5A1, SPIRE1, MKX, DNAL1, RYR1, COL18A1, GSK3B, FKBP10, KCNC1, COL14A1, FAF2…
GOTERM_BP_ALL	GO:0009894~regulation of catabolic process	51	5.21472	0.0474975	GSK3B, RNF14, HFE, SLC2A6, PIK3CG, ZFP36, SOX17, SUFU, ADORA1, PIP4K2A, APC2, ANXA2, DAPK1, WNT5A, TSC1, SIRT2, RNF144A, RNF144B, CCNY, PPP1R3C, NPC1, TMX1, WAC, PRKD1, TRIB2, MTMR3, LRP1, ECSCR, PIK3R2, PSEN1, FOXO3, ZFP36L1, MAPK8, GRIN2A, BAG2, NLRP6, SH3BP4, FYN, SNX9, ATP6V0A1, IL33, SMAD4, ANKIB1, NDFIP1, NOS2, WFS1, GCK, TPCN1, IL4, NELL1, DAB2
GOTERM_BP_ALL	GO:0051496~positive regulation of stress fiber assembly	7	0.715746	0.047576	CCDC88A, TPM1, PXN, KISS1R, TSC1, CD47, PDLIM4
GOTERM_BP_ALL	GO:0061024~membrane organization	57	5.82822	0.0479388	RTP4, GSK3B, RAB3A, DOC2A, MEGF10, RAB3D, SIGLECE, ACTG1, TRIM9, CSRP3, SGCD, CDH2, KIF13A, PALM, NRCAM, ANXA2, ACTN2, ADIPOQ, ATP11C, SPTB, SHISA7, CLIP3, NPC1, PACS1, BIN1, RAB34, ADAM1A, TNIK, COLEC12, LRP1, ATL1, TGFBRAP1, NRXN2, PIK3R2, AKAP5, NDRG1, HECTD1, SH3TC2, STX6, OTOF, MBP, SNX9, STXBP6, SEC31B, FER1L5, PRRT2, KCNJ11, ATP8B1, WNT3A, TRAPPC10, STAC3, CCDC88A, DAB2, GRIN3B, COL5A1, MY…
GOTERM_BP_ALL	GO:0055123~digestive system development	13	1.32924	0.0482064	YAP1, IFT172, WNT5A, WDR19, GATA6, HNF1B, SOX11, ASCL1, PCSK5, SOX17, ID2, WDPCP, FGFR2
GOTERM_BP_ALL	GO:1902033~regulation of hematopoietic stem cell proliferation	4	0.408998	0.0485337	CEBPA, MECOM, WNT5A, SNAI2
GOTERM_BP_ALL	GO:0021783~preganglionic parasympathetic fiber development	4	0.408998	0.0485337	TBX1, ACKR3, ADARB1, NAV2
GOTERM_BP_ALL	GO:0097152~mesenchymal cell apoptotic process	4	0.408998	0.0485337	TBX1, HNF1B, MSX1, PAX2
GOTERM_BP_ALL	GO:0071294~cellular response to zinc ion	4	0.408998	0.0485337	GABRB3, GPR39, GLRA1, GRIN2A
GOTERM_BP_ALL	GO:0016322~neuron remodeling	4	0.408998	0.0485337	BCL11A, GNAQ, KCNQ3, C1QL1
GOTERM_BP_ALL	GO:0032103~positive regulation of response to external stimulus	27	2.76074	0.0486955	CSF1R, CEBPA, LRP1, CXCL14, PIK3CG, KLK7, RXRA, NLRP6, CCL2, ZFP580, EMILIN1, CCL19, JAK2, CCL21A, IL33, STAT5B, DSCAM, NTRK3, WNT5A, TIRAP, PGF, IL4, CNOT6, RAB34, SNAI2, PRKD1, CD47
GOTERM_BP_ALL	GO:0098773~skin epidermis development	11	1.12474	0.0489517	EDARADD, EXT1, NAGLU, FZD6, WNT5A, GATA6, FUZ, PSEN1, BARX2, DLL1, FGFR2
GOTERM_BP_ALL	GO:0060612~adipose tissue development	8	0.817996	0.0493344	NCOA1, KLF7, PIK3CA, ZFP516, ID2, DYRK1B, LIPA, FOSL2
GOTERM_BP_ALL	GO:0030833~regulation of actin filament polymerization	15	1.53374	0.0494465	FHOD3, CYFIP2, PLEKHG2, TPM1, PIK3R2, SPTB, BIN1, NCK2, SPIRE1, PFN4, HCLS1, RICTOR, SNX9, CCL21A, ARPIN
GOTERM_BP_ALL	GO:0045216~cell-cell junction organization	21	2.14724	0.0495972	CSF1R, NUMBL, DUSP3, LRP1, ACTN2, ABCC8, PXN, FAM107A, TSC1, LSR, PTPRK, CLDN1, ACTG1, CLDN11, CLDN5, CDH2, ENPP2, SNAI2, PRTN3, WDPCP, LIMS2

## Sheet: ESCsp-NAD_DOWN in NPC
Category	GO terms ESCsp-NAD_DOWN in NPC	Count	%	PValue	Genes
GOTERM_BP_ALL	GO:0044237~cellular metabolic process	591	64.8738	4.53614e-22	TSKS, CYFIP1, TFRC, RPL31, HNRNPU, GPATCH1, SPINT2, PSMD8, SPIB, ZMIZ2, NAMPT, NKX1-2, MPV17, PIP4K2C, DUS4L, EARS2, PRKCG, NKX2-9, WDHD1, SECISBP2, DDX10, PRKAB1, MED7, SLC5A6, SIGIRR, EID2, RNF125, MTHFD1, UQCRC1, ORAI1, MPPE1, ATF5, LIPT1, ALDOART2, SHMT2, MRPL15, MRPL13, SULT1A1, LDHC, LARP1, T, BLOC1S2, WBP2NL, HESX1, ST3GAL4, PIP5K1B, ZBTB7A, ATG5, PLK5, JUP, PLK1, ERLIN1, PRAMEL1, EIF1, MR…
GOTERM_BP_ALL	GO:0071704~organic substance metabolic process	615	67.5082	1.84551e-21	CYFIP1, TFRC, RPL31, HNRNPU, GPATCH1, PHAX, SPINT2, PSMD8, SPIB, CAPNS1, LIPH, ZMIZ2, NAMPT, NKX1-2, MPV17, PIP4K2C, DUS4L, EARS2, PRKCG, NKX2-9, WDHD1, SECISBP2, DDX10, PRKAB1, MED7, SLC5A6, SIGIRR, EID2, RNF125, MTHFD1, UQCRC1, ORAI1, MPPE1, ATF5, LIPT1, ALDOART2, SHMT2, MRPL15, MRPL13, SULT1A1, LDHC, LARP1, T, BLOC1S2, WBP2NL, HESX1, ST3GAL4, PIP5K1B, ZBTB7A, ATG5, ST14, PLK5, JUP, PLK1, ERLIN…
GOTERM_BP_ALL	GO:0044238~primary metabolic process	587	64.4347	9.10598e-21	CYFIP1, TFRC, RPL31, HNRNPU, GPATCH1, SPINT2, PSMD8, SPIB, CAPNS1, LIPH, ZMIZ2, NAMPT, NKX1-2, MPV17, PIP4K2C, DUS4L, EARS2, PRKCG, NKX2-9, WDHD1, SECISBP2, DDX10, PRKAB1, MED7, SIGIRR, EID2, RNF125, MTHFD1, UQCRC1, ORAI1, MPPE1, ATF5, LIPT1, ALDOART2, SHMT2, MRPL15, MRPL13, SULT1A1, LDHC, LARP1, T, BLOC1S2, WBP2NL, HESX1, ST3GAL4, PIP5K1B, ZBTB7A, ATG5, ST14, PLK5, JUP, PLK1, ERLIN1, PRAMEL1, EI…
GOTERM_BP_ALL	GO:0008152~metabolic process	625	68.6059	4.56327e-20	TSKS, CYFIP1, TFRC, RPL31, HNRNPU, GPATCH1, PHAX, SPINT2, PSMD8, SPIB, CAPNS1, LIPH, ZMIZ2, NAMPT, NKX1-2, MPV17, PIP4K2C, DUS4L, EARS2, PRKCG, NKX2-9, WDHD1, SECISBP2, DDX10, PRKAB1, MED7, SLC5A6, SIGIRR, EID2, RNF125, MTHFD1, UQCRC1, ORAI1, MPPE1, ATF5, LIPT1, ALDOART2, SHMT2, MRPL15, MRPL13, SULT1A1, LDHC, LARP1, T, BLOC1S2, WBP2NL, HESX1, ST3GAL4, PIP5K1B, ZBTB7A, ATG5, ST14, PLK5, JUP, PLK1,…
GOTERM_BP_ALL	GO:0044260~cellular macromolecule metabolic process	496	54.4457	4.73809e-19	CYFIP1, TFRC, RPL31, HNRNPU, GPATCH1, SPINT2, PSMD8, SPIB, ZMIZ2, NAMPT, NKX1-2, MPV17, DUS4L, EARS2, PRKCG, NKX2-9, WDHD1, SECISBP2, DDX10, PRKAB1, MED7, SIGIRR, EID2, RNF125, MPPE1, ATF5, LIPT1, SHMT2, MRPL15, MRPL13, LARP1, T, BLOC1S2, WBP2NL, HESX1, ST3GAL4, ZBTB7A, ATG5, PLK5, JUP, PLK1, ERLIN1, PRAMEL1, EIF1, MRPL22, MRPL30, PPP5C, NPLOC4, TADA2A, ATG2A, HRG, PIGS, MAJIN, RPLP0, ATF7IP2, KR…
GOTERM_BP_ALL	GO:0006807~nitrogen compound metabolic process	427	46.8716	5.07563e-19	CYFIP1, TFRC, RPL31, HNRNPU, GPATCH1, SPIB, ZMIZ2, NAMPT, NKX1-2, MPV17, DUS4L, EARS2, PRKCG, NKX2-9, WDHD1, SECISBP2, DDX10, MED7, SLC5A6, SIGIRR, EID2, MTHFD1, UQCRC1, ORAI1, ATF5, ALDOART2, SHMT2, MRPL15, MRPL13, SULT1A1, LDHC, LARP1, T, BLOC1S2, WBP2NL, HESX1, ZBTB7A, ATG5, JUP, PLK1, ERLIN1, PRAMEL1, EIF1, MRPL22, MRPL30, TADA2A, ADI1, HRG, MAJIN, RPLP0, ATF7IP2, QPRT, KRI1, ECSIT, MRPL33, M…
GOTERM_BP_ALL	GO:0043170~macromolecule metabolic process	538	59.056	1.31639e-18	CYFIP1, TFRC, RPL31, HNRNPU, GPATCH1, PHAX, SPINT2, PSMD8, SPIB, CAPNS1, ZMIZ2, NAMPT, NKX1-2, MPV17, DUS4L, EARS2, PRKCG, NKX2-9, WDHD1, SECISBP2, DDX10, PRKAB1, MED7, SIGIRR, EID2, RNF125, MPPE1, ATF5, LIPT1, SHMT2, MRPL15, MRPL13, LARP1, T, BLOC1S2, WBP2NL, HESX1, ST3GAL4, ZBTB7A, ATG5, ST14, PLK5, JUP, PLK1, ERLIN1, PRAMEL1, EIF1, MRPL22, MRPL30, PPP5C, NPLOC4, TADA2A, ATG2A, HRG, PIGS, MAJIN…
GOTERM_BP_ALL	GO:0034641~cellular nitrogen compound metabolic process	405	44.4566	9.20191e-18	CYFIP1, TFRC, RPL31, HNRNPU, GPATCH1, SPIB, ZMIZ2, NAMPT, NKX1-2, MPV17, DUS4L, EARS2, PRKCG, NKX2-9, WDHD1, SECISBP2, DDX10, MED7, SLC5A6, SIGIRR, EID2, MTHFD1, UQCRC1, ORAI1, ATF5, ALDOART2, SHMT2, MRPL15, MRPL13, LDHC, LARP1, T, BLOC1S2, WBP2NL, HESX1, ZBTB7A, ATG5, JUP, PLK1, ERLIN1, PRAMEL1, EIF1, MRPL22, MRPL30, TADA2A, HRG, MAJIN, RPLP0, ATF7IP2, QPRT, KRI1, ECSIT, MRPL33, MRPL40, RACK1, R…
GOTERM_BP_ALL	GO:0071840~cellular component organization or biogenesis	397	43.5785	2.55768e-14	CYFIP1, RNH1, TFRC, GMFG, HNRNPU, EMC10, SPINT2, SCAMP5, MPV17, PIP4K2C, PRKCG, NKX2-9, WDHD1, DNAAF2, DDX10, MED7, EID2, UQCRC1, ATF5, SEH1L, SHMT2, WDR62, MRPL15, SKA1, DEDD2, RIC8A, BLOC1S4, BLOC1S2, GRPEL2, WBP2NL, CEP76, ZBTB7A, ATG5, ST14, PLK5, JUP, DNAH17, PLK1, EHD1, NPLOC4, TADA2A, ATG2A, PSMG1, PSMG2, HRG, FERMT3, MAJIN, ARF1, RPLP0, ATF7IP2, KRI1, SIGLECF, RACK1, AP3S1, NEFH, DLGAP5, …
GOTERM_BP_ALL	GO:0044267~cellular protein metabolic process	289	31.7234	2.02128e-11	EIF4A2, CYFIP1, TFRC, TRAF3IP1, RPL31, LRR1, HNRNPU, SPINT2, RPS15, PSMD8, RPS14, RPS16, RPL36AL, ZMIZ2, TRIM24, TBC1D10A, EARS2, EPHB3, PRKCG, ESCO1, SECISBP2, MRPS18B, GPR37L1, PRKAB1, GBGT1, MED7, AFG3L2, RNF125, CDC34, IL23A, CDC37, MPPE1, EIF1A, CBLL1, LIPT1, ZFP622, SPTBN4, SHMT2, PTTG1IP, MRPL15, MRPL13, GSPT1, PRRC1, LARP1, HESX1, ST3GAL4, ST8SIA5, ATG5, RPL39L, PLK5, PLK1, ERLIN1, LIF, I…
GOTERM_BP_ALL	GO:0016043~cellular component organization	372	40.8342	5.53814e-11	CYFIP1, RNH1, TFRC, TRAF3IP1, GMFG, PPAN, HNRNPU, EMC10, PKD2L1, SPINT2, PWP2, RPS15, SCAMP5, RPS14, LGALS3, PNP, SNRPD1, SPATA22, MPV17, PIP4K2C, EPHB3, NKX2-9, ABT1, PRKCG, WDHD1, MIA, ESCO1, DNAAF2, ACTN1, TANGO2, AP1B1, MED7, AFG3L2, EID2, CDC34, MIP, CDC37, BOLA2, UQCRC1, ATF5, CBLL1, KCTD16, SPTBN4, SEH1L, SHMT2, WDR62, MRPL15, GSPT1, SKA1, DEDD2, RIC8A, BLOC1S4, TRPM1, SCFD1, SNX2, BLOC1S2…
GOTERM_BP_ALL	GO:0010467~gene expression	340	37.3216	5.71757e-11	IFITM3, EIF4A2, CYFIP1, IFITM2, TFRC, TRAF3IP1, RPL31, FCF1, PPAN, HNRNPU, GPATCH1, PHAX, PWP2, RPS15, SPIB, RPS14, LGALS3, RPS16, SNRPD1, RPL36AL, ZMIZ2, NAMPT, NKX1-2, TRIM24, TRMT44, LGALS9, DUS4L, IFITM7, VRTN, TBC1D10A, EARS2, NKX2-9, ABT1, WDHD1, SECISBP2, EBF1, MRPS18B, DDX10, IMP4, PRKAB1, MED7, SIGIRR, AFG3L2, EID2, IL23A, CDC37, BOLA2, CD2BP2, ZFP850, EIF1A, ATF5, KLK1, SHMT2, ZFP626, M…
GOTERM_BP_ALL	GO:0019538~protein metabolic process	322	35.3458	7.49003e-11	EIF4A2, CYFIP1, TFRC, TRAF3IP1, RPL31, LRR1, HNRNPU, SPINT2, RPS15, PSMD8, RPS14, RPS16, CAPNS1, RPL36AL, ZMIZ2, TRIM24, TBC1D10A, EARS2, EPHB3, PRKCG, ESCO1, SECISBP2, MRPS18B, GPR37L1, PRKAB1, GBGT1, MED7, AFG3L2, RNF125, CDC34, IL23A, CDC37, BOLA2, MPPE1, EIF1A, CBLL1, LIPT1, ZFP622, SPTBN4, KLK1, SHMT2, PTTG1IP, MRPL15, MRPL13, GSPT1, PRRC1, LARP1, HESX1, ST3GAL4, ST8SIA5, APOD, ATG5, B4GALNT…
GOTERM_BP_ALL	GO:0044249~cellular biosynthetic process	349	38.3095	1.05386e-10	IFITM3, EIF4A2, CYFIP1, IFITM2, TFRC, TRAF3IP1, RPL31, HNRNPU, RPS15, SPIB, RPS14, PNP, RPS16, SPATA22, RPL36AL, ZMIZ2, NAMPT, NKX1-2, TRIM24, PIP4K2C, IFITM7, VRTN, EARS2, NKX2-9, ABT1, WDHD1, ESCO1, SECISBP2, EBF1, MRPS18B, PRKAB1, GBGT1, MED7, SIGIRR, EID2, MTHFD1, IL23A, BOLA2, ORAI1, MPPE1, ZFP850, EIF1A, ATF5, ALDH7A1, SHMT2, ZFP626, MRPL15, MRPL13, GSPT1, PGS1, LDHC, PTDSS2, LARP1, T, BLOC…
GOTERM_BP_ALL	GO:0046483~heterocycle metabolic process	337	36.9923	1.25962e-10	IFITM3, EIF4A2, IFITM2, TFRC, TRAF3IP1, FCF1, PPAN, HNRNPU, GPATCH1, PWP2, RPS15, SPIB, RPS14, LGALS3, PNP, RPS16, SNRPD1, SPATA22, ZMIZ2, NAMPT, NKX1-2, TRIM24, TRMT44, MPV17, DUS4L, IFITM7, VRTN, EARS2, NKX2-9, ABT1, PRKCG, WDHD1, ESCO1, SECISBP2, EBF1, DDX10, TALDO1, IMP4, MED7, SLC5A6, SIGIRR, EID2, MTHFD1, IL23A, UQCRC1, CD2BP2, ORAI1, ZFP850, ATF5, CBLL1, ALDOART2, SHMT2, ZFP626, GSPT1, LDH…
GOTERM_BP_ALL	GO:0006139~nucleobase-containing compound metabolic process	328	36.0044	3.95057e-10	IFITM3, EIF4A2, IFITM2, TFRC, TRAF3IP1, FCF1, PPAN, HNRNPU, GPATCH1, PWP2, RPS15, SPIB, RPS14, LGALS3, PNP, RPS16, SNRPD1, SPATA22, ZMIZ2, NAMPT, NKX1-2, TRIM24, TRMT44, MPV17, DUS4L, IFITM7, VRTN, EARS2, NKX2-9, ABT1, PRKCG, WDHD1, ESCO1, SECISBP2, EBF1, DDX10, TALDO1, IMP4, MED7, SIGIRR, EID2, MTHFD1, IL23A, UQCRC1, CD2BP2, ORAI1, ZFP850, ATF5, CBLL1, ALDOART2, SHMT2, ZFP626, GSPT1, LDHC, T, BL…
GOTERM_BP_ALL	GO:0006396~RNA processing	79	8.67179	5.44622e-10	RBM27, RBM25, DAZAP1, RPP30, FCF1, PPAN, GPATCH1, HNRNPU, USP39, KRI1, PWP2, THG1L, RPS15, DTWD2, FBL, RPS14, LGALS3, RPS16, SNRPD1, TRMT44, DUS4L, ABT1, WDHD1, RPS7, PRMT1, NCBP2, THOC1, DDX10, DDX54, CDKAL1, IMP4, DDX52, THOC5, WDR33, RPUSD4, QTRT1, GEMIN5, CD2BP2, SRSF5, SNRPA, RNMT, SF3B6, DDX1, HEATR1, MAK16, SRSF1, PARN, CSTF2T, U2AF1L4, ARVCF, U2AF2, PES1, TRA2B, ZMAT5, RALY, RPP14, DCPS, …
GOTERM_BP_ALL	GO:0006725~cellular aromatic compound metabolic process	337	36.9923	7.24093e-10	IFITM3, EIF4A2, IFITM2, TFRC, TRAF3IP1, FCF1, PPAN, HNRNPU, GPATCH1, PWP2, RPS15, SPIB, RPS14, LGALS3, PNP, RPS16, SNRPD1, SPATA22, ZMIZ2, NAMPT, NKX1-2, TRIM24, TRMT44, MPV17, DUS4L, IFITM7, VRTN, EARS2, NKX2-9, ABT1, PRKCG, WDHD1, ESCO1, SECISBP2, EBF1, DDX10, TALDO1, IMP4, MED7, SIGIRR, EID2, MTHFD1, IL23A, UQCRC1, CD2BP2, ORAI1, ZFP850, ATF5, CBLL1, ALDOART2, SHMT2, ZFP626, GSPT1, SULT1A1, LD…
GOTERM_BP_ALL	GO:0009058~biosynthetic process	353	38.7486	7.47039e-10	IFITM3, EIF4A2, CYFIP1, IFITM2, TFRC, TRAF3IP1, RPL31, HNRNPU, RPS15, SPIB, RPS14, PNP, RPS16, SPATA22, RPL36AL, ZMIZ2, NAMPT, NKX1-2, TRIM24, PIP4K2C, IFITM7, VRTN, EARS2, NKX2-9, ABT1, WDHD1, ESCO1, SECISBP2, EBF1, MRPS18B, PRKAB1, GBGT1, MED7, SIGIRR, EID2, MTHFD1, IL23A, BOLA2, ORAI1, MPPE1, ZFP850, EIF1A, ATF5, ALDH7A1, SHMT2, ZFP626, MRPL15, MRPL13, GSPT1, PGS1, LDHC, PTDSS2, LARP1, T, BLOC…
GOTERM_BP_ALL	GO:1901360~organic cyclic compound metabolic process	348	38.1998	8.33388e-10	IFITM3, EIF4A2, IFITM2, TFRC, TRAF3IP1, FCF1, PPAN, HNRNPU, GPATCH1, PWP2, RPS15, SPIB, RPS14, LGALS3, PNP, RPS16, SNRPD1, SPATA22, ZMIZ2, NAMPT, NKX1-2, TRIM24, TRMT44, MPV17, DUS4L, IFITM7, VRTN, EARS2, NKX2-9, ABT1, PRKCG, WDHD1, ESCO1, SECISBP2, EBF1, DDX10, TALDO1, IMP4, MED7, SLC5A6, SIGIRR, EID2, MTHFD1, IL23A, UQCRC1, CD2BP2, ORAI1, ZFP850, ATF5, CBLL1, ALDOART2, SHMT2, ZFP626, GSPT1, SUL…
GOTERM_BP_ALL	GO:0009987~cellular process	793	87.0472	9.25328e-10	TSKS, TFRC, GMFG, SPINT2, SCAMP5, PSMD8, SPIB, NKX1-2, WDHD1, SECISBP2, PRKAB1, SLC5A6, SIGIRR, EID2, MTHFD1, UQCRC1, ORAI1, MPPE1, ATF5, SHMT2, MRPL15, MRPL13, DEDD2, SULT1A1, LARP1, T, WBP2NL, GRPEL2, HESX1, PIP5K1B, ZBTB7A, ATG5, JUP, ERLIN1, EIF1, MRPL22, MRPL30, FXYD2, PSMG1, PSMG2, HRG, FERMT3, PIGS, ARHGAP9, MAJIN, ARF1, MTMR10, RPLP0, ATF7IP2, QPRT, ECSIT, SIGLECF, MRPL33, MRPL40, TIFAB, …
GOTERM_BP_ALL	GO:0042254~ribosome biogenesis	41	4.50055	4.6883e-09	ZFP622, RRN3, RPP30, PAK1IP1, HEATR1, MAK16, RPLP0, FCF1, PPAN, MPV17L2, AATF, KRI1, PWP2, RPS15, RPS14, FBL, RPS16, PES1, DCAF13, FDXACB1, ABT1, EIF5B, UTP6, RPS7, NOP16, RIOK3, WDR18, RPP40, DDX31, DDX10, MRPS2, DDX54, IMP4, RPL23A, ERAL1, DDX52, RPUSD4, RSL1D1, LSG1, MPHOSPH10, NOL10
GOTERM_BP_ALL	GO:0090304~nucleic acid metabolic process	296	32.4918	5.97458e-09	IFITM3, EIF4A2, IFITM2, TFRC, TRAF3IP1, FCF1, PPAN, HNRNPU, GPATCH1, PWP2, RPS15, SPIB, RPS14, LGALS3, PNP, RPS16, SNRPD1, SPATA22, ZMIZ2, NAMPT, NKX1-2, TRIM24, TRMT44, MPV17, DUS4L, IFITM7, VRTN, EARS2, NKX2-9, ABT1, PRKCG, WDHD1, ESCO1, SECISBP2, EBF1, DDX10, IMP4, MED7, SIGIRR, EID2, IL23A, CD2BP2, ZFP850, ATF5, CBLL1, ZFP626, GSPT1, T, BLOC1S2, WBP2NL, HESX1, ZBTB7A, ATG5, JUP, PLK1, ERLIN1,…
GOTERM_BP_ALL	GO:1901576~organic substance biosynthetic process	342	37.5412	9.33164e-09	IFITM3, EIF4A2, CYFIP1, IFITM2, TFRC, TRAF3IP1, RPL31, HNRNPU, RPS15, SPIB, RPS14, PNP, RPS16, SPATA22, RPL36AL, ZMIZ2, NAMPT, NKX1-2, TRIM24, PIP4K2C, IFITM7, VRTN, EARS2, NKX2-9, ABT1, WDHD1, ESCO1, SECISBP2, EBF1, MRPS18B, PRKAB1, GBGT1, MED7, SIGIRR, EID2, MTHFD1, IL23A, ORAI1, MPPE1, ZFP850, EIF1A, ATF5, ALDH7A1, SHMT2, ZFP626, MRPL15, MRPL13, GSPT1, PGS1, LDHC, PTDSS2, LARP1, T, BLOC1S2, WB…
GOTERM_BP_ALL	GO:0044085~cellular component biogenesis	205	22.5027	1.93873e-08	CYFIP1, RNH1, TFRC, TRAF3IP1, GMFG, FCF1, PPAN, HNRNPU, PKD2L1, PWP2, RPS15, RPS14, LGALS3, RPS16, SNRPD1, PIP4K2C, EPHB3, ABT1, DNAAF2, ACTN1, AP1B1, DDX10, IMP4, MED7, EID2, CDC34, MIP, BOLA2, UQCRC1, KCTD16, ZFP622, SPTBN4, SHMT2, WDR62, TRPM1, SCFD1, WBP2NL, TSPAN4, APOD, CEP76, ATG5, JUP, DNAH17, PLK1, IRGM1, ERAL1, EHD1, ANLN, ATG2A, MPHOSPH10, PSMG1, NOL10, PSMG2, HRG, FERMT3, ARF1, PAK1IP…
GOTERM_BP_ALL	GO:1901564~organonitrogen compound metabolic process	155	17.0143	3.87086e-08	EIF4A2, CYFIP1, MTCH2, RPL31, HNRNPU, MPV17L2, PEBP1, YARS2, RPS15, RPS14, PNP, RPS16, RPL36AL, NAMPT, PDE8A, EARS2, TMEM14C, RPS7, SECISBP2, MRPS18B, TALDO1, CDKAL1, SDHD, LARP4B, GBGT1, TUFM, COX6B1, SLC5A6, MTHFD1, LYG1, PLA2G10, UQCRC1, GEMIN5, ORAI1, NUPR1, EIF1A, ALDH7A1, ALDOART2, NNMT, SHMT2, ABHD3, SLC1A1, GSTT2, MRPL15, ADRB2, COX7A1, MRPL13, GSPT1, SULT1A1, LDHC, PTDSS2, LARP1, EIF4EBP…
GOTERM_BP_ALL	GO:0034660~ncRNA metabolic process	50	5.48847	1.15832e-07	RPP30, FCF1, PPAN, KRI1, PWP2, YARS2, THG1L, RPS15, DTWD2, FBL, RPS14, RPS16, TRMT44, DUS4L, HRAS, EARS2, ABT1, RPS7, NCBP2, DDX10, DDX54, CDKAL1, IMP4, DDX52, RPUSD4, QTRT1, SARS2, DDX1, HEATR1, MAK16, PARN, TCOF1, TAF1B, PES1, POLR2E, RPP14, DCAF13, DTD2, POLR2L, FDXACB1, UTP6, RIOK3, WDR18, RPP40, STAT3, ADAT3, RSL1D1, TRP53, MPHOSPH10, NOL10
GOTERM_BP_ALL	GO:0006996~organelle organization	233	25.5763	1.46649e-07	CYFIP1, RNH1, TFRC, TRAF3IP1, GMFG, PPAN, HNRNPU, EMC10, PWP2, RPS15, RPS14, PNP, SPATA22, MPV17, PIP4K2C, ABT1, WDHD1, ESCO1, DNAAF2, ACTN1, TANGO2, AP1B1, AFG3L2, CDC37, UQCRC1, ATF5, SPTBN4, SEH1L, WDR62, MRPL15, SKA1, BLOC1S4, SCFD1, BLOC1S2, VPS8, GRPEL2, WBP2NL, ATP6V0A4, ZBTB7A, CEP76, ATG5, PLK5, DNAH17, PLK1, LIF, IRGM1, ERAL1, EHD1, ANLN, NPLOC4, TADA2A, ATG2A, PSMG2, CALM1, HRG, RETREG…
GOTERM_BP_ALL	GO:0043603~cellular amide metabolic process	95	10.4281	1.6334e-07	EIF4A2, CYFIP1, CPXM2, RPL31, MRPS11, RPLP0, MRPS12, MPV17L2, HNRNPU, ECE2, IDE, YARS2, MRPL33, RPS15, RPS14, IMMP2L, PNP, MRPL40, RPS16, RPL36AL, RACK1, RPLP2, EARS2, PSTK, PSENEN, CHST8, EIF5B, URAH, ABCC2, RPS7, GPX4, PRMT1, NCBP2, SECISBP2, MRPS23, MRPS18B, MRPS2, CDKAL1, LARP4B, MRPL46, MRPL43, TUFM, RPUSD4, SLC5A6, MRPS9, SARS2, MTHFD1, GEMIN5, HAP1, B4GALT6, EIF1A, NNMT, CARNMT1, SGMS1, SH…
GOTERM_BP_ALL	GO:0033554~cellular response to stress	138	15.1482	1.98633e-07	MTCH2, UBXN2A, FBXO27, MPV17L, MPV17L2, THG1L, SCAMP5, PNP, PTTG1, SPATA22, NAMPT, MEIOC, MPV17, PRKCG, PIAS4, WDHD1, CASR, MAP2K2, SLX1B, FBXO17, THOC1, SDHD, GPR37L1, THOC5, PDIA6, PDIA4, TMEM259, CDC37, ERP29, TIMELESS, UBE2V2, NUPR1, PPIA, ZFP622, INO80E, SEH1L, MAX, DDX1, SLC1A1, ADRB2, PTTG1IP, EIF4EBP1, APOD, GAS2L1, ZBTB7A, ATG5, EIF2B5, PLK5, SDF2L1, FANCM, PLK1, ERLIN1, CIDEA, PALB2, DI…
GOTERM_BP_ALL	GO:0032543~mitochondrial translation	21	2.30516	2.12714e-07	MRPS11, MRPS23, MRPS12, MRPS18B, MRPS2, MPV17L2, MRPL15, YARS2, MRPL46, MRPL13, MRPL43, TUFM, MRPL55, MRPL33, MRPL22, RPUSD4, MRPL30, MRPS9, SARS2, MRPL40, EARS2
GOTERM_BP_ALL	GO:0034470~ncRNA processing	40	4.39078	2.12799e-07	DDX1, RPP30, HEATR1, MAK16, FCF1, PPAN, PARN, KRI1, PWP2, THG1L, RPS15, DTWD2, RPS14, FBL, RPS16, PES1, TRMT44, RPP14, DUS4L, DCAF13, FDXACB1, ABT1, UTP6, RPS7, NCBP2, RIOK3, WDR18, RPP40, STAT3, DDX10, DDX54, IMP4, CDKAL1, DDX52, ADAT3, QTRT1, RPUSD4, RSL1D1, MPHOSPH10, NOL10
GOTERM_BP_ALL	GO:0022613~ribonucleoprotein complex biogenesis	49	5.3787	2.17435e-07	RPP30, PAK1IP1, RPLP0, FCF1, PPAN, MPV17L2, AATF, USP39, KRI1, PWP2, RPS15, FBL, RPS14, RPS16, SNRPD1, ABT1, EIF5B, RPS7, DDX10, MRPS2, DDX54, IMP4, DDX52, RPUSD4, LSG1, GEMIN5, ZFP622, RRN3, HEATR1, MAK16, SRSF1, U2AF2, PES1, G3BP1, DCAF13, FDXACB1, UTP6, NOP16, RIOK3, WDR18, RPP40, DDX31, RPL23A, ERAL1, RSL1D1, EIF3G, MPHOSPH10, NOL10, EIF3C
GOTERM_BP_ALL	GO:0009059~macromolecule biosynthetic process	287	31.5038	2.57254e-07	IFITM3, EIF4A2, CYFIP1, IFITM2, TFRC, TRAF3IP1, RPL31, HNRNPU, RPS15, SPIB, RPS14, RPS16, SPATA22, RPL36AL, ZMIZ2, NAMPT, NKX1-2, TRIM24, IFITM7, VRTN, EARS2, NKX2-9, ABT1, WDHD1, ESCO1, SECISBP2, EBF1, MRPS18B, GBGT1, MED7, SIGIRR, EID2, IL23A, MPPE1, ZFP850, EIF1A, ATF5, SHMT2, ZFP626, MRPL15, MRPL13, GSPT1, LARP1, T, BLOC1S2, WBP2NL, HESX1, ST3GAL4, ST8SIA5, ZBTB7A, ATG5, B4GALNT4, RPL39L, JUP…
GOTERM_BP_ALL	GO:0016072~rRNA metabolic process	31	3.40285	2.63413e-07	RPP30, HEATR1, MAK16, FCF1, PPAN, KRI1, PWP2, RPS15, RPS14, FBL, RPS16, TCOF1, TAF1B, PES1, DCAF13, FDXACB1, ABT1, UTP6, RPS7, RIOK3, WDR18, RPP40, DDX10, DDX54, IMP4, DDX52, RPUSD4, RSL1D1, TRP53, MPHOSPH10, NOL10
GOTERM_BP_ALL	GO:0006518~peptide metabolic process	81	8.89133	2.99598e-07	EIF4A2, CYFIP1, CPXM2, RPL31, MRPS11, RPLP0, MRPS12, MPV17L2, HNRNPU, ECE2, IDE, YARS2, MRPL33, RPS15, RPS14, IMMP2L, MRPL40, RPS16, RPL36AL, RACK1, RPLP2, EARS2, PSTK, PSENEN, CHST8, EIF5B, RPS7, GPX4, PRMT1, NCBP2, SECISBP2, MRPS23, MRPS18B, MRPS2, CDKAL1, LARP4B, MRPL46, MRPL43, TUFM, RPUSD4, MRPS9, SARS2, GEMIN5, HAP1, EIF1A, CARNMT1, SHMT2, GSTP2, GSTP1, SLC1A1, GSTT2, MRPL15, MRPL13, GSPT1,…
GOTERM_BP_ALL	GO:0042274~ribosomal small subunit biogenesis	20	2.19539	3.85021e-07	ABT1, UTP6, RPS7, RIOK3, HEATR1, RPP40, FCF1, IMP4, ERAL1, DDX52, PWP2, AATF, KRI1, RPS15, FBL, RPS14, RPS16, MPHOSPH10, NOL10, DCAF13
GOTERM_BP_ALL	GO:0006364~rRNA processing	28	3.07355	4.01893e-07	RPP30, HEATR1, MAK16, FCF1, PPAN, KRI1, PWP2, RPS15, RPS14, FBL, RPS16, PES1, DCAF13, FDXACB1, ABT1, UTP6, RPS7, RIOK3, WDR18, RPP40, DDX10, DDX54, IMP4, DDX52, RPUSD4, RSL1D1, MPHOSPH10, NOL10
GOTERM_BP_ALL	GO:0044763~single-organism cellular process	563	61.8002	5.20809e-07	CYFIP1, RNH1, TFRC, GMFG, HNRNPU, EMC10, SPINT2, SCAMP5, SPIB, NAMPT, NKX1-2, MPV17, PIP4K2C, EARS2, PRKCG, NKX2-9, WDHD1, DNAAF2, SECISBP2, PRKAB1, SLC5A6, EID2, MTHFD1, UQCRC1, ORAI1, MPPE1, ATF5, ALDOART2, SEH1L, SHMT2, WDR62, SKA1, DEDD2, RIC8A, SULT1A1, LDHC, BLOC1S4, BLOC1S2, WBP2NL, HESX1, ST3GAL4, PIP5K1B, CEP76, ZBTB7A, ATG5, ST14, PLK5, JUP, DNAH17, PLK1, ERLIN1, PRAMEL1, EHD1, PPP5C, N…
GOTERM_BP_ALL	GO:0030490~maturation of SSU-rRNA	13	1.427	5.37866e-07	ABT1, UTP6, RIOK3, HEATR1, RPP40, FCF1, DDX52, PWP2, KRI1, RPS14, RPS16, NOL10, DCAF13
GOTERM_BP_ALL	GO:1901566~organonitrogen compound biosynthetic process	105	11.5258	7.99637e-07	EIF4A2, CYFIP1, RPL31, HNRNPU, MPV17L2, YARS2, RPS15, RPS14, PNP, RPS16, RPL36AL, NAMPT, EARS2, TMEM14C, RPS7, SECISBP2, MRPS18B, CDKAL1, SDHD, LARP4B, TUFM, MTHFD1, GEMIN5, ORAI1, EIF1A, ALDH7A1, SHMT2, SLC1A1, MRPL15, ADRB2, MRPL13, GSPT1, LDHC, PTDSS2, LARP1, EIF4EBP1, ST8SIA5, ATG5, B4GALNT4, EIF2B5, RPL39L, EIF2B4, EIF2B2, GOT1, EEF2, EIF1, MRPL22, MRPL30, GNAL, RPS29, ADI1, TRP53, MRPS11, E…
GOTERM_BP_ALL	GO:0046907~intracellular transport	116	12.7333	8.14507e-07	CYFIP1, MTCH2, TRAF3IP1, HNRNPU, PHAX, RPS15, SCAMP5, KIF5B, KIF5A, TRAPPC12, BCAP29, LGALS9, TBC1D10A, AP2M1, TBC1D10B, PRKCG, MAP2K2, THOC1, AP1B1, SDHD, THOC5, NRBP1, EID2, ERP29, MPPE1, RAB5C, SEH1L, SLC1A1, PTTG1IP, CORO1A, TIMM50, BLOC1S4, SCFD1, KLC3, SNX2, BLOC1S2, GRPEL2, VPS8, APOD, AP1M2, JUP, RITA1, IRGM1, SMAD7, EHD1, NFKBIA, DIAPH1, NPLOC4, TRP53, MAP6D1, NF2, RTP2, ARF1, ITGAM, PLE…
GOTERM_BP_ALL	GO:0016070~RNA metabolic process	257	28.2108	1.31827e-06	IFITM3, EIF4A2, IFITM2, TFRC, TRAF3IP1, FCF1, PPAN, HNRNPU, GPATCH1, PWP2, RPS15, SPIB, RPS14, LGALS3, RPS16, SNRPD1, ZMIZ2, NAMPT, NKX1-2, TRIM24, TRMT44, DUS4L, IFITM7, VRTN, EARS2, NKX2-9, ABT1, WDHD1, SECISBP2, EBF1, DDX10, IMP4, MED7, SIGIRR, EID2, IL23A, CD2BP2, ZFP850, ATF5, CBLL1, ZFP626, GSPT1, T, BLOC1S2, WBP2NL, HESX1, ZBTB7A, ATG5, JUP, PLK1, ERLIN1, EAF2, LIF, PRAMEL1, EIF1, TADA2A, …
GOTERM_BP_ALL	GO:0034645~cellular macromolecule biosynthetic process	279	30.6257	1.6647e-06	EIF4A2, CYFIP1, TFRC, TRAF3IP1, RPL31, HNRNPU, RPS15, SPIB, RPS14, RPS16, SPATA22, RPL36AL, ZMIZ2, NAMPT, NKX1-2, TRIM24, VRTN, EARS2, NKX2-9, ABT1, WDHD1, ESCO1, SECISBP2, EBF1, MRPS18B, GBGT1, MED7, SIGIRR, EID2, IL23A, MPPE1, ZFP850, EIF1A, ATF5, SHMT2, ZFP626, MRPL15, MRPL13, GSPT1, LARP1, T, BLOC1S2, WBP2NL, HESX1, ST3GAL4, ST8SIA5, ZBTB7A, ATG5, B4GALNT4, RPL39L, JUP, PLK1, ERLIN1, EAF2, LI…
GOTERM_BP_ALL	GO:0006950~response to stress	239	26.2349	1.763e-06	IFITM3, IFITM1, IFITM2, TFRC, TRAF3IP1, SCAMP5, LGALS3, PNP, SPATA22, NAMPT, MPV17, LGALS9, IFITM7, MFSD2B, IFITM6, PRKCG, WDHD1, GPR37L1, SIGIRR, RNF125, IL23A, CDC37, ZFP622, SEH1L, SHMT2, PTTG1IP, BLOC1S4, SCFD1, LARP1, ST3GAL4, APOD, ZBTB7A, ATG5, PLK5, PLK1, ERLIN1, CIDEA, LIF, IRGM1, NPLOC4, CALM1, HRG, FERMT3, MAJIN, ENO1B, IDE, SGF29, AATF, ECSIT, ZFP809, IMMP2L, TRIM7, TIFAB, CHMP1B, RAC…
GOTERM_BP_ALL	GO:0065003~macromolecular complex assembly	113	12.404	2.27707e-06	CYFIP1, RNH1, TFRC, TRAF3IP1, GMFG, PPAN, MPV17L2, PKD2L1, PWP2, THG1L, RPS15, RPS14, LGALS3, SNRPD1, TRAPPC12, AP2M1, ABT1, DNAAF2, AP1B1, KCTD6, MED7, EID2, MIP, UQCRC1, MYADM, GEMIN5, NUPR1, KCTD16, SPTBN4, SHMT2, MAX, COX7A1, CORO1A, CORO1B, TRPM1, G3BP1, TSPAN4, EIF4EBP1, OTX2, DNAH17, CHCHD10, IRGM1, TBCB, ERAL1, HIGD2A, EHD1, NFKBIA, DIAPH1, UBE2S, TRP53, TAF4B, PSMG1, PSMG2, FERMT3, ZFP47…
GOTERM_BP_ALL	GO:0022607~cellular component assembly	178	19.539	4.95436e-06	CYFIP1, RNH1, TFRC, UBXN2A, TRAF3IP1, GMFG, CEP120, PPAN, HNRNPU, MPV17L2, PKD2L1, PWP2, THG1L, RPS15, RPS14, LGALS3, SNRPD1, TRAPPC12, MEIOC, NEK2, PIP4K2C, AP2M1, EPHB3, ABT1, DNAAF2, SLX1B, ACTN1, AP1B1, KCTD6, MED7, EID2, CDC34, FAM161A, MIP, BOLA2, UQCRC1, UBE2V2, MYADM, GEMIN5, PKP3, NUPR1, KCTD16, SPTBN4, SHMT2, MAX, LTBP4, ILDR1, WDR62, COX7A1, CORO1A, CORO1B, TRPM1, SCFD1, NDOR1, G3BP1, …
GOTERM_BP_ALL	GO:0000462~maturation of SSU-rRNA from tricistronic rRNA transcript (SSU-rRNA, 5.8S rRNA, LSU-rRNA)	10	1.09769	5.47878e-06	ABT1, UTP6, RPS16, HEATR1, RPP40, FCF1, NOL10, PWP2, KRI1, DCAF13
GOTERM_BP_ALL	GO:0044271~cellular nitrogen compound biosynthetic process	271	29.7475	6.41312e-06	IFITM3, EIF4A2, CYFIP1, IFITM2, TFRC, TRAF3IP1, RPL31, HNRNPU, RPS15, SPIB, RPS14, PNP, RPS16, SPATA22, RPL36AL, ZMIZ2, NAMPT, NKX1-2, TRIM24, IFITM7, VRTN, EARS2, NKX2-9, ABT1, SECISBP2, EBF1, MRPS18B, MED7, SIGIRR, EID2, MTHFD1, IL23A, ORAI1, ZFP850, EIF1A, ATF5, ALDH7A1, SHMT2, ZFP626, MRPL15, MRPL13, GSPT1, LDHC, LARP1, T, BLOC1S2, WBP2NL, HESX1, ZBTB7A, ATG5, RPL39L, JUP, PLK1, ERLIN1, EAF2,…
GOTERM_BP_ALL	GO:0006412~translation	65	7.13502	6.5665e-06	EIF4A2, CYFIP1, RPL31, MRPS11, RPLP0, MRPS12, MPV17L2, HNRNPU, YARS2, MRPL33, RPS15, RPS14, MRPL40, RPS16, RPL36AL, RACK1, RPLP2, EARS2, PSTK, EIF5B, RPS7, PRMT1, NCBP2, SECISBP2, MRPS23, MRPS18B, MRPS2, CDKAL1, LARP4B, MRPL46, MRPL43, TUFM, RPUSD4, MRPS9, SARS2, GEMIN5, EIF1A, SHMT2, MRPL15, MRPL13, GSPT1, MRPL55, LARP1, EIF4EBP1, ASCC2, RPL17, ATG5, ABCF1, EIF2B5, RPL39L, EIF2B4, EIF2B2, STAT3,…
GOTERM_BP_ALL	GO:0043933~macromolecular complex subunit organization	122	13.3919	6.9737e-06	CYFIP1, RNH1, TFRC, TRAF3IP1, GMFG, PPAN, MPV17L2, PKD2L1, PWP2, THG1L, RPS15, RPS14, LGALS3, SNRPD1, KIF5B, TRAPPC12, AP2M1, ABT1, DNAAF2, AP1B1, KCTD6, MED7, EID2, MIP, PLA2G10, UQCRC1, MYADM, GEMIN5, NUPR1, KCTD16, SPTBN4, SEH1L, SHMT2, MAX, COX7A1, CORO1A, GSPT1, CORO1B, TRPM1, G3BP1, TSPAN4, EIF4EBP1, OTX2, GAS2L1, DNAH17, CHCHD10, IRGM1, TBCB, ERAL1, HIGD2A, EHD1, NFKBIA, DIAPH1, KIF18B, UB…
GOTERM_BP_ALL	GO:0002181~cytoplasmic translation	23	2.5247	7.6211e-06	RPL39L, EIF2B5, EIF4A2, EIF2B4, EIF2B2, RPS7, RPL31, NCBP2, RPLP0, HNRNPU, RPL23A, EEF2, RPS15, RPS14, RPS16, RPL36AL, RPS29, EIF3G, EIF4EBP1, RPLP2, RPL22L1, EIF3C, RPL17
GOTERM_BP_ALL	GO:0033043~regulation of organelle organization	89	9.76948	7.82737e-06	CYFIP1, ARF1, MTCH2, RNH1, TFRC, TRAF3IP1, GMFG, MPV17L, ATF7IP2, CEP120, PEBP1, HNRNPU, KIF11, KIF5B, CHMP1B, NUP62, WDR5, TRAPPC12, NEK2, PIP4K2C, MPV17, DNM1L, HRAS, ACTR2, BCAS3, WDHD1, MAP2K2, ANXA1, SLX1B, WDR35, CIT, DNM2, KAT2A, RABEP2, CDC37, MYADM, ITGB1BP1, HAP1, NUPR1, SGK1, ATF5, TRIM54, ARF6, KANK2, CAMK2B, SPTBN4, INO80E, HDAC2, PNKP, PARN, ARHGAP17, ADRB2, WDR62, CORO1A, SKA1, PAR…
GOTERM_BP_ALL	GO:0048285~organelle fission	50	5.48847	7.87952e-06	MAJIN, MTCH2, DSCC1, PEBP1, HNRNPU, KIF11, PTTG1, SPATA22, CHMP1B, NUP62, MEIOC, HORMAD2, NEK2, DNM1L, DLGAP5, ACTR2, ESCO1, KIF22, CIT, CCNE1, CKS2, CAMK2B, SEH1L, DCTN2, MTFP1, PSMD13, WDR62, AURKC, SKA1, PSMA8, PSMC3IP, BUB3, MISP, LCMT1, DCAF13, RANBP1, PLK5, FANCM, PLK1, OSM, LIF, IRGM1, MLH3, KIF18B, UBE2S, ERCC4, TACC2, PSMG2, LPIN1, SPC24
GOTERM_BP_ALL	GO:0043043~peptide biosynthetic process	66	7.24479	8.59912e-06	EIF4A2, CYFIP1, RPL31, MRPS11, RPLP0, MRPS12, MPV17L2, HNRNPU, YARS2, MRPL33, RPS15, RPS14, MRPL40, RPS16, RPL36AL, RACK1, RPLP2, EARS2, PSTK, EIF5B, RPS7, PRMT1, NCBP2, SECISBP2, MRPS23, MRPS18B, MRPS2, CDKAL1, LARP4B, MRPL46, MRPL43, TUFM, RPUSD4, MRPS9, SARS2, GEMIN5, EIF1A, SHMT2, SLC1A1, MRPL15, MRPL13, GSPT1, MRPL55, LARP1, EIF4EBP1, ASCC2, RPL17, ATG5, ABCF1, EIF2B5, RPL39L, EIF2B4, EIF2B2…
GOTERM_BP_ALL	GO:0051173~positive regulation of nitrogen compound metabolic process	133	14.5993	9.83938e-06	TFRC, DSCC1, HNRNPU, MPV17L2, PEBP1, SPIB, PNP, ZMIZ2, FNTB, NAMPT, TRIM24, NEK2, PRKCG, PIAS4, NKX2-9, MAP2K2, SLX1B, SECISBP2, EBF1, ARID5A, THOC1, LARP4B, THOC5, PIAS2, MED7, IL23A, TIMELESS, UBE2V2, ORAI1, FIZ1, SRSF5, NUPR1, ATF5, INO80E, MAX, GLIS3, ADRB2, SBNO2, LARP1, T, BLOC1S2, WBP2NL, OTX2, ATG5, EIF2B5, JUP, ESRRB, ERLIN1, EAF2, LIF, CHCHD10, EEF2, EIF1, NFKBIA, GNAL, TRP53, TAF4B, PA…
GOTERM_BP_ALL	GO:0051641~cellular localization	179	19.6487	1.03177e-05	CYFIP1, MTCH2, TFRC, TRAF3IP1, CEP120, HNRNPU, EMC10, PHAX, RPS15, SCAMP5, LGALS3, KIF5B, KIF5A, TRAPPC12, MEIOC, BCAP29, LGALS9, TBC1D10A, AP2M1, TBC1D10B, PRKCG, MAP2K2, DNAAF2, THOC1, AP1B1, SLC30A1, SDHD, THOC5, NRBP1, EID2, RAB35, ERP29, MYADM, ORAI1, MPPE1, PKP3, SPTBN4, RAB5C, SEH1L, DDX1, SLC1A1, ILDR1, ADRB2, PTTG1IP, CORO1A, SKA1, CORO1B, TIMM50, BLOC1S4, TRPM1, SCFD1, KLC3, SNX2, BLOC1…
GOTERM_BP_ALL	GO:0051649~establishment of localization in cell	140	15.3677	1.07235e-05	CYFIP1, MTCH2, TRAF3IP1, HNRNPU, PHAX, RPS15, SCAMP5, KIF5B, KIF5A, TRAPPC12, MEIOC, BCAP29, LGALS9, TBC1D10A, AP2M1, TBC1D10B, PRKCG, MAP2K2, DNAAF2, THOC1, AP1B1, SLC30A1, SDHD, THOC5, NRBP1, EID2, ERP29, ORAI1, MPPE1, RAB5C, SEH1L, SLC1A1, ILDR1, ADRB2, PTTG1IP, CORO1A, SKA1, TIMM50, BLOC1S4, TRPM1, SCFD1, KLC3, SNX2, BLOC1S2, GRPEL2, VPS8, APOD, ATP6V0A4, AP1M2, ATG5, JUP, PLK1, TRPV2, RITA1,…
GOTERM_BP_ALL	GO:0006259~DNA metabolic process	76	8.34248	1.12443e-05	MAJIN, SWSAP1, TFRC, DSCC1, ATF7IP2, HNRNPU, SGF29, TTF1, ZFP809, PNP, PTTG1, SPATA22, MEIOC, POLI, NEK2, MPV17, HRAS, PRKCG, RFC5, TOP3B, PIAS4, ACTR2, WDHD1, ESCO1, SLX1B, THOC1, CCDC117, COMMD1, KIF22, SENP2, RNF168, KAT2A, NSMCE4A, CCNE1, UBE2V2, TIMELESS, MCM4, PRIM2, INO80E, DDX1, PNKP, PARN, PSMC3IP, PURA, CDC45, RNASEH1, RNF138, POLD1, RBBP8, ASCC2, STAT6, POLR2I, ZBTB7A, DCAF13, CCT4, CD…
GOTERM_BP_ALL	GO:0006281~DNA repair	47	5.15917	1.64915e-05	MAJIN, SWSAP1, INO80E, DDX1, PNKP, CDC45, PNP, PTTG1, RNF138, SPATA22, POLD1, MEIOC, RBBP8, POLI, ASCC2, POLR2I, ZBTB7A, PRKCG, RFC5, TOP3B, CDKN2D, PIAS4, ACTR2, WDHD1, EYA1, FANCM, SLX1B, PLK1, GTF2H1, KIF22, CCDC117, COMMD1, USP28, PALB2, MLH3, TICRR, RNF168, NSMCE4A, ERCC3, ERCC4, POLE2, TRP53, UBE2V2, TIMELESS, MCM4, WRAP53, RAD9A
GOTERM_BP_ALL	GO:0051128~regulation of cellular component organization	165	18.112	2.02495e-05	DGKG, CYFIP1, MTCH2, RNH1, TFRC, TRAF3IP1, GMFG, MPV17L, CEP120, PPAN, HNRNPU, PEBP1, KNDC1, SCAMP5, LGALS3, PTTG1, KIF5B, TRAPPC12, NEK2, MPV17, PIP4K2C, AP2M1, EPHB3, PRKCG, WDHD1, MAP2K2, SLX1B, PIAS2, MED7, CDC34, CDC37, UBE2V2, MYADM, NUPR1, ATF5, CBLL1, SPTBN4, INO80E, RAB5C, ARHGAP17, RASAL1, ADRB2, WDR62, CORO1A, GSPT1, SKA1, CORO1B, NCKIPSD, SCFD1, EIF4EBP1, MYH14, APOD, GAS2L1, CEP76, A…
GOTERM_BP_ALL	GO:0033036~macromolecule localization	178	19.539	2.04872e-05	MTCH2, TFRC, TRAF3IP1, CEP120, HNRNPU, EMC10, PHAX, RPS15, SCAMP5, FBL, LGALS3, RINL, DMBT1, KIF5B, KIF5A, TRAPPC12, BCAP29, LGALS9, MFSD2B, AP2M1, CASR, ARRDC2, TANGO2, THOC1, AP1B1, SLC51A, THOC5, EID2, MIP, RAB35, PLA2G10, ERP29, MYADM, ORAI1, PKP3, PPIA, SPTBN4, RAB5C, SEH1L, DDX1, SLC1A1, ILDR1, PTTG1IP, CORO1B, TIMM50, TRPM1, SCFD1, KLC3, SNX2, RAB11FIP1, GRPEL2, VPS8, APOF, APOD, GAS2L1, Z…
GOTERM_BP_ALL	GO:0043604~amide biosynthetic process	70	7.68386	2.15126e-05	EIF4A2, CYFIP1, RPL31, MRPS11, RPLP0, MRPS12, MPV17L2, HNRNPU, YARS2, MRPL33, RPS15, RPS14, MRPL40, RPS16, RPL36AL, RACK1, RPLP2, EARS2, PSTK, EIF5B, RPS7, PRMT1, NCBP2, SECISBP2, MRPS23, MRPS18B, MRPS2, CDKAL1, LARP4B, MRPL46, MRPL43, TUFM, RPUSD4, MRPS9, SARS2, MTHFD1, GEMIN5, B4GALT6, EIF1A, SGMS1, SHMT2, SLC1A1, MRPL15, MRPL13, GSPT1, MRPL55, LARP1, EIF4EBP1, ASCC2, RPL17, ATG5, ABCF1, EIF2B5…
GOTERM_BP_ALL	GO:0006793~phosphorus metabolic process	179	19.6487	2.36712e-05	TSKS, DGKG, CD86, MTCH2, TFRC, TRAF3IP1, WWC1, CXCL17, HNRNPU, PEBP1, KNDC1, PNP, MPC1, NAMPT, TRIM24, NEK2, PIP4K2C, PDE8A, EPHB3, PRKCG, CASR, MAP2K2, KIRREL2, APLP2, TALDO1, SDHD, GPR37L1, PRKAB1, NRBP1, COX6B1, ACLY, MTHFD1, CCNE1, IL23A, CDC37, PLA2G10, UQCRC1, ERP29, MYADM, ORAI1, FIZ1, MPPE1, NUPR1, PPIA, ZFP622, SPTBN4, ALDOART2, CNP, SHMT2, ABHD3, SLC1A1, ADRB2, COX7A1, TIMM50, LDHC, PGS…
GOTERM_BP_ALL	GO:0000280~nuclear division	45	4.93963	3.68966e-05	MAJIN, CAMK2B, SEH1L, DCTN2, PSMD13, DSCC1, HNRNPU, PEBP1, KIF11, WDR62, AURKC, SKA1, PSMA8, PSMC3IP, PTTG1, SPATA22, CHMP1B, NUP62, MEIOC, NEK2, HORMAD2, BUB3, LCMT1, MISP, DCAF13, DLGAP5, ACTR2, RANBP1, PLK5, FANCM, ESCO1, PLK1, OSM, LIF, KIF22, MLH3, CIT, KIF18B, UBE2S, ERCC4, CCNE1, CKS2, TACC2, PSMG2, SPC24
GOTERM_BP_ALL	GO:0008104~protein localization	157	17.2338	3.72382e-05	MTCH2, TFRC, TRAF3IP1, CEP120, HNRNPU, EMC10, PHAX, RPS15, SCAMP5, LGALS3, RINL, DMBT1, KIF5B, KIF5A, TRAPPC12, BCAP29, LGALS9, AP2M1, CASR, ARRDC2, TANGO2, THOC1, AP1B1, THOC5, EID2, RAB35, ERP29, MYADM, ORAI1, PKP3, PPIA, SPTBN4, RAB5C, SEH1L, DDX1, SLC1A1, ILDR1, PTTG1IP, CORO1B, TIMM50, TRPM1, SCFD1, KLC3, SNX2, RAB11FIP1, GRPEL2, VPS8, APOD, GAS2L1, ZBTB7A, AP1M2, RAB4B, JUP, PLK1, CHCHD10, …
GOTERM_BP_ALL	GO:0006974~cellular response to DNA damage stimulus	64	7.02525	4.39453e-05	MAJIN, SWSAP1, MTCH2, SGF29, AATF, IMMP2L, PNP, PTTG1, SPATA22, MEIOC, POLI, PRKCG, RFC5, TOP3B, PIAS4, ACTR2, WDHD1, SLX1B, THOC1, CCDC117, COMMD1, KIF22, THOC5, GNL1, RNF168, KAT2A, NSMCE4A, UBE2V2, TIMELESS, MCM4, GNB1L, NUPR1, SGK1, INO80E, DDX1, PNKP, PTTG1IP, CDC45, RNF138, POLD1, RBBP8, ASCC2, POLR2I, ZBTB7A, CDKN2D, CD74, PLK5, EYA1, FANCM, PLK1, GTF2H1, USP28, PALB2, MLH3, TICRR, ERCC3, …
GOTERM_BP_ALL	GO:0042886~amide transport	116	12.7333	4.67911e-05	MTCH2, TFRC, TRAF3IP1, HNRNPU, PHAX, RPS15, SCAMP5, RINL, DMBT1, KIF5B, KIF5A, BCAP29, LGALS9, AP2M1, CASR, ARRDC2, TANGO2, THOC1, AP1B1, THOC5, SLC5A6, EID2, RAB35, ERP29, ORAI1, PPIA, RAB5C, SEH1L, SLC1A1, ILDR1, PTTG1IP, TIMM50, SCFD1, KLC3, SNX2, RAB11FIP1, GRPEL2, VPS8, APOD, AP1M2, RAB4B, JUP, LIF, IRGM1, SMAD7, EHD1, NFKBIA, NPLOC4, TRP53, SERGEF, RTP2, ARF1, ITGAM, SRPR, CLTB, AP2A1, IER3…
GOTERM_BP_ALL	GO:0006796~phosphate-containing compound metabolic process	173	18.9901	4.79158e-05	TSKS, DGKG, CD86, MTCH2, TFRC, TRAF3IP1, WWC1, CXCL17, HNRNPU, PEBP1, KNDC1, PNP, NAMPT, TRIM24, NEK2, PIP4K2C, PDE8A, EPHB3, PRKCG, CASR, MAP2K2, KIRREL2, APLP2, TALDO1, SDHD, GPR37L1, PRKAB1, NRBP1, COX6B1, MTHFD1, CCNE1, IL23A, CDC37, PLA2G10, UQCRC1, ERP29, MYADM, ORAI1, FIZ1, MPPE1, NUPR1, PPIA, ZFP622, SPTBN4, ALDOART2, CNP, SHMT2, ABHD3, SLC1A1, ADRB2, COX7A1, TIMM50, LDHC, PGS1, PTDSS2, P…
GOTERM_BP_ALL	GO:0015833~peptide transport	114	12.5137	5.81873e-05	MTCH2, TFRC, TRAF3IP1, HNRNPU, PHAX, RPS15, SCAMP5, RINL, DMBT1, KIF5B, KIF5A, BCAP29, LGALS9, AP2M1, CASR, ARRDC2, TANGO2, THOC1, AP1B1, THOC5, EID2, RAB35, ERP29, ORAI1, PPIA, RAB5C, SEH1L, SLC1A1, ILDR1, PTTG1IP, TIMM50, SCFD1, KLC3, SNX2, RAB11FIP1, GRPEL2, VPS8, APOD, AP1M2, RAB4B, JUP, LIF, IRGM1, SMAD7, EHD1, NFKBIA, NPLOC4, TRP53, SERGEF, RTP2, ARF1, ITGAM, SRPR, CLTB, AP2A1, IER3IP1, AP2…
GOTERM_BP_ALL	GO:0051171~regulation of nitrogen compound metabolic process	244	26.7838	8.75587e-05	IFITM3, EIF4A2, CYFIP1, IFITM2, TFRC, TRAF3IP1, HNRNPU, SPIB, RPS14, PNP, ZMIZ2, NAMPT, NKX1-2, TRIM24, MPV17, IFITM7, VRTN, NKX2-9, ABT1, PRKCG, ESCO1, SECISBP2, EBF1, MED7, SIGIRR, EID2, IL23A, ORAI1, ZFP850, ATF5, SHMT2, ZFP626, MRPL13, GSPT1, LARP1, T, BLOC1S2, WBP2NL, HESX1, ZBTB7A, ATG5, JUP, PLK1, ERLIN1, CIDEA, EAF2, LIF, PRAMEL1, PUM3, EIF1, TADA2A, PAF1, HRG, DAZAP1, ENO1B, ATF7IP2, AP2…
GOTERM_BP_ALL	GO:0048525~negative regulation of viral process	20	2.19539	9.2338e-05	IFITM3, CD74, LRRC15, IFITM1, IFITM2, TRAF3IP1, RIOK3, HTRA1, IRGM1, ZFP809, RNF125, NPLOC4, OAS2, OAS3, UFD1, IFITM7, PPIA, IFITM6, MBL2, ATG5
[truncated: 539 more rows]
