# Supplementary material for: Single-cell dynamics of genome-nucleolus interactions captured by nucleolar laser microdissection (NoLMseq)
Source: Nat Commun. 2025 Dec 17;16:11417. doi: 10.1038/s41467-025-66294-7 (PMC12749836; doi:10.1038/s41467-025-66294-7)
Supplement: Supplementary file 4 — Supplementary Data 2 [file 41467_2025_66294_MOESM4_ESM.xlsx]

## Sheet: Legend
Supplementary Data 2 Gene ontology (GO) terms, KEGG and Wikipathways analyses of genes located at NADs specific to ESC populations 1 or 2.

## Sheet: Population_1
KEGG_Pop_1	Term	Count	%	PValue	Genes	List Total	Pop Hits	Pop Total	Fold Enrichment	Bonferroni	Benjamini	FDR
KEGG_PATHWAY	mmu01100:Metabolic pathways	127	9.05203	0.000252895	HPSE2, DGKB, GDA, PANK1, GLDC, PLB1, ENO4, FADS2, PLCE1, KMT5B, CYP2C70, SEPHS2, FADS1, ENTPD1, SDS, ENTPD5, ACSL5, HOGA1, ACYP1, ASRGL1, COX6B1, MINPP1, CMPK2, PI4K2A, ALDOART2, COX15, KMT2B, SDSL, PLD1, COX7A1, ALDH3B3, ALDH3B2, TPO, TKFC, ALDH3B1, ATP6V1H, PIP5K1B, ATP6V0A4, NDUFV1, ATP6V1C2, CHKA, GOT1, COQ6, CYP26A1, CYP2C23, B4GAT1, ADI1, ALDH18A1, PNLIPRP1, PNLIPRP2, PTEN, PIGYL, PYGM, PYG…	564	1644	9789	1.34079	0.0800775	0.0834553	0.0834553
KEGG_PATHWAY	mmu00591:Linoleic acid metabolism	10	0.712758	0.00382168	CYP2C23, CYP2C66, CYP2C55, CYP2C65, CYP2C50, PLAAT3, CYP2C70, CYP2C39, PLB1, CYP2C38	564	55	9789	3.15571	0.717357	0.313574	0.313574
KEGG_PATHWAY	mmu00010:Glycolysis / Gluconeogenesis	11	0.784034	0.00466665	ALDH3B3, GPI1, MINPP1, ALDH3B2, ALDOART2, ALDH3B1, PGAM1, PGM2, PDHB, DLD, ENO4	564	67	9789	2.84956	0.786389	0.313574	0.313574
KEGG_PATHWAY	mmu05204:Chemical carcinogenesis - DNA adducts	13	0.926586	0.00522894	GSTO2, GSTP3, GSTP2, GSTO1, GSTP1, CYP2C39, CYP2C38, CYP2C23, CYP2C66, CYP2C55, CYP2C65, CYP2C50, CYP2C70	564	90	9789	2.50703	0.822729	0.313574	0.313574
KEGG_PATHWAY	mmu05010:Alzheimer disease	36	2.56593	0.00549989	RTN3, NDUFB8, CHRM1, TUBAL3, LRP5, WNT8B, CALML3, IDE, COX7A1, RELA, CASP7, FRAT1, KLC2, FRAT2, KIF5B, NOS1, APOE, CAPN1, NDUFV1, COX8A, PSENEN, CHUK, BAD, NDUFA2, DKK1, COX6B1, PSMA6, PSMA3, ADAM17, PLCB3, NDUFS8, GNAQ, CALM5, ATG2A, FAS, CALM4	564	389	9789	1.60625	0.83797	0.313574	0.313574
KEGG_PATHWAY	mmu04071:Sphingolipid signaling pathway	16	1.14041	0.00570134	CERS3, ASAH2, SGMS1, ROCK1, ROCK2, PTEN, PPP2R5B, PLD1, RELA, SGPP1, PLCB3, PPP2R2C, PPP2R3C, GNAQ, SPTSSA, MS4A2	564	126	9789	2.20399	0.848448	0.313574	0.313574
KEGG_PATHWAY	mmu04750:Inflammatory mediator regulation of TRP channels	16	1.14041	0.0075904	PRKCH, CALML3, NGF, CYP2C39, PPP1CA, CYP2C38, PLCB3, CYP2C23, CYP2C66, CYP2C55, CYP2C65, GNAQ, CALM5, CYP2C50, CYP2C70, CALM4	564	130	9789	2.13617	0.919087	0.357833	0.357833
KEGG_PATHWAY	mmu04014:Ras signaling pathway	24	1.71062	0.00910432	CHUK, BAD, RALGAPA1, VEGFB, CALML3, PLAAT3, RASAL1, KSR2, NGF, RASGRP2, PLD1, RELA, PGF, IGF1R, GNG3, FGF8, CALM5, PLCE1, SHOC2, CALM4, RIN1, SOS2, LAT, ARF6	564	236	9789	1.76506	0.95111	0.375553	0.375553
KEGG_PATHWAY	mmu01040:Biosynthesis of unsaturated fatty acids	7	0.498931	0.0119405	FADS2, SCD4, ELOVL3, SCD2, SCD3, SCD1, FADS1	564	34	9789	3.57337	0.981014	0.376861	0.376861
KEGG_PATHWAY	mmu00830:Retinol metabolism	13	0.926586	0.0138537	CYP2C39, CYP2C38, ALDH1A3, CYP26A1, CYP26C1, CYP2C23, CYP2C66, CYP2C55, CYP2C65, ALDH1A1, CYP2C50, CYP2C70, ALDH1A7	564	102	9789	2.21209	0.989985	0.376861	0.376861
KEGG_PATHWAY	mmu05200:Pathways in cancer	45	3.20741	0.014861	GSTP3, ROCK1, GSTP2, ROCK2, GSTP1, PTEN, LRP5, WNT8B, CALML3, RASGRP2, PLD1, RELA, IGF1R, CASP7, FRAT1, GNG3, FGF8, FRAT2, HEY1, MECOM, SUFU, CTNNA1, JAK2, TCF7L2, EGLN3, CHUK, GSTO2, GSTO1, BAD, TGFB3, VEGFB, LAMB1, FOS, PGF, ESR2, NFKB2, NFKBIA, BMP4, PLCB3, GNAQ, RPS6KB2, CALM5, FAS, CALM4, SOS2	564	548	9789	1.42525	0.992852	0.376861	0.376861
KEGG_PATHWAY	mmu05160:Hepatitis C	18	1.28297	0.0155552	CHUK, RSAD2, BAD, OAS1A, OAS1B, IFIT1BL1, IFIT1, IFIT1BL2, RELA, OAS1G, CLDN11, NFKBIA, YWHAQ, PPP2R2C, OAS2, OAS3, FAS, SOS2	564	167	9789	1.87075	0.994336	0.376861	0.376861
KEGG_PATHWAY	mmu03030:DNA replication	7	0.498931	0.0156985	POLD4, RNASEH2C, POLA2, FEN1, RNASEH1, RFC1, POLE2	564	36	9789	3.37485	0.994601	0.376861	0.376861
KEGG_PATHWAY	mmu04922:Glucagon signaling pathway	13	0.926586	0.0159881	CPT1A, PGAM1, SLC2A2, CALML3, PYGM, PDHB, PYGL, PLCB3, GNAQ, PHKG2, CREB3L2, CALM5, CALM4	564	104	9789	2.16955	0.995101	0.376861	0.376861
KEGG_PATHWAY	mmu01200:Carbon metabolism	14	0.997862	0.0228747	ALDOART2, SDS, PCX, GOT1, GLDC, PGAM1, DLST, PDHB, SDSL, ENO4, GPI1, TKFC, PRPS1L1, DLD	564	122	9789	1.99172	0.999517	0.503242	0.503242
KEGG_PATHWAY	mmu01212:Fatty acid metabolism	9	0.641483	0.0248729	FADS2, CPT1A, SCD4, ELOVL3, SCD2, SCD3, ACSL5, SCD1, FADS1	564	62	9789	2.51947	0.999754	0.513004	0.513004
KEGG_PATHWAY	mmu05168:Herpes simplex virus 1 infection	38	2.70848	0.0264935	ZFP568, ZFP689, ZFP688, ZFP940, ZFP764, ZFP566, ZFP109, ZFP747, ZFP108, ZFP768, OAS1A, OAS1B, ZFP61, ZFP82, RELA, OAS1G, NXF1, ZFP14, ZFP74, ZFP383, ZFP382, JAK2, ZFP420, ZFP950, EIF2B2, CHUK, BAD, ZFP93, PPP1CA, NFKBIA, OAS2, OAS3, FAS, ZFP790, ZFP27, ZFP872, ZFP111, NECTIN2	564	464	9789	1.42143	0.999858	0.514285	0.514285
KEGG_PATHWAY	mmu05215:Prostate cancer	12	0.85531	0.0282308	NFKBIA, TCF7L2, CHUK, GSTP3, GSTP2, BAD, GSTP1, CREB3L2, PTEN, SOS2, RELA, IGF1R	564	100	9789	2.08277	0.999921	0.514989	0.514989
KEGG_PATHWAY	mmu00360:Phenylalanine metabolism	5	0.356379	0.0296553	ALDH3B3, ALDH3B2, GOT1, GM4952, ALDH3B1	564	21	9789	4.13247	0.999952	0.514989	0.514989
KEGG_PATHWAY	mmu00590:Arachidonic acid metabolism	11	0.784034	0.0312114	CYP2C23, CYP2C66, CYP2C55, CYP2C65, CYP2C50, PLAAT3, CYP2C70, PTGR2, CYP2C39, PLB1, CYP2C38	564	89	9789	2.14517	0.999971	0.514989	0.514989
KEGG_PATHWAY	mmu00330:Arginine and proline metabolism	8	0.570207	0.0339912	GOT1, CARNS1, ODC1, ALDH18A1, HOGA1, NOS1, L3HYPDH, PRODH2	564	54	9789	2.57132	0.999989	0.534147	0.534147
KEGG_PATHWAY	mmu05225:Hepatocellular carcinoma	17	1.21169	0.0443638	TCF7L2, GSTO2, GSTP3, BAD, TGFB3, GSTP2, GSTO1, GSTP1, PTEN, LRP5, WNT8B, SMARCA2, IGF1R, FRAT1, FRAT2, RPS6KB2, SOS2	564	175	9789	1.68605	1	0.665457	0.665457
KEGG_PATHWAY	mmu04728:Dopaminergic synapse	14	0.997862	0.0490144	PPP2R5B, CALML3, FOS, PPP1CA, PLCB3, GNG3, PPP2R2C, PPP2R3C, GNAQ, KIF5B, CREB3L2, CALM5, CALM4, SLC18A2	564	136	9789	1.78669	1	0.70325	0.70325
Wikipathways_Pop_1	Term	Count	%	PValue	Genes	List Total	Pop Hits	Pop Total	Fold Enrichment	Bonferroni	Benjamini	FDR
WIKIPATHWAYS	WP4491:Elongation of very long chain fatty acids	7	0.498931	0.000134209	FADS2, SCD4, ELOVL3, SCD2, SCD3, SCD1, FADS1	296	14	4561	7.70439	0.0201944	0.0203997	0.0203997
WIKIPATHWAYS	WP2075:Alzheimer 39 s disease	13	0.926586	0.00280463	PSENEN, BAD, CALML3, IDE, ADAM17, PLCB3, CASP7, GNAQ, FAS, APOE, CAPN1, NOS1, CALM4	296	75	4561	2.67086	0.347472	0.213152	0.213152
WIKIPATHWAYS	WP3652:Ectodysplasin A signaling in hair follicle development	5	0.356379	0.0102259	SOSTDC1, DKK1, RELA, RELB, NFKB2	296	14	4561	5.50314	0.790354	0.51811	0.51811
WIKIPATHWAYS	WP65:Insulin signaling	18	1.28297	0.0266777	MAP4K2, EGR1, PRKCI, PRKCH, PTEN, CBLC, FOS, SORBS1, PIK3CG, IGF1R, ARHGAP33, EHD1, KIF5B, RPS6KB2, MAP3K8, SOS2, MAP3K11, ARF6	296	159	4561	1.74439	0.983594	1	1
GO_Pop_1	Term	Count	%	PValue	Genes	List Total	Pop Hits	Pop Total	Fold Enrichment	Bonferroni	Benjamini	FDR
GOTERM_BP_ALL	GO:2000342~negative regulation of chemokine (C-X-C motif) ligand 2 production	9	0.641483	1.00548e-08	OAS1H, OAS3, OAS1A, OAS1B, OAS1C, OAS1D, OAS1E, OAS1F, OAS1G	1102	11	20390	15.1386	7.18192e-05	2.43351e-05	2.4175e-05
GOTERM_BP_ALL	GO:0071659~negative regulation of IP-10 production	9	0.641483	1.00548e-08	OAS1H, OAS3, OAS1A, OAS1B, OAS1C, OAS1D, OAS1E, OAS1F, OAS1G	1102	11	20390	15.1386	7.18192e-05	2.43351e-05	2.4175e-05
GOTERM_BP_ALL	GO:0034142~toll-like receptor 4 signaling pathway	15	1.06914	1.02205e-08	OAS1H, CHUK, OAS1A, OAS1B, OAS1C, OAS1D, ECSIT, OAS1E, RELA, OAS1F, OAS1G, NFKBIA, CD14, PIK3AP1, RAB11FIP2	1102	40	20390	6.93852	7.30027e-05	2.43351e-05	2.4175e-05
GOTERM_BP_ALL	GO:0070106~interleukin-27-mediated signaling pathway	10	0.712758	1.40811e-08	OAS1H, OAS2, OAS3, OAS1A, OAS1B, OAS1C, OAS1D, OAS1E, OAS1F, OAS1G	1102	15	20390	12.3351	0.000100576	2.51453e-05	2.49799e-05
GOTERM_BP_ALL	GO:0071658~regulation of IP-10 production	9	0.641483	2.87292e-08	OAS1H, OAS3, OAS1A, OAS1B, OAS1C, OAS1D, OAS1E, OAS1F, OAS1G	1102	12	20390	13.877	0.000205192	3.42021e-05	3.39771e-05
GOTERM_BP_ALL	GO:0060700~regulation of ribonuclease activity	9	0.641483	2.87292e-08	OAS1H, OAS3, OAS1A, OAS1B, OAS1C, OAS1D, OAS1E, OAS1F, OAS1G	1102	12	20390	13.877	0.000205192	3.42021e-05	3.39771e-05
GOTERM_BP_ALL	GO:0140895~cell surface toll-like receptor signaling pathway	15	1.06914	4.13223e-08	OAS1H, CHUK, OAS1A, OAS1B, OAS1C, OAS1D, ECSIT, OAS1E, RELA, OAS1F, OAS1G, NFKBIA, CD14, PIK3AP1, RAB11FIP2	1102	44	20390	6.30775	0.000295122	3.99624e-05	3.96995e-05
GOTERM_BP_ALL	GO:0002752~cell surface pattern recognition receptor signaling pathway	16	1.14041	4.4757e-08	OAS1H, CHUK, OAS1A, OAS1B, OAS1C, OAS1D, ECSIT, OAS1E, RELA, OAS1F, OAS1G, NFKBIA, CD14, PIK3AP1, RAB11FIP2, MBL2	1102	51	20390	5.80478	0.000319648	3.99624e-05	3.96995e-05
GOTERM_BP_ALL	GO:0002220~innate immune response activating cell surface receptor signaling pathway	17	1.21169	1.21893e-07	OAS1H, CHUK, OAS1A, OAS1B, OAS1C, OAS1D, ECSIT, OAS1E, RELA, OAS1F, OAS1G, NFKBIA, TYROBP, CD14, PIK3AP1, RAB11FIP2, MBL2	1102	62	20390	5.07333	0.000870305	9.67427e-05	9.61062e-05
GOTERM_BP_ALL	GO:0044281~small molecule metabolic process	139	9.90734	3.83928e-07	GDA, PANK1, GLDC, LIPA, PLB1, ENO4, FADS3, FADS2, AS3MT, MACROD1, CYP2C70, SEPHS2, FADS1, CPT1A, ENTPD1, SDS, ENTPD5, ENTPD7, ACSL5, HOGA1, ASRGL1, CH25H, RBP4, CMPK2, ACOT6, ALDOART2, ABHD3, AK3, GLYAT, SDSL, ALDH3B2, PRDX5, TKFC, ALDH3B1, RDH14, APOE, APOB, NDUFV1, CHKA, GOT1, UQCC3, OGA, ERLIN1, SLC16A12, COQ6, QKI, SLC2A9, CYP26A1, CYP2C23, MAN2B2, ADI1, SFXN3, ALDH18A1, PNLIPRP1, ABCD4, PNLI…	1102	1683	20390	1.52815	0.00273864	0.00027424	0.000272435
GOTERM_BP_ALL	GO:0071637~regulation of monocyte chemotactic protein-1 production	12	0.85531	4.88901e-07	OAS1H, GSTP3, GSTP2, OAS3, GSTP1, OAS1A, OAS1B, OAS1C, OAS1D, OAS1E, OAS1F, OAS1G	1102	32	20390	6.93852	0.00348613	0.000317475	0.000315386
GOTERM_BP_ALL	GO:0035457~cellular response to interferon-alpha	10	0.712758	6.15509e-07	OAS1H, OAS1A, OAS1B, OAS1C, IFIT1, OAS1D, OAS1E, OAS1F, IFIT2, OAS1G	1102	21	20390	8.81082	0.00438693	0.000366381	0.000363971
GOTERM_BP_ALL	GO:0032682~negative regulation of chemokine production	12	0.85531	1.36122e-06	OAS1H, GSTP3, GSTP2, OAS3, GSTP1, OAS1A, OAS1B, OAS1C, OAS1D, OAS1E, OAS1F, OAS1G	1102	35	20390	6.34379	0.0096761	0.000747939	0.000743018
GOTERM_BP_ALL	GO:0034138~toll-like receptor 3 signaling pathway	9	0.641483	7.62609e-06	OAS1H, UNC93B1, OAS1A, OAS1B, OAS1C, OAS1D, OAS1E, OAS1F, OAS1G	1102	21	20390	7.92974	0.0530163	0.00363154	0.00360765
GOTERM_BP_ALL	GO:0071639~positive regulation of monocyte chemotactic protein-1 production	9	0.641483	7.62609e-06	OAS1H, OAS3, OAS1A, OAS1B, OAS1C, OAS1D, OAS1E, OAS1F, OAS1G	1102	21	20390	7.92974	0.0530163	0.00363154	0.00360765
GOTERM_BP_ALL	GO:0140374~antiviral innate immune response	15	1.06914	1.31535e-05	OAS1H, OAS1A, OAS1B, OAS1C, OAS1D, OAS1E, RELA, IFIT3, OAS1F, IFIT2, OAS1G, OAS2, OAS3, IFIT3B, MBL2	1102	68	20390	4.08148	0.0896775	0.00587224	0.0058336
GOTERM_BP_ALL	GO:0006629~lipid metabolic process	106	7.55524	1.87576e-05	DGKB, NR3C1, LIPA, PLB1, FADS3, FADS2, OSBP, LIPN, PLCE1, LIPM, CYP2C70, LIPK, FADS1, CPT1A, SDS, IAH1, ACSL5, BSCL2, CH25H, PLPP6, RBP4, ACOT6, PLBD2, PI4K2A, ABHD3, CREM, GATA6, ABHD6, SDSL, PLD1, ALDH3B2, ALDH3B1, NKX2-1, PIP5K1B, RDH14, APOE, APOB, NKX2-3, BBS1, CHKA, HPS1, ERLIN1, HPS6, QKI, ABHD12B, CYP26A1, CYP2C23, PNLIPRP1, ABCD4, PNLIPRP2, MTMR10, DAGLA, NAA40, PTEN, PIGYL, VLDLR, PRPF1…	1102	1298	20390	1.51101	0.125398	0.00788151	0.00782965
GOTERM_BP_ALL	GO:0032069~regulation of nuclease activity	9	0.641483	2.38371e-05	OAS1H, OAS3, OAS1A, OAS1B, OAS1C, OAS1D, OAS1E, OAS1F, OAS1G	1102	24	20390	6.93852	0.156563	0.00945935	0.00939711
GOTERM_BP_ALL	GO:0140894~endolysosomal toll-like receptor signaling pathway	10	0.712758	2.58618e-05	OAS1H, UNC93B1, OAS1A, OAS1B, OAS1C, PIK3AP1, OAS1D, OAS1E, OAS1F, OAS1G	1102	31	20390	5.96862	0.168674	0.00972266	0.00965869
GOTERM_BP_ALL	GO:0035455~response to interferon-alpha	10	0.712758	4.48706e-05	OAS1H, OAS1A, OAS1B, OAS1C, IFIT1, OAS1D, OAS1E, OAS1F, IFIT2, OAS1G	1102	33	20390	5.60689	0.274227	0.0160255	0.0159201
GOTERM_BP_ALL	GO:0019318~hexose metabolic process	25	1.7819	5.18117e-05	OAS1H, PCX, LRP5, OAS1A, OAS1B, OAS1C, PDHB, OAS1D, OAS1E, LIPA, OAS1F, OAS1G, GPI1, TKFC, PGM2, TCF7L2, CPT1A, SDS, GOT1, BAD, PGAM1, RBP4, MAN2B2, ALDH1A1, ALDH1A7	1102	183	20390	2.52769	0.309335	0.0176066	0.0174907
GOTERM_BP_ALL	GO:0005996~monosaccharide metabolic process	27	1.92445	5.42272e-05	OAS1H, PCX, LRP5, OAS1A, OAS1B, OAS1C, PDHB, OAS1D, OAS1E, LIPA, OAS1F, OAS1G, GPI1, TKFC, PGM2, TCF7L2, CPT1A, SDS, GSTO2, GOT1, GSTO1, BAD, PGAM1, RBP4, MAN2B2, ALDH1A1, ALDH1A7	1102	207	20390	2.4134	0.32115	0.0176066	0.0174907
GOTERM_BP_ALL	GO:0009987~cellular process	983	70.0641	6.80277e-05	GMFB, LIPA, AS3MT, ZFYVE27, CAPNS1, DPYSL3, LIPN, LIPM, LIPK, SDS, CFAP95, HPCAL1, TOMM20L, RFX3, EML3, CH25H, RBP4, LRATD1, LARS1, UNC50, PLBD2, SF1, GATA6, MRPL16, MRPL15, MRPL11, KCNMB2, ADAMTS17, VTI1A, PIP5K1B, RDH14, CFAP73, ERLIN1, BBIP1, PGA5, FAM111A, B4GAT1, SFXN3, SFXN2, FERMT3, MAJIN, LRRC34, MTMR10, LRRC10B, OR4D10B, OR4D10C, ECSIT, TRMT112, HEY1, UCN3, MECOM, FLVCR2, JAK2, SLC18A2, …	1102	17398	20390	1.04542	0.38488	0.021127	0.020988
GOTERM_BP_ALL	GO:0033559~unsaturated fatty acid metabolic process	22	1.56807	7.70869e-05	DAGLA, GSTP3, GSTP2, PNPLA8, SCD4, GSTP1, ELOVL3, PTGR2, CYP2C39, CYP2C38, FADS3, FADS2, CYP2C23, CYP2C66, CYP2C55, CYP2C65, SCD2, SCD3, CYP2C50, SCD1, CYP2C70, FADS1	1102	153	20390	2.66052	0.423427	0.022943	0.022792
GOTERM_BP_ALL	GO:0044238~primary metabolic process	452	32.2167	8.42349e-05	CNTF, GLDC, SMC5, SMC6, DCAF5, SMC3, LIPA, ENO4, CAPNS1, LIPN, PLCE1, LIPM, LIPK, DUS4L, NKX2-9, PRKCI, IAH1, SDS, PRKCH, WDR74, RFX3, HOGA1, CH25H, RBP4, LARS1, PRKD1, ACOT6, PLBD2, PI4K2A, SF1, ALDOART2, GATA6, MRPL16, NOLC1, MRPL15, SDSL, MRPL11, PRDX5, ADAMTS17, NKX2-1, PIP5K1B, RDH14, NKX2-3, CHKA, ERLIN1, A1CF, PGA5, WDR55, FOSL2, FAM111A, B4GAT1, ADI1, ATG2A, MMS19, CPEB3, MAJIN, MTMR10, P…	1102	7256	20390	1.1526	0.452129	0.0240676	0.0239092
GOTERM_BP_ALL	GO:0002758~innate immune response-activating signaling pathway	21	1.49679	9.58108e-05	OAS1H, CD274, CHUK, UNC93B1, OAS1A, OAS1B, OAS1C, OAS1D, ECSIT, OAS1E, RELA, OAS1F, OAS1G, FOSL1, NFKBIA, TYROBP, OAS3, CD14, PIK3AP1, RAB11FIP2, MBL2	1102	144	20390	2.69831	0.495612	0.0263222	0.026149
GOTERM_BP_ALL	GO:0002221~pattern recognition receptor signaling pathway	20	1.42552	0.000107322	OAS1H, CD274, CHUK, UNC93B1, OAS1A, OAS1B, OAS1C, OAS1D, ECSIT, OAS1E, RELA, OAS1F, OAS1G, FOSL1, NFKBIA, OAS3, CD14, PIK3AP1, RAB11FIP2, MBL2	1102	134	20390	2.7616	0.535429	0.0269344	0.0267572
GOTERM_BP_ALL	GO:2000341~regulation of chemokine (C-X-C motif) ligand 2 production	9	0.641483	0.000109278	OAS1H, OAS3, OAS1A, OAS1B, OAS1C, OAS1D, OAS1E, OAS1F, OAS1G	1102	29	20390	5.74222	0.541876	0.0269344	0.0267572
GOTERM_BP_ALL	GO:0034381~plasma lipoprotein particle clearance	8	0.570207	0.000109382	EHD1, APOC2, APOC1, APOC2L, VLDLR, APOE, APOB, LIPA	1102	22	20390	6.72826	0.542217	0.0269344	0.0267572
GOTERM_BP_ALL	GO:0006006~glucose metabolic process	21	1.49679	0.000116278	OAS1H, TCF7L2, CPT1A, SDS, PCX, GOT1, BAD, PGAM1, LRP5, OAS1A, OAS1B, PDHB, OAS1C, OAS1D, OAS1E, LIPA, OAS1F, OAS1G, GPI1, RBP4, PGM2	1102	146	20390	2.66135	0.564221	0.0269344	0.0267572
GOTERM_BP_ALL	GO:0072330~monocarboxylic acid biosynthetic process	23	1.63934	0.000116893	PNLIPRP1, PNLIPRP2, SDS, ASAH2, GSTP3, ABHD3, GSTP2, PNPLA8, SCD4, GSTP1, ELOVL3, AKR1D1, HOGA1, QKI, FADS3, ALDH1A3, FADS2, ACOX2, ALDH1A1, SCD2, SCD3, SCD1, FADS1	1102	169	20390	2.51812	0.566133	0.0269344	0.0267572
GOTERM_BP_ALL	GO:0060339~negative regulation of type I interferon-mediated signaling pathway	9	0.641483	0.000142007	OAS1H, OAS3, OAS1A, OAS1B, OAS1C, OAS1D, OAS1E, OAS1F, OAS1G	1102	30	20390	5.55082	0.63739	0.0311852	0.03098
GOTERM_BP_ALL	GO:0006639~acylglycerol metabolic process	18	1.28297	0.000145203	PNLIPRP1, PNLIPRP2, CPT1A, DAGLA, DGKB, ABHD6, PLAAT3, LIPA, PLB1, ABHD12B, GPAM, APOC1, PLCE1, APOE, SCD1, APOB, LPIN1, NKX2-3	1102	115	20390	2.89608	0.645575	0.0311852	0.03098
GOTERM_BP_ALL	GO:0046394~carboxylic acid biosynthetic process	31	2.20955	0.000148439	PNLIPRP1, PNLIPRP2, ASAH2, GSTP3, GSTP2, ABHD3, GSTP1, AKR1D1, SDSL, FADS3, FADS2, CARNS1, SCD2, SCD3, SCD1, SEPHS2, FADS1, SDS, GOT1, GSTO1, PNPLA8, SCD4, ELOVL3, HOGA1, QKI, ALDH1A3, CYP2C23, ACOX2, ADI1, ALDH1A1, ALDH18A1	1102	270	20390	2.12439	0.653674	0.0311852	0.03098
GOTERM_BP_ALL	GO:0045071~negative regulation of viral genome replication	13	0.926586	0.000163589	OAS1H, RSAD2, OAS1A, OAS1B, OAS1C, OAS1D, OAS1E, OAS1F, OAS1G, FAM111A, OAS2, OAS3, BANF1	1102	65	20390	3.70054	0.689203	0.0333862	0.0331666
GOTERM_BP_ALL	GO:0006638~neutral lipid metabolic process	18	1.28297	0.000179875	PNLIPRP1, PNLIPRP2, CPT1A, DAGLA, DGKB, ABHD6, PLAAT3, LIPA, PLB1, ABHD12B, GPAM, APOC1, PLCE1, APOE, SCD1, APOB, LPIN1, NKX2-3	1102	117	20390	2.84657	0.723339	0.0356902	0.0354553
GOTERM_BP_ALL	GO:0032787~monocarboxylic acid metabolic process	56	3.99145	0.000186395	PNLIPRP1, ABCD4, PNLIPRP2, DAGLA, LIPA, CYP2C39, ENO4, CYP2C38, GPI1, FADS3, FADS2, SCD2, SCD3, SCD1, CYP2C70, FADS1, LYPLA1, CPT1A, SDS, ABCC2, PGAM1, ELOVL3, ACSL5, HOGA1, PTGR2, ALDH1A3, CYP26C1, ACOX2, ALDH1A1, ACOT6, DLD, ALDOART2, ASAH2, PCX, GSTP3, GSTP2, ABHD3, GSTP1, AKR1D1, GLYAT, PDHB, TKFC, CYP2C55, CYP2C50, SLC16A1, PNPLA8, SCD4, QKI, CYP26A1, NUDT8, CYP2C23, CYP2C66, GPAM, CYP2C65, …	1102	617	20390	1.67934	0.73593	0.0359842	0.0357475
GOTERM_BP_ALL	GO:0016053~organic acid biosynthetic process	31	2.20955	0.000192555	PNLIPRP1, PNLIPRP2, ASAH2, GSTP3, GSTP2, ABHD3, GSTP1, AKR1D1, SDSL, FADS3, FADS2, CARNS1, SCD2, SCD3, SCD1, SEPHS2, FADS1, SDS, GOT1, GSTO1, PNPLA8, SCD4, ELOVL3, HOGA1, QKI, ALDH1A3, CYP2C23, ACOX2, ADI1, ALDH1A1, ALDH18A1	1102	274	20390	2.09337	0.7473	0.0361953	0.0359571
GOTERM_BP_ALL	GO:1901857~positive regulation of cellular respiration	8	0.570207	0.000201865	OAS1H, OAS1A, OAS1B, OAS1C, OAS1D, OAS1E, OAS1F, OAS1G	1102	24	20390	6.16757	0.763561	0.0369723	0.036729
GOTERM_BP_ALL	GO:0005975~carbohydrate metabolic process	44	3.13614	0.000213921	OAS1H, ALDOART2, PCX, LRP5, OAS1A, OAS1B, ADRB1, SLC3A2, PYGM, PYGL, OAS1C, PDHB, OAS1D, OAS1E, LIPA, ENO4, OAS1F, OAS1G, GPI1, GANAB, TKFC, PHKG2, PGM2, PGM5, MGAT2, CHST9, TCF7L2, CPT1A, SDS, GSTO2, GOT1, B3GAT3, GSTO1, BAD, PGAM1, MYOF, PGF, PPP1CA, RBP4, PPP1R3C, MAN2B2, ALDH1A1, ATG2A, ALDH1A7	1102	450	20390	1.80916	0.783074	0.0382009	0.0379495
GOTERM_BP_ALL	GO:0019752~carboxylic acid metabolic process	73	5.20314	0.000236553	PNLIPRP1, ABCD4, PNLIPRP2, DAGLA, SLC25A2, GLDC, LIPA, CYP2C39, ENO4, CYP2C38, GPI1, FADS3, FADS2, AS3MT, SCD2, SCD3, SCD1, CYP2C70, NOS1, SEPHS2, FADS1, LYPLA1, CPT1A, SDS, ABCC2, GSTO2, GSTO1, PGAM1, ELOVL3, ACSL5, HOGA1, PTGR2, PRODH2, ASRGL1, ALDH1A3, CYP26C1, ACOX2, ALDH1A1, ACOT6, DLD, ALDOART2, ASAH2, PCX, CARNMT1, GSTP3, GSTP2, ABHD3, GSTP1, AKR1D1, ODC1, DLST, GLYAT, PDHB, SDSL, TKFC, CY…	1102	874	20390	1.54542	0.815461	0.0412121	0.0409409
GOTERM_BP_ALL	GO:0043436~oxoacid metabolic process	74	5.27441	0.000282544	PNLIPRP1, ABCD4, PNLIPRP2, DAGLA, SLC25A2, GLDC, LIPA, CYP2C39, ENO4, CYP2C38, GPI1, FADS3, FADS2, AS3MT, SCD2, SCD3, SCD1, CYP2C70, NOS1, SEPHS2, FADS1, LYPLA1, CPT1A, SDS, ABCC2, GSTO2, GSTO1, PGAM1, ELOVL3, ACSL5, HOGA1, PTGR2, PRODH2, ASRGL1, ALDH1A3, CYP26C1, ACOX2, ALDH1A1, ACOT6, DLD, ALDOART2, ASAH2, PCX, CARNMT1, GSTP3, GSTP2, ABHD3, GSTP1, AKR1D1, ODC1, DLST, GLYAT, PDHB, SDSL, PAPSS2, …	1102	895	20390	1.52983	0.867145	0.0480527	0.0477365
GOTERM_BP_ALL	GO:0043129~surfactant homeostasis	9	0.641483	0.000291598	OAS1H, OAS1A, OAS1B, OAS1C, OAS1D, OAS1E, OAS1F, OAS1G, MBL2	1102	33	20390	5.0462	0.875467	0.0484392	0.0481204
GOTERM_BP_ALL	GO:0007166~cell surface receptor signaling pathway	152	10.8339	0.000300395	CNTF, ITPRIP, ZFAND5, WBP1L, CBLC, PKD2L1, FBXO21, IGF1R, FRAT1, FGF8, FRAT2, ZFYVE27, MS4A19, MS4A18, MS4A15, PLCE1, MS4A14, MS4A13, MS4A12, LZTS2, BTRC, MS4A10, FBXW4, IGFBP5, DKK1, PGF, NPAS4, SHTN1, ADAM17, TYROBP, DAAM1, SFRP5, TNIK, PRKD1, CD274, ARL3, C5AR2, SLC1A1, C5AR1, CHRD, DTX1, ADRB1, LTBP3, DTX4, TRPM1, THPO, GRK5, BLOC1S2, FLRT1, LPXN, CD14, RAB11FIP2, SKIL, MARK2, EGR1, EIF2B2, G…	1102	2136	20390	1.31667	0.883054	0.0487665	0.0484456
GOTERM_BP_ALL	GO:0030522~intracellular receptor signaling pathway	23	1.63934	0.000315754	OAS1H, ESRRA, UNC93B1, ESRRB, OAS1A, OAS1B, RORB, OAS1C, OAS1D, NR3C1, OAS1E, RELA, OAS1F, ESR2, OAS1G, NFKBIA, CYP26A1, OAS3, KLF9, TAF7, SCGB2A2, PIK3AP1, JAK2	1102	181	20390	2.35117	0.895209	0.0501206	0.0497908
GOTERM_BP_ALL	GO:0006082~organic acid metabolic process	74	5.27441	0.000378242	PNLIPRP1, ABCD4, PNLIPRP2, DAGLA, SLC25A2, GLDC, LIPA, CYP2C39, ENO4, CYP2C38, GPI1, FADS3, FADS2, AS3MT, SCD2, SCD3, SCD1, CYP2C70, NOS1, SEPHS2, FADS1, LYPLA1, CPT1A, SDS, ABCC2, GSTO2, GSTO1, PGAM1, ELOVL3, ACSL5, HOGA1, PTGR2, PRODH2, ASRGL1, ALDH1A3, CYP26C1, ACOX2, ALDH1A1, ACOT6, DLD, ALDOART2, ASAH2, PCX, CARNMT1, GSTP3, GSTP2, ABHD3, GSTP1, AKR1D1, ODC1, DLST, GLYAT, PDHB, SDSL, PAPSS2, …	1102	904	20390	1.5146	0.932948	0.0587344	0.0583479
GOTERM_BP_ALL	GO:0016042~lipid catabolic process	33	2.3521	0.000391375	PNLIPRP1, ABCD4, PNLIPRP2, DAGLA, ASAH2, ABHD3, AKR1D1, ABHD6, PLD1, LIPA, PLB1, LIPN, PLCE1, LIPM, APOE, LIPK, APOB, CPT1A, IAH1, PNPLA8, APOC2L, PLAAT3, ABHD12B, BSCL2, CYP26A1, PLPP6, PLCB3, NUDT8, CYP26C1, ACOX2, APOC2, LPIN1, PLBD2	1102	312	20390	1.95702	0.938955	0.0594351	0.0590441
GOTERM_BP_ALL	GO:0032728~positive regulation of interferon-beta production	11	0.784034	0.000401981	OAS1H, OAS2, RIOK3, OAS3, OAS1A, OAS1B, OAS1C, OAS1D, OAS1E, OAS1F, OAS1G	1102	52	20390	3.91404	0.94341	0.0594351	0.0590441
GOTERM_BP_ALL	GO:0051241~negative regulation of multicellular organismal process	98	6.98503	0.000409022	CNTF, ARID4A, FGF8, KAT5, TBC1D10C, BANF1, PITX3, MEN1, IGFBP5, ACTN3, OSR1, IFRD1, SOX11, VASH1, DKK1, RBP4, ADAM17, BRMS1, TYROBP, MYCN, TMX1, TRIB2, CD274, C5AR2, GATA6, DTX1, ADRB1, ABHD6, LTBP3, GRK2, NKX2-1, APOE, PAG1, TGFB3, BCL11A, MIR1A-2, OGA, QKI, ESR2, BMP4, ID2, NFKBID, VSX2, CUEDC2, DOCK4, PTGDR2, PTEN, HHEX, FFAR4, GPR137, ACP5, SOSTDC1, NOS1, JAK2, PRKG1, DUSP5, ANXA1, APOC2L, PD…	1102	1279	20390	1.41772	0.946187	0.0594351	0.0590441
GOTERM_BP_ALL	GO:0048522~positive regulation of cellular process	410	29.2231	0.000416038	CNTF, MYT1L, SMC5, SMC6, LIPA, ZFYVE27, FAM110C, DPYSL3, CREB3L2, PLCE1, NKX2-9, PRKCI, PRKCH, HPCAL1, RFX3, SOX11, DKK1, RBP4, LARS1, PRKD1, GATA6, NOLC1, WDR62, MIR204, PRDX5, MIR211, BLOC1S2, FLRT1, NKX2-1, NKX2-3, AFAP1L2, A1CF, FOSL2, EHD1, FOSL1, FXYD3, FXYD1, ATG2A, FXYD7, MMS19, FXYD5, CPEB3, FERMT3, TRIM8, TRMT112, UCN3, MECOM, HEY1, TCTN3, GPR137, JAK2, ANXA1, GSTO1, EIPR1, ELOVL3, MSGN…	1102	6618	20390	1.14629	0.948818	0.0594351	0.0590441
GOTERM_BP_ALL	GO:0071830~triglyceride-rich lipoprotein particle clearance	5	0.356379	0.00049672	APOC2, APOC1, APOC2L, APOE, LIPA	1102	8	20390	11.5642	0.971245	0.0695701	0.0691123
GOTERM_BP_ALL	GO:1903964~monounsaturated fatty acid metabolic process	4	0.285103	0.000602758	SCD4, SCD2, SCD3, SCD1	1102	4	20390	18.5027	0.986523	0.0812359	0.0807014
GOTERM_BP_ALL	GO:1903966~monounsaturated fatty acid biosynthetic process	4	0.285103	0.000602758	SCD4, SCD2, SCD3, SCD1	1102	4	20390	18.5027	0.986523	0.0812359	0.0807014
GOTERM_BP_ALL	GO:0051384~response to glucocorticoid	23	1.63934	0.000619105	ZFP764, ANXA1, GOT1, ZFP747, GSTP2, GSTP1, IGFBP2, FAM107A, FOS, NR3C1, ZFP36L1, IGF1R, FOSL2, CPN1, FOSL1, NPAS4, BMP4, UCN3, SCGB1A1, KLF9, SDC1, FAS, JAK2	1102	190	20390	2.2398	0.988009	0.0818938	0.0813549
GOTERM_BP_ALL	GO:0002429~immune response-activating cell surface receptor signaling pathway	25	1.7819	0.000848611	OAS1H, C5AR2, C5AR1, OAS1A, OAS1B, OAS1C, OAS1D, ECSIT, OAS1E, RELA, OAS1F, OAS1G, BLNK, CD14, RAB11FIP2, MBL2, EIF2B2, CHUK, FOSL2, NFKBIA, TYROBP, PIK3AP1, MS4A1, NFKBID, LAT	1102	220	20390	2.10258	0.997675	0.107985	0.107275
GOTERM_BP_ALL	GO:0072197~ureter morphogenesis	5	0.356379	0.000855893	BMP4, EMX2, MECOM, LZTS2, PAX2	1102	9	20390	10.2793	0.997793	0.107985	0.107275
GOTERM_BP_ALL	GO:0006139~nucleobase-containing compound metabolic process	187	13.3286	0.000861707	GDA, PANK1, PRORP, RPP30, FCF1, ARID4A, SMC5, SMC6, SMC3, NR3C1, LIPA, ENO4, KAT5, SNRPD1, MACROD1, BANF1, KMT5B, MTPAP, DUS4L, MEN1, NKX2-9, GEN1, IK, ENTPD1, KDM2A, RPS7, NSMCE3, ENTPD5, APLP1, WDR74, THOC1, ENTPD7, RFX3, ACSL5, MORF4L1, HNRNPUL2, LARS1, CMPK2, ACOT6, CBLL1, SF1, RNASEH2C, ALDOART2, DDX1, C5AR1, GLIS3, NOLC1, AK3, GLYAT, ZFP36L1, PRDX5, RNASEH1, TKFC, PDCD11, ZMAT2, DHX34, GM21…	1102	2775	20390	1.24685	0.997883	0.107985	0.107275
GOTERM_BP_ALL	GO:0032760~positive regulation of tumor necrosis factor production	17	1.21169	0.000877338	OAS1H, IL33, PTEN, OAS1A, OAS1B, OAS1C, OAS1D, OAS1E, OAS1F, OAS1G, ADAM17, TYROBP, FRMD8, OAS2, OAS3, CD14, JAK2	1102	122	20390	2.57825	0.998107	0.108049	0.107338
GOTERM_BP_ALL	GO:0046434~organophosphate catabolic process	24	1.71062	0.000895691	PNLIPRP2, ALDOART2, ENTPD1, GDA, PNPLA8, ENTPD5, PGAM1, PTEN, ENTPD7, ABHD6, PLD1, NT5C2, LIPA, ENO4, PLB1, ABHD12B, GPI1, PLPP6, PLCB3, NUDT8, TKFC, NT5C1B, DCTPP1, PLBD2	1102	208	20390	2.13493	0.99834	0.108439	0.107726
GOTERM_BP_ALL	GO:0010817~regulation of hormone levels	58	4.134	0.000964479	CNTF, SLC2A2, TCIRG1, IDE, NR3C1, PCSK6, PCSK5, PLB1, IGF1R, RPH3A, RBM4, UCN3, KIF5B, OSBP, FFAR4, PRLHR, NOS1, JAK2, SLC18A2, CPT1A, ANXA1, ABCC2, EIPR1, RFX3, SOX11, ADRA2A, ALDH1A3, TBC1D1, RBP4, CYP26C1, GAL, VSNL1, ALDH1A1, PRKD1, CCDC186, AKR1D1, LRP5, SLC3A2, CLCN2, PAPSS2, CYP17A1, TPO, CYP2C55, RDH14, RAB11FIP2, TCF7L2, BBS1, EGR1, SLC16A1, BAD, OGA, SLC8B1, SYT7, CYP26A1, DHRS7, PEX5L,…	1102	690	20390	1.5553	0.998985	0.114821	0.114066
GOTERM_BP_ALL	GO:0006641~triglyceride metabolic process	13	0.926586	0.00103924	PNLIPRP1, PNLIPRP2, CPT1A, PLAAT3, LIPA, PLB1, GPAM, APOC1, APOE, SCD1, APOB, LPIN1, NKX2-3	1102	79	20390	3.04475	0.999405	0.118731	0.11795
GOTERM_BP_ALL	GO:0002753~cytoplasmic pattern recognition receptor signaling pathway	13	0.926586	0.00103924	OAS1H, UNC93B1, OAS1A, OAS1B, OAS1C, OAS1D, OAS1E, RELA, OAS1F, OAS1G, NFKBIA, OAS3, PIK3AP1	1102	79	20390	3.04475	0.999405	0.118731	0.11795
GOTERM_BP_ALL	GO:1903557~positive regulation of tumor necrosis factor superfamily cytokine production	17	1.21169	0.00104719	OAS1H, IL33, PTEN, OAS1A, OAS1B, OAS1C, OAS1D, OAS1E, OAS1F, OAS1G, ADAM17, TYROBP, FRMD8, OAS2, OAS3, CD14, JAK2	1102	124	20390	2.53666	0.999438	0.118731	0.11795
GOTERM_BP_ALL	GO:0043457~regulation of cellular respiration	11	0.784034	0.00113422	OAS1H, ACTN3, OAS1A, OAS1B, OAS1C, IDE, OAS1D, OAS1E, COX7A1, OAS1F, OAS1G	1102	59	20390	3.44966	0.999698	0.125503	0.124677
GOTERM_BP_ALL	GO:0006633~fatty acid biosynthetic process	17	1.21169	0.00114206	PNLIPRP1, PNLIPRP2, ASAH2, GSTP3, ABHD3, GSTP2, PNPLA8, SCD4, GSTP1, ELOVL3, QKI, FADS3, FADS2, SCD2, SCD3, SCD1, FADS1	1102	125	20390	2.51637	0.999715	0.125503	0.124677
GOTERM_BP_ALL	GO:0043603~amide metabolic process	39	2.77976	0.0012272	ASAH2, SGMS1, GSTP3, CARNMT1, GDA, GSTP2, PANK1, GSTP1, SLC1A1, DLST, GLYAT, PDHB, IDE, NT5C2, PCSK6, PCSK5, CPN1, OSBP, CARNS1, SPTSSA, PSENEN, CERS3, ABCC2, GSTO2, GSTO1, ELOVL3, SLC16A12, ACSL5, PLAAT3, HOGA1, PLAAT5, P2RX7, NUDT8, GPAM, XPNPEP1, NT5C1B, ALLC, ACOT6, DLD	1102	418	20390	1.72633	0.999845	0.132816	0.131942
GOTERM_BP_ALL	GO:0001676~long-chain fatty acid metabolic process	18	1.28297	0.00125089	CPT1A, DAGLA, ASAH2, GSTP3, GSTP2, PNPLA8, GSTP1, ACSL5, CYP2C39, QKI, CYP2C38, CYP2C23, CYP2C66, CYP2C55, CYP2C65, CYP2C50, CYP2C70, FADS1	1102	138	20390	2.4134	0.999869	0.13336	0.132482
GOTERM_BP_ALL	GO:0001818~negative regulation of cytokine production	32	2.28083	0.00129149	OAS1H, CD274, CUEDC2, GSTP3, GSTP2, C5AR2, PELI3, GSTP1, GATA6, OAS1A, OAS1B, OAS1C, OAS1D, OAS1E, HDAC9, OAS1F, OAS1G, RELB, KAT5, FFAR4, ACP5, BANF1, IL33, ANXA1, TGFB3, PDCD1LG2, QKI, TYROBP, OAS3, SCGB1A1, PDCD4, TRIB2	1102	321	20390	1.84451	0.999902	0.135663	0.13477
GOTERM_BP_ALL	GO:0006805~xenobiotic metabolic process	18	1.28297	0.00135519	ABCC2, GSTO2, GSTP3, GSTP2, GSTO1, GSTP1, AIP, CYP2C39, CYP2C38, CYP26A1, AS3MT, CYP2C23, CYP2C66, CYP2C55, CYP2C65, CYP2C50, NOS1, CYP2C70	1102	139	20390	2.39604	0.999938	0.140292	0.139368
GOTERM_BP_ALL	GO:0035994~response to muscle stretch	7	0.498931	0.00142037	NFKBIA, GPI1, CHUK, ANKRD1, ANKRD2, FOS, RELA	1102	24	20390	5.39663	0.999961	0.142397	0.14146
GOTERM_BP_ALL	GO:0048525~negative regulation of viral process	16	1.14041	0.00144987	OAS1H, RSAD2, OAS1A, OAS1B, OAS1C, OAS1D, OAS1E, OAS1F, OAS1G, TRIM8, CH25H, FAM111A, OAS2, OAS3, BANF1, MBL2	1102	116	20390	2.5521	0.999968	0.142397	0.14146
GOTERM_BP_ALL	GO:0002768~immune response-regulating cell surface receptor signaling pathway	26	1.85317	0.00145892	OAS1H, C5AR2, C5AR1, OAS1A, OAS1B, OAS1C, OAS1D, ECSIT, OAS1E, RELA, OAS1F, OAS1G, BLNK, CD14, RAB11FIP2, MBL2, EIF2B2, CHUK, FOSL2, NFKBIA, TYROBP, PIK3AP1, MS4A2, MS4A1, NFKBID, LAT	1102	242	20390	1.9879	0.99997	0.142397	0.14146
GOTERM_BP_ALL	GO:0006631~fatty acid metabolic process	38	2.70848	0.00146358	PNLIPRP1, ABCD4, PNLIPRP2, DAGLA, ASAH2, GSTP3, GSTP2, ABHD3, GSTP1, LIPA, CYP2C39, CYP2C38, FADS3, FADS2, CYP2C55, SCD2, CYP2C50, SCD3, SCD1, CYP2C70, FADS1, LYPLA1, CPT1A, PNPLA8, SCD4, ELOVL3, ACSL5, PTGR2, QKI, NUDT8, CYP2C23, CYP2C66, GPAM, ACOX2, CYP2C65, LPIN1, ACOT6, DLD	1102	408	20390	1.72329	0.999971	0.142397	0.14146
GOTERM_BP_ALL	GO:0002218~activation of innate immune response	22	1.56807	0.0014752	OAS1H, CD274, RBM14, CHUK, UNC93B1, OAS1A, OAS1B, OAS1C, OAS1D, ECSIT, OAS1E, RELA, OAS1F, OAS1G, FOSL1, NFKBIA, TYROBP, OAS3, CD14, PIK3AP1, RAB11FIP2, MBL2	1102	190	20390	2.14242	0.999974	0.142397	0.14146
GOTERM_BP_ALL	GO:0032648~regulation of interferon-beta production	12	0.85531	0.00158199	OAS1H, OAS2, RIOK3, OAS3, OAS1A, OAS1B, OAS1C, OAS1D, OAS1E, OAS1F, RELB, OAS1G	1102	72	20390	3.08379	0.999988	0.148671	0.147692
GOTERM_BP_ALL	GO:1903555~regulation of tumor necrosis factor superfamily cytokine production	23	1.63934	0.00158552	OAS1H, IL33, CD274, GSTP3, GSTP2, C5AR2, GSTP1, PTEN, OAS1A, OAS1B, OAS1C, OAS1D, OAS1E, OAS1F, OAS1G, ADAM17, TYROBP, FRMD8, OAS2, OAS3, ACP5, CD14, JAK2	1102	204	20390	2.08609	0.999988	0.148671	0.147692
GOTERM_BP_ALL	GO:0009653~anatomical structure morphogenesis	170	12.1169	0.00160264	ZFP568, CNTF, ZFAND5, RORB, NR3C1, LIPA, IGF1R, EFEMP2, FGF8, CFL2, KIF5B, CFL1, NRCAM, CAPN1, LZTS2, BTRC, PITX3, MEN1, FBXW4, NKX2-9, PRKCI, KDM2A, IGFBP5, RPS7, ACTN3, ACTN1, OSR1, APLP1, WDR74, SOX11, VASH1, DKK1, PGF, SHTN1, BCAM, RBP4, ADAM17, MYCN, FRMD6, LRATD1, SFRP5, EHBP1L1, TNIK, PRKD1, KIF20B, FOXG1, CABP4, SLC1A1, CHRD, GATA6, NOLC1, LTBP3, ZFP36L1, TRPM1, SCFD1, FLRT1, NKX2-1, APOE…	1102	2526	20390	1.24523	0.999989	0.148671	0.147692
GOTERM_BP_ALL	GO:0032479~regulation of type I interferon production	18	1.28297	0.00171323	OAS1H, CHUK, RIOK3, PELI3, OAS1A, OAS1B, OAS1C, OAS1D, OAS1E, QKI, OAS1F, RELB, OAS1G, TYROBP, OAS2, OAS3, BANF1, CD14	1102	142	20390	2.34542	0.999995	0.156654	0.155623
GOTERM_BP_ALL	GO:0016052~carbohydrate catabolic process	17	1.21169	0.00173256	ALDOART2, BAD, PGAM1, LRP5, ADRB1, PYGM, PYGL, LIPA, ENO4, GPI1, TKFC, MAN2B2, PHKG2, ALDH1A1, ATG2A, PGM2, ALDH1A7	1102	130	20390	2.41959	0.999996	0.156654	0.155623
GOTERM_BP_ALL	GO:0038061~non-canonical NF-kappaB signal transduction	7	0.498931	0.00178447	NFKBIA, CHUK, ZFP91, BTRC, RELA, RELB, NFKB2	1102	25	20390	5.18076	0.999997	0.159331	0.158282
GOTERM_BP_ALL	GO:0070848~response to growth factor	52	3.70634	0.00186578	CBLC, ECSIT, NR3C1, IGF1R, FGF8, ZFYVE27, CFL1, ANKRD1, SOSTDC1, NOS1, MIR192, MEN1, PITX3, ANXA1, PPP2R5B, ETV2, FOS, NGF, ZDHHC16, RHOD, PGF, ACTA2, PAX9, ITGB1BP1, PRKD1, ARF6, ROCK1, GSTP2, ROCK2, GSTP1, GATA6, CHRD, LTBP3, CORO1B, RELA, ZFP36L1, GRK2, FLRT1, LPXN, SHOC2, SKIL, TCF7L2, EGR1, KIDINS220, TGFB3, VEGFB, GDF7, EHD1, BMP4, BAMBI, SCGB1A1, PDCD4	1102	620	20390	1.55184	0.999998	0.164381	0.163299
GOTERM_BP_ALL	GO:0006636~unsaturated fatty acid biosynthetic process	9	0.641483	0.00188706	FADS3, FADS2, PNPLA8, SCD4, ELOVL3, SCD2, SCD3, SCD1, FADS1	1102	43	20390	3.87266	0.999999	0.164381	0.163299
GOTERM_BP_ALL	GO:0009891~positive regulation of biosynthetic process	191	13.6137	0.0019578	CNTF, MYT1L, ARID4A, RORB, NR3C1, IGF1R, FGF8, KAT5, CREB3L2, NFATC2IP, DPF2, KMT5B, SGMS1OS1, BTRC, PITX3, MEN1, NKX2-9, PRKCH, KDM2A, RSAD2, RPS7, ACTN1, OSR1, IFRD1, RFX3, ACSL5, SOX11, CYS1, VASH1, DKK1, RNF40, NPAS4, MORF4L1, RBP4, ADAM17, TYROBP, MYCN, FRMD8, PRKD1, CD274, TMED10, PLGRKT, DDX1, EIF5A2, KMT2B, C5AR1, GLIS3, CREM, GATA6, NOLC1, ABHD6, PLD1, NPAS3, PRDX5, GRK2, DHX34, BLOC1S2,…	1102	2893	20390	1.22158	0.999999	0.168489	0.16738
GOTERM_BP_ALL	GO:0042593~glucose homeostasis	28	1.99572	0.00214163	OAS1H, CCDC186, OAS1A, OAS1B, PYGL, OAS1C, OAS1D, OAS1E, OAS1F, IGF1R, OAS1G, GPI1, RBM4, GRK2, KAT5, MIR192, RAB11FIP2, TCF7L2, SLC16A1, IGFBP5, BAD, WFS1, TWNK, SLC8B1, PAX2, ADRA2A, FOSL2, RBP4	1102	276	20390	1.87709	1	0.177332	0.176165
GOTERM_BP_ALL	GO:0140888~interferon-mediated signaling pathway	11	0.784034	0.00214392	OAS1H, OAS2, OAS3, OAS1A, OAS1B, OAS1C, JAK2, OAS1D, OAS1E, OAS1F, OAS1G	1102	64	20390	3.18016	1	0.177332	0.176165
GOTERM_BP_ALL	GO:0042159~lipoprotein catabolic process	6	0.427655	0.0021594	LYPLA1, ABHD17B, APOC2, APOE, APOB, LIPA	1102	18	20390	6.16757	1	0.177332	0.176165
GOTERM_BP_ALL	GO:0120254~olefinic compound metabolic process	21	1.49679	0.00215986	DAGLA, GSTP3, GSTP2, PNPLA8, GSTP1, CYP2C39, PLB1, CYP2C38, CYP17A1, ALDH1A3, DHRS7, RBP4, CYP2C23, CYP2C66, CYP2C55, CYP2C65, ALDH1A1, CYP2C50, RDH14, CYP2C70, FADS1	1102	183	20390	2.12326	1	0.177332	0.176165
GOTERM_BP_ALL	GO:0045089~positive regulation of innate immune response	32	2.28083	0.00219514	OAS1H, CD274, UNC93B1, PELI3, OAS1A, OAS1B, OAS1C, OAS1D, ECSIT, OAS1E, RELA, OAS1F, OAS1G, KAT5, CD14, SLC15A3, RAB11FIP2, MBL2, RBM14, CPT1A, CHUK, RSAD2, RIOK3, PUM2, P2RX7, FOSL1, NFKBIA, TYROBP, OAS3, PRKD1, PIK3AP1, NECTIN2	1102	332	20390	1.78339	1	0.178181	0.177008
GOTERM_BP_ALL	GO:0033500~carbohydrate homeostasis	28	1.99572	0.00227667	OAS1H, CCDC186, OAS1A, OAS1B, PYGL, OAS1C, OAS1D, OAS1E, OAS1F, IGF1R, OAS1G, GPI1, RBM4, GRK2, KAT5, MIR192, RAB11FIP2, TCF7L2, SLC16A1, IGFBP5, BAD, WFS1, TWNK, SLC8B1, PAX2, ADRA2A, FOSL2, RBP4	1102	277	20390	1.87031	1	0.182722	0.18152
GOTERM_BP_ALL	GO:0008152~metabolic process	501	35.7092	0.00230575	CNTF, GLDC, SMC5, SMC6, DCAF5, SMC3, LIPA, ENO4, AS3MT, CAPNS1, LIPN, PLCE1, LIPM, LIPK, DUS4L, NKX2-9, PRKCI, IAH1, SDS, PRKCH, WDR74, RFX3, HOGA1, CH25H, RBP4, LARS1, PRKD1, ACOT6, PLBD2, PI4K2A, SF1, ALDOART2, GATA6, MRPL16, NOLC1, MRPL15, SDSL, MRPL11, PRDX5, ADAMTS17, VTI1A, NKX2-1, PIP5K1B, RDH14, NKX2-3, CHKA, ERLIN1, SLC16A12, BBIP1, A1CF, PGA5, WDR55, FOSL2, FOSL1, FAM111A, B4GAT1, ADI1,…	1102	8415	20390	1.10159	1	0.183	0.181795
GOTERM_BP_ALL	GO:0050708~regulation of protein secretion	33	2.3521	0.00239412	TMED10, LRP5, SLC2A2, TCIRG1, UCN3, KIF5B, OSBP, ANKRD1, NOS1, APOE, JAK2, APBB3, TCF7L2, CPT1A, SLC16A1, ANXA1, RSAD2, EIPR1, BAD, TGFB3, TMEM132A, OGA, RFX3, SLC8B1, A1CF, ADRA2A, SYT7, P2RX7, TBC1D1, RBP4, VSNL1, GNAQ, ARF6	1102	348	20390	1.75457	1	0.187925	0.186689
GOTERM_BP_ALL	GO:0071385~cellular response to glucocorticoid stimulus	13	0.926586	0.0024261	ZFP764, ANXA1, ZFP747, GSTP2, GSTP1, FAM107A, NR3C1, ZFP36L1, IGF1R, NPAS4, BMP4, KLF9, JAK2	1102	87	20390	2.76477	1	0.188366	0.187126
GOTERM_BP_ALL	GO:0048518~positive regulation of biological process	420	29.9359	0.0024685	CNTF, MYT1L, SMC5, SMC6, LIPA, ZFYVE27, FAM110C, DPYSL3, CREB3L2, PLCE1, NKX2-9, PRKCI, PRKCH, HPCAL1, RFX3, SOX11, DKK1, RBP4, LARS1, PRKD1, GATA6, NOLC1, WDR62, MIR204, PRDX5, MIR211, BLOC1S2, FLRT1, NKX2-1, NKX2-3, AFAP1L2, A1CF, FOSL2, EHD1, FOSL1, FXYD3, FXYD1, ATG2A, FXYD7, MMS19, FXYD5, CPEB3, FERMT3, ECSIT, TRIM8, TRMT112, UCN3, MECOM, HEY1, TCTN3, GPR137, JAK2, DUSP5, ANXA1, GSTO1, EIPR1…	1102	6947	20390	1.11863	1	0.189597	0.188349
GOTERM_BP_ALL	GO:0010557~positive regulation of macromolecule biosynthetic process	182	12.9722	0.00253621	CNTF, MYT1L, ARID4A, RORB, NR3C1, IGF1R, FGF8, KAT5, CREB3L2, NFATC2IP, DPF2, KMT5B, SGMS1OS1, BTRC, PITX3, MEN1, NKX2-9, PRKCH, KDM2A, RSAD2, RPS7, ACTN1, OSR1, IFRD1, RFX3, SOX11, CYS1, VASH1, DKK1, RNF40, NPAS4, MORF4L1, RBP4, ADAM17, TYROBP, MYCN, FRMD8, PRKD1, CD274, TMED10, PLGRKT, DDX1, EIF5A2, KMT2B, C5AR1, GLIS3, CREM, GATA6, NOLC1, PLD1, NPAS3, GRK2, DHX34, BLOC1S2, DND1, NKX2-1, MBIP, …	1102	2757	20390	1.22143	1	0.192725	0.191457
GOTERM_BP_ALL	GO:0031960~response to corticosteroid	23	1.63934	0.00257575	ZFP764, ANXA1, GOT1, ZFP747, GSTP2, GSTP1, IGFBP2, FAM107A, FOS, NR3C1, ZFP36L1, IGF1R, FOSL2, CPN1, FOSL1, NPAS4, BMP4, UCN3, SCGB1A1, KLF9, SDC1, FAS, JAK2	1102	212	20390	2.00737	1	0.193669	0.192395
GOTERM_BP_ALL	GO:0009893~positive regulation of metabolic process	251	17.8902	0.00266824	CNTF, MYT1L, KAT5, CREB3L2, DPF2, BTRC, NKX2-9, PABIR1, CPT1A, PRKCH, ACTN3, RSAD2, NSMCE3, ACTN1, IFRD1, ACSL5, RFX3, SOX11, DKK1, RBP4, PRKD1, TRIB2, EIF5A2, GATA6, NOLC1, PRDX5, DHX34, BLOC1S2, DND1, NKX2-1, APOE, CD14, APOB, NKX2-3, EGR1, AFAP1L2, LRRN3, BCL11A, SMARCA2, A1CF, FOSL2, GDF7, FOSL1, ID2, ATG2A, MMS19, CPEB3, VSX2, SRA1, VLDLR, PRPF19, TRIM8, TRMT112, MECOM, HEY1, FFAR4, ANKRD1, …	1102	3950	20390	1.17574	1	0.197512	0.196213
GOTERM_BP_ALL	GO:0010604~positive regulation of macromolecule metabolic process	231	16.4647	0.00269057	CNTF, MYT1L, KAT5, CREB3L2, DPF2, BTRC, NKX2-9, PABIR1, PRKCH, RSAD2, NSMCE3, ACTN1, IFRD1, RFX3, SOX11, DKK1, RBP4, PRKD1, TRIB2, EIF5A2, GATA6, NOLC1, DHX34, BLOC1S2, DND1, NKX2-1, APOE, CD14, APOB, NKX2-3, EGR1, AFAP1L2, LRRN3, BCL11A, SMARCA2, A1CF, FOSL2, GDF7, FOSL1, ID2, MMS19, CPEB3, VSX2, SRA1, VLDLR, PRPF19, TRIM8, TRMT112, MECOM, HEY1, ANKRD1, JAK2, PSENEN, MAP4K2, ANXA1, MSGN1, FOS, B…	1102	3604	20390	1.18594	1	0.197512	0.196213
GOTERM_BP_ALL	GO:0034340~response to type I interferon	11	0.784034	0.00270981	OAS1H, CH25H, OAS2, OAS3, OAS1A, OAS1B, OAS1C, OAS1D, OAS1E, OAS1F, OAS1G	1102	66	20390	3.08379	1	0.197512	0.196213
GOTERM_BP_ALL	GO:1904706~negative regulation of vascular associated smooth muscle cell proliferation	8	0.570207	0.0027635	CNN1, EFEMP2, TGFB3, GSTP2, GSTP1, PDCD4, PTEN, PRKG1	1102	36	20390	4.11172	1	0.198141	0.196837
GOTERM_BP_ALL	GO:0045069~regulation of viral genome replication	14	0.997862	0.00279072	OAS1H, RSAD2, OAS1A, OAS1B, OAS1C, OAS1D, OAS1E, OAS1F, OAS1G, DDB1, FAM111A, OAS2, OAS3, BANF1	1102	100	20390	2.59038	1	0.198141	0.196837
GOTERM_BP_ALL	GO:0072189~ureter development	6	0.427655	0.00280166	BMP4, EMX2, MECOM, OSR1, LZTS2, PAX2	1102	19	20390	5.84296	1	0.198141	0.196837
GOTERM_BP_ALL	GO:0071357~cellular response to type I interferon	10	0.712758	0.00289168	OAS1H, OAS2, OAS3, OAS1A, OAS1B, OAS1C, OAS1D, OAS1E, OAS1F, OAS1G	1102	56	20390	3.30406	1	0.199791	0.198476
GOTERM_BP_ALL	GO:0060337~type I interferon-mediated signaling pathway	10	0.712758	0.00289168	OAS1H, OAS2, OAS3, OAS1A, OAS1B, OAS1C, OAS1D, OAS1E, OAS1F, OAS1G	1102	56	20390	3.30406	1	0.199791	0.198476
GOTERM_BP_ALL	GO:0046890~regulation of lipid biosynthetic process	25	1.7819	0.00291151	PCX, ABHD6, NR3C1, DCAF5, CLCN2, IGF1R, CYP17A1, KAT5, APOE, APOB, PRKG1, EGR1, TCF7L2, ANXA1, ERLIN1, ACSL5, APOC2L, SORBS1, QKI, BSCL2, GPAM, TMX1, APOC2, APOC1, SF1	1102	241	20390	1.91937	1	0.199791	0.198476
GOTERM_BP_ALL	GO:0032680~regulation of tumor necrosis factor production	22	1.56807	0.00293687	OAS1H, IL33, GSTP3, GSTP2, C5AR2, GSTP1, PTEN, OAS1A, OAS1B, OAS1C, OAS1D, OAS1E, OAS1F, OAS1G, ADAM17, TYROBP, FRMD8, OAS2, OAS3, ACP5, CD14, JAK2	1102	201	20390	2.02517	1	0.199791	0.198476
GOTERM_BP_ALL	GO:0048662~negative regulation of smooth muscle cell proliferation	12	0.85531	0.0030357	CNN1, EFEMP2, IGFBP5, TGFB3, GSTP2, GSTP1, PDCD4, PTEN, APOE, PRKG1, ESR2, SF1	1102	78	20390	2.84657	1	0.204566	0.20322
GOTERM_BP_ALL	GO:0048545~response to steroid hormone	31	2.20955	0.00317302	ZFP764, GSTP2, ZFP747, GSTP1, FAM107A, NR3C1, RELA, IGF1R, CPN1, ZFP36L1, GPI1, UCN3, JAK2, ESRRA, ANXA1, GOT1, TGFB3, IGFBP2, ESRRB, FOS, ESR2, FOSL2, FOSL1, NPAS4, BMP4, SCGB1A1, KLF9, TAF7, SCGB2A2, FAS, SDC1	1102	326	20390	1.75946	1	0.211821	0.210427
GOTERM_BP_ALL	GO:0097006~regulation of plasma lipoprotein particle levels	10	0.712758	0.00327273	PNLIPRP1, EHD1, PNLIPRP2, APOC2, APOC1, APOC2L, VLDLR, APOE, APOB, LIPA	1102	57	20390	3.24609	1	0.216455	0.215031
GOTERM_BP_ALL	GO:0051179~localization	292	20.8125	0.003331	ZDHHC6, SMC5, PKD2L1, LIPA, FRAT1, ZFYVE27, KAT5, FTH1, CREB3L2, TBC1D10C, BCAP29, PLCE1, SEC62, TBC1D10B, PRKCI, DNAAF2, COG5, TOMM20L, ACSL5, RFX3, KCNK18, EML3, RBP4, PPP1R3C, IFT81, UNC50, PRKD1, KIF20B, RIN1, PI4K2A, SLC22A6, BLOC1S4, TRPM1, SCFD1, BLOC1S2, VPS8, KCNMB2, VTI1A, ATP6V0A4, APOE, CD14, STXBP6, RAB11FIP2, APOB, TRPM6, SEC31B, NKX2-3, TRPM3, ATP6V1C2, SPTBN2, BBS1, CBLIF, SLC16A1…	1102	4692	20390	1.15149	1	0.218288	0.216851
GOTERM_BP_ALL	GO:0032481~positive regulation of type I interferon production	13	0.926586	0.00354508	OAS1H, CHUK, RIOK3, OAS1A, OAS1B, OAS1C, OAS1D, OAS1E, OAS1F, OAS1G, OAS2, OAS3, CD14	1102	91	20390	2.64325	1	0.230205	0.22869
GOTERM_BP_ALL	GO:0010628~positive regulation of gene expression	98	6.98503	0.00394404	CNTF, NR3C1, FGF8, CREB3L2, KMT5B, SGMS1OS1, MEN1, PRKCH, KDM2A, RSAD2, RPS7, OSR1, SOX11, VASH1, DKK1, RBP4, ADAM17, TYROBP, MYCN, FRMD8, PRKD1, CD274, TMED10, PLGRKT, DDX1, EIF5A2, C5AR1, PLD1, GRK2, DHX34, DND1, NKX2-1, MBIP, CD14, APOB, EGR1, AFAP1L2, MIR133A-1, TGFB3, BCL11A, A1CF, QKI, GDF7, BMP4, ID2, CPEB3, PTEN, PRPF19, GPI1, TRMT112, RBM4, INSL6, BLNK, JAK2, MBL2, RBM14, ANXA1, CHUK, ET…	1102	1375	20390	1.31874	1	0.253804	0.252134
GOTERM_BP_ALL	GO:0002757~immune response-activating signaling pathway	29	2.067	0.00420524	OAS1H, CD274, UNC93B1, C5AR2, C5AR1, OAS1A, OAS1B, OAS1C, OAS1D, ECSIT, OAS1E, RELA, OAS1F, OAS1G, BLNK, CD14, RAB11FIP2, MBL2, EIF2B2, CHUK, FOSL2, FOSL1, NFKBIA, TYROBP, OAS3, PIK3AP1, MS4A1, NFKBID, LAT	1102	304	20390	1.76506	1	0.267421	0.265662
GOTERM_BP_ALL	GO:0032642~regulation of chemokine production	15	1.06914	0.00423052	OAS1H, IL33, EGR1, GSTP3, GSTP2, GSTP1, OAS1A, OAS1B, OAS1C, OAS1D, OAS1E, OAS1F, OAS1G, ADAM17, OAS3	1102	117	20390	2.37214	1	0.267421	0.265662
GOTERM_BP_ALL	GO:0060338~regulation of type I interferon-mediated signaling pathway	9	0.641483	0.00441194	OAS1H, OAS3, OAS1A, OAS1B, OAS1C, OAS1D, OAS1E, OAS1F, OAS1G	1102	49	20390	3.39846	1	0.276443	0.274624
GOTERM_BP_ALL	GO:0009890~negative regulation of biosynthetic process	168	11.9743	0.00447782	ZFP568, MYT1L, ARID4A, RORB, DCAF5, NR3C1, KAT5, BANF1, MTPAP, SGMS1OS1, BTRC, MEN1, ENTPD1, PRKCH, KDM2A, IGFBP5, RALGAPA1, NSMCE3, OSR1, ZBTB32, RFX3, SOX11, CYS1, OVOL1, DKK1, BRMS1, TYROBP, MYCN, TMX1, TRIB2, CD274, FOXG1, C5AR2, KMT2B, GLIS3, MYNN, CREM, GATA6, MIR204, ZFP36L1, PRDX5, DHX34, DND1, NKX2-1, MBIP, EIF4EBP3, APOE, SKIL, ESRRA, EGR1, MIR133A-1, GOT1, TGFB3, WFS1, BCL11A, ESRRB, M…	1102	2557	20390	1.21567	1	0.278131	0.276301
GOTERM_BP_ALL	GO:0009132~nucleoside diphosphate metabolic process	13	0.926586	0.00463115	ALDOART2, ENTPD1, RRM2, BAD, ENTPD5, PGAM1, ENTPD7, AK3, LIPA, ENO4, GPI1, TKFC, CMPK2	1102	94	20390	2.55889	1	0.282316	0.280458
GOTERM_BP_ALL	GO:0002072~optic cup morphogenesis involved in camera-type eye development	4	0.285103	0.00466376	ALDH1A3, ALDH1A1, SOX11, PAX2	1102	7	20390	10.573	1	0.282316	0.280458
GOTERM_BP_ALL	GO:0034382~chylomicron remnant clearance	4	0.285103	0.00466376	APOC2, APOC1, APOC2L, APOE	1102	7	20390	10.573	1	0.282316	0.280458
GOTERM_BP_ALL	GO:0051259~protein complex oligomerization	28	1.99572	0.00487415	OAS1H, ATL3, OAS1A, OAS1B, PKD2L1, OAS1C, OAS1D, OAS1E, OAS1F, OAS1G, BEST1, TRPM1, KCNV2, CALHM1, TRPM6, TRPM3, KCNF1, CPSF7, RRM2, ROM1, TWNK, KCTD6, EHD1, ALDH1A3, KCNS3, PXDN, MS4A1, CUTC	1102	293	20390	1.76818	1	0.292572	0.290647
GOTERM_BP_ALL	GO:0046329~negative regulation of JNK cascade	8	0.570207	0.00511767	MECOM, GSTP3, GSTP2, SFRP5, GSTP1, PDCD4, MEN1, DACT1	1102	40	20390	3.70054	1	0.302111	0.300124
GOTERM_BP_ALL	GO:0019373~epoxygenase P450 pathway	8	0.570207	0.00511767	CYP2C23, CYP2C66, CYP2C55, CYP2C65, CYP2C50, CYP2C70, CYP2C39, CYP2C38	1102	40	20390	3.70054	1	0.302111	0.300124
GOTERM_BP_ALL	GO:0019637~organophosphate metabolic process	73	5.20314	0.00526375	PNLIPRP2, MTMR10, DGKB, GDA, PANK1, PTEN, PIGYL, PYGL, LIPA, PLB1, ENO4, PIK3CG, GPI1, NMRK1, RFK, OSBP, PLCE1, ENTPD1, ENTPD5, PGAM1, ELOVL3, ENTPD7, ACSL5, PLAAT3, PLAAT5, PLPP6, PLCB3, NDUFS8, OAS2, OAS3, CMPK2, ACOT6, DLD, DCTPP1, PLBD2, PI4K2A, NDUFB8, ALDOART2, PCX, SGMS1, ABHD3, GATA6, AK3, OAS1A, DLST, ABHD6, GLYAT, PDHB, NT5C2, GUCY2G, PLD1, PAPSS2, PRDX5, TKFC, NKX2-1, PIP5K1B, PRPS1L1,…	1102	984	20390	1.37266	1	0.308188	0.30616
GOTERM_BP_ALL	GO:0055088~lipid homeostasis	21	1.49679	0.00532151	PNLIPRP1, PNLIPRP2, GOT1, PNPLA8, HPS1, APOC4, LRP5, ADRB1, HPS6, APOC2L, HDAC9, LIPA, EHD1, ACOX2, GPAM, NPC2, APOC2, APOE, SCD1, LDAH, APOB	1102	198	20390	1.96241	1	0.309037	0.307003
GOTERM_BP_ALL	GO:0009068~aspartate family amino acid catabolic process	5	0.356379	0.00547298	SDS, GOT1, DLST, SDSL, ASRGL1	1102	14	20390	6.60812	1	0.313849	0.311784
GOTERM_BP_ALL	GO:0071384~cellular response to corticosteroid stimulus	13	0.926586	0.00549226	ZFP764, ANXA1, ZFP747, GSTP2, GSTP1, FAM107A, NR3C1, ZFP36L1, IGF1R, NPAS4, BMP4, KLF9, JAK2	1102	96	20390	2.50558	1	0.313849	0.311784
GOTERM_BP_ALL	GO:0009395~phospholipid catabolic process	9	0.641483	0.00566614	PNLIPRP2, PLPP6, PLCB3, PNPLA8, ABHD6, PLD1, PLB1, PLBD2, ABHD12B	1102	51	20390	3.26519	1	0.321216	0.319103
GOTERM_BP_ALL	GO:0051253~negative regulation of RNA metabolic process	106	7.55524	0.00596302	ZFP568, MYT1L, ARID4A, RORB, NR3C1, KAT5, SGMS1OS1, BTRC, MEN1, KDM2A, RALGAPA1, NSMCE3, OSR1, ZBTB32, RFX3, SOX11, CYS1, OVOL1, DKK1, BRMS1, FOXG1, GLIS3, MYNN, CREM, GATA6, PRDX5, DHX34, DND1, NKX2-1, MBIP, SKIL, ESRRA, EGR1, WFS1, BCL11A, ESRRB, SMARCA2, A1CF, PHC3, QKI, ESR2, BMP4, DRAP1, ID2, CPEB3, RCOR2, ZFP111, VSX2, LDB1, MIDEAS, LDB2, IRF2BPL, INSL6, HHEX, YWHAQ, HEY1, MECOM, SUFU, ANKR…	1102	1528	20390	1.28357	1	0.335385	0.333178
GOTERM_BP_ALL	GO:0007399~nervous system development	155	11.0478	0.00619082	CNTF, MYT1L, MIR146B, RORB, NR3C1, IGF1R, FGF8, ZFYVE27, KAT5, KIF5B, CFL1, DPYSL3, DPF2, NRCAM, BORCS7, PITX3, NKX2-9, PRKCI, KDM2A, RPS7, APLP1, SOX11, DKK1, NPAS4, SHTN1, ADAM17, TYROBP, MYCN, TNIK, PRKD1, KIF20B, RTN3, RTN1, ARL3, FOXG1, CABP4, SLC1A1, C5AR1, CHRD, DTX1, WDR62, MIR204, ZFP36L1, BLOC1S4, TRPM1, GRK2, SCIN, BLOC1S2, FLRT1, NKX2-1, TSPAN2, APOE, APOB, MARK2, PDZD7, SPTBN2, BBS1,…	1102	2355	20390	1.2178	1	0.345477	0.343203
GOTERM_BP_ALL	GO:0032722~positive regulation of chemokine production	12	0.85531	0.00646453	OAS1H, IL33, EGR1, ADAM17, OAS3, OAS1A, OAS1B, OAS1C, OAS1D, OAS1E, OAS1F, OAS1G	1102	86	20390	2.58178	1	0.355853	0.353512
GOTERM_BP_ALL	GO:0044283~small molecule biosynthetic process	40	2.85103	0.0064764	PNLIPRP1, PNLIPRP2, ASAH2, PCX, GSTP3, GSTP2, ABHD3, GSTP1, AKR1D1, SDSL, LIPA, GPI1, FADS3, FADS2, RFK, CARNS1, SCD2, SCD3, PGM2, SPTSSA, SCD1, SEPHS2, FADS1, SDS, GOT1, GSTO1, PNPLA8, PGAM1, SCD4, ELOVL3, HOGA1, COQ6, QKI, ALDH1A3, RBP4, CYP2C23, ACOX2, ADI1, ALDH1A1, ALDH18A1	1102	476	20390	1.55485	1	0.355853	0.353512
GOTERM_BP_ALL	GO:0008610~lipid biosynthetic process	47	3.34996	0.00679064	PNLIPRP1, PNLIPRP2, DAGLA, ASAH2, SGMS1, GSTP3, DGKB, GSTP2, ABHD3, GSTP1, AKR1D1, PIGYL, PRPF19, PLD1, LIPA, PIK3CG, CYP17A1, FADS3, FADS2, OSBP, SCD2, PLCE1, SCD3, PIP5K1B, SPTSSA, SCD1, GAL3ST3, FADS1, CERS3, CRPPA, CHKA, PNPLA8, SCD4, ELOVL3, MBOAT2, ACSL5, PLAAT3, QKI, P2RX7, ALDH1A3, CH25H, SH3YL1, GPAM, ACOX2, ALDH1A1, LPIN1, PI4K2A	1102	584	20390	1.48909	1	0.370271	0.367835
GOTERM_BP_ALL	GO:0015711~organic anion transport	35	2.49465	0.00686617	ABCD4, SLC22A6, SLC25A2, SLC1A1, SLC2A2, SLC3A2, BEST1, SLC22A12, CALHM1, CALHM2, SLC22A19, SHOC2, SLC25A21, APOE, SLC22A30, LYPLA1, SLC16A1, ABCC2, ANXA1, PNPLA8, SLC16A12, ACSL5, P2RX7, SLC2A9, SLC4A9, SLC22A26, SLC22A27, SLC22A28, SLC22A29, SFXN3, APBA1, SFXN2, SLC22A8, SLC22A20, SLC26A3	1102	403	20390	1.60694	1	0.371553	0.369109
GOTERM_BP_ALL	GO:0030154~cell differentiation	270	19.2445	0.00700429	CNTF, MYT1L, LIPA, ZFYVE27, KAT5, DPYSL3, CREB3L2, NKX2-9, CPT1A, PRKCI, GM15222, PRKCH, ACTN3, RSAD2, ACTN1, IFRD1, ENTPD7, RFX3, SOX11, OVOL1, OVOL3, SHTN1, IFT81, SFRP5, CCDC87, PRKD1, KIF20B, SF1, FOXG1, GATA6, NOLC1, WDR62, BLOC1S4, TRPM1, BLOC1S2, DND1, FLRT1, NKX2-1, TSPAN2, APOE, NKX2-3, BBS1, EGR1, CFAP73, BCL11A, CFAP119, SMARCA2, FOSL2, GDF7, EHD1, CYP26A1, B4GAT1, ID2, SDC1, VSX2, MAJ…	1102	4361	20390	1.14555	1	0.37543	0.372959
GOTERM_BP_ALL	GO:0006090~pyruvate metabolic process	12	0.85531	0.00704903	GPI1, ALDOART2, SLC16A1, SDS, TKFC, PCX, PGAM1, PDHB, HOGA1, DLD, LIPA, ENO4	1102	87	20390	2.5521	1	0.37543	0.372959
GOTERM_BP_ALL	GO:0048869~cellular developmental process	270	19.2445	0.00711947	CNTF, MYT1L, LIPA, ZFYVE27, KAT5, DPYSL3, CREB3L2, NKX2-9, CPT1A, PRKCI, GM15222, PRKCH, ACTN3, RSAD2, ACTN1, IFRD1, ENTPD7, RFX3, SOX11, OVOL1, OVOL3, SHTN1, IFT81, SFRP5, CCDC87, PRKD1, KIF20B, SF1, FOXG1, GATA6, NOLC1, WDR62, BLOC1S4, TRPM1, BLOC1S2, DND1, FLRT1, NKX2-1, TSPAN2, APOE, NKX2-3, BBS1, EGR1, CFAP73, BCL11A, CFAP119, SMARCA2, FOSL2, GDF7, EHD1, CYP26A1, B4GAT1, ID2, SDC1, VSX2, MAJ…	1102	4363	20390	1.14502	1	0.37543	0.372959
GOTERM_BP_ALL	GO:0033700~phospholipid efflux	5	0.356379	0.00714804	APOC2, APOC1, SPNS1, APOC2L, APOE	1102	15	20390	6.16757	1	0.37543	0.372959
GOTERM_BP_ALL	GO:0071363~cellular response to growth factor stimulus	47	3.34996	0.00734411	GSTP2, GSTP1, GATA6, CHRD, LTBP3, NR3C1, ECSIT, CORO1B, RELA, IGF1R, ZFP36L1, GRK2, FGF8, ZFYVE27, CFL1, FLRT1, ANKRD1, LPXN, SOSTDC1, SHOC2, NOS1, MIR192, SKIL, PITX3, EGR1, TCF7L2, ANXA1, KIDINS220, TGFB3, VEGFB, PPP2R5B, FOS, ETV2, NGF, ZDHHC16, RHOD, PGF, GDF7, ACTA2, EHD1, BMP4, BAMBI, PAX9, PDCD4, ITGB1BP1, PRKD1, ARF6	1102	587	20390	1.48148	1	0.381128	0.378621
GOTERM_BP_ALL	GO:0048660~regulation of smooth muscle cell proliferation	21	1.49679	0.00736325	TCF7L2, EGR1, IGFBP5, TGFB3, GSTP2, GSTP1, PTEN, ESR2, IGF1R, BMP4, CNN1, EFEMP2, GRK2, GNAQ, ID2, PDCD4, APOE, JAK2, PRKG1, HBEGF, SF1	1102	204	20390	1.90469	1	0.381128	0.378621
GOTERM_BP_ALL	GO:0010558~negative regulation of macromolecule biosynthetic process	161	11.4754	0.00745436	ZFP568, MYT1L, ARID4A, RORB, NR3C1, KAT5, BANF1, MTPAP, SGMS1OS1, BTRC, MEN1, PRKCH, KDM2A, IGFBP5, RALGAPA1, NSMCE3, OSR1, ZBTB32, RFX3, SOX11, CYS1, OVOL1, DKK1, BRMS1, TYROBP, MYCN, TRIB2, CD274, FOXG1, C5AR2, KMT2B, GLIS3, MYNN, CREM, GATA6, MIR204, ZFP36L1, PRDX5, DHX34, DND1, NKX2-1, MBIP, EIF4EBP3, APOE, SKIL, ESRRA, EGR1, MIR133A-1, TGFB3, WFS1, BCL11A, ESRRB, MIR1A-2, OGA, SMARCA2, PHC3,…	1102	2470	20390	1.20605	1	0.383068	0.380548
GOTERM_BP_ALL	GO:0006081~aldehyde metabolic process	11	0.784034	0.00755817	ALDH3B3, ALDH3B2, ALDH1A3, RBP4, TKFC, PCX, ALDH3B1, PGAM1, MGAT4A, HOGA1, RELA	1102	76	20390	2.67803	1	0.385629	0.383091
GOTERM_BP_ALL	GO:0009185~ribonucleoside diphosphate metabolic process	12	0.85531	0.007674	GPI1, ALDOART2, ENTPD1, RRM2, TKFC, BAD, ENTPD5, PGAM1, ENTPD7, AK3, LIPA, ENO4	1102	88	20390	2.5231	1	0.38578	0.383242
GOTERM_BP_ALL	GO:0046464~acylglycerol catabolic process	7	0.498931	0.00772526	PNLIPRP1, PNLIPRP2, DAGLA, ABHD6, APOB, PLB1, ABHD12B	1102	33	20390	3.92482	1	0.38578	0.383242
GOTERM_BP_ALL	GO:0046461~neutral lipid catabolic process	7	0.498931	0.00772526	PNLIPRP1, PNLIPRP2, DAGLA, ABHD6, APOB, PLB1, ABHD12B	1102	33	20390	3.92482	1	0.38578	0.383242
GOTERM_BP_ALL	GO:0046486~glycerolipid metabolic process	32	2.28083	0.00777718	PNLIPRP1, PNLIPRP2, MTMR10, DAGLA, DGKB, ABHD3, PTEN, PIGYL, ABHD6, PLD1, LIPA, PIK3CG, PLB1, PLCE1, PIP5K1B, SCD1, APOE, APOB, NKX2-3, CPT1A, CHKA, PNPLA8, MBOAT2, PLAAT3, PLAAT5, ABHD12B, SH3YL1, PLCB3, GPAM, APOC1, LPIN1, PI4K2A	1102	362	20390	1.6356	1	0.38578	0.383242
GOTERM_BP_ALL	GO:0044282~small molecule catabolic process	32	2.28083	0.00808764	ABCD4, GDA, ABHD3, GLDC, AKR1D1, PTEN, LRP5, DLST, SDSL, GPI1, ALDH3B2, TKFC, ALDH3B1, NOS1, APOE, CPT1A, SDS, SLC16A1, GOT1, BAD, ENTPD7, HOGA1, PRODH2, ASRGL1, CYP26A1, NUDT8, CYP26C1, ACOX2, ALDH1A1, LPIN1, DLD, ALDH1A7	1102	363	20390	1.63109	1	0.398414	0.395792
GOTERM_BP_ALL	GO:0045892~negative regulation of DNA-templated transcription	98	6.98503	0.00841186	ZFP568, MYT1L, ARID4A, RORB, NR3C1, KAT5, BTRC, MEN1, KDM2A, RALGAPA1, NSMCE3, OSR1, ZBTB32, RFX3, SOX11, CYS1, OVOL1, DKK1, BRMS1, FOXG1, GLIS3, MYNN, CREM, GATA6, PRDX5, NKX2-1, MBIP, SKIL, ESRRA, EGR1, WFS1, BCL11A, ESRRB, SMARCA2, PHC3, ESR2, BMP4, DRAP1, ID2, CPEB3, RCOR2, ZFP111, VSX2, LDB1, MIDEAS, LDB2, IRF2BPL, INSL6, HHEX, YWHAQ, HEY1, MECOM, SUFU, ANKRD1, ANKRD2, HIF1AN, DACT1, DUSP5, …	1102	1415	20390	1.28146	1	0.409409	0.406715
GOTERM_BP_ALL	GO:0034447~very-low-density lipoprotein particle clearance	3	0.213828	0.00842547	APOC1, VLDLR, APOE	1102	3	20390	18.5027	1	0.409409	0.406715
GOTERM_BP_ALL	GO:0071383~cellular response to steroid hormone stimulus	18	1.28297	0.00849462	ESRRA, ZFP764, ANXA1, ZFP747, GSTP2, GSTP1, ESRRB, FAM107A, NR3C1, ESR2, ZFP36L1, IGF1R, NPAS4, BMP4, KLF9, TAF7, SCGB2A2, JAK2	1102	166	20390	2.00632	1	0.40998	0.407283
GOTERM_BP_ALL	GO:0051234~establishment of localization	250	17.819	0.00870464	ZDHHC6, PKD2L1, LIPA, FRAT1, ZFYVE27, KAT5, FTH1, CREB3L2, TBC1D10C, BCAP29, PLCE1, SEC62, TBC1D10B, PRKCI, DNAAF2, COG5, TOMM20L, ACSL5, RFX3, KCNK18, EML3, RBP4, PPP1R3C, IFT81, PRKD1, RIN1, PI4K2A, SLC22A6, BLOC1S4, TRPM1, SCFD1, BLOC1S2, VPS8, KCNMB2, VTI1A, ATP6V0A4, APOE, CD14, STXBP6, RAB11FIP2, APOB, TRPM6, SEC31B, NKX2-3, TRPM3, ATP6V1C2, SPTBN2, BBS1, CBLIF, SLC16A12, FOSL2, EHD1, POLA2…	1102	4028	20390	1.14838	1	0.41511	0.412378
GOTERM_BP_ALL	GO:0002833~positive regulation of response to biotic stimulus	32	2.28083	0.00871713	OAS1H, CD274, UNC93B1, PELI3, OAS1A, OAS1B, OAS1C, OAS1D, ECSIT, OAS1E, RELA, OAS1F, OAS1G, KAT5, CD14, SLC15A3, RAB11FIP2, MBL2, RBM14, CPT1A, CHUK, RSAD2, RIOK3, PUM2, P2RX7, FOSL1, NFKBIA, TYROBP, OAS3, PRKD1, PIK3AP1, NECTIN2	1102	365	20390	1.62216	1	0.41511	0.412378
GOTERM_BP_ALL	GO:0033344~cholesterol efflux	7	0.498931	0.00896146	NPC2, APOC2, APOC1, APOC2L, APOE, APOB, LIPA	1102	34	20390	3.80938	1	0.418761	0.416005
GOTERM_BP_ALL	GO:0090207~regulation of triglyceride metabolic process	9	0.641483	0.00896794	TCF7L2, KAT5, GPAM, TMX1, APOC2, ACSL5, APOC2L, APOE, PIK3CG	1102	55	20390	3.02772	1	0.418761	0.416005
GOTERM_BP_ALL	GO:0030182~neuron differentiation	91	6.4861	0.00896967	CNTF, LDB1, MYT1L, PTEN, RORB, VLDLR, IGF1R, FGF8, ZFYVE27, HEY1, CRTAC1, SUFU, KIF5B, DPYSL3, NRCAM, JAK2, BORCS7, PRKG1, DACT1, SCYL1, PITX3, PSD, NKX2-9, TMC1, PRKCI, EMX2, KDM2A, CRPPA, APLP1, ROM1, VPS13A, ETV1, SOX11, FOS, NGF, ZDHHC16, PAX2, ACTA2, SHTN1, ADAM17, TNIK, KIF20B, RTN3, SAMD7, RTN1, ROCK1, ROCK2, ARL3, CABP4, FOXG1, CHRD, WNT8B, HDAC9, BLOC1S4, TRPM1, ABLIM1, BLOC1S2, FLRT1, S…	1102	1299	20390	1.29619	1	0.418761	0.416005
GOTERM_BP_ALL	GO:0043508~negative regulation of JUN kinase activity	5	0.356379	0.00912912	GSTP3, GSTP2, SFRP5, GSTP1, PDCD4	1102	16	20390	5.7821	1	0.422146	0.419368
GOTERM_BP_ALL	GO:0090304~nucleic acid metabolic process	144	10.2637	0.00920615	PRORP, RPP30, FCF1, ARID4A, SMC5, SMC6, SMC3, NR3C1, KAT5, SNRPD1, BANF1, KMT5B, MTPAP, DUS4L, MEN1, NKX2-9, GEN1, IK, KDM2A, RPS7, NSMCE3, APLP1, WDR74, THOC1, RFX3, MORF4L1, HNRNPUL2, LARS1, CBLL1, SF1, RNASEH2C, DDX1, C5AR1, GLIS3, NOLC1, ZFP36L1, RNASEH1, PDCD11, ZMAT2, DHX34, GM21992, NKX2-3, EGR1, CPSF7, HARS1, FANCM, CPSF3, HARS2, A1CF, QKI, PUM2, WDR55, FOSL2, TDRD1, BMP4, RCL1, DRAP1, FA…	1102	2191	20390	1.21606	1	0.422146	0.419368
GOTERM_BP_ALL	GO:0007275~multicellular organism development	277	19.7434	0.00921948	CNTF, MYT1L, LIPA, FRAT1, ZFYVE27, KAT5, DPYSL3, CREB3L2, DPF2, PLCE1, BTRC, NKX2-9, CPT1A, PRKCI, ACTN3, DNAAF2, WDR74, HPCAL1, RFX3, SOX11, OVOL1, DKK1, SHTN1, RBP4, BCAM, SFRP5, PRKD1, KIF20B, SF1, SLC22A6, FOXG1, GATA6, NOLC1, WDR62, MIR204, BLOC1S4, TRPM1, BLOC1S2, FLRT1, NKX2-1, TSPAN2, APOE, APOB, NKX2-3, SPTBN2, BBS1, EGR1, SMARCA2, A1CF, PUM2, FOSL2, GDF7, EHD1, FOSL1, CYP26A1, B4GAT1, I…	1102	4511	20390	1.13617	1	0.422146	0.419368
GOTERM_BP_ALL	GO:0048593~camera-type eye morphogenesis	18	1.28297	0.0095226	CNTF, SAMD7, CABP4, ROM1, SLC1A1, LRP5, SOX11, RORB, HIPK1, PAX2, TRPM1, BMP4, ALDH1A3, RBP4, ALDH1A1, PDE6C, VSX2, PITX3	1102	168	20390	1.98243	1	0.433248	0.430397
GOTERM_BP_ALL	GO:0005980~glycogen catabolic process	6	0.427655	0.00978655	PHKG2, ATG2A, PGM2, ADRB1, PYGM, PYGL	1102	25	20390	4.44065	1	0.440702	0.437802
GOTERM_BP_ALL	GO:0060042~retina morphogenesis in camera-type eye	12	0.85531	0.00980984	TRPM1, SAMD7, CNTF, RBP4, CABP4, ROM1, SLC1A1, LRP5, PDE6C, RORB, HIPK1, VSX2	1102	91	20390	2.43992	1	0.440702	0.437802
GOTERM_BP_ALL	GO:1902679~negative regulation of RNA biosynthetic process	98	6.98503	0.0100175	ZFP568, MYT1L, ARID4A, RORB, NR3C1, KAT5, BTRC, MEN1, KDM2A, RALGAPA1, NSMCE3, OSR1, ZBTB32, RFX3, SOX11, CYS1, OVOL1, DKK1, BRMS1, FOXG1, GLIS3, MYNN, CREM, GATA6, PRDX5, NKX2-1, MBIP, SKIL, ESRRA, EGR1, WFS1, BCL11A, ESRRB, SMARCA2, PHC3, ESR2, BMP4, DRAP1, ID2, CPEB3, RCOR2, ZFP111, VSX2, LDB1, MIDEAS, LDB2, IRF2BPL, INSL6, HHEX, YWHAQ, HEY1, MECOM, SUFU, ANKRD1, ANKRD2, HIF1AN, DACT1, DUSP5, …	1102	1423	20390	1.27426	1	0.44722	0.444278
GOTERM_BP_ALL	GO:0006644~phospholipid metabolic process	31	2.20955	0.0104951	PNLIPRP2, MTMR10, SGMS1, DGKB, ABHD3, GATA6, PTEN, PIGYL, ABHD6, PLD1, PIK3CG, PLB1, OSBP, NKX2-1, PLCE1, PIP5K1B, CHKA, PNPLA8, MBOAT2, ACSL5, PLAAT3, PLAAT5, SGPP1, ABHD12B, PLPP6, SH3YL1, PLCB3, GPAM, LPIN1, PLBD2, PI4K2A	1102	355	20390	1.61573	1	0.458157	0.455142
GOTERM_BP_ALL	GO:0090276~regulation of peptide hormone secretion	26	1.85317	0.0105095	LRP5, SLC2A2, TCIRG1, UCN3, KIF5B, OSBP, FFAR4, NOS1, JAK2, TCF7L2, CPT1A, SLC16A1, EIPR1, BAD, OGA, RFX3, SLC8B1, ADRA2A, SYT7, TBC1D1, RBP4, PEX5L, VSNL1, CLCF1, GNAQ, PRKD1	1102	282	20390	1.70592	1	0.458157	0.455142
GOTERM_BP_ALL	GO:0001776~leukocyte homeostasis	15	1.06914	0.0105783	ANXA1, BBIP1, TCIRG1, LIPA, P2RX7, GPAM, MECOM, PACS1, PPP2R3C, FAS, SKIL, SOS2, NKX2-3, LAT, MEN1	1102	130	20390	2.13493	1	0.458157	0.455142
GOTERM_BP_ALL	GO:0005977~glycogen metabolic process	10	0.712758	0.0105909	TCF7L2, PPP1R3C, PHKG2, ATG2A, PGM2, ADRB1, PYGM, PYGL, PGF, PPP1CA	1102	68	20390	2.72099	1	0.458157	0.455142
GOTERM_BP_ALL	GO:0071901~negative regulation of protein serine/threonine kinase activity	12	0.85531	0.0106149	HHEX, PRKCH, GSTP3, GSTP2, SFRP5, GSTP1, PDCD4, PTEN, NOLC1, CBLC, APOE, MEN1	1102	92	20390	2.4134	1	0.458157	0.455142
GOTERM_BP_ALL	GO:0043467~regulation of generation of precursor metabolites and energy	18	1.28297	0.0106474	OAS1H, ACTN3, PGAM1, ESRRB, OAS1A, OAS1B, OAS1C, IDE, SORBS1, OAS1D, COX7A1, OAS1E, OAS1F, PPP1CA, OAS1G, P2RX7, PPP1R3C, PHKG2	1102	170	20390	1.95911	1	0.458157	0.455142
GOTERM_BP_ALL	GO:0022008~neurogenesis	110	7.84034	0.0108437	CNTF, MYT1L, RORB, NR3C1, IGF1R, FGF8, ZFYVE27, KAT5, KIF5B, DPYSL3, NRCAM, BORCS7, PITX3, NKX2-9, PRKCI, KDM2A, APLP1, SOX11, SHTN1, ADAM17, MYCN, TNIK, KIF20B, RTN3, RTN1, ARL3, FOXG1, CABP4, SLC1A1, C5AR1, CHRD, DTX1, WDR62, BLOC1S4, TRPM1, GRK2, BLOC1S2, FLRT1, NKX2-1, TSPAN2, APOE, MARK2, PDZD7, BBS1, EIF2B2, RITA1, QKI, ESR2, GDF7, EHD1, BMP4, B4GAT1, ID2, GNAQ, TLX1, LHX5, VSX2, DAGLA, LDB…	1102	1628	20390	1.25018	1	0.463813	0.460761
GOTERM_BP_ALL	GO:0046503~glycerolipid catabolic process	9	0.641483	0.0110758	PNLIPRP1, PNLIPRP2, PLCB3, DAGLA, PNPLA8, ABHD6, APOB, PLB1, ABHD12B	1102	57	20390	2.92148	1	0.46752	0.464443
GOTERM_BP_ALL	GO:0007249~canonical NF-kappaB signal transduction	8	0.570207	0.0111098	NFKBIA, TRIM8, CHUK, ROCK1, ROCK2, RELA, RELB, NFKB2	1102	46	20390	3.21786	1	0.46752	0.464443
GOTERM_BP_ALL	GO:0002764~immune response-regulating signaling pathway	30	2.13828	0.0111267	OAS1H, CD274, UNC93B1, C5AR2, C5AR1, OAS1A, OAS1B, OAS1C, OAS1D, ECSIT, OAS1E, RELA, OAS1F, OAS1G, BLNK, CD14, RAB11FIP2, MBL2, EIF2B2, CHUK, FOSL2, FOSL1, NFKBIA, TYROBP, OAS3, PIK3AP1, MS4A2, MS4A1, NFKBID, LAT	1102	342	20390	1.62305	1	0.46752	0.464443
GOTERM_BP_ALL	GO:0022612~gland morphogenesis	15	1.06914	0.0112747	IGFBP5, TGFB3, LRP5, NR3C1, LIPA, ESR2, IGF1R, GDF7, BMP4, FGF8, SOSTDC1, CAPN1, RLN1, BTRC, NKX2-3	1102	131	20390	2.11863	1	0.470966	0.467867
GOTERM_BP_ALL	GO:0007369~gastrulation	19	1.35424	0.011446	ZFP568, DUSP5, RBM14, LDB1, MSGN1, GATA6, LRP5, CHRD, LAMB1, ETV2, ECSIT, DKK1, PAX2, GPI1, BMP4, HHEX, FGF8, DLD, DACT1	1102	185	20390	1.90028	1	0.475341	0.472214
GOTERM_BP_ALL	GO:0009251~glucan catabolic process	6	0.427655	0.0115893	PHKG2, ATG2A, PGM2, ADRB1, PYGM, PYGL	1102	26	20390	4.26986	1	0.47851	0.475361
GOTERM_BP_ALL	GO:1904705~regulation of vascular associated smooth muscle cell proliferation	11	0.784034	0.0116926	CNN1, EFEMP2, GRK2, IGFBP5, TGFB3, GSTP2, GSTP1, PDCD4, PTEN, JAK2, PRKG1	1102	81	20390	2.51272	1	0.480003	0.476845
GOTERM_BP_ALL	GO:0009888~tissue development	135	9.62224	0.011815	ZFP568, ZFP689, ZFAND5, ARID4A, NR3C1, LIPA, IGF1R, EFEMP2, FGF8, KAT5, CFL2, CREB3L2, CFL1, LZTS2, BTRC, PITX3, MEN1, FBXW4, CPT1A, KDM2A, IGFBP5, RPS7, OSR1, IFRD1, RFX3, SOX11, OVOL1, DKK1, OVOL3, PGF, BSCL2, RBP4, ADAM17, MYCN, FRMD6, SFRP5, KIF20B, SLC22A6, CHRD, GATA6, NOLC1, LTBP3, ZFP36L1, NKX2-1, SKIL, NKX2-3, PDZD7, ESRRA, BBS1, EGR1, GREB1, MIR1A-2, ESR2, PUM2, FOSL2, GDF7, BMP4, MYLPF…	1102	2056	20390	1.21492	1	0.482253	0.47908
GOTERM_BP_ALL	GO:0072521~purine-containing compound metabolic process	42	2.99359	0.0119696	NDUFB8, ALDOART2, PCX, GDA, PANK1, OAS1A, DLST, AK3, GLYAT, PDHB, NT5C2, GUCY2G, LIPA, ENO4, PAPSS2, GPI1, SLC22A12, PRDX5, TKFC, NMRK1, MACROD1, PGM2, PRPS1L1, NDUFV1, ENTPD1, UQCC3, BAD, PGAM1, NDUFA2, ELOVL3, OGA, ENTPD7, ACSL5, SLC2A9, NUDT8, NDUFS8, GPAM, OAS2, OAS3, NT5C1B, ACOT6, DLD	1102	526	20390	1.4774	1	0.483458	0.480277
GOTERM_BP_ALL	GO:0051716~cellular response to stimulus	441	31.4326	0.0119798	CNTF, GMFB, SMC5, SMC6, SMC3, LIPA, AS3MT, ZFYVE27, MS4A19, MS4A18, CREB3L2, MS4A15, PLCE1, MS4A14, MS4A13, MS4A12, MS4A10, PRKCI, PRKCH, HPCAL1, DKK1, CH25H, RBP4, DAAM1, LARS1, GPR160, LGALS12, PRKD1, GATA6, MIR204, PRDX5, BLOC1S2, FLRT1, CHKA, ERLIN1, BBIP1, FOSL2, FOSL1, FAM111A, MMS19, CPEB3, FERMT3, MAJIN, LRRC10B, OR4D10B, OR4D10C, ECSIT, TRIM8, UCN3, HEY1, TCTN3, JAK2, SLC18A2, GPR135, DU…	1102	7489	20390	1.08956	1	0.483458	0.480277
GOTERM_BP_ALL	GO:0009615~response to virus	34	2.42338	0.0120687	OAS1H, UNC93B1, DDX1, ODC1, OAS1A, OAS1B, OAS1C, VWCE, IFIT1, OAS1D, OAS1E, IFIT3, RELA, OAS1F, IFIT2, OAS1G, TRIM8, CFL1, APOB, MBL2, IL33, CHUK, RSAD2, RIOK3, GBF1, IFIT1BL1, IFIT1BL2, ACTA2, EEF1G, GPAM, OAS2, NPC2, OAS3, IFIT3B	1102	404	20390	1.55716	1	0.484309	0.481123
GOTERM_BP_ALL	GO:0051223~regulation of protein transport	44	3.13614	0.0122575	TMED10, CHRM1, LRP5, SLC2A2, NOLC1, TCIRG1, FRAT1, SCFD1, FRAT2, UCN3, KIF5B, OSBP, ANKRD1, NOS1, APOE, JAK2, APBB3, TCF7L2, LYPLA1, CPT1A, SLC16A1, ANXA1, RSAD2, TMEM30B, EIPR1, B3GAT3, BAD, TGFB3, TMEM132A, OGA, RFX3, SLC8B1, A1CF, ADRA2A, SYT7, P2RX7, BMP4, TBC1D1, RBP4, VSNL1, GNAQ, PRKD1, KIF20B, ARF6	1102	558	20390	1.459	1	0.489137	0.485919
GOTERM_BP_ALL	GO:0009892~negative regulation of metabolic process	206	14.6828	0.012647	MYT1L, CBLC, DCAF5, KAT5, BTRC, ENTPD1, PRKCH, ACTN3, NSMCE3, RFX3, SOX11, OVOL1, DKK1, CH25H, SFRP5, TRIB2, FOXG1, GATA6, MYNN, NOLC1, MIR204, SCFD1, PRDX5, DHX34, DND1, NKX2-1, APOE, EGR1, BCL11A, ERLIN1, SMARCA2, A1CF, PHC3, PUM2, ID2, FXYD1, CPEB3, RCOR2, VSX2, UBXN1, IDE, MECOM, HEY1, SUFU, FFAR4, ANKRD1, ANKRD2, DUSP5, LYPLA1, ANXA1, APOC2L, PDCD1LG2, PAX2, ZFTA, PAX9, MIR1B, JDP2, HBEGF, O…	1102	3290	20390	1.15853	1	0.501478	0.498178
GOTERM_BP_ALL	GO:0044042~glucan metabolic process	10	0.712758	0.0127072	TCF7L2, PPP1R3C, PHKG2, ATG2A, PGM2, ADRB1, PYGM, PYGL, PGF, PPP1CA	1102	70	20390	2.64325	1	0.501478	0.498178
GOTERM_BP_ALL	GO:0009719~response to endogenous stimulus	99	7.05631	0.0128534	FAM107A, CBLC, NR3C1, IGF1R, FGF8, ZFYVE27, CFL1, CAPN1, PITX3, MEN1, PRKCI, IGFBP5, IGFBP2, PGF, NPAS4, RBP4, PRKD1, ZFP747, CHRD, GATA6, LTBP3, PLD1, CORO1B, ZFP36L1, GRK2, FLRT1, NKX2-1, LPXN, SKIL, ESRRA, EGR1, EIF2B2, GOT1, TGFB3, ESRRB, ESR2, FOSL2, GDF7, EHD1, BMP4, FOSL1, CYP26A1, BAMBI, SDC1, MUS81, ZFP764, PTEN, SRA1, ECSIT, SLC22A12, GPI1, HHEX, SFR1, UCN3, FFAR4, ANKRD1, SOSTDC1, MIR1…	1102	1456	20390	1.25808	1	0.503306	0.499994
GOTERM_BP_ALL	GO:0002791~regulation of peptide secretion	26	1.85317	0.0128944	LRP5, SLC2A2, TCIRG1, UCN3, KIF5B, OSBP, FFAR4, NOS1, JAK2, TCF7L2, CPT1A, SLC16A1, EIPR1, BAD, OGA, RFX3, SLC8B1, ADRA2A, SYT7, TBC1D1, RBP4, PEX5L, VSNL1, CLCF1, GNAQ, PRKD1	1102	287	20390	1.6762	1	0.503306	0.499994
GOTERM_BP_ALL	GO:0045934~negative regulation of nucleobase-containing compound metabolic process	111	7.91162	0.0130408	ZFP568, MYT1L, ARID4A, RORB, NR3C1, KAT5, SGMS1OS1, BTRC, MEN1, ENTPD1, KDM2A, ACTN3, RALGAPA1, NSMCE3, OSR1, ZBTB32, RFX3, SOX11, CYS1, OVOL1, DKK1, BRMS1, FOXG1, GLIS3, MYNN, CREM, GATA6, PRDX5, DHX34, DND1, NKX2-1, MBIP, SKIL, ESRRA, EGR1, WFS1, BCL11A, ESRRB, SMARCA2, A1CF, PHC3, QKI, ESR2, BMP4, DRAP1, ID2, CPEB3, RCOR2, ZFP111, VSX2, LDB1, MIDEAS, LDB2, IRF2BPL, INSL6, HHEX, YWHAQ, HEY1, ME…	1102	1657	20390	1.23947	1	0.506253	0.502922
GOTERM_BP_ALL	GO:0009887~animal organ morphogenesis	81	5.77334	0.013367	CNTF, ZFAND5, PTEN, TCIRG1, RORB, NR3C1, LIPA, IGF1R, HHEX, EFEMP2, FGF8, MECOM, HEY1, SUFU, ANKRD1, ACP5, SOSTDC1, CAPN1, BTRC, LZTS2, MEN1, PITX3, PRKCI, EMX2, KDM2A, CHUK, IGFBP5, ACTN3, OSR1, ROM1, SOX11, PAX2, PGF, ACTA2, ALDH1A3, RBP4, MYCN, ALDH1A1, PAX9, RBM20, SAMD7, CABP4, FOXG1, SLC1A1, GCNT1, GATA6, LRP5, GREB1L, WNT8B, LTBP3, RELA, TRPM1, CTNNA1, NKX2-1, PDE6C, NKX2-3, PDZD7, TCF7L2,…	1102	1156	20390	1.29647	1	0.516112	0.512716
GOTERM_BP_ALL	GO:0045604~regulation of epidermal cell differentiation	9	0.641483	0.0135285	BMP4, PRKCH, MYCN, ROCK1, HEY1, ROCK2, GRHL1, SGPP1, ZFP36L1	1102	59	20390	2.82245	1	0.519538	0.51612
GOTERM_BP_ALL	GO:0042759~long-chain fatty acid biosynthetic process	6	0.427655	0.0136051	ASAH2, GSTP3, GSTP2, GSTP1, QKI, FADS1	1102	27	20390	4.11172	1	0.519686	0.516266
GOTERM_BP_ALL	GO:0009056~catabolic process	140	9.97862	0.0138287	GDA, GLDC, CBLC, LIPA, PLB1, ENO4, CAPNS1, KAT5, LIPN, PLCE1, LIPM, CAPN1, LIPK, MTPAP, BTRC, FBXW4, CPT1A, ENTPD1, SDS, AREL1, IAH1, ENTPD5, ENTPD7, HOGA1, RNF40, ASRGL1, KCTD6, BSCL2, PLPP6, PLBD2, RNASEH2C, ALDOART2, ABHD3, ADRB1, ABHD6, SDSL, PLD1, DTX4, ZFP36L1, DPP3, ALDH3B2, TPO, PRDX5, RNASEH1, TKFC, DHX34, ALDH3B1, VTI1A, APOE, APOB, KLHL29, KLHDC2, GOT1, WFS1, KLHDC1, ERLIN1, ABHD12B, C…	1102	2152	20390	1.20371	1	0.525418	0.521961
GOTERM_BP_ALL	GO:0090087~regulation of peptide transport	26	1.85317	0.0139655	LRP5, SLC2A2, TCIRG1, UCN3, KIF5B, OSBP, FFAR4, NOS1, JAK2, TCF7L2, CPT1A, SLC16A1, EIPR1, BAD, OGA, RFX3, SLC8B1, ADRA2A, SYT7, TBC1D1, RBP4, PEX5L, VSNL1, CLCF1, GNAQ, PRKD1	1102	289	20390	1.6646	1	0.527809	0.524336
GOTERM_BP_ALL	GO:1903278~positive regulation of sodium ion export across plasma membrane	4	0.285103	0.0141548	FXYD3, FXYD1, FXYD7, FXYD5	1102	10	20390	7.40109	1	0.532145	0.528643
GOTERM_BP_ALL	GO:0006357~regulation of transcription by RNA polymerase II	173	12.3307	0.0145724	ZFP568, ZFP689, ZFP688, ZFP566, MYT1L, ARID4A, RORB, NR3C1, KAT5, CREB3L2, NFATC2IP, DPF2, VRTN, PITX3, MEN1, NKX2-9, KDM2A, RALGAPA1, NSMCE3, OSR1, IFRD1, ZBTB32, RFX3, SOX11, CYS1, OVOL1, DKK1, OVOL3, RNF40, NPAS4, BRMS1, MYCN, SFRP5, PRKD1, FKBP2, ZFP747, FOXG1, ZFP108, GLIS3, MYNN, CREM, GATA6, ZBTB3, NPAS3, BLOC1S2, NKX2-1, MBIP, SKIL, NKX2-3, ESRRA, EGR1, TGFB3, WFS1, BCL11A, ESRRB, SMARCA2…	1102	2728	20390	1.17338	1	0.543466	0.53989
GOTERM_BP_ALL	GO:0046889~positive regulation of lipid biosynthetic process	14	0.997862	0.0146081	TCF7L2, ANXA1, PCX, ACSL5, ABHD6, APOC2L, SORBS1, QKI, IGF1R, CYP17A1, KAT5, GPAM, APOC2, APOE	1102	122	20390	2.12326	1	0.543466	0.53989
GOTERM_BP_ALL	GO:0051252~regulation of RNA metabolic process	250	17.819	0.0147504	MYT1L, KAT5, CREB3L2, DPF2, BTRC, VRTN, NKX2-9, PRKCI, PRKCH, NSMCE3, ACTN1, IFRD1, RFX3, SOX11, OVOL1, DKK1, OVOL3, SFRP5, PRKD1, TRIB2, SF1, SRCAP, ZFP747, FOXG1, GATA6, MYNN, NOLC1, ZBTB3, PRDX5, DHX34, BLOC1S2, DND1, NKX2-1, APOE, NKX2-3, EGR1, AFAP1L2, BCL11A, SMARCA2, A1CF, PHC3, PUM2, FOSL2, GDF7, FOSL1, ID2, MMS19, CPEB3, ZFP872, RCOR2, VSX2, SRA1, ECSIT, PRPF19, TRIM8, TRMT112, MECOM, HE…	1102	4078	20390	1.1343	1	0.545917	0.542325
GOTERM_BP_ALL	GO:1903530~regulation of secretion by cell	54	3.8489	0.015025	CNTF, SLC2A2, TCIRG1, NR3C1, DOC2G, RPH3A, TRIM9, UCN3, KIF5B, OSBP, FFAR4, ANKRD1, NOS1, JAK2, PRKG1, ENTPD1, CPT1A, ANXA1, RSAD2, EIPR1, RFX3, SOX11, NGF, ADRA2A, TBC1D1, RBP4, GAL, VSNL1, PRKD1, MS4A2, ARF6, TMED10, LRP5, GRK2, APOE, APBB3, TCF7L2, SLC16A1, RIC1, SEPTIN1, TGFB3, BAD, TMEM132A, OGA, SLC8B1, A1CF, SYT7, SYT6, P2RX7, PEX5L, SYT12, CLCF1, GNAQ, SDC1	1102	723	20390	1.38195	1	0.548331	0.544723
GOTERM_BP_ALL	GO:0006259~DNA metabolic process	55	3.92017	0.0150627	MUS81, MAJIN, FEN1, SMC5, SMC6, SMC3, PRPF19, 4930447C04RIK, INSL6, KAT5, SFR1, BANF1, POLL, KMT5B, GEN1, KDM2A, RFC1, NSMCE3, TWNK, DNTT, BAZ1A, ADRA2A, DDB1, RAD51B, MORF4L1, NSCME3L, DNASE1L3, DCTPP1, OTUB1, RNASEH2C, DDX1, HDAC9, GM45928, PURA, POLD4, RNASEH1, TNKS2, RBBP6, POLR2I, TCF7L2, STN1, SLF2, FANCM, NOC3L, A1CF, MLH3, BATF, PPP1CA, FAM111A, POLA2, POLE2, MMS19, TNP1, TOP6BL, RAD9A	1102	739	20390	1.37706	1	0.548331	0.544723
GOTERM_BP_ALL	GO:0071495~cellular response to endogenous stimulus	75	5.34569	0.0150818	MUS81, ZFP764, PTEN, FAM107A, SRA1, ECSIT, NR3C1, IGF1R, SLC22A12, FGF8, ZFYVE27, SFR1, UCN3, CFL1, FFAR4, ANKRD1, SOSTDC1, NOS1, MIR192, JAK2, PITX3, PRKCI, ANXA1, IGFBP2, PPP2R5B, ETV2, FOS, NGF, ZDHHC16, RHOD, ADRA2A, PGF, NPAS4, ACTA2, PAX9, SCGB2A2, ITGB1BP1, PRKD1, SOS2, ARF6, GSTP2, ZFP747, GSTP1, GATA6, CHRD, LTBP3, HDAC9, CORO1B, RELA, ZFP36L1, GRK2, FLRT1, LPXN, SHOC2, SKIL, ESRRA, TCF7…	1102	1066	20390	1.30179	1	0.548331	0.544723
GOTERM_BP_ALL	GO:0035458~cellular response to interferon-beta	10	0.712758	0.0151227	OAS1H, OAS1A, OAS1B, OAS1C, IFIT1, OAS1D, OAS1E, IFIT3, OAS1F, OAS1G	1102	72	20390	2.56982	1	0.548331	0.544723
GOTERM_BP_ALL	GO:1901889~negative regulation of cell junction assembly	7	0.498931	0.01533	ROCK1, ROCK2, FAM107A, SLIT1, PTEN, ITGB1BP1, DKK1	1102	38	20390	3.4084	1	0.553043	0.549404
GOTERM_BP_ALL	GO:0046337~phosphatidylethanolamine metabolic process	6	0.427655	0.0158441	CHKA, PNPLA8, PLAAT3, LPIN1, PLAAT5, PLB1	1102	28	20390	3.96487	1	0.568717	0.564975
GOTERM_BP_ALL	GO:0019369~arachidonate metabolic process	11	0.784034	0.0160776	DAGLA, CYP2C23, CYP2C66, CYP2C55, PNPLA8, CYP2C65, CYP2C50, CYP2C70, FADS1, CYP2C39, CYP2C38	1102	85	20390	2.39447	1	0.568876	0.565133
GOTERM_BP_ALL	GO:0045667~regulation of osteoblast differentiation	17	1.21169	0.0160875	ESRRA, MIR133A-1, IGFBP5, LRP5, CHRD, SOX11, RORB, TCIRG1, MIR204, BMP4, HEY1, BAMBI, SMOC1, ID2, FFAR4, PRKD1, MEN1	1102	164	20390	1.91797	1	0.568876	0.565133
GOTERM_BP_ALL	GO:1903900~regulation of viral life cycle	17	1.21169	0.0160875	OAS1H, RSAD2, OAS1A, OAS1B, OAS1C, OAS1D, OAS1E, OAS1F, OAS1G, DDB1, TRIM8, CH25H, FAM111A, OAS2, OAS3, BANF1, NECTIN2	1102	164	20390	1.91797	1	0.568876	0.565133
GOTERM_BP_ALL	GO:0065007~biological regulation	782	55.7377	0.0163965	GMFB, LIPA, ZFYVE27, FAM110C, DPYSL3, HPCAL1, RFX3, EML3, CH25H, RBP4, LARS1, SF1, GATA6, MYNN, KCNMB2, RDH14, ERLIN1, BBIP1, FAM111A, FXYD3, FXYD1, FXYD7, FXYD5, FERMT3, LRRC10B, OR4D10B, OR4D10C, ECSIT, TRMT112, HEY1, UCN3, MECOM, JAK2, SLC18A2, LIN52, TMC1, DUSP5, LYPLA1, GSTO1, OPALIN, EIPR1, PGAM1, ELOVL3, MYOF, ROM1, APOC2L, BAZ1A, FOS, DDB1, PSMA6, PSMA3, SDHAF2, INCENP, CDC42EP2, DLD, HCS…	1102	13863	20390	1.04372	1	0.576948	0.573152
GOTERM_BP_ALL	GO:0046883~regulation of hormone secretion	30	2.13828	0.0171596	CNTF, LRP5, SLC2A2, TCIRG1, UCN3, KIF5B, OSBP, FFAR4, NOS1, JAK2, TCF7L2, CPT1A, SLC16A1, ANXA1, EIPR1, BAD, OGA, RFX3, SOX11, SLC8B1, ADRA2A, SYT7, TBC1D1, RBP4, PEX5L, GAL, VSNL1, CLCF1, GNAQ, PRKD1	1102	354	20390	1.56803	1	0.594549	0.590637
GOTERM_BP_ALL	GO:0035239~tube morphogenesis	58	4.134	0.0172238	PTEN, NR3C1, PIK3CG, HHEX, EFEMP2, FGF8, MECOM, HEY1, SUFU, CFL1, FLVCR2, SOSTDC1, NRCAM, BTRC, LZTS2, DACT1, EMX2, KDM2A, RPS7, CEMIP2, OSR1, SOX11, ETV2, VASH1, PAX2, PGF, BCAM, MYCN, SFRP5, PXDN, ITGB1BP1, PRKD1, KIF20B, HBEGF, ROCK2, SLC1A1, GATA6, LRP5, GREB1L, CHRD, ZFP36L1, HECTD1, NKX2-1, AGR2, APOE, APOB, NKX2-3, TCF7L2, ZFP950, VEGFB, MEIS3, LBX1, QKI, MIB1, PPP1CA, GDF7, BMP4, ID2	1102	793	20390	1.35329	1	0.594549	0.590637
GOTERM_BP_ALL	GO:0017158~regulation of calcium ion-dependent exocytosis	8	0.570207	0.0172252	RPH3A, P2RX7, TRIM9, SYT12, DOC2G, SYT7, ADRA2A, SYT6	1102	50	20390	2.96044	1	0.594549	0.590637
GOTERM_BP_ALL	GO:0006810~transport	230	16.3934	0.0172995	PKD2L1, LIPA, FRAT1, ZFYVE27, FTH1, CREB3L2, TBC1D10C, BCAP29, PLCE1, SEC62, TBC1D10B, PRKCI, DNAAF2, COG5, TOMM20L, ACSL5, RFX3, KCNK18, RBP4, IFT81, PRKD1, RIN1, PI4K2A, SLC22A6, BLOC1S4, TRPM1, SCFD1, BLOC1S2, VPS8, KCNMB2, VTI1A, ATP6V0A4, APOE, CD14, STXBP6, RAB11FIP2, APOB, TRPM6, SEC31B, NKX2-3, TRPM3, ATP6V1C2, SPTBN2, BBS1, CBLIF, SLC16A12, FOSL2, EHD1, POLA2, PEX5L, FXYD3, FXYD1, SFXN3,…	1102	3741	20390	1.13756	1	0.594549	0.590637
GOTERM_BP_ALL	GO:1902003~regulation of amyloid-beta formation	7	0.498931	0.0173129	RTN3, RTN1, TMED10, ROCK1, ROCK2, APOE, RELA	1102	39	20390	3.321	1	0.594549	0.590637
GOTERM_BP_ALL	GO:0009612~response to mechanical stimulus	25	1.7819	0.0174582	MIR1192, NRXN2, PKD2L1, RELA, IGF1R, GPI1, ANKRD1, ANKRD2, NOS1, PDZD7, TMC1, MIR194-2, IL33, CHUK, GOT1, BAD, IGFBP2, MIR101B, ETV1, FOS, PAX2, P2RX7, FOSL1, NFKBIA, KCNK4	1102	280	20390	1.65203	1	0.596671	0.592745
GOTERM_BP_ALL	GO:1903532~positive regulation of secretion by cell	33	2.3521	0.0180077	CNTF, TMED10, SLC2A2, NR3C1, DOC2G, RPH3A, GRK2, UCN3, KIF5B, OSBP, FFAR4, ANKRD1, JAK2, APBB3, TCF7L2, BAD, TGFB3, TMEM132A, OGA, SOX11, A1CF, SYT7, P2RX7, RBP4, PEX5L, GAL, VSNL1, CLCF1, GNAQ, SDC1, PRKD1, MS4A2, ARF6	1102	401	20390	1.52267	1	0.612518	0.608488
GOTERM_BP_ALL	GO:0000272~polysaccharide catabolic process	6	0.427655	0.0183157	PHKG2, ATG2A, PGM2, ADRB1, PYGM, PYGL	1102	29	20390	3.82815	1	0.617119	0.613059
GOTERM_BP_ALL	GO:0090208~positive regulation of triglyceride metabolic process	6	0.427655	0.0183157	TCF7L2, KAT5, GPAM, APOC2, ACSL5, APOC2L	1102	29	20390	3.82815	1	0.617119	0.613059
GOTERM_BP_ALL	GO:0060900~embryonic camera-type eye formation	4	0.285103	0.0186923	ALDH1A3, ALDH1A1, SOX11, PAX2	1102	11	20390	6.72826	1	0.617251	0.61319
GOTERM_BP_ALL	GO:1903276~regulation of sodium ion export across plasma membrane	4	0.285103	0.0186923	FXYD3, FXYD1, FXYD7, FXYD5	1102	11	20390	6.72826	1	0.617251	0.61319
GOTERM_BP_ALL	GO:0060429~epithelium development	91	6.4861	0.0186957	ZFP568, LDB1, ARID4A, LDB2, NR3C1, SYNE4, LIPA, IGF1R, RBM4, HHEX, UPK1A, FGF8, MECOM, KAT5, HEY1, SUFU, CFL1, FLVCR2, SOSTDC1, JAK2, BTRC, LZTS2, MEN1, DACT1, PITX3, CERS3, TMC1, CPT1A, ANXA1, KDM2A, CHUK, IGFBP5, RPS7, OSR1, MSGN1, RFX3, PLAAT3, SOX11, OVOL1, DKK1, OVOL3, PAX2, PGF, RAD51B, ACTA2, ALDH1A3, ADAM17, MYCN, FRMD6, SFRP5, ALDH1A1, KIF20B, HBEGF, SLC22A6, ROCK1, ZFP703, ROCK2, GATA6,…	1102	1339	20390	1.25747	1	0.617251	0.61319
GOTERM_BP_ALL	GO:0050714~positive regulation of protein secretion	19	1.35424	0.0187563	TCF7L2, TMED10, BAD, TGFB3, TMEM132A, OGA, SLC2A2, A1CF, P2RX7, RBP4, UCN3, VSNL1, GNAQ, KIF5B, OSBP, ANKRD1, JAK2, APBB3, ARF6	1102	195	20390	1.80283	1	0.617251	0.61319
GOTERM_BP_ALL	GO:0050796~regulation of insulin secretion	22	1.56807	0.0187648	TCF7L2, CPT1A, SLC16A1, BAD, EIPR1, LRP5, OGA, SLC2A2, RFX3, TCIRG1, SLC8B1, SYT7, ADRA2A, TBC1D1, RBP4, UCN3, VSNL1, GNAQ, KIF5B, OSBP, NOS1, JAK2	1102	238	20390	1.71034	1	0.617251	0.61319
GOTERM_BP_ALL	GO:0016331~morphogenesis of embryonic epithelium	18	1.28297	0.0188381	ZFP568, KDM2A, RPS7, ROCK2, OSR1, SOX11, PAX2, GDF7, MIB1, BMP4, ALDH1A3, HHEX, FGF8, HECTD1, SUFU, ALDH1A1, CFL1, KIF20B	1102	181	20390	1.84005	1	0.617251	0.61319
GOTERM_BP_ALL	GO:0045685~regulation of glial cell differentiation	12	0.85531	0.0190012	BMP4, IL33, TCF7L2, MYCN, MYRF, OPALIN, CLCF1, ID2, PRPF19, CLCN2, RELA, QKI	1102	100	20390	2.22033	1	0.618977	0.614904
GOTERM_BP_ALL	GO:0030225~macrophage differentiation	8	0.570207	0.0190641	BMP4, IL33, VPS13A, TSPAN2, NR3C1, QKI, NKX2-3, FOSL2	1102	51	20390	2.90239	1	0.618977	0.614904
GOTERM_BP_ALL	GO:0006066~alcohol metabolic process	28	1.99572	0.0197742	ASAH2, AKR1D1, PTEN, LRP5, VLDLR, LIPA, PLB1, ALDH3B2, TKFC, ALDH3B1, RDH14, SPTSSA, APOE, APOB, CHKA, GOT1, MYOF, ERLIN1, SGPP1, ALDH1A3, CH25H, DHRS7, RBP4, PLCB3, NPC2, ALDH1A1, APOC1, ALDH1A7	1102	328	20390	1.5795	1	0.639126	0.634921
GOTERM_BP_ALL	GO:0001960~negative regulation of cytokine-mediated signaling pathway	11	0.784034	0.0200902	OAS1H, OAS3, PELI3, OAS1A, OAS1B, OAS1C, OAS1D, OAS1E, OAS1F, TJP2, OAS1G	1102	88	20390	2.31284	1	0.646417	0.642164
GOTERM_BP_ALL	GO:1901888~regulation of cell junction assembly	27	1.92445	0.0212187	DOCK4, ROCK1, LDB1, ROCK2, PTEN, FAM107A, NRXN2, VLDLR, NEURL1A, SLK, CRTAC1, CFL1, FLRT1, LRRTM2, SLIT1, PSD, PRKCH, LRRN3, DKK1, RHOD, PUM2, LRFN3, ARHGAP33, LRFN4, ITGB1BP1, CPEB3, ARF6	1102	315	20390	1.58595	1	0.679664	0.675192
GOTERM_BP_ALL	GO:0048592~eye morphogenesis	19	1.35424	0.0215348	CNTF, PRKCI, SAMD7, CABP4, ROM1, SLC1A1, LRP5, SOX11, RORB, HIPK1, PAX2, TRPM1, BMP4, ALDH1A3, RBP4, ALDH1A1, PDE6C, VSX2, PITX3	1102	198	20390	1.77551	1	0.686712	0.682193
GOTERM_BP_ALL	GO:0006260~DNA replication	18	1.28297	0.0217487	GEN1, MUS81, FEN1, FANCM, RFC1, TWNK, BAZ1A, NOC3L, GM45928, ADRA2A, FAM111A, POLD4, PURA, POLA2, RNASEH1, POLE2, POLL, RBBP6	1102	184	20390	1.81005	1	0.690449	0.685906
GOTERM_BP_ALL	GO:0048731~system development	242	17.2488	0.0222639	CNTF, MYT1L, LIPA, ZFYVE27, KAT5, DPYSL3, CREB3L2, DPF2, PLCE1, NKX2-9, CPT1A, PRKCI, ACTN3, HPCAL1, RFX3, SOX11, OVOL1, DKK1, SHTN1, RBP4, BCAM, SFRP5, PRKD1, KIF20B, SF1, SLC22A6, FOXG1, GATA6, WDR62, MIR204, BLOC1S4, TRPM1, BLOC1S2, FLRT1, NKX2-1, TSPAN2, APOE, APOB, NKX2-3, SPTBN2, BBS1, EGR1, SMARCA2, PUM2, FOSL2, GDF7, EHD1, FOSL1, CYP26A1, B4GAT1, ID2, SDC1, VSX2, VLDLR, PCSK5, IMMP2L, MEC…	1102	3971	20390	1.12759	1	0.702394	0.697772
GOTERM_BP_ALL	GO:0000122~negative regulation of transcription by RNA polymerase II	71	5.06058	0.0223216	ZFP568, LDB1, MYT1L, ARID4A, LDB2, NR3C1, IRF2BPL, INSL6, HHEX, KAT5, HEY1, SUFU, ANKRD1, ANKRD2, MEN1, DACT1, KLF11, ZFP653, RFC1, RALGAPA1, OSR1, NSMCE3, ZBTB32, SOX11, OVOL1, DKK1, PAX2, BRMS1, NSCME3L, LCOR, JDP2, SAMD7, LIN37, FOXG1, GATA6, GLIS3, MYNN, CREM, HDAC9, RELA, STRN3, PURA, MXI1, NKX2-1, MBIP, ZFP382, MTA2, SKIL, E2F6, APBB3, ESRRA, TCF7L2, IL33, EGR1, PCGF6, DMRT1, BCL11A, WFS1, …	1102	1020	20390	1.28793	1	0.702394	0.697772
GOTERM_BP_ALL	GO:0048699~generation of neurons	93	6.62865	0.0228211	CNTF, DAGLA, LDB1, MYT1L, PTEN, RORB, VLDLR, IGF1R, FGF8, ZFYVE27, HEY1, CRTAC1, SUFU, KIF5B, DPYSL3, NRCAM, JAK2, BORCS7, PRKG1, DACT1, SCYL1, PITX3, PSD, NKX2-9, TMC1, PRKCI, EMX2, KDM2A, CRPPA, APLP1, ROM1, VPS13A, ETV1, SOX11, FOS, NGF, ZDHHC16, PAX2, ACTA2, SHTN1, ADAM17, TNIK, KIF20B, RTN3, SAMD7, RTN1, ROCK1, ROCK2, ARL3, CABP4, FOXG1, CHRD, WNT8B, HDAC9, BLOC1S4, TRPM1, ABLIM1, BLOC1S2, F…	1102	1386	20390	1.24152	1	0.714961	0.710257
GOTERM_BP_ALL	GO:0048536~spleen development	8	0.570207	0.0231455	ADAM17, PPP2R3C, TLX1, FAS, LIPA, NKX2-3, NFKB2, COA5	1102	53	20390	2.79286	1	0.721957	0.717207
GOTERM_BP_ALL	GO:0015980~energy derivation by oxidation of organic compounds	26	1.85317	0.0236177	NDUFB8, DLST, ADRB1, PYGM, PYGL, PDHB, COX7A1, IMMP2L, PHKG2, PGM2, NDUFV1, COX8A, TCF7L2, UQCC3, GOT1, NDUFA2, PGF, PUM2, PPP1CA, COX6B1, NDUFS8, SDHAF2, PPP1R3C, ATG2A, DLD, FXN	1102	303	20390	1.58769	1	0.732784	0.727962
GOTERM_BP_ALL	GO:0034654~nucleobase-containing compound biosynthetic process	115	8.19672	0.0236978	PANK1, PRORP, RPP30, FCF1, ARID4A, NR3C1, LIPA, SNRPD1, MTPAP, DUS4L, MEN1, NKX2-9, IK, KDM2A, RPS7, WDR74, THOC1, RFX3, ACSL5, HNRNPUL2, CMPK2, CBLL1, SF1, DDX1, C5AR1, GLIS3, AK3, ZFP36L1, PDCD11, ZMAT2, GM21992, NDUFV1, NKX2-3, EGR1, CPSF7, UQCC3, CPSF3, A1CF, QKI, PUM2, WDR55, FOSL2, TDRD1, BMP4, RCL1, DRAP1, POLA2, CWF19L1, INTS5, NOL10, LDB1, ZFP768, PRPF19, GPI1, SART1, TRMT112, RBM4, RFK,…	1102	1763	20390	1.20693	1	0.732784	0.727962
GOTERM_BP_ALL	GO:0080090~regulation of primary metabolic process	361	25.7306	0.0240811	CNTF, MYT1L, CBLC, SMC3, DCAF5, KAT5, CREB3L2, DPF2, BTRC, VRTN, NKX2-9, PABIR1, CPT1A, ENTPD1, PRKCI, PRKCH, ACTN3, ESCO1, NSMCE3, ACTN1, IFRD1, ACSL5, RFX3, SOX11, OVOL1, DKK1, OVOL3, CH25H, PPP1R3C, SFRP5, PRKD1, TRIB2, SF1, SRCAP, ZFP747, FOXG1, EIF5A2, GATA6, MYNN, NOLC1, ZBTB3, PRDX5, DHX34, BLOC1S2, DND1, NKX2-1, APOE, APOB, NKX2-3, EGR1, AFAP1L2, LRRN3, BCL11A, ERLIN1, SMARCA2, A1CF, PHC3…	1102	6115	20390	1.09231	1	0.73681	0.731962
GOTERM_BP_ALL	GO:0070201~regulation of establishment of protein localization	48	3.42124	0.0240931	TMED10, CHRM1, SLC1A1, LRP5, SLC2A2, NOLC1, TCIRG1, FRAT1, SCFD1, FRAT2, UCN3, KIF5B, OSBP, ANKRD1, NOS1, APOE, JAK2, APBB3, TCF7L2, LYPLA1, CPT1A, SLC16A1, ANXA1, RSAD2, TMEM30B, EIPR1, B3GAT3, 2700049A03RIK, BAD, TGFB3, TMEM132A, OGA, HPCAL1, RFX3, SLC8B1, A1CF, ADRA2A, SYT7, P2RX7, BMP4, TBC1D1, RBP4, VSNL1, GNAQ, ITGB1BP1, PRKD1, KIF20B, ARF6	1102	647	20390	1.37269	1	0.73681	0.731962
GOTERM_BP_ALL	GO:1902992~negative regulation of amyloid precursor protein catabolic process	5	0.356379	0.0242406	RTN3, RTN1, TMED10, ROCK1, APOE	1102	21	20390	4.40541	1	0.73681	0.731962
GOTERM_BP_ALL	GO:0060746~parental behavior	5	0.356379	0.0242406	GAL, GNAQ, PTEN, NR3C1, NPAS3	1102	21	20390	4.40541	1	0.73681	0.731962
GOTERM_BP_ALL	GO:0045165~cell fate commitment	25	1.7819	0.0244591	MYT1L, FOXG1, GATA6, CHRD, WNT8B, TM2D3, FGF8, SUFU, NKX2-1, FLVCR2, SOSTDC1, NKX2-3, MEN1, TCF7L2, DMRT3, LBX1, ZDHHC16, PAX2, BATF, GDF7, BMP4, TBX10, TLX1, ID2, VSX2	1102	289	20390	1.60058	1	0.740302	0.735431
GOTERM_BP_ALL	GO:0009636~response to toxic substance	23	1.63934	0.0252023	ABCC2, CHUK, GSTO2, GSTP2, GSTO1, GSTP1, GATA6, FOS, GLYAT, ARHGAP33, TPO, CCS, SCFD1, PRDX5, PXDN, ALDH1A1, SDC1, FAS, APOE, SLC22A8, TRPM6, ALDH1A7, SLC18A2	1102	260	20390	1.63678	1	0.757674	0.752688
GOTERM_BP_ALL	GO:0014013~regulation of gliogenesis	15	1.06914	0.0252452	IL33, PRKCI, PRKCH, MYRF, SOX11, PRPF19, CLCN2, RELA, QKI, BMP4, MYCN, CLCF1, ID2, FAS, PITX3	1102	145	20390	1.91407	1	0.757674	0.752688
GOTERM_BP_ALL	GO:0010976~positive regulation of neuron projection development	22	1.56807	0.0259677	CNTF, PRKCI, KIDINS220, BCL11A, PPP2R5B, VLDLR, NGF, QKI, IGF1R, PUM2, EHD1, BMP4, ADAM17, DPYSL3, CREB3L2, ANKRD1, SHOC2, ALKAL2, PRKD1, APOE, MARK2, ARF6	1102	246	20390	1.65472	1	0.774057	0.768964
GOTERM_BP_ALL	GO:0010916~negative regulation of very-low-density lipoprotein particle clearance	3	0.213828	0.0261162	APOC2, APOC1, APOC2L	1102	5	20390	11.1016	1	0.774057	0.768964
GOTERM_BP_ALL	GO:0010915~regulation of very-low-density lipoprotein particle clearance	3	0.213828	0.0261162	APOC2, APOC1, APOC2L	1102	5	20390	11.1016	1	0.774057	0.768964
GOTERM_BP_ALL	GO:0006091~generation of precursor metabolites and energy	32	2.28083	0.0264412	NDUFB8, ALDOART2, DLST, ADRB1, PYGM, PYGL, PDHB, COX7A1, LIPA, ENO4, GPI1, IMMP2L, TKFC, PHKG2, PGM2, NDUFV1, COX8A, TCF7L2, UQCC3, GOT1, PGAM1, NDUFA2, PGF, PUM2, PPP1CA, COX6B1, NDUFS8, SDHAF2, PPP1R3C, ATG2A, DLD, FXN	1102	398	20390	1.48766	1	0.77949	0.774361
GOTERM_BP_ALL	GO:0060761~negative regulation of response to cytokine stimulus	11	0.784034	0.0265177	OAS1H, OAS3, PELI3, OAS1A, OAS1B, OAS1C, OAS1D, OAS1E, OAS1F, TJP2, OAS1G	1102	92	20390	2.21228	1	0.77949	0.774361
GOTERM_BP_ALL	GO:0032502~developmental process	385	27.4412	0.0267776	CNTF, MYT1L, SMC5, SMC3, LIPA, ZFYVE27, DPYSL3, CREB3L2, PLCE1, NKX2-9, PRKCI, PRKCH, DNAAF2, HPCAL1, WDR74, RFX3, SOX11, DKK1, RBP4, BCAM, LRATD1, IFT81, PRKD1, PRR14, SF1, GATA6, NOLC1, WDR62, MIR204, BLOC1S4, BLOC1S2, FLRT1, NKX2-1, NKX2-3, CFAP73, A1CF, FOSL2, EHD1, FOSL1, B4GAT1, MAJIN, LRRC34, ECSIT, TRIM8, MECOM, HEY1, FLVCR2, JAK2, SLC18A2, CEP55, TMC1, DUSP5, ANXA1, CRPPA, MAMDC2, ROM1, …	1102	6559	20390	1.08607	1	0.781152	0.776013
GOTERM_BP_ALL	GO:0019219~regulation of nucleobase-containing compound metabolic process	264	18.8168	0.026793	MYT1L, SMC3, KAT5, CREB3L2, DPF2, BTRC, VRTN, NKX2-9, ENTPD1, PRKCI, PRKCH, ACTN3, ESCO1, NSMCE3, ACTN1, IFRD1, RFX3, SOX11, OVOL1, DKK1, OVOL3, SFRP5, PRKD1, TRIB2, SF1, SRCAP, ZFP747, FOXG1, GATA6, MYNN, NOLC1, ZBTB3, PRDX5, DHX34, BLOC1S2, DND1, NKX2-1, APOE, NKX2-3, EGR1, AFAP1L2, BCL11A, SMARCA2, A1CF, PHC3, PUM2, FOSL2, GDF7, FOSL1, ID2, MMS19, CPEB3, ZFP872, RCOR2, VSX2, SRA1, ECSIT, PRPF1…	1102	4385	20390	1.11396	1	0.781152	0.776013
GOTERM_BP_ALL	GO:0046164~alcohol catabolic process	7	0.498931	0.0269936	ALDH3B2, TKFC, ALDH3B1, AKR1D1, PTEN, APOE, ALDH1A7	1102	43	20390	3.01207	1	0.783637	0.778481
GOTERM_BP_ALL	GO:0043651~linoleic acid metabolic process	6	0.427655	0.0272073	CYP2C55, GSTP3, GSTP2, PNPLA8, GSTP1, CYP2C50	1102	32	20390	3.46926	1	0.783637	0.778481
GOTERM_BP_ALL	GO:0048745~smooth muscle tissue development	6	0.427655	0.0272073	BMP4, EFEMP2, ZFP950, OSR1, ZFAND5, FOSL2	1102	32	20390	3.46926	1	0.783637	0.778481
GOTERM_BP_ALL	GO:0045682~regulation of epidermis development	9	0.641483	0.0273606	BMP4, PRKCH, MYCN, ROCK1, HEY1, ROCK2, GRHL1, SGPP1, ZFP36L1	1102	67	20390	2.48544	1	0.784886	0.779722
GOTERM_BP_ALL	GO:0007219~Notch signaling pathway	14	0.997862	0.0277719	PSENEN, GOT1, RITA1, DTX1, ETV2, DTX4, MIB1, NFKBIA, NEURL1A, ADAM17, HHEX, HEY1, CFAP58, ITGB1BP1	1102	133	20390	1.94765	1	0.790907	0.785703
GOTERM_BP_ALL	GO:0150052~regulation of postsynapse assembly	8	0.570207	0.0277919	PSD, NEURL1A, ARHGAP33, DOCK4, FAM107A, NRXN2, CPEB3, PUM2	1102	55	20390	2.69131	1	0.790907	0.785703
GOTERM_BP_ALL	GO:0010646~regulation of cell communication	238	16.9636	0.0279954	CNTF, FAM89B, CBLC, LIPA, FRAT1, FAM110C, TBC1D10C, BTRC, CPT1A, PRKCH, ACTN3, RSAD2, HPCAL1, ACSL5, RFX3, SOX11, DKK1, RBP4, IFT81, LARS1, SFRP5, PRKD1, RIN1, GATA6, MIR204, MIR211, NKX2-1, APOE, CD14, ATP6V1C2, NTSR2, EGR1, AFAP1L2, PUM2, GDF7, NET1, PEX5L, CPEB3, PTGDR2, IDE, PCSK5, TRIM8, MECOM, HEY1, UCN3, SUFU, FFAR4, ANKRD1, GPR137, SOSTDC1, ANKRD2, JAK2, CEP55, PSD, DUSP5, MAP4K2, ANXA1, …	1102	3926	20390	1.12166	1	0.792285	0.787072
GOTERM_BP_ALL	GO:0051607~defense response to virus	26	1.85317	0.0281034	OAS1H, UNC93B1, DDX1, OAS1A, OAS1B, OAS1C, IFIT1, OAS1D, OAS1E, IFIT3, RELA, OAS1F, IFIT2, OAS1G, TRIM8, MBL2, IL33, CHUK, RSAD2, RIOK3, IFIT1BL1, IFIT1BL2, GPAM, OAS2, OAS3, IFIT3B	1102	308	20390	1.56192	1	0.792285	0.787072
GOTERM_BP_ALL	GO:0001523~retinoid metabolic process	10	0.712758	0.0282174	CYP26A1, ALDH1A3, DHRS7, RBP4, CYP26C1, CYP2C55, ALDH1A1, RDH14, LIPA, PLB1	1102	80	20390	2.31284	1	0.792285	0.787072
GOTERM_BP_ALL	GO:0140962~multicellular organismal-level chemical homeostasis	11	0.784034	0.0283307	OAS1H, WFS1, OAS1A, OAS1B, OAS1C, OAS1D, OAS1E, LIPA, OAS1F, OAS1G, MBL2	1102	93	20390	2.18849	1	0.792285	0.787072
GOTERM_BP_ALL	GO:2000114~regulation of establishment of cell polarity	5	0.356379	0.0283949	SHTN1, KANK1, DOCK8, CFL1, KIF20B	1102	22	20390	4.20516	1	0.792285	0.787072
GOTERM_BP_ALL	GO:0060041~retina development in camera-type eye	20	1.42552	0.0285278	BBS1, CNTF, SAMD7, CABP4, ROM1, HPS1, SLC1A1, HPCAL1, LRP5, FOS, RORB, TCIRG1, HIPK1, CLCN2, PAX2, TRPM1, RBP4, TTLL5, PDE6C, VSX2	1102	219	20390	1.68975	1	0.792896	0.787679
GOTERM_BP_ALL	GO:0050794~regulation of cellular process	734	52.3165	0.0291445	CNTF, GMFB, MYT1L, SMC5, SMC6, DCAF5, SMC3, LIPA, ZFYVE27, MS4A19, MS4A18, FAM110C, DPYSL3, CREB3L2, MS4A15, PLCE1, MS4A14, MS4A13, MS4A12, MS4A10, NKX2-9, PRKCI, PRKCH, HPCAL1, RFX3, SOX11, DKK1, EML3, CH25H, RBP4, DAAM1, IFT81, LARS1, GPR160, LGALS12, PRKD1, SF1, SRCAP, GATA6, MYNN, NOLC1, WDR62, MIR204, PRDX5, MIR211, BLOC1S2, FLRT1, NKX2-1, NKX2-3, AFAP1L2, ERLIN1, BBIP1, A1CF, PHC3, FOSL2, E…	1102	13024	20390	1.04277	1	0.80547	0.80017
GOTERM_BP_ALL	GO:0016055~Wnt signaling pathway	25	1.7819	0.0292058	LDB1, PTEN, LRP5, WNT8B, HHEX, FRAT1, FRAT2, GRK5, TNKS2, SOSTDC1, BTRC, LZTS2, MARK2, DACT1, FBXW4, TCF7L2, BBIP1, ETV2, DKK1, DDB1, DAAM1, SDHAF2, SFRP5, SDC1, TNIK	1102	294	20390	1.57336	1	0.80547	0.80017
GOTERM_BP_ALL	GO:0046031~ADP metabolic process	9	0.641483	0.0295965	GPI1, ALDOART2, ENTPD1, TKFC, BAD, PGAM1, AK3, LIPA, ENO4	1102	68	20390	2.44889	1	0.808906	0.803584
GOTERM_BP_ALL	GO:0009261~ribonucleotide catabolic process	12	0.85531	0.0296898	GPI1, ALDOART2, ENTPD1, TKFC, GDA, ENTPD5, PGAM1, NT5C1B, ENTPD7, NT5C2, LIPA, ENO4	1102	107	20390	2.07507	1	0.808906	0.803584
GOTERM_BP_ALL	GO:0032375~negative regulation of cholesterol transport	4	0.285103	0.0298966	APOC2, APOC1, APOC2L, APOE	1102	13	20390	5.69315	1	0.808906	0.803584
GOTERM_BP_ALL	GO:0032372~negative regulation of sterol transport	4	0.285103	0.0298966	APOC2, APOC1, APOC2L, APOE	1102	13	20390	5.69315	1	0.808906	0.803584
GOTERM_BP_ALL	GO:0000255~allantoin metabolic process	4	0.285103	0.0298966	GDA, NT5C1B, ALLC, NT5C2	1102	13	20390	5.69315	1	0.808906	0.803584
GOTERM_BP_ALL	GO:0035456~response to interferon-beta	10	0.712758	0.030283	OAS1H, OAS1A, OAS1B, OAS1C, IFIT1, OAS1D, OAS1E, IFIT3, OAS1F, OAS1G	1102	81	20390	2.28429	1	0.809865	0.804537
GOTERM_BP_ALL	GO:0031349~positive regulation of defense response	37	2.63721	0.0303042	OAS1H, CD274, UNC93B1, PELI3, OAS1A, OAS1B, OAS1C, OAS1D, ECSIT, OAS1E, PIK3CG, RELA, OAS1F, OAS1G, KAT5, MAP3K8, CD14, JAK2, SLC15A3, RAB11FIP2, MBL2, IL33, RBM14, CPT1A, CHUK, RSAD2, RIOK3, PUM2, P2RX7, FOSL1, NFKBIA, TYROBP, OAS3, PDCD4, PRKD1, PIK3AP1, NECTIN2	1102	480	20390	1.42625	1	0.809865	0.804537
GOTERM_BP_ALL	GO:0030518~nuclear receptor-mediated steroid hormone signaling pathway	8	0.570207	0.0303364	ESRRA, KLF9, ESRRB, SCGB2A2, TAF7, JAK2, NR3C1, ESR2	1102	56	20390	2.64325	1	0.809865	0.804537
GOTERM_BP_ALL	GO:0009058~biosynthetic process	265	18.8881	0.0303855	ISCA2, PANK1, FCF1, ZDHHC6, LIPA, SNRPD1, RPL36AL, PLCE1, DUS4L, SEPHS2, NKX2-9, GM15222, SDS, ENTPD5, WDR74, ACSL5, RFX3, HOGA1, CH25H, RBP4, PPP1R3C, LARS1, CBLL1, PI4K2A, SF1, EIF5A2, GATA6, MRPL16, MRPL15, SDSL, MRPL11, PDCD11, NKX2-1, PIP5K1B, APOE, RCE1, APOB, NKX2-3, EGR1, HARS1, CHKA, BCL11A, CFAP119, BBIP1, HARS2, A1CF, PUM2, WDR55, FOSL2, FOSL1, FAM111A, POLA2, B4GAT1, RPS29, ADI1, CWF1…	1102	4418	20390	1.10983	1	0.809865	0.804537
GOTERM_BP_ALL	GO:0099175~regulation of postsynapse organization	18	1.28297	0.0311812	PSD, DOCK4, DGKB, FAM107A, PTEN, NRXN2, PUM2, ARHGAP33, NEURL1A, LRFN4, ABHD17B, CFL1, LRRTM2, NRCAM, APOE, CPEB3, MARK2, DACT1	1102	192	20390	1.73463	1	0.827983	0.822535
GOTERM_BP_ALL	GO:0023051~regulation of signaling	237	16.8924	0.0314392	CNTF, FAM89B, CBLC, LIPA, FRAT1, FAM110C, TBC1D10C, BTRC, CPT1A, PRKCH, ACTN3, RSAD2, HPCAL1, ACSL5, RFX3, SOX11, DKK1, RBP4, IFT81, LARS1, SFRP5, PRKD1, RIN1, GATA6, MIR204, MIR211, NKX2-1, APOE, CD14, ATP6V1C2, NTSR2, EGR1, AFAP1L2, PUM2, GDF7, NET1, PEX5L, CPEB3, PTGDR2, IDE, PCSK5, TRIM8, MECOM, HEY1, UCN3, SUFU, FFAR4, ANKRD1, GPR137, SOSTDC1, ANKRD2, JAK2, CEP55, PSD, DUSP5, MAP4K2, ANXA1, …	1102	3924	20390	1.11752	1	0.82878	0.823327
GOTERM_BP_ALL	GO:0006796~phosphate-containing compound metabolic process	104	7.41269	0.0314433	CNTF, DGKB, GDA, PANK1, LIPA, PLB1, ENO4, IGF1R, SLK, OSBP, CFL1, PLCE1, BTRC, PRKCI, ENTPD1, PRKCH, ENTPD5, ENTPD7, ACSL5, PLPP6, CMPK2, TNIK, PRKD1, ACOT6, PLBD2, PI4K2A, ALDOART2, ABHD3, SLC1A1, GATA6, AK3, ABHD6, GLYAT, PLD1, PRDX5, GRK2, TKFC, GRK5, NKX2-1, PIP5K1B, NDUFV1, MARK2, CHKA, UQCC3, OGA, ABHD12B, MAP3K11, PNLIPRP2, MTMR10, LRRK1, PTEN, PIGYL, PYGL, PIK3CG, GPI1, RFK, NMRK1, ACP5, …	1102	1595	20390	1.20645	1	0.82878	0.823327
GOTERM_BP_ALL	GO:0150116~regulation of cell-substrate junction organization	9	0.641483	0.031955	SLK, ROCK1, LDB1, CFL1, FAM107A, PTEN, ITGB1BP1, RHOD, ARF6	1102	69	20390	2.4134	1	0.839172	0.83365
GOTERM_BP_ALL	GO:0006721~terpenoid metabolic process	11	0.784034	0.0322177	PLPP6, CYP26A1, ALDH1A3, DHRS7, RBP4, CYP26C1, CYP2C55, ALDH1A1, RDH14, LIPA, PLB1	1102	95	20390	2.14242	1	0.84297	0.837423
GOTERM_BP_ALL	GO:0048878~chemical homeostasis	71	5.06058	0.0326964	PNLIPRP1, PNLIPRP2, PYGM, PYGL, TCIRG1, LIPA, IGF1R, SLC8A2, GPI1, RBM4, KAT5, FTH1, SCD1, MIR192, MBL2, ABCC2, IGFBP5, TWNK, APOC2L, SLC35G1, CYB561A3, ADRA2A, PAX2, MINPP1, RBP4, ACOX2, NPC2, SPNS1, LDAH, FXN, OAS1H, CCDC186, SLC1A1, LRP5, OAS1A, OAS1B, ADRB1, OAS1C, OAS1D, OAS1E, HDAC9, OAS1F, OAS1G, GRK2, CNNM1, ZNG1, ATP6V0A4, APOE, CNNM2, APOB, RAB11FIP2, PDZD8, TCF7L2, SLC16A1, GOT1, RNLS,…	1102	1038	20390	1.2656	1	0.846778	0.841207
GOTERM_BP_ALL	GO:0060571~morphogenesis of an epithelial fold	5	0.356379	0.0329462	BMP4, HHEX, CFL1, SOSTDC1, GDF7	1102	23	20390	4.02233	1	0.846778	0.841207
GOTERM_BP_ALL	GO:2001044~regulation of integrin-mediated signaling pathway	5	0.356379	0.0329462	CTNNA1, LPXN, LAMB1, ITGB1BP1, PCSK5	1102	23	20390	4.02233	1	0.846778	0.841207
GOTERM_BP_ALL	GO:0031340~positive regulation of vesicle fusion	5	0.356379	0.0329462	RPH3A, ANXA1, KIF5B, DOC2G, SYT7	1102	23	20390	4.02233	1	0.846778	0.841207
GOTERM_BP_ALL	GO:0008625~extrinsic apoptotic signaling pathway via death domain receptors	7	0.498931	0.032956	ITPRIP, ROCK2, BAD, BLOC1S2, FAS, NGF, SKIL	1102	45	20390	2.8782	1	0.846778	0.841207
GOTERM_BP_ALL	GO:0045595~regulation of cell differentiation	119	8.48182	0.0332246	CNTF, RORB, NR3C1, EFEMP2, ZFYVE27, KAT5, CFL1, DPF2, PITX3, MEN1, PRKCI, PRKCH, IGFBP5, ACTN3, OSR1, IFRD1, RFX3, SOX11, KCNK18, DKK1, SHTN1, TYROBP, MYCN, TNIK, PRKD1, TRIB2, FOXG1, CHRD, DTX1, ADRB1, LTBP3, WDR62, MIR204, ZFP36L1, SCIN, THPO, NKX2-1, APOE, APOB, SKIL, ESRRA, EIF2B2, MIR133A-1, TGFB3, BCL11A, ESRRB, SMARCA2, QKI, FOSL2, GDF7, NFKBIA, BMP4, BAMBI, ID2, GNAQ, NFKBID, VSX2, LDB1, …	1102	1858	20390	1.18505	1	0.850622	0.845025
GOTERM_BP_ALL	GO:0006793~phosphorus metabolic process	104	7.41269	0.0335925	CNTF, DGKB, GDA, PANK1, LIPA, PLB1, ENO4, IGF1R, SLK, OSBP, CFL1, PLCE1, BTRC, PRKCI, ENTPD1, PRKCH, ENTPD5, ENTPD7, ACSL5, PLPP6, CMPK2, TNIK, PRKD1, ACOT6, PLBD2, PI4K2A, ALDOART2, ABHD3, SLC1A1, GATA6, AK3, ABHD6, GLYAT, PLD1, PRDX5, GRK2, TKFC, GRK5, NKX2-1, PIP5K1B, NDUFV1, MARK2, CHKA, UQCC3, OGA, ABHD12B, MAP3K11, PNLIPRP2, MTMR10, LRRK1, PTEN, PIGYL, PYGL, PIK3CG, GPI1, RFK, NMRK1, ACP5, …	1102	1598	20390	1.20418	1	0.856889	0.851251
GOTERM_BP_ALL	GO:0048513~animal organ development	206	14.6828	0.0337094	CNTF, LIPA, CREB3L2, PLCE1, BTRC, NKX2-9, CPT1A, PRKCI, ACTN3, HPCAL1, RFX3, SOX11, OVOL1, DKK1, RBP4, PRR14, SF1, SLC22A6, FOXG1, GATA6, NOLC1, WDR62, TRPM1, NKX2-1, NKX2-3, SPTBN2, BBS1, EGR1, PUM2, FOSL2, GDF7, FOSL1, MYLPF, CYP26A1, ID2, SDC1, VSX2, PCSK5, IMMP2L, MECOM, HEY1, CRTAC1, SUFU, ANKRD1, FLVCR2, SOSTDC1, SCD1, ANKRD2, JAK2, TMC1, ANXA1, ROM1, PLAAT3, FOS, ZDHHC16, PAX2, PSMA6, SDHA…	1102	3377	20390	1.12868	1	0.856889	0.851251
GOTERM_BP_ALL	GO:0043065~positive regulation of apoptotic process	49	3.49252	0.0340656	PTEN, NR3C1, IFIT2, CASP7, SLK, TCTN3, ANKRD1, CAPN1, JAK2, LZTS2, MEN1, PITX3, KLF11, PRKCI, ANXA1, RPS7, CLIP3, ALDH1A3, ADAM17, BRMS1, GAL, ALDH1A1, CD274, TOMM40, GATA6, ADRB1, NEURL1A, GRK2, SCIN, CALHM2, CTNNA1, SKIL, TCF7L2, EGR1, TGFB3, BAD, OGA, ESR2, PPP1CA, P2RX7, NET1, FOSL1, BMP4, PDCD4, FAS, CD248, NFKBID, MAP3K11, RAD9A	1102	678	20390	1.33722	1	0.861155	0.855488
GOTERM_BP_ALL	GO:0120161~regulation of cold-induced thermogenesis	15	1.06914	0.0341183	ACTN3, ELOVL3, ADRB1, ABHD6, KSR2, QKI, IGF1R, BSCL2, ADAM17, NOVA1, ALDH1A1, FFAR4, SCD1, JAK2, LPIN1	1102	151	20390	1.83802	1	0.861155	0.855488
GOTERM_BP_ALL	GO:0042461~photoreceptor cell development	9	0.641483	0.0344386	TRPM1, BBS1, SAMD7, PRKCI, CABP4, ARL3, ROM1, PDE6C, RORB	1102	70	20390	2.37892	1	0.86618	0.860481
GOTERM_BP_ALL	GO:0071466~cellular response to xenobiotic stimulus	20	1.42552	0.034801	ABCC2, GSTO2, GSTP3, GSTP2, GSTO1, GSTP1, AIP, CYP2C39, CYP2C38, CYP26A1, AS3MT, CYP2C23, CYP2C66, CYP2C55, CYP2C65, ANKRD1, CYP2C50, NOS1, CYP2C70, SLC18A2	1102	224	20390	1.65203	1	0.872222	0.866483
GOTERM_BP_ALL	GO:0043068~positive regulation of programmed cell death	50	3.56379	0.0352588	PTEN, NR3C1, IFIT2, CASP7, SLK, TCTN3, ANKRD1, CAPN1, JAK2, LZTS2, MEN1, PITX3, KLF11, PRKCI, ANXA1, RPS7, CLIP3, ALDH1A3, ADAM17, BRMS1, MYCN, GAL, ALDH1A1, CD274, TOMM40, GATA6, ADRB1, NEURL1A, GRK2, SCIN, CALHM2, CTNNA1, SKIL, TCF7L2, EGR1, TGFB3, BAD, OGA, ESR2, PPP1CA, P2RX7, NET1, FOSL1, BMP4, PDCD4, FAS, CD248, NFKBID, MAP3K11, RAD9A	1102	696	20390	1.32922	1	0.880606	0.874812
GOTERM_BP_ALL	GO:0050792~regulation of viral process	18	1.28297	0.0354032	OAS1H, RSAD2, OAS1A, OAS1B, OAS1C, OAS1D, OAS1E, OAS1F, OAS1G, DDB1, TRIM8, CH25H, FAM111A, OAS2, OAS3, BANF1, NECTIN2, MBL2	1102	195	20390	1.70794	1	0.881133	0.875335
GOTERM_BP_ALL	GO:0045815~transcription initiation-coupled chromatin remodeling	8	0.570207	0.0358844	EGR1, TRMT112, RBM14, KDM2A, LCOR, NR3C1, MEN1, ATAD2B	1102	58	20390	2.5521	1	0.888105	0.882261
GOTERM_BP_ALL	GO:0051960~regulation of nervous system development	44	3.13614	0.035932	MYRF, FOXG1, PTEN, WDR62, PRPF19, CLCN2, RELA, NEURL1A, ZFYVE27, HEY1, FLRT1, LRRTM2, SLIT1, CTNNA1, NOS1, APOE, SGMS1OS1, SKIL, PITX3, IL33, TCF7L2, PRKCI, PRKCH, EIF2B2, LRRN3, LGI4, BCL11A, IFRD1, SOX11, NGF, VAX1, DKK1, QKI, BMP4, SHTN1, NIN, MYCN, CLCF1, ID2, FAS, TNIK, LPIN1, FXN, VSX2	1102	600	20390	1.35687	1	0.888105	0.882261
GOTERM_BP_ALL	GO:0009394~2'-deoxyribonucleotide metabolic process	7	0.498931	0.0362329	RRM2, GDA, OGA, AK3, CMPK2, NT5C2, DCTPP1	1102	46	20390	2.81563	1	0.889386	0.883534
GOTERM_BP_ALL	GO:1902991~regulation of amyloid precursor protein catabolic process	7	0.498931	0.0362329	RTN3, RTN1, TMED10, ROCK1, ROCK2, APOE, RELA	1102	46	20390	2.81563	1	0.889386	0.883534
GOTERM_BP_ALL	GO:0060430~lung saccule development	4	0.285103	0.0365576	GATA6, NKX2-1, LTBP3, FOSL2	1102	14	20390	5.28649	1	0.894283	0.888399
GOTERM_BP_ALL	GO:0048598~embryonic morphogenesis	49	3.49252	0.0368449	ZFP568, LDB1, ECSIT, GPI1, HHEX, FGF8, MECOM, SUFU, CFL1, MEN1, DACT1, FBXW4, DUSP5, RBM14, KDM2A, RPS7, OSR1, MSGN1, SOX11, ETV2, DKK1, PAX2, ALDH1A3, RBP4, MYCN, ALDH1A1, KIF20B, DLD, ROCK1, ROCK2, FOXG1, GATA6, LRP5, CHRD, ZFP36L1, HECTD1, PDZD7, TCF7L2, TGFB3, ESRRB, WDR19, LAMB1, HIPK1, LBX1, MIB1, GDF7, BMP4, ID2, GNAQ	1102	682	20390	1.32937	1	0.898235	0.892325
GOTERM_BP_ALL	GO:0009191~ribonucleoside diphosphate catabolic process	9	0.641483	0.0370497	GPI1, ALDOART2, ENTPD1, TKFC, ENTPD5, PGAM1, ENTPD7, LIPA, ENO4	1102	71	20390	2.34542	1	0.900157	0.894235
GOTERM_BP_ALL	GO:0006690~icosanoid metabolic process	15	1.06914	0.0375235	DAGLA, GSTP3, GSTP2, PNPLA8, GSTP1, PTGR2, CYP2C39, CYP2C38, CYP2C23, CYP2C66, CYP2C55, CYP2C65, CYP2C50, CYP2C70, FADS1	1102	153	20390	1.81399	1	0.90063	0.894704
GOTERM_BP_ALL	GO:0071672~negative regulation of smooth muscle cell chemotaxis	3	0.213828	0.0377861	GSTP2, GSTP1, CORO1B	1102	6	20390	9.25136	1	0.90063	0.894704
GOTERM_BP_ALL	GO:0006001~fructose catabolic process	3	0.213828	0.0377861	TKFC, ALDH1A1, ALDH1A7	1102	6	20390	9.25136	1	0.90063	0.894704
GOTERM_BP_ALL	GO:0071787~endoplasmic reticulum tubular network formation	3	0.213828	0.0377861	RTN3, RTN1, ZFYVE27	1102	6	20390	9.25136	1	0.90063	0.894704
GOTERM_BP_ALL	GO:0071873~response to norepinephrine	3	0.213828	0.0377861	RNLS, APLP1, PRKD1	1102	6	20390	9.25136	1	0.90063	0.894704
GOTERM_BP_ALL	GO:0048729~tissue morphogenesis	49	3.49252	0.0378257	ZFP568, ECSIT, NR3C1, SYNE4, IGF1R, GPI1, HHEX, EFEMP2, FGF8, HEY1, SUFU, CFL1, ANKRD1, SOSTDC1, BTRC, LZTS2, KDM2A, CHUK, IGFBP5, RPS7, OSR1, MSGN1, SOX11, ETV2, DKK1, PAX2, PGF, ACTA2, ALDH1A3, ADAM17, MYCN, SFRP5, ALDH1A1, KIF20B, HBEGF, ROCK2, GCNT1, LRP5, GREB1L, CHRD, HECTD1, NKX2-1, GREB1, LBX1, ESR2, MIB1, PPP1CA, GDF7, BMP4	1102	683	20390	1.32743	1	0.90063	0.894704
GOTERM_BP_ALL	GO:0055086~nucleobase-containing small molecule metabolic process	45	3.20741	0.0381105	NDUFB8, ALDOART2, PCX, GDA, PANK1, OAS1A, DLST, AK3, GLYAT, PDHB, NT5C2, GUCY2G, LIPA, ENO4, PAPSS2, GPI1, PRDX5, TKFC, NMRK1, RFK, MACROD1, PGM2, PRPS1L1, NDUFV1, ENTPD1, RRM2, UQCC3, BAD, ENTPD5, PGAM1, NDUFA2, ELOVL3, OGA, ENTPD7, ACSL5, NUDT8, NDUFS8, GPAM, OAS2, OAS3, NT5C1B, CMPK2, ACOT6, DLD, DCTPP1	1102	619	20390	1.34511	1	0.904396	0.898445
GOTERM_BP_ALL	GO:0045687~positive regulation of glial cell differentiation	8	0.570207	0.0388939	IL33, MYRF, CLCF1, ID2, PRPF19, CLCN2, RELA, QKI	1102	59	20390	2.50884	1	0.916894	0.910861
GOTERM_BP_ALL	GO:0048713~regulation of oligodendrocyte differentiation	8	0.570207	0.0388939	BMP4, IL33, TCF7L2, MYRF, OPALIN, ID2, CLCN2, QKI	1102	59	20390	2.50884	1	0.916894	0.910861
GOTERM_BP_ALL	GO:0051591~response to cAMP	12	0.85531	0.0395803	FOSL1, IGFBP5, GATA6, CREM, SDC1, AKAP6, PYGM, FOS, SLC26A3, RELA, PIK3CG, ZFP36L1	1102	112	20390	1.98243	1	0.928838	0.922726
GOTERM_BP_ALL	GO:0019692~deoxyribose phosphate metabolic process	7	0.498931	0.0397115	RRM2, GDA, OGA, AK3, CMPK2, NT5C2, DCTPP1	1102	47	20390	2.75572	1	0.928838	0.922726
GOTERM_BP_ALL	GO:0045668~negative regulation of osteoblast differentiation	9	0.641483	0.0397906	MIR133A-1, IGFBP5, BAMBI, ID2, CHRD, LRP5, RORB, MEN1, MIR204	1102	72	20390	2.31284	1	0.928838	0.922726
GOTERM_BP_ALL	GO:0048468~cell development	177	12.6158	0.0404596	CNTF, MYT1L, WBP1L, ARID4A, RORB, NR3C1, FBXO21, LIPA, IGF1R, EFEMP2, FGF8, ZFYVE27, KAT5, CFL2, KIF5B, CFL1, DPYSL3, NRCAM, BORCS7, PITX3, MEN1, NKX2-9, TPD52, PRKCI, RSAD2, ACTN3, ACTN1, OSR1, APLP1, ZBTB32, ENTPD7, RFX3, SOX11, SHTN1, ADAM17, TYROBP, MYCN, FRMD6, IFT81, EHBP1L1, TNIK, KIF20B, ARL3, FOXG1, CABP4, KMT2B, C5AR1, DTX1, NOLC1, ZFP36L1, BLOC1S4, TRPM1, TPO, THPO, BLOC1S2, FLRT1, DND…	1102	2883	20390	1.13596	1	0.939504	0.933322
GOTERM_BP_ALL	GO:0072522~purine-containing compound biosynthetic process	20	1.42552	0.0405106	NDUFB8, UQCC3, PANK1, NDUFA2, ELOVL3, OAS1A, ACSL5, AK3, PDHB, GUCY2G, LIPA, PAPSS2, NDUFS8, OAS2, OAS3, NMRK1, PGM2, PRPS1L1, DLD, NDUFV1	1102	228	20390	1.62305	1	0.939504	0.933322
GOTERM_BP_ALL	GO:0031346~positive regulation of cell projection organization	36	2.56593	0.0410432	CNTF, VLDLR, CORO1B, IGF1R, NEURL1A, ZFYVE27, CREB3L2, CFL1, DPYSL3, ANKRD1, PLCE1, SHOC2, ALKAL2, APOE, SKIL, MARK2, PRKCI, EIF2B2, BCL11A, KIDINS220, TGFB3, PPP2R5B, NGF, QKI, PUM2, P2RX7, EHD1, BMP4, SHTN1, NIN, ADAM17, CDC42EP2, PRKD1, TNIK, FXN, ARF6	1102	477	20390	1.39643	1	0.945476	0.939255
GOTERM_BP_ALL	GO:0008283~cell population proliferation	65	4.63293	0.0410728	MUS81, DAGLA, HPSE2, DOCK8, PTEN, TCIRG1, ITGAL, LIPA, HHEX, FGF8, MECOM, BTRC, LZTS2, MEN1, NKX2-9, EMX2, CHUK, IGFBP5, OSR1, ZBTB32, SOX11, FOS, NGF, OVOL1, MORF4L1, MYCN, ITGB1BP1, USP13, KANK1, GSTP2, GSTP1, FOXG1, ODC1, C5AR1, GATA6, LRP5, CHRD, ZFP36L1, PURA, THPO, CTNNA1, TCF7L2, BBS1, IL33, EGR1, DMRT1, TGFB3, LGI4, BAD, ESRRB, HIPK1, LBX1, VAX1, SMARCA2, ESR2, FOSL2, P2RX7, BMP4, GPAM, T…	1102	951	20390	1.26464	1	0.945476	0.939255
GOTERM_BP_ALL	GO:0045444~fat cell differentiation	15	1.06914	0.0411652	TCF7L2, BBS1, GM15222, ADRB1, NOC3L, FOSL2, CLIP3, BSCL2, ARL4A, GRK5, ID2, FFAR4, SCD1, LPIN1, JDP2	1102	155	20390	1.79059	1	0.945476	0.939255
GOTERM_BP_ALL	GO:0006367~transcription initiation at RNA polymerase II promoter	13	0.926586	0.041963	EGR1, RBM14, KDM2A, NR3C1, ATAD2B, TAF6L, TRMT112, LCOR, TAF7, POLR2G, TAF5, POLR2I, MEN1	1102	127	20390	1.89398	1	0.953635	0.94736
GOTERM_BP_ALL	GO:0060443~mammary gland morphogenesis	8	0.570207	0.0420637	BMP4, IGFBP5, LRP5, SOSTDC1, CAPN1, RLN1, BTRC, NR3C1	1102	60	20390	2.46703	1	0.953635	0.94736
GOTERM_BP_ALL	GO:0005976~polysaccharide metabolic process	10	0.712758	0.0421984	TCF7L2, PPP1R3C, PHKG2, ATG2A, PGM2, ADRB1, PYGM, PYGL, PGF, PPP1CA	1102	86	20390	2.15148	1	0.953635	0.94736
GOTERM_BP_ALL	GO:0016101~diterpenoid metabolic process	10	0.712758	0.0421984	CYP26A1, ALDH1A3, DHRS7, RBP4, CYP26C1, CYP2C55, ALDH1A1, RDH14, LIPA, PLB1	1102	86	20390	2.15148	1	0.953635	0.94736
GOTERM_BP_ALL	GO:0010605~negative regulation of macromolecule metabolic process	186	13.2573	0.0422444	ZFP568, MYT1L, CBLC, ARID4A, RORB, NR3C1, KAT5, BANF1, MTPAP, SGMS1OS1, BTRC, MEN1, PRKCH, KDM2A, KIRREL2, IGFBP5, RPS7, RALGAPA1, NSMCE3, OSR1, ZBTB32, RFX3, SOX11, CYS1, OVOL1, DKK1, BRMS1, TYROBP, MYCN, SFRP5, TRIB2, CD274, RTN3, RTN1, TMED10, FOXG1, C5AR2, KMT2B, GLIS3, MYNN, CREM, GATA6, NOLC1, MIR204, ZFP36L1, PRDX5, GRK2, DHX34, DND1, NKX2-1, MBIP, EIF4EBP3, APOE, SKIL, ESRRA, EGR1, MIR133…	1102	3047	20390	1.12947	1	0.953635	0.94736
GOTERM_BP_ALL	GO:0019216~regulation of lipid metabolic process	31	2.20955	0.0423215	PCX, ABHD6, NR3C1, DCAF5, CLCN2, PIK3CG, IGF1R, CYP17A1, KAT5, APOE, APOB, PRKG1, EGR1, TCF7L2, CPT1A, ANXA1, ERLIN1, ACSL5, APOC2L, SORBS1, ADRA2A, QKI, BSCL2, CH25H, GAL, GPAM, TMX1, ID2, APOC2, APOC1, SF1	1102	399	20390	1.43755	1	0.953635	0.94736
GOTERM_BP_ALL	GO:0045616~regulation of keratinocyte differentiation	6	0.427655	0.0427391	PRKCH, ROCK1, ROCK2, GRHL1, SGPP1, ZFP36L1	1102	36	20390	3.08379	1	0.960016	0.953699
GOTERM_BP_ALL	GO:0051239~regulation of multicellular organismal process	205	14.6115	0.0429458	CNTF, ZFYVE27, KAT5, DPF2, TBC1D10C, PRKCI, PRKCH, ACTN3, RSAD2, IFRD1, RFX3, SOX11, KCNK18, DKK1, PLPP6, SHTN1, RBP4, PRKD1, TRIB2, FOXG1, GATA6, MYNN, WDR62, FLRT1, NKX2-1, APOE, CD14, PAG1, EGR1, AFAP1L2, LRRN3, BCL11A, SMARCA2, FOSL2, PEX5L, ID2, FXYD1, VSX2, PTGDR2, PRPF19, HEY1, FFAR4, GPR137, SOSTDC1, SCD1, ANKRD2, JAK2, DUSP5, ANXA1, ELOVL3, APOC2L, PDCD1LG2, FOS, PAX2, TAF6L, GAL, SDHAF2…	1102	3383	20390	1.12121	1	0.961636	0.955308
GOTERM_BP_ALL	GO:0106070~regulation of adenylate cyclase-activating G protein-coupled receptor signaling pathway	5	0.356379	0.0432528	GRK2, GRK5, APLP1, ADRB1, NOS1	1102	25	20390	3.70054	1	0.962475	0.956142
GOTERM_BP_ALL	GO:0043605~amide catabolic process	5	0.356379	0.0432528	GDA, NT5C1B, DLST, ALLC, NT5C2	1102	25	20390	3.70054	1	0.962475	0.956142
GOTERM_BP_ALL	GO:0009262~deoxyribonucleotide metabolic process	7	0.498931	0.0433948	RRM2, GDA, OGA, AK3, CMPK2, NT5C2, DCTPP1	1102	48	20390	2.69831	1	0.962637	0.956303
GOTERM_BP_ALL	GO:0051014~actin filament severing	4	0.285103	0.0439099	GMFB, SCIN, CFL2, CFL1	1102	15	20390	4.93406	1	0.963997	0.957654
GOTERM_BP_ALL	GO:0051451~myoblast migration	4	0.285103	0.0439099	NET1, ANXA1, ROCK1, ITGB1BP1	1102	15	20390	4.93406	1	0.963997	0.957654
GOTERM_BP_ALL	GO:0015732~prostaglandin transport	4	0.285103	0.0439099	P2RX7, SLC22A6, ABCC2, SLC22A8	1102	15	20390	4.93406	1	0.963997	0.957654
GOTERM_BP_ALL	GO:0097191~extrinsic apoptotic signaling pathway	13	0.926586	0.0441309	IL33, ITPRIP, ROCK2, BAD, NGF, HIPK1, SGPP1, P2RX7, BLOC1S2, CTNNA1, FAS, JAK2, SKIL	1102	128	20390	1.87918	1	0.963997	0.957654
GOTERM_BP_ALL	GO:0019218~regulation of steroid metabolic process	13	0.926586	0.0441309	EGR1, ERLIN1, NR3C1, CLCN2, QKI, IGF1R, CYP17A1, CH25H, GAL, APOE, APOB, PRKG1, SF1	1102	128	20390	1.87918	1	0.963997	0.957654
GOTERM_BP_ALL	GO:0042127~regulation of cell population proliferation	121	8.62438	0.0443292	CNTF, HPSE2, NR3C1, IFIT3, IGF1R, EFEMP2, FGF8, FTH1, LZTS2, PITX3, MEN1, FBXW4, NKX2-9, TPD52, PRKCI, PRKCH, IGFBP5, OSR1, IGFBP2, SOX11, VASH1, OVOL1, PGF, RBP4, ADAM17, TYROBP, MYCN, SFRP5, MALAT1, PRKD1, KIF20B, SF1, CD274, FOXG1, C5AR1, CHRD, GATA6, NOLC1, LTBP3, WDR62, ZFP36L1, CNN1, GRK2, SCIN, THPO, GRK5, BLOC1S2, APOE, NKX2-3, ESRRA, EGR1, MIR133A-1, TGFB3, MIR1A-2, SMARCA2, ESR2, FOSL2,…	1102	1914	20390	1.16971	1	0.965375	0.959023
GOTERM_BP_ALL	GO:0006753~nucleoside phosphate metabolic process	43	3.06486	0.0444767	NDUFB8, ALDOART2, PCX, GDA, PANK1, OAS1A, DLST, AK3, GLYAT, PDHB, NT5C2, GUCY2G, LIPA, ENO4, PAPSS2, GPI1, PRDX5, TKFC, NMRK1, RFK, PRPS1L1, NDUFV1, ENTPD1, RRM2, UQCC3, BAD, ENTPD5, PGAM1, NDUFA2, ELOVL3, OGA, ENTPD7, ACSL5, NUDT8, NDUFS8, GPAM, OAS2, OAS3, NT5C1B, CMPK2, ACOT6, DLD, DCTPP1	1102	593	20390	1.34168	1	0.965644	0.959291
GOTERM_BP_ALL	GO:0050789~regulation of biological process	752	53.5994	0.0446768	CNTF, GMFB, MYT1L, SMC5, SMC6, DCAF5, SMC3, LIPA, ZFYVE27, MS4A19, MS4A18, FAM110C, DPYSL3, CREB3L2, MS4A15, PLCE1, MS4A14, MS4A13, MS4A12, MS4A10, NKX2-9, PRKCI, PRKCH, HPCAL1, RFX3, SOX11, DKK1, EML3, CH25H, RBP4, DAAM1, IFT81, LARS1, GPR160, LGALS12, PRKD1, SF1, SRCAP, GATA6, MYNN, NOLC1, WDR62, MIR204, PRDX5, MIR211, BLOC1S2, FLRT1, NKX2-1, NKX2-3, AFAP1L2, ERLIN1, BBIP1, A1CF, PHC3, FOSL2, E…	1102	13419	20390	1.03689	1	0.965887	0.959532
GOTERM_BP_ALL	GO:0042592~homeostatic process	110	7.84034	0.0449458	ARID4A, FBXO21, LIPA, SLC8A2, IGF1R, KAT5, CFL2, FTH1, MEN1, IGFBP5, MIR496B, CYB561A3, MINPP1, RBP4, EHBP1L1, SPNS1, SLC1A1, ADRB1, PRDX5, GRK2, ATP6V1H, ATP6V0A4, APOE, APOB, RAB11FIP2, SKIL, PDZD8, NKX2-3, BBS1, EGR1, GOT1, WFS1, ESRRB, HPS1, HPS6, BBIP1, SMARCA2, FOSL2, EHD1, BMP4, ID2, FXYD1, TMEM18, SLC26A4, SLC26A3, LAT, PNLIPRP1, PNLIPRP2, LDB1, LRRK1, PYGM, PYGL, IDE, TCIRG1, LDB2, GPI1,…	1102	1727	20390	1.17852	1	0.965887	0.959532
GOTERM_BP_ALL	GO:0090277~positive regulation of peptide hormone secretion	15	1.06914	0.0450506	TCF7L2, BAD, OGA, SLC2A2, RBP4, PEX5L, UCN3, VSNL1, CLCF1, GNAQ, KIF5B, OSBP, FFAR4, PRKD1, JAK2	1102	157	20390	1.76778	1	0.965887	0.959532
GOTERM_BP_ALL	GO:0034655~nucleobase-containing compound catabolic process	28	1.99572	0.0452499	MUS81, RNASEH2C, NBAS, FEN1, ALDOART2, GDA, NT5C2, LIPA, ENO4, ZFP36L1, GPI1, RNASEH1, TKFC, DHX34, POLR2G, MTPAP, EXOSC1, SAMD4, ENTPD1, ENTPD5, PGAM1, ENTPD7, PATL1, NUDT8, OAS2, NT5C1B, DNASE1L3, DCTPP1	1102	354	20390	1.46349	1	0.965887	0.959532
GOTERM_BP_ALL	GO:0051093~negative regulation of developmental process	76	5.41696	0.0452593	CNTF, LDB1, PTEN, SRA1, ARID4A, RORB, INSL6, HHEX, FGF8, HEY1, CFL1, DPF2, GPR137, SOSTDC1, ANKRD2, MEN1, PITX3, ANXA1, IGFBP5, OSR1, IFRD1, SOX11, VASH1, DKK1, PAX2, DDB1, ACTA2, RBP4, BRMS1, MYCN, SDHAF2, TRIB2, FXN, JDP2, ARF6, KANK1, ROCK1, ROCK2, FOXG1, LRP5, CHRD, DTX1, ADRB1, LTBP3, HDAC9, CORO1B, RELA, MIR204, ZFP36L1, CCDC85B, SLIT1, CTNNA1, NKX2-1, SHOC2, APOE, SKIL, TCF7L2, MIR133A-1, …	1102	1145	20390	1.22813	1	0.965887	0.959532
GOTERM_BP_ALL	GO:0014070~response to organic cyclic compound	76	5.41696	0.0452992	ZFP764, GLDC, FAM107A, SLC2A2, PYGM, NR3C1, FBXO21, LIPA, IFIT3, PIK3CG, IGF1R, GPI1, CASP7, FGF8, KAT5, UCN3, NOS1, JAK2, BTRC, BORCS7, PITX3, CPT1A, ANXA1, IGFBP5, IGFBP2, APLP1, HPCAL1, DNTT, FOS, ADRA2A, NPAS4, ACTA2, SCGB2A2, LCOR, PRKD1, SLC22A6, MYRF, GSTP2, ZFP703, ROCK2, ZFP747, DDX1, GSTP1, SLC1A1, GATA6, CREM, AKAP6, SLC3A2, RELA, CPN1, ZFP36L1, STRN3, GNA14, GRK2, CTNNA1, ESRRA, EGR1,…	1102	1143	20390	1.23028	1	0.965887	0.959532
GOTERM_BP_ALL	GO:0009134~nucleoside diphosphate catabolic process	9	0.641483	0.0456698	GPI1, ALDOART2, ENTPD1, TKFC, ENTPD5, PGAM1, ENTPD7, LIPA, ENO4	1102	74	20390	2.25033	1	0.970892	0.964503
GOTERM_BP_ALL	GO:0050810~regulation of steroid biosynthetic process	11	0.784034	0.0460894	EGR1, ERLIN1, APOE, APOB, NR3C1, CLCN2, PRKG1, QKI, IGF1R, CYP17A1, SF1	1102	101	20390	2.01515	1	0.976904	0.970476
GOTERM_BP_ALL	GO:0009166~nucleotide catabolic process	13	0.926586	0.0463752	ALDOART2, ENTPD1, GDA, ENTPD5, PGAM1, ENTPD7, NT5C2, LIPA, ENO4, GPI1, TKFC, NT5C1B, DCTPP1	1102	129	20390	1.86462	1	0.980054	0.973605
GOTERM_BP_ALL	GO:0006950~response to stress	228	16.2509	0.0466367	CNTF, SMC5, SMC6, IFIT1, SMC3, LIPA, IFIT3, IFIT2, KAT5, DPYSL3, CREB3L2, HABP2, CPT1A, ENTPD1, PRKCH, RSAD2, NSMCE3, PLPP6, CH25H, LARS1, PRKD1, GATA6, MIR204, BLOC1S4, SCFD1, PRDX5, PFPL, TSPAN2, APOE, CD14, BBS1, EGR1, AFAP1L2, CHKA, ERLIN1, FOSL2, NET1, FOSL1, FAM111A, FIBP, ID2, SDC1, MMS19, FERMT3, MAJIN, FEN1, PYGM, IDE, VLDLR, ECSIT, PRPF19, TRIM8, IMMP2L, MECOM, UCN3, FFAR4, SCD1, JAK2, …	1102	3805	20390	1.1087	1	0.982673	0.976207
GOTERM_BP_ALL	GO:0046887~positive regulation of hormone secretion	18	1.28297	0.0468552	TCF7L2, CNTF, BAD, OGA, SLC2A2, SOX11, RBP4, PEX5L, GAL, UCN3, VSNL1, CLCF1, GNAQ, KIF5B, OSBP, FFAR4, PRKD1, JAK2	1102	202	20390	1.64876	1	0.984372	0.977895
GOTERM_BP_ALL	GO:0009117~nucleotide metabolic process	34	2.42338	0.0470857	NDUFB8, ALDOART2, PCX, GDA, OAS1A, DLST, AK3, NT5C2, GUCY2G, LIPA, ENO4, PAPSS2, GPI1, PRDX5, TKFC, NMRK1, RFK, PRPS1L1, NDUFV1, ENTPD1, RRM2, UQCC3, BAD, ENTPD5, PGAM1, NDUFA2, OGA, ENTPD7, NDUFS8, OAS2, OAS3, NT5C1B, CMPK2, DCTPP1	1102	450	20390	1.39798	1	0.986314	0.979824
GOTERM_BP_ALL	GO:0060219~camera-type eye photoreceptor cell differentiation	7	0.498931	0.047285	TRPM1, SAMD7, CNTF, CABP4, ROM1, PDE6C, RORB	1102	49	20390	2.64325	1	0.986862	0.980368
GOTERM_BP_ALL	GO:0006650~glycerophospholipid metabolic process	23	1.63934	0.0473881	PNLIPRP2, MTMR10, CHKA, DGKB, ABHD3, PNPLA8, PTEN, PIGYL, MBOAT2, ABHD6, PLAAT3, PLAAT5, PLD1, PIK3CG, PLB1, ABHD12B, SH3YL1, PLCB3, GPAM, PLCE1, PIP5K1B, LPIN1, PI4K2A	1102	278	20390	1.5308	1	0.986862	0.980368
GOTERM_BP_ALL	GO:0006261~DNA-templated DNA replication	13	0.926586	0.0486968	GEN1, MUS81, FANCM, RFC1, TWNK, BAZ1A, NOC3L, FAM111A, POLD4, PURA, POLA2, RNASEH1, POLE2	1102	130	20390	1.85027	1	0.997846	0.991281
GOTERM_BP_ALL	GO:0042752~regulation of circadian rhythm	13	0.926586	0.0486968	KDM2A, ROCK2, RBM4B, ADRB1, RORB, PPP1CA, DDB1, RBM4, KAT5, ID2, NKX2-1, BTRC, PRKG1	1102	130	20390	1.85027	1	0.997846	0.991281
GOTERM_BP_ALL	GO:0003407~neural retina development	11	0.784034	0.0487397	TRPM1, SAMD7, CNTF, CABP4, ROM1, SLC1A1, PDE6C, FOS, RORB, HIPK1, VSX2	1102	102	20390	1.99539	1	0.997846	0.991281
GOTERM_BP_ALL	GO:0009135~purine nucleoside diphosphate metabolic process	9	0.641483	0.0488118	GPI1, ALDOART2, ENTPD1, TKFC, BAD, PGAM1, AK3, LIPA, ENO4	1102	75	20390	2.22033	1	0.997846	0.991281
GOTERM_BP_ALL	GO:0009179~purine ribonucleoside diphosphate metabolic process	9	0.641483	0.0488118	GPI1, ALDOART2, ENTPD1, TKFC, BAD, PGAM1, AK3, LIPA, ENO4	1102	75	20390	2.22033	1	0.997846	0.991281
GOTERM_BP_ALL	GO:0014003~oligodendrocyte development	8	0.570207	0.0488935	TCF7L2, EIF2B2, MYRF, GSTP2, GSTP1, ID2, PTEN, SOX11	1102	62	20390	2.38745	1	0.997846	0.991281
GOTERM_BP_ALL	GO:0141137~positive regulation of gene expression, epigenetic	8	0.570207	0.0488935	EGR1, TRMT112, RBM14, KDM2A, LCOR, NR3C1, MEN1, ATAD2B	1102	62	20390	2.38745	1	0.997846	0.991281
GOTERM_BP_ALL	GO:0006352~DNA-templated transcription initiation	15	1.06914	0.0491862	EGR1, RBM14, KDM2A, NR3C1, ATAD2B, TAF6L, TRMT112, TAF1B, LCOR, TAF7, POLR1F, POLR2G, TAF5, POLR2I, MEN1	1102	159	20390	1.74554	1	1	0.993559

## Sheet: Population_2
KEGG_Pop_2	Term	Count	%	PValue	Genes	List Total	Pop Hits	Pop Total	Fold Enrichment	Bonferroni	Benjamini	FDR
KEGG_PATHWAY	mmu00603:Glycosphingolipid biosynthesis - globo and isoglobo series	8	0.403429	0.000162408	SEC1, NAGA, B3GALT5, A4GALT, FUT2, FUT1, GBGT1, ABO	762	17	9789	6.04539	0.0538797	0.0553811	0.054569
KEGG_PATHWAY	mmu05016:Huntington disease	40	2.01715	0.00161601	GRIA1, BECN1, DCTN5, DNAH2, DCTN2, PSMD13, DCTN4, NDUFB4, NDUFA4L2, DNAH9, AP2A1, UQCR10, COX5B, AP2A2, COX6A2, PSMA8, MAPK9, ACTR1B, POLR2A, PSMD2, POLR2D, KIF5A, AP2M1, POLR2L, COX8B, NDUFA6, NDUFA3, TRAF2, AP2B1, TUBB4B, COX6B2, GRIN1, PSMC3, PSMC4, TRP53, NDUFAB1, BAX, MAP3K10, PIK3C3, HAP1	762	308	9789	1.66837	0.423918	0.254682	0.250948
KEGG_PATHWAY	mmu04814:Motor proteins	28	1.412	0.00287909	DCTN5, DNAH2, DCTN2, DCTN4, DNAH9, ACTG1, ACTR1B, KIF5A, TNNI2, MYH14, TNNI3, MYH11, KIF1A, TNNC2, MYO7B, TUBG2, KIF7, TUBB4B, TUBG1, MYO19, MYO1D, MYO1B, KIF18B, TNNT1, MYO5B, TNNT3, KIF20A, MYO1G	762	198	9789	1.81667	0.625882	0.254682	0.250948
KEGG_PATHWAY	mmu05014:Amyotrophic lateral sclerosis	45	2.26929	0.00373011	GRIA1, PRKN, BECN1, DCTN5, DNAH2, SEH1L, DCTN2, NUP188, PSMD13, DCTN4, NDUFB4, NDUFA4L2, DERL1, DNAH9, UQCR10, COX5B, COX6A2, ACTG1, PSMA8, GLE1, ACTR1B, PSMD2, NUP62, KIF5A, NEFH, XBP1, COX8B, NDUFA6, NOS2, NDUFA3, ALYREF, TRAF2, TUBB4B, COX6B2, GRIN1, SETX, PSMC3, PSMC4, DDIT3, NUP50, TRP53, NDUFAB1, BAX, PIK3C3, HAP1	762	375	9789	1.54157	0.720386	0.254682	0.250948
KEGG_PATHWAY	mmu00601:Glycosphingolipid biosynthesis - lacto and neolacto series	8	0.403429	0.00373435	FUT7, SEC1, B3GALT5, A4GALT, FUT2, FUT1, B4GALT4, ABO	762	27	9789	3.80636	0.720791	0.254682	0.250948
KEGG_PATHWAY	mmu05412:Arrhythmogenic right ventricular cardiomyopathy	15	0.75643	0.00620045	DTNA, JUP, ITGB5, ACTN2, TCF7, ITGA2B, ACTG1, SGCE, CACNG6, CACNG7, CACNG8, SGCD, CDH2, PKP2, DSC2	762	86	9789	2.24066	0.88008	0.274246	0.270225
KEGG_PATHWAY	mmu04932:Non-alcoholic fatty liver disease	23	1.15986	0.00708099	GSK3B, XBP1, COX8B, TGFB1, NDUFA6, NDUFB4, NDUFA3, INS2, ADIPOQ, NDUFA4L2, TRAF2, UQCR10, COX5B, COX6B2, COX6A2, MAPK9, RXRA, AKT2, DDIT3, NDUFAB1, MLX, BAX, PPARA	762	162	9789	1.82388	0.911363	0.274246	0.270225
KEGG_PATHWAY	mmu05221:Acute myeloid leukemia	13	0.655572	0.00719886	STAT5A, CSF1R, STAT5B, CSF2, SPI1, ITGAM, JUP, TCF7, STAT3, IL3, AKT2, MAPK1, HRAS	762	70	9789	2.38577	0.91488	0.274246	0.270225
KEGG_PATHWAY	mmu04820:Cytoskeleton in muscle cells	30	1.51286	0.00723816	SPTBN4, ITGB5, SDC4, ITGA2B, FBLN1, ACTG1, LMNB1, SGCE, SGCD, TNNI2, MYH14, MYOZ3, TNNI3, MYH11, SPTAN1, PDLIM4, DTNA, MYBPC2, JUP, ACTN2, TNNC2, ANKRD23, FN1, ATP1B2, FMNL1, COL5A1, TNNT1, TNNT3, PKP2, DSC2	762	232	9789	1.66118	0.916021	0.274246	0.270225
KEGG_PATHWAY	mmu05205:Proteoglycans in cancer	27	1.36157	0.00833122	MIR10A, ITGB5, SDC4, CAMK2A, WNT8A, ACTG1, VTN, RRAS, AKT2, MAPK1, HRAS, PRKCG, SMAD2, TGFB1, FZD2, FZD6, STAT3, IGF2, PLAUR, FN1, MMP9, VAV2, TFAP4, TRP53, HCLS1, ARHGEF1, PPP1R12C	762	204	9789	1.70027	0.94232	0.284095	0.279929
KEGG_PATHWAY	mmu05226:Gastric cancer	21	1.059	0.01207	SMAD2, GSK3B, SMAD4, TGFB1, FZD2, JUP, CSNK1A1, FZD6, TCF7, WNT8A, MUC2, RXRA, CCNE1, AKT2, TRP53, DVL3, MAPK1, BAX, HRAS, FGFR2, FGF21	762	150	9789	1.7985	0.984092	0.374171	0.368684
KEGG_PATHWAY	mmu04810:Regulation of actin cytoskeleton	28	1.412	0.0223239	CYFIP2, ITGAM, ITGB5, INS2, ITGA2B, KNG2, KNG1, ACTG1, C8G, RRAS, AKT2, ITGAX, MYH14, PIP4K2A, MAPK1, MYH11, PIP4K2C, HRAS, PAK4, FGF21, PDGFRB, FN1, VAV2, ITGB2L, ITGAD, ARHGEF1, PPP1R12C, FGFR2	762	232	9789	1.55043	0.999547	0.63437	0.625069
KEGG_PATHWAY	mmu04917:Prolactin signaling pathway	12	0.605144	0.0269711	STAT5A, STAT5B, MAPK9, GSK3B, TH, AKT2, IRF1, INS2, STAT3, LHB, MAPK1, HRAS	762	74	9789	2.08321	0.999911	0.707473	0.697099
KEGG_PATHWAY	mmu05161:Hepatitis B	21	1.059	0.0292301	PRKCG, STAT5A, STAT5B, SMAD4, TGFB1, TICAM2, YWHAB, STAT3, MMP9, TIRAP, MAPK9, IRF3, CCNE1, AKT2, TRP53, IRF7, STAT4, MAPK1, BAX, STAT6, HRAS	762	164	9789	1.64497	0.99996	0.70917	0.698771
KEGG_PATHWAY	mmu00410:beta-Alanine metabolism	7	0.353001	0.0343512	AOC3, ECHS1, AOC2, EHHADH, ALDH7A1, CNDP1, CNDP2	762	32	9789	2.81016	0.999993	0.70917	0.698771
KEGG_PATHWAY	mmu05210:Colorectal cancer	13	0.655572	0.0390212	SMAD2, GSK3B, SMAD4, TGFB1, TCF7, MAPK9, AKT2, TRP53, MAPK1, PMAIP1, BAX, HRAS, RALGDS	762	88	9789	1.89777	0.999999	0.70917	0.698771
KEGG_PATHWAY	mmu05022:Pathways of neurodegeneration - multiple diseases	49	2.471	0.0422426	GSK3B, COX6A2, ACTR1B, PSMD2, KIF5A, NEFH, HRAS, PRKCG, COX8B, TRAF2, COX6B2, DDIT3, PIK3C3, HAP1, PRKN, GRIA1, BECN1, DCTN5, DNAH2, DCTN2, PSMD13, DCTN4, NDUFB4, CAMK2A, WNT8A, NDUFA4L2, DERL1, DNAH9, UQCR10, COX5B, PSMA8, MAPK9, MAPK1, DVL3, XBP1, FZD2, NDUFA6, NOS2, CSNK1A1, NDUFA3, FZD6, SNCAIP, TUBB4B, GRIN1, PSMC3, PSMC4, NDUFAB1, MAP3K10, BAX	762	481	9789	1.30868	1	0.70917	0.698771
KEGG_PATHWAY	mmu04550:Signaling pathways regulating pluripotency of stem cells	18	0.907716	0.0435451	SMAD2, GSK3B, SMAD4, FZD2, DLX5, FZD6, TCF7, STAT3, LIF, WNT8A, INHBC, INHBE, AKT2, DVL3, MAPK1, HOXB1, HRAS, FGFR2	762	140	9789	1.65169	1	0.70917	0.698771
KEGG_PATHWAY	mmu04961:Endocrine and other factor-regulated calcium reabsorption	10	0.504286	0.0448441	PRKCG, KLK1, KLK1B3, KLK1B5, AP2A1, AP2B1, ATP1B2, AP2A2, AP2M1, DNM2	762	61	9789	2.10598	1	0.70917	0.698771
KEGG_PATHWAY	mmu05017:Spinocerebellar ataxia	18	0.907716	0.046096	PRKCG, GRIA1, RBPJL, BECN1, XBP1, PSMD13, KCNC3, TRAF2, PSMA8, GRIN1, MAPK9, PSMC3, OPA1, PSMC4, PSMD2, AKT2, PIK3C3, ATXN10	762	141	9789	1.63997	1	0.70917	0.698771
KEGG_PATHWAY	mmu04933:AGE-RAGE signaling pathway in diabetic complications	14	0.706001	0.0486648	SMAD2, STAT5A, STAT5B, SMAD4, TGFB1, STAT3, FN1, MAPK9, AKT2, CCL2, MAPK1, BAX, PLCD3, HRAS	762	101	9789	1.7807	1	0.70917	0.698771
KEGG_PATHWAY	mmu05415:Diabetic cardiomyopathy	25	1.26072	0.0498433	GSK3B, INS2, NDUFB4, CAMK2A, NDUFA4L2, UQCR10, COX5B, COX6A2, PTPA, GYS1, MAPK9, AKT2, TNNI3, CTSD, PRKCG, SMAD2, COX8B, TGFB1, NDUFA6, NDUFA3, GFPT2, COX6B2, MMP9, NDUFAB1, PPARA	762	217	9789	1.48001	1	0.70917	0.698771
Wikipathways_Pop_2	Term	Count	%	PValue	Genes	List Total	Pop Hits	Pop Total	Fold Enrichment	Bonferroni	Benjamini	FDR
WIKIPATHWAYS	WP5242:Comprehensive IL 17A signaling	19	0.958144	0.00212104	SMAD2, BECN1, PON3, TGFB1, STAT3, PLAUR, FN1, NUCKS1, MKI67, MMP9, SMAD7, TRP53, CCL5, CCL4, CCL3, MCM4, SNAI2, PIK3C3, UGGT1	386	103	4561	2.17966	0.298539	0.323231	0.323231
WIKIPATHWAYS	WP151:IL 5 signaling pathway	14	0.706001	0.00387103	STAT5A, STAT5B, GSK3B, ITGAM, STAT3, DNM2, MAPK9, IL5, RAPGEF1, UNC119, MAPK1, HCLS1, BAX, HRAS	386	68	4561	2.43272	0.476761	0.323231	0.323231
WIKIPATHWAYS	WP163:Cytoplasmic ribosomal proteins	15	0.75643	0.00792165	RPS5, RPL12, RPL22, RPL13A, RPL35A, RPL23A, RPL7A, RPS14, RPS17, RPS19, RPL24, RPLP2, RPS11, RPL28, RPL17	386	82	4561	2.16147	0.735042	0.440972	0.440972
WIKIPATHWAYS	WP373:IL 3 signaling pathway	16	0.806858	0.0178694	STAT5A, STAT5B, GSK3B, SPI1, YWHAB, STAT3, MMP9, MAPK9, IL3, RXRA, RAPGEF1, RACK1, MAPK1, BAX, STAT6, HRAS	386	99	4561	1.90967	0.950766	0.705533	0.705533
WIKIPATHWAYS	WP2074:Neural crest differentiation	16	0.806858	0.0211547	GSK3B, NOTCH1, MIA, MSX3, DLX5, WNT8A, GFAP, CDH2, LHX1, SNAI2, DVL3, TCF4, HES1, MBP, HOXB1, FGFR2	386	101	4561	1.87185	0.971865	0.705533	0.705533
WIKIPATHWAYS	WP3632:Lung fibrosis	11	0.554715	0.0299256	CCL11, CSF2, TGFB1, IL5, CCL5, CCL4, PARN, CCL3, CCL2, MMP9, SMAD7	386	61	4561	2.13077	0.993742	0.705533	0.705533
WIKIPATHWAYS	WP339:ESC pluripotency pathways	17	0.857287	0.0354653	PDGFRB, GSK3B, SMAD4, FZD2, FZD6, STAT3, LIF, SMAD7, AKT2, DVL3, MAPK1, HRAS, FGF12, FGFR2, FGF11, MAPK4, FGF21	386	117	4561	1.71686	0.997595	0.705533	0.705533
WIKIPATHWAYS	WP539:Wnt signaling pathway	16	0.806858	0.0363099	GSK3B, SMAD4, FZD2, JUP, LRP1, CSNK1A1, FZD6, CAMK2A, SENP2, CDC25C, MAPK8IP1, MAPK9, DVL3, MAPK1, TCF4, SKP1	386	108	4561	1.75053	0.997922	0.705533	0.705533
WIKIPATHWAYS	WP5305:Globo series sphingolipid metabolism	3	0.151286	0.0380227	B3GALT5, FUT2, GBGT1	386	4	4561	8.86205	0.998456	0.705533	0.705533
WIKIPATHWAYS	WP2872:White fat cell differentiation	7	0.353001	0.048095	STAT5A, STAT5B, CEBPD, IRF3, DDIT3, EBF1, GATA3	386	32	4561	2.58476	0.999734	0.803187	0.803187
GO_Pop_2	Term	Count	%	PValue	Genes	List Total	Pop Hits	Pop Total	Fold Enrichment	Bonferroni	Benjamini	FDR
GOTERM_BP_ALL	GO:0051128~regulation of cellular component organization	284	14.3217	2.82506e-09	CYFIP2, RNH1, RETREG3, TFRC, INS2, ZDHHC8, HTR4, MKI67, PREX1, CDC23, PIP4K2A, CCN3, PIP4K2C, SYNPO, CEP97, ARPIN, PRKCG, ENDOG, ACTN2, ACSL6, OMG, PRAP1, RUFY1, STX1B, IGTP, NSMF, ATF5, SKAP1, SPTBN4, NUMBL, MTMR3, SDC4, STXBP1, NEDD4L, GATA3, KLK8, KALRN, GSPT1, ANAPC11, KLK6, SPEF1L, NEU4, RAD21, CEP192, CEP76, ABCA2, NTNG2, XBP1, FER1L5, PLK1, SETD1A, SURF4, IGF2, EAF2, FN1, LIF, XRCC1, IRGM1…	1522	2745	20390	1.38605	2.38884e-05	2.38887e-05	2.34537e-05
GOTERM_BP_ALL	GO:0009987~cellular process	1369	69.0368	2.06218e-08	SPI1, TFRC, 2810408A11RIK, SCT, POP4, TMEM95, EHMT1, MEIKIN, HTR4, PREX2, SPIB, PREX1, NDST1, IL4I1, LIPH, PSMD2, AKT2, LIPG, CHID1, CCBE1, STARD4, ENDOG, RBFOX2, OR7A40, CFAP91, DHDH, MRTFA, PRAP1, TMEM80, SIGIRR, RUFY1, MOSMO, ETHE1, PSME3, DDIT3, RABL3, CDIP1, ATF5, SKAP1, MTMR3, SET, TTYH1, SHMT2, BAZ2A, GATA3, OR2BD2, SLC5A2, ADAMTS12, ADAMTS13, CYB5R3, RNF215, KCNMB1, WBP2NL, GRPEL2, RDH13,…	1522	17398	20390	1.05416	0.000174362	8.71888e-05	8.56009e-05
GOTERM_BP_ALL	GO:0010646~regulation of cell communication	372	18.7595	1.60325e-07	CYFIP2, SPI1, TFRC, 2810408A11RIK, SCT, INS2, LDLRAD4, PREX2, MIR675, NDST1, PREX1, AKT2, SAP130, DHX58, PIP4K2A, CCN3, PIP4K2C, LGALS9, SYNPO, PRKCG, CCBE1, ENDOG, MIR9-3, PIH1D1, SLC35C1, MRTFA, HNF1B, PASK, PRAP1, MAPK8IP1, SIGIRR, MOSMO, STX1B, PSME3, DDIT3, RABL3, KCNQ3, IGTP, NSMF, KCTD11, TTLL12, CCNQ, VPS25, SEH1L, GGNBP2, TSHZ3, PRKDC, STXBP1, KLK5, PRDM15, GATA3, ADAMTS12, APCDD1, KALRN…	1522	3926	20390	1.26939	0.00135479	0.000276578	0.000271541
GOTERM_BP_ALL	GO:0048583~regulation of response to stimulus	409	20.6253	1.891e-07	CYFIP2, SPI1, TFRC, 2810408A11RIK, SCT, PREX2, MIR675, NDST1, PREX1, IL4I1, AKT2, PIP4K2A, PIP4K2C, IER5, PRKCG, CCBE1, ENDOG, PIH1D1, MRTFA, PRAP1, SIGIRR, MOSMO, PSME3, DDIT3, RABL3, IGTP, VPS25, SKAP1, SEH1L, PRKDC, PRDM15, GATA3, ADAMTS12, RIC8A, MIR210, HEXIM1, GPR17, CADM4, ICMT, TSLP, FZD6, PLK1, FN1, GP5, MYMK, SOX30, NPLOC4, SNAI2, HRG, ITK, LRSAM1, TGFB1I1, GLI1, SIGLECG, SIGLECE, KLK1B…	1522	4389	20390	1.24842	0.00159775	0.000276578	0.000271541
GOTERM_BP_ALL	GO:0048518~positive regulation of biological process	611	30.8119	1.92636e-07	CYFIP2, SPI1, TFRC, SCT, RAX, EHMT1, EMC10, SPIB, MIR675, NDST1, PREX1, IL4I1, AKT2, LIPG, PIP4K2A, PIP4K2C, IER5, PRKCG, CCBE1, STARD4, ENDOG, RBFOX2, PIH1D1, CLEC11A, MRTFA, PRAP1, HOXB9, DDIT3, HOXB4, IGTP, HOXB3, HOXB2, HOXB1, ATF5, HOXB7, SKAP1, HOXB5, SEH1L, SHMT2, PRKDC, PRDM15, NEDD4L, GATA3, PRDM10, ANAPC11, MIR210, GALR1, KCNMB1, RAD21, WBP2NL, HCRT, ZBTB7C, HEXIM1, ABCA2, GPR17, FZD2, …	1522	6947	20390	1.17827	0.00162761	0.000276578	0.000271541
GOTERM_BP_ALL	GO:0051179~localization	433	21.8356	2.08432e-07	TFRC, EMC10, PHAX, HTR4, GLE1, AKT2, LIPG, PIP4K2A, STARD4, PIH1D1, CEL, RUFY1, MOSMO, DDIT3, RABL3, IGTP, VPS25, SKAP1, SEH1L, TTYH1, VPS26C, NEDD4L, GATA3, SLC5A2, RRP7A, GJC1, CRACR2B, KCNMB1, RAD21, GRPEL2, VPS16, ABCA2, ICMT, JUP, MTERF4, PLK1, GP5, SOX30, CPEB1, SLC6A7, NPLOC4, TOLLIP, HRC, NMT1, UNC119, GABRB3, LRSAM1, MEI1, KCNC3, PIGW, SPOUT1, SIGLECE, MRC2, RACK1, TSPO, AP3S2, HAVCR1, M…	1522	4692	20390	1.23632	0.00176095	0.000276578	0.000271541
GOTERM_BP_ALL	GO:0016043~cellular component organization	562	28.3409	2.59675e-07	CYFIP2, SPI1, SCT, TMEM95, EHMT1, EMC10, MEIKIN, PREX2, PREX1, AKT2, LIPG, PIP4K2A, CEP97, ACOT8, ENDOG, RBFOX2, DNAAF3, PIH1D1, CFAP91, MRTFA, PASK, TMEM80, RUFY1, IGTP, RPL24, SEH1L, MTMR3, SET, TTYH1, SHMT2, PRKDC, NEDD4L, BAZ2A, SNU13, GATA3, ADAMTS12, RRP7A, RIC8A, GJC1, TRP53RKB, ADAMTS13, RAD21, WBP2NL, VPS16, ABCA2, CADM4, JUP, MTERF4, PLK1, SETD1A, FN1, MCAT, MYMK, SOX30, SETX, H19, CPEB…	1522	6330	20390	1.18942	0.0021934	0.000276578	0.000271541
GOTERM_BP_ALL	GO:0023051~regulation of signaling	370	18.6586	2.93218e-07	CYFIP2, SPI1, TFRC, 2810408A11RIK, SCT, INS2, LDLRAD4, PREX2, MIR675, NDST1, PREX1, AKT2, SAP130, DHX58, PIP4K2A, CCN3, PIP4K2C, LGALS9, SYNPO, PRKCG, CCBE1, ENDOG, MIR9-3, PIH1D1, SLC35C1, MRTFA, HNF1B, PASK, PRAP1, MAPK8IP1, SIGIRR, MOSMO, STX1B, PSME3, DDIT3, RABL3, KCNQ3, IGTP, NSMF, KCTD11, TTLL12, CCNQ, VPS25, SEH1L, GGNBP2, TSHZ3, PRKDC, STXBP1, KLK5, PRDM15, GATA3, ADAMTS12, APCDD1, KALRN…	1522	3924	20390	1.26321	0.00247638	0.000276578	0.000271541
GOTERM_BP_ALL	GO:0006810~transport	355	17.9022	2.94371e-07	IFITM3, DYNC2I2, SLC46A1, TFRC, ODAD4, INS2, PHAX, PKD2L2, HTR4, NIPAL4, GLE1, LIPG, PIEZO2, FAM53C, PIP4K2A, PTGDS, SLC12A8, TBC1D10A, SLC34A3, STARD4, COG7, TIMD2, SLC6A16, SLC35C1, MYO7B, ACSL6, TIMD6, AP1B1, TIMD4, HNF1B, TIMD5, CEL, MAPK8IP1, RUFY1, STX1B, DDIT3, RABL3, KCNQ3, IGTP, KIF20A, VPS25, SNORD35A, SLC22A4, SLC22A5, SEH1L, SLC45A3, LMAN2L, TTYH1, STXBP1, WNK4, VPS26C, NEDD4L, GATA3,…	1522	3741	20390	1.27129	0.00248611	0.000276578	0.000271541
GOTERM_BP_ALL	GO:0051234~establishment of localization	378	19.062	3.58162e-07	IFITM3, DYNC2I2, SLC46A1, TFRC, ODAD4, INS2, EMC10, PHAX, PKD2L2, HTR4, NIPAL4, GLE1, CDC23, LIPG, PIEZO2, FAM53C, PIP4K2A, PTGDS, SLC12A8, TBC1D10A, SLC34A3, STARD4, COG7, TIMD2, SLC6A16, SLC35C1, MYO7B, ACSL6, TIMD6, AP1B1, TIMD4, HNF1B, TIMD5, CEL, MAPK8IP1, RUFY1, STX1B, SNHG15, DDIT3, RABL3, KCNQ3, IGTP, KIF20A, VPS25, SNORD35A, SLC22A4, SLC22A5, SEH1L, SLC45A3, LMAN2L, TTYH1, STXBP1, WNK4, …	1522	4028	20390	1.2572	0.00302404	0.000302862	0.000297346
GOTERM_BP_ALL	GO:0010604~positive regulation of macromolecule metabolic process	343	17.297	4.00479e-07	CYFIP2, TCERG1, SPI1, TFRC, INS2, FOXI1, RAX, SPIB, IL4I1, TRIM28, AKT2, DHX58, LGALS9, IER5, TBC1D10A, SKP1, PRKCG, CCBE1, GARIN5A, ENDOG, RBFOX2, ACTN2, PIH1D1, PTOV1, EBF1, MRTFA, HNF1B, HOXB9, DDIT3, HOXB4, IGTP, HOXB3, HOXB2, HOXB1, ATF5, HOXB7, SKAP1, HOXB5, PRKDC, KLK5, WNK4, PRDM15, NEDD4L, GATA3, PRDM10, KLK7, MRNIP, GALR1, RAD21, WBP2NL, STX4A, ZBTB7C, STAT5A, ABCA2, STAT5B, XRCC6, XBP1…	1522	3604	20390	1.27501	0.00338072	0.000307859	0.000302252
GOTERM_BP_ALL	GO:0010557~positive regulation of macromolecule biosynthetic process	272	13.7166	5.33344e-07	TCERG1, SPI1, TFRC, INS2, FOXI1, RAX, SPIB, IL4I1, TRIM28, AKT2, DHX58, LGALS9, IER5, CCBE1, GARIN5A, RBFOX2, ACTN2, PIH1D1, PTOV1, EBF1, MRTFA, HNF1B, HOXB9, DDIT3, HOXB4, HOXB3, HOXB2, HOXB1, ATF5, HOXB7, SKAP1, HOXB5, PRKDC, KLK5, PRDM15, GATA3, PRDM10, KLK7, GALR1, RAD21, WBP2NL, STX4A, ZBTB7C, STAT5A, ABCA2, STAT5B, XRCC6, XBP1, FZD2, JUP, TSLP, SETD1A, IGF2, EAF2, FN1, LIF, DLX6OS1, SOX30, …	1522	2757	20390	1.32171	0.0044998	0.000370509	0.000363761
GOTERM_BP_ALL	GO:0048856~anatomical structure development	539	27.181	6.12801e-07	CYFIP2, SPI1, TFRC, SCT, RAX, EMC10, PREX2, SPIB, NDST1, PREX1, AKT2, PIP4K2A, BBX, PRKCG, CCBE1, ENDOG, RBFOX2, DNAAF3, PIH1D1, RPL22, MRTFA, MIR202, MOSMO, HOXB9, ARMC5, DDIT3, HOXB4, RABL3, IGTP, HOXB3, RPL24, HOXB2, HOXB1, HOXB8, ATF5, HOXB7, HOXB6, HOXB5, TTYH1, PRKDC, NEDD4L, GATA3, ADAMTS12, RRP7A, RIC8A, GJC1, RDH13, HEXIM1, ABCA2, GPR17, FZD2, ICMT, JUP, FZD6, MTERF4, TMEM190, SETD1A, FN…	1522	6074	20390	1.18882	0.00516845	0.000370509	0.000363761
GOTERM_BP_ALL	GO:0009893~positive regulation of metabolic process	370	18.6586	6.13425e-07	CYFIP2, TCERG1, SPI1, TFRC, SCT, INS2, FOXI1, RAX, EHMT1, SPIB, IL4I1, RPS19, TRIM28, AKT2, DHX58, PIP4K2A, PIP4K2C, LGALS9, IER5, TBC1D10A, SKP1, PRKCG, CCBE1, GARIN5A, STARD4, ENDOG, RBFOX2, ACTN2, PIH1D1, PTOV1, EBF1, MRTFA, HNF1B, HOXB9, DDIT3, HOXB4, IGTP, HOXB3, HOXB2, HOXB1, ATF5, HOXB7, SKAP1, HOXB5, SLC45A3, PRKDC, KLK5, WNK4, PRDM15, NEDD4L, GATA3, PRDM10, KLK7, SEC14L2, MRNIP, GALR1, R…	1522	3950	20390	1.25489	0.00517369	0.000370509	0.000363761
GOTERM_BP_ALL	GO:0048522~positive regulation of cellular process	580	29.2486	8.98351e-07	CYFIP2, SPI1, TFRC, SCT, RAX, EHMT1, EMC10, SPIB, MIR675, NDST1, PREX1, IL4I1, AKT2, PIP4K2A, PIP4K2C, IER5, PRKCG, CCBE1, STARD4, ENDOG, RBFOX2, PIH1D1, CLEC11A, MRTFA, PRAP1, HOXB9, DDIT3, HOXB4, IGTP, HOXB3, HOXB2, HOXB1, ATF5, HOXB7, SKAP1, HOXB5, SEH1L, SHMT2, PRKDC, PRDM15, NEDD4L, GATA3, PRDM10, ANAPC11, MIR210, GALR1, KCNMB1, RAD21, WBP2NL, HCRT, ZBTB7C, HEXIM1, ABCA2, GPR17, FZD2, ICMT, …	1522	6618	20390	1.1741	0.00756768	0.00050643	0.000497207
GOTERM_BP_ALL	GO:0071840~cellular component organization or biogenesis	574	28.946	1.06719e-06	CYFIP2, RPL14-PS1, SPI1, SCT, POP4, TMEM95, EHMT1, EMC10, MEIKIN, PREX2, PREX1, AKT2, LIPG, PIP4K2A, CEP97, ACOT8, ENDOG, RBFOX2, DNAAF3, PIH1D1, CFAP91, MRTFA, PASK, TMEM80, RUFY1, IGTP, RPL24, SEH1L, MTMR3, SET, TTYH1, SHMT2, PRKDC, NEDD4L, BAZ2A, SNU13, GATA3, ADAMTS12, RRP7A, RIC8A, GJC1, TRP53RKB, ADAMTS13, RAD21, WBP2NL, VPS16, ABCA2, CADM4, JUP, MTERF4, PLK1, SETD1A, FN1, MCAT, MYMK, SOX30…	1522	6548	20390	1.17437	0.00898359	0.000564011	0.00055374
GOTERM_BP_ALL	GO:0009891~positive regulation of biosynthetic process	280	14.12	1.73041e-06	TCERG1, SPI1, TFRC, INS2, FOXI1, RAX, SPIB, IL4I1, TRIM28, AKT2, DHX58, LGALS9, IER5, CCBE1, GARIN5A, STARD4, RBFOX2, ACTN2, PIH1D1, PTOV1, EBF1, MRTFA, HNF1B, HOXB9, DDIT3, HOXB4, HOXB3, HOXB2, HOXB1, ATF5, HOXB7, SKAP1, HOXB5, SLC45A3, PRKDC, KLK5, PRDM15, GATA3, PRDM10, KLK7, SEC14L2, GALR1, RAD21, WBP2NL, STX4A, ZBTB7C, STAT5A, ABCA2, STAT5B, XRCC6, XBP1, FZD2, JUP, TSLP, SETD1A, IGF2, EAF2, …	1522	2893	20390	1.29662	0.0145258	0.000849992	0.000834512
GOTERM_BP_ALL	GO:0032502~developmental process	573	28.8956	1.80935e-06	CYFIP2, SPI1, TFRC, SCT, RAX, EMC10, PREX2, SPIB, NDST1, PREX1, AKT2, PIP4K2A, BBX, PRKCG, CCBE1, ENDOG, RBFOX2, DNAAF3, PIH1D1, RPL22, CFAP91, MRTFA, MIR202, MOSMO, HOXB9, ARMC5, DDIT3, HOXB4, RABL3, IGTP, HOXB3, RPL24, HOXB2, HOXB1, HOXB8, ATF5, HOXB7, HOXB6, HOXB5, TTYH1, PRKDC, PRDM15, NEDD4L, GATA3, ADAMTS12, RRP7A, RIC8A, GJC1, RDH13, HEXIM1, ABCA2, GPR17, FZD2, ICMT, JUP, FZD6, MTERF4, TME…	1522	6559	20390	1.17036	0.0151834	0.000849992	0.000834512
GOTERM_BP_ALL	GO:0007275~multicellular organism development	410	20.6757	3.01164e-06	CYFIP2, SPI1, SCT, RAX, EMC10, PREX2, NDST1, AKT2, BBX, PRKCG, CCBE1, ENDOG, RBFOX2, DNAAF3, MRTFA, MIR202, MOSMO, HOXB9, ARMC5, DDIT3, HOXB4, HOXB3, RPL24, HOXB2, HOXB1, HOXB8, ATF5, HOXB7, HOXB6, HOXB5, TTYH1, PRKDC, NEDD4L, GATA3, ADAMTS12, RRP7A, RIC8A, GJC1, RDH13, HEXIM1, ABCA2, GPR17, FZD2, ICMT, FZD6, MTERF4, SETD1A, FN1, MEX3C, SETX, NMT1, SNAI2, UNC119, PSMG1, HRG, EZH1, BVHT, GABRB3, M…	1522	4511	20390	1.21763	0.0251449	0.00130251	0.00127879
GOTERM_BP_ALL	GO:0009966~regulation of signal transduction	311	15.6833	3.1694e-06	CYFIP2, SPI1, TFRC, 2810408A11RIK, SCT, INS2, LDLRAD4, PREX2, MIR675, NDST1, PREX1, AKT2, SAP130, DHX58, PIP4K2A, CCN3, PIP4K2C, LGALS9, CCBE1, ENDOG, PIH1D1, SLC35C1, MRTFA, HNF1B, PRAP1, MAPK8IP1, SIGIRR, MOSMO, STX1B, PSME3, DDIT3, RABL3, IGTP, KCTD11, TTLL12, CCNQ, VPS25, SEH1L, GGNBP2, PRKDC, KLK5, PRDM15, GATA3, ADAMTS12, APCDD1, KLK6, RIC8A, SEC14L1, MIR210, RRAS, KCNN4, STX4A, TRPM4, HEXI…	1522	3291	20390	1.266	0.0264445	0.00130251	0.00127879
GOTERM_BP_ALL	GO:0050793~regulation of developmental process	277	13.9687	3.23931e-06	IFITM1, RNH1, SPI1, TFRC, SEC1, INS2, KEAP1, ZFP608, EHMT1, EMC10, LDLRAD4, MIR675, PREX1, IL4I1, RPS19, SAP130, CCN3, LGALS9, IFITM5, ARPIN, CCBE1, RBFOX2, MIR9-3, OMG, HNF1B, MOSMO, DDIT3, HOXB4, IGTP, HOXB3, NSMF, KCTD11, HOXB8, ATF5, HOXB7, SPTBN4, NUMBL, SLC45A3, TSHZ3, PRKDC, NEDD4L, GATA3, ADAMTS12, APCDD1, KALRN, MIR210, RRAS, TRPM4, ZBTB7C, STAT5A, NTNG2, STAT5B, XRCC6, XBP1, JUP, SETD1A…	1522	2876	20390	1.29031	0.0270199	0.00130251	0.00127879
GOTERM_BP_ALL	GO:0022603~regulation of anatomical structure morphogenesis	112	5.64801	3.38874e-06	POGLUT1, RNH1, TFRC, SEC1, EMC10, KNDC1, RIMS2, CDH2, ARHGDIA, ENPP2, ARPIN, CCBE1, DSCAM, OMG, PIAS2, IGTP, NSMF, HOXB7, ANAPC2, BRSK1, CSF1R, NUMBL, BRSK2, NOTCH1, PRKDC, ECSCR, NEDD4L, ADRB2, GATA3, APCDD1, ADAMTS12, FUT1, KALRN, EFNB3, RRAS, MYH14, DVL3, MBP, OTX2, NTNG2, SYT4, XBP1, SYT3, TGFB1, ANKRD27, JUP, IGF2, FN1, LIF, IRGM1, FUZ, PARVB, SPAG6L, ITGB2L, PARVG, STK25, LHX1, MYO5B, NF1, …	1522	969	20390	1.54845	0.0282486	0.00130251	0.00127879
GOTERM_BP_ALL	GO:0009653~anatomical structure morphogenesis	247	12.4559	3.79075e-06	CYFIP2, IFITM1, SPI1, INS2, FOXI1, EMC10, MKI67, PREX2, NDST1, TRIM28, ANPEP, VPREB1B, CCN3, VPREB1A, IFITM5, GARIN5B, CCBE1, GARIN5A, RBFOX2, ACTN2, MIR9-3, MRTFA, HNF1B, MOSMO, HOXB9, ARMC5, HOXB4, HOXB3, RPL24, HOXB2, HOXB1, HOXB8, HOXB7, HOXB6, HOXB5, SPTBN4, NUMBL, TSHZ3, SDC4, PRKDC, TTYH1, STXBP1, KLK5, WNK4, KLK4, CEND1, GATA3, KLK8, KALRN, RRP7A, RIC8A, GJC1, RRAS, RDH13, STAT5A, ABCA2, …	1522	2526	20390	1.30998	0.0315463	0.00139368	0.0013683
GOTERM_BP_ALL	GO:0065008~regulation of biological quality	324	16.3389	4.55264e-06	CYFIP2, TFRC, SCT, ISOC2A, ISOC2B, INS2, PHAX, ZDHHC8, HTR4, PREX1, IL4I1, AKT2, ANPEP, PIEZO2, VPREB1B, CCN3, VPREB1A, SULT2A6, SYNPO, SLC12A8, PRKCG, ENTPD2, COG7, RBFOX2, ACTN2, MIR9-3, OMG, HNF1B, CEL, CPT1C, PASK, DSG1B, DSG1A, UTS2B, MOSMO, STX1B, RABL3, KCNQ3, IGTP, NSMF, SNORD35A, SPTBN4, NUMBL, TSHZ3, KLK1, PRKDC, STXBP1, WNK4, NEDD4L, GATA3, SLC5A2, KLK8, KALRN, ADAMTS13, GALR1, KCNMB1,…	1522	3467	20390	1.25197	0.0377656	0.00160405	0.00157483
GOTERM_BP_ALL	GO:0051246~regulation of protein metabolic process	223	11.2456	6.77841e-06	CYFIP2, TFRC, INS2, PREX2, RPS14, PREX1, PSMD2, AKT2, LIPG, LGALS9, TBC1D10A, SKP1, PRKCG, CCBE1, ACOT8, PIH1D1, MRTFA, MAPK8IP1, PSME3, RABL3, IGTP, VPS25, SPTBN4, GGNBP2, SHMT2, PRKDC, WNK4, NEDD4L, GSPT1, MRNIP, CTSA, ABCA2, HEXIM2, XRCC6, XBP1, CADM4, TSLP, PLK1, FN1, LIF, IRGM1, PARP14, STFA2, STFA3, EIF1, CPEB1, TADA2A, TMEM98, TOLLIP, HRC, UNC119, HRG, TGFB1I1, AATF, PTPRH, MTG1, RACK1, TS…	1522	2258	20390	1.32307	0.0557067	0.00224393	0.00220307
GOTERM_BP_ALL	GO:0033043~regulation of organelle organization	136	6.8583	6.89951e-06	FHOD3, CYFIP2, CSF2, RNH1, TFRC, INS2, PDCD5, MPV17L, CIB1, IL1RAP, CELSR1, MKI67, ACTG1, RIMS2, PREX1, CDC23, CDH2, RUVBL2, PIP4K2A, PIP4K2C, SYNPO, CEP97, ARPIN, PDGFRB, FBXW5, ENDOG, ACTN2, DYRK1A, TSC1, PRAP1, IGTP, MYADM, ANAPC2, SPTBN4, CSF1R, MTMR3, SDC4, STXBP1, ADRB2, CPLX4, ANAPC11, SPEF1L, RAD21, G3BP1, PMAIP1, CEP192, GAS2L1, GAS2L2, CEP76, LRRC4B, SYT5, SYT4, SMAD4, SYT3, TGFB1, ANKR…	1522	1251	20390	1.45641	0.0566732	0.00224393	0.00220307
GOTERM_BP_ALL	GO:0016192~vesicle-mediated transport	143	7.2113	9.05761e-06	IFITM3, SYS1, TFRC, INS2, RIMS2, FCNB, RIMS4, CDH2, NAGLU, DMBT1, KIF5A, ENPP2, PIP4K2A, PTGDS, TBC1D10A, PPFIA3, AP2M1, SH3GLB2, COG7, TICAM2, TIMD2, VPS33B, TIMD6, MYO7B, AP1B1, TIMD4, TIMD5, MAPK8IP1, RUFY1, STX1B, RAB34, KCNQ3, VPS25, GRIA1, BRSK1, BRSK2, RAB5C, NOTCH1, LMAN2L, STXBP1, ILDR1, VPS26C, NEDD4L, ADRB2, LIN7B, CPLX4, VTN, PACSIN2, KCNN4, TBC1D17, STX4A, CD300LG, RAB11FIP4, AP1M2, …	1522	1336	20390	1.43394	0.0737318	0.00283671	0.00278505
GOTERM_BP_ALL	GO:0007399~nervous system development	230	11.5986	1.03073e-05	CYFIP2, ODAD4, SCT, SEC1, RAX, PREX2, NDST1, AKT2, PRKCG, RBFOX2, MIR9-3, ACSL6, OMG, MRTFA, HNF1B, KCNQ3, HOXB3, RPL24, KCTD11, HOXB2, HOXB1, HOXB8, ATF5, SPTBN4, NUMBL, SDC4, PRKDC, TTYH1, STXBP1, NEDD4L, CEND1, GATA3, APCDD1, KLK8, KALRN, RRAS, B4GALNT1, RDH13, ABCA2, NTNG2, GPR17, XRCC6, XBP1, FZD2, FZD6, SETD1A, FN1, LIF, XRCC1, SMARCA4, EXT1, SETX, TH, MYO5B, UNC119, PSMG1, EZH1, GABRB3, BA…	1522	2355	20390	1.3084	0.0834685	0.0031128	0.00305611
GOTERM_BP_ALL	GO:0098657~import into cell	86	4.33686	1.10667e-05	IFITM3, LRSAM1, SLC46A1, ITGAM, MEGF10, TFRC, INS2, AP2A1, AP2A2, SIGLECE, MRC2, FCNB, DMBT1, OPA1, AP3S2, HAVCR1, DNM1L, HRAS, SLC12A8, AP2M1, RUBCN, SH3GLB2, ABCC1, SLC15A2, TICAM2, TIMD2, TIMD6, MYO7B, TIMD4, ATP1B2, TIMD5, ARFGAP3, AP3B2, EPN1, DNM2, RUFY1, SCNN1G, RAB34, SCNN1B, KCNQ3, PIK3C3, DOCK2, SLC27A5, SLC27A4, PRKN, GRIA1, SLC22A4, BECN1, RAMP2, GRN, RAB5C, NLGN2, LRP1, NEDD4L, ADRB2…	1522	713	20390	1.61589	0.0893356	0.00322691	0.00316814
GOTERM_BP_ALL	GO:0045935~positive regulation of nucleobase-containing compound metabolic process	207	10.4387	1.39519e-05	TCERG1, SPI1, TFRC, INS2, FOXI1, RAX, SPIB, IL4I1, TRIM28, AKT2, IER5, PRKCG, ENDOG, ACTN2, PIH1D1, PTOV1, EBF1, MRTFA, HNF1B, HOXB9, DDIT3, HOXB4, HOXB3, HOXB2, HOXB1, ATF5, HOXB7, SKAP1, HOXB5, PRKDC, PRDM15, GATA3, PRDM10, MRNIP, GALR1, WBP2NL, ZBTB7C, STAT5A, STAT5B, XRCC6, XBP1, FZD2, JUP, IGF2, EAF2, LIF, XRCC1, DLX6OS1, SOX30, SMARCA4, EIF1, SETX, TADA2A, EZH1, BARHL1, MESP2, TOP2A, PPP1R1…	1522	2091	20390	1.32623	0.111285	0.00393258	0.00386096
GOTERM_BP_ALL	GO:0030154~cell differentiation	392	19.768	1.64499e-05	CYFIP2, SPI1, TFRC, PREX2, SPIB, PREX1, AKT2, PIP4K2A, RBFOX2, PIH1D1, RPL22, CFAP91, MRTFA, MOSMO, ARMC5, HOXB4, RABL3, IGTP, HOXB3, RPL24, ATF5, HOXB7, HOXB5, TTYH1, PRKDC, PRDM15, NEDD4L, GATA3, ADAMTS12, GJC1, RDH13, ABCA2, GPR17, FZD2, TMEM190, FN1, GP5, MEX3C, STFA2, MYMK, SOX30, STFA3, SETX, H19, TMEM98, TOLLIP, SNAI2, BVHT, GABRB3, ITK, PIGT, MEI1, TGFB1I1, GLI1, SIGLECG, CFAP97D1, TSPO, …	1522	4361	20390	1.20421	0.12986	0.00448711	0.00440539
GOTERM_BP_ALL	GO:0048869~cellular developmental process	392	19.768	1.75124e-05	CYFIP2, SPI1, TFRC, PREX2, SPIB, PREX1, AKT2, PIP4K2A, RBFOX2, PIH1D1, RPL22, CFAP91, MRTFA, MOSMO, ARMC5, HOXB4, RABL3, IGTP, HOXB3, RPL24, ATF5, HOXB7, HOXB5, TTYH1, PRKDC, PRDM15, NEDD4L, GATA3, ADAMTS12, GJC1, RDH13, ABCA2, GPR17, FZD2, TMEM190, FN1, GP5, MEX3C, STFA2, MYMK, SOX30, STFA3, SETX, H19, TMEM98, TOLLIP, SNAI2, BVHT, GABRB3, ITK, PIGT, MEI1, TGFB1I1, GLI1, SIGLECG, CFAP97D1, TSPO, …	1522	4363	20390	1.20366	0.137643	0.00462764	0.00454336
GOTERM_BP_ALL	GO:0045944~positive regulation of transcription by RNA polymerase II	141	7.11044	1.96007e-05	TCERG1, SPI1, FOXI1, RAX, NUCKS1, ETS2, SPIB, IL4I1, SALL4, AKT2, RUVBL2, CHP2, IER5, ZFP335, MAMSTR, EBF1, ARID5A, PTOV1, MRTFA, HNF1B, HOXB9, DDIT3, HOXB4, HOXB3, FIZ1, HOXB2, HOXB1, ERG, MZF1, ZFP212, ATF5, HOXB7, SKAP1, HOXB5, NOTCH1, DLX5, PRKDC, PRDM15, ADRB2, GATA3, PRDM10, GLIS2, BCL2L12, MED30, DEAF1, GALR1, DVL3, OTX2, ZBTB7C, STAT5A, SMAD2, STAT5B, XRCC6, XBP1, SMAD4, TGFB1, JUP, ANKRD…	1522	1334	20390	1.41601	0.152738	0.00502254	0.00493107
GOTERM_BP_ALL	GO:0048731~system development	360	18.1543	2.08455e-05	CYFIP2, SPI1, IFITM2, ODAD4, SCT, SEC1, RAX, EMC10, MKI67, PREX2, NDST1, AKT2, ANPEP, BBX, CCN3, IFITM5, PRKCG, CCBE1, RBFOX2, DNAAF3, ACTN2, MIR9-3, ACSL6, OMG, AP1B1, MRTFA, HNF1B, MOSMO, HOXB9, ARMC5, DDIT3, HOXB4, KCNQ3, HOXB3, RPL24, ALPK3, KCTD11, HOXB2, HOXB1, HOXB8, ATF5, HOXB7, HOXB6, HOXB5, SPTBN4, NUMBL, SLC22A5, GGNBP2, TSHZ3, SDC4, PRKDC, TTYH1, STXBP1, LHB, WNK4, NEDD4L, CEND1, GATA…	1522	3971	20390	1.21452	0.16161	0.00518441	0.00508999
GOTERM_BP_ALL	GO:0051239~regulation of multicellular organismal process	312	15.7337	2.3934e-05	RNH1, SPI1, TFRC, SCT, SEC1, INS2, KEAP1, ZFP608, EHMT1, EMC10, LDLRAD4, MIR675, IL4I1, RPS19, SAP130, DHX58, LIPG, CCN3, LGALS9, PTGDS, IFITM5, CHID1, CCBE1, GARIN5A, RBFOX2, TIMD2, TIMD6, HNF1B, TIMD5, PASK, PRAP1, MAPK8IP1, SIGIRR, STX1B, DDIT3, IGTP, HOXB3, KCTD11, HOXB8, ATF5, HOXB7, SPTBN4, NUMBL, SLC22A5, TSHZ3, SDC4, PRKDC, WNK4, GATA3, ADAMTS12, KALRN, GJC1, RRAS, GALR1, RAD21, KCNN2, KC…	1522	3383	20390	1.23554	0.183222	0.00573044	0.00562608
GOTERM_BP_ALL	GO:0006897~endocytosis	67	3.37872	2.43964e-05	IFITM3, LRSAM1, ITGAM, MEGF10, TFRC, INS2, AP2A1, AP2A2, SIGLECE, MRC2, FCNB, DMBT1, OPA1, AP3S2, HAVCR1, DNM1L, HRAS, AP2M1, RUBCN, SH3GLB2, TICAM2, TIMD2, TIMD6, MYO7B, TIMD4, TIMD5, ARFGAP3, AP3B2, EPN1, DNM2, RUFY1, RAB34, KCNQ3, PIK3C3, DOCK2, GRIA1, BECN1, RAMP2, GRN, RAB5C, NLGN2, LRP1, NEDD4L, ADRB2, CACNG7, CACNG8, PACSIN2, MAPK1, KCNN4, LDLR, MARCHF3, ATP9A, SYT5, NOS2, SYNRG, TNK2, AP2…	1522	528	20390	1.69998	0.18641	0.00573044	0.00562608
GOTERM_BP_ALL	GO:0051254~positive regulation of RNA metabolic process	187	9.43016	2.59991e-05	TCERG1, SPI1, FOXI1, RAX, NUCKS1, ETS2, ACTG1, SPIB, IL4I1, TRIM28, SALL4, AKT2, RUVBL2, CHP2, IER5, ZFP335, ACTN2, MAMSTR, PIH1D1, EBF1, ARID5A, PTOV1, DYRK1A, MRTFA, HNF1B, TESCL, PIAS2, ILF3, HOXB9, DDIT3, HOXB4, HOXB3, FIZ1, HOXB2, HOXB1, ERG, MZF1, ZFP212, ATF5, HOXB7, SKAP1, HOXB5, NOTCH1, DLX5, PRKDC, PRDM15, ADRB2, GATA3, PRDM10, GLIS2, BCL2L12, MED30, DEAF1, GALR1, WBP2NL, DVL3, OTX2, ZB…	1522	1875	20390	1.33611	0.197361	0.00594184	0.00583363
GOTERM_BP_ALL	GO:0009968~negative regulation of signal transduction	149	7.51387	2.97312e-05	DGKG, SPI1, CSF2, MPV17L, CIB1, LDLRAD4, PREX2, MIR675, PREX1, CDH2, AKT2, RUVBL2, SAP130, DHX58, PIP4K2A, CCN3, PIP4K2C, TICAM2, ENDOG, SLC35C1, PAM16, ADIPOQ, DYRK1A, MRTFA, TSC1, VRK3, PRAP1, PIAS2, MAPK8IP1, SIGIRR, MOSMO, RGS9BP, DDIT3, PSME3, IGTP, MYADM, KCTD11, TTLL12, PHPT1, VPS25, ZFP451, SLC27A4, GGNBP2, NOTCH1, PRKDC, HTRA1, PRDM15, FBLN1, ADRB2, GATA3, APCDD1, ADAMTS12, GLIS2, BCL2L1…	1522	1437	20390	1.3891	0.222297	0.00661597	0.00649548
GOTERM_BP_ALL	GO:0061024~membrane organization	89	4.48815	3.31202e-05	GSK3B, TRIM72, ITGAM, MEGF10, RTP1, MPV17L, TMEM95, EMC10, LMNB1, SIGLECE, TMEM102, SGCD, CDH2, OPA1, AKT2, PRX, PIP4K2A, AP3S2, GET1, HAVCR1, DNM1L, A4GALT, AP2M1, BOK, SLC25A46, CHRNB1, SH3GLB2, ABCC1, TIMD2, IZUMO1, VPS33B, TIMD6, ANO9, TIMD4, ANO7, TIMD5, ARFGAP3, AP3B2, EPN1, ETV5, SHISA7, BET1L, DNM2, RUFY1, STX1B, PLSCR3, RAB34, MYADM, SPACA3, ADAM8, KIF20A, TLCD1, DOCK2, NEMP1, RAPSN, BEC…	1522	767	20390	1.55452	0.244269	0.00718115	0.00705037
GOTERM_BP_ALL	GO:0051130~positive regulation of cellular component organization	139	7.00958	3.52722e-05	RETREG3, CSF2, TFRC, INS2, PDCD5, IL1RAP, CELSR1, FCNB, CDC23, RUVBL2, ENPP2, PIP4K2A, PIP4K2C, SYNPO, AP2M1, PDGFRB, ENDOG, DSCAM, ACTN2, ACSL6, TSC1, ATP1B2, PRAP1, PIAS2, PCP4, IGTP, UBE2V2, SKAP1, ANAPC2, NUMBL, CD151, SDC4, NEDD4L, ADRB2, KALRN, ANAPC11, VTN, EFNB3, RAD21, G3BP1, PMAIP1, DVL3, ASIC2, LRRC4B, SYT5, SYT4, SMAD4, SYT3, TGFB1, ANKRD27, UBE2C, FBXO38, SURF4, IGF2, FN1, LIF, IRGM1…	1522	1327	20390	1.40329	0.257897	0.00724094	0.00710907
GOTERM_BP_ALL	GO:0045893~positive regulation of DNA-templated transcription	174	8.77458	3.54121e-05	TCERG1, SPI1, FOXI1, RAX, NUCKS1, ETS2, ACTG1, SPIB, IL4I1, TRIM28, SALL4, AKT2, RUVBL2, CHP2, IER5, ZFP335, ACTN2, MAMSTR, PIH1D1, EBF1, ARID5A, PTOV1, DYRK1A, MRTFA, HNF1B, TESCL, PIAS2, ILF3, HOXB9, DDIT3, HOXB4, HOXB3, FIZ1, HOXB2, HOXB1, ERG, MZF1, ZFP212, ATF5, HOXB7, SKAP1, HOXB5, NOTCH1, DLX5, PRKDC, PRDM15, ADRB2, GATA3, PRDM10, GLIS2, BCL2L12, MED30, DEAF1, GALR1, WBP2NL, DVL3, OTX2, ZB…	1522	1731	20390	1.34665	0.258774	0.00724094	0.00710907
GOTERM_BP_ALL	GO:1902680~positive regulation of RNA biosynthetic process	174	8.77458	3.59649e-05	TCERG1, SPI1, FOXI1, RAX, NUCKS1, ETS2, ACTG1, SPIB, IL4I1, TRIM28, SALL4, AKT2, RUVBL2, CHP2, IER5, ZFP335, ACTN2, MAMSTR, PIH1D1, EBF1, ARID5A, PTOV1, DYRK1A, MRTFA, HNF1B, TESCL, PIAS2, ILF3, HOXB9, DDIT3, HOXB4, HOXB3, FIZ1, HOXB2, HOXB1, ERG, MZF1, ZFP212, ATF5, HOXB7, SKAP1, HOXB5, NOTCH1, DLX5, PRKDC, PRDM15, ADRB2, GATA3, PRDM10, GLIS2, BCL2L12, MED30, DEAF1, GALR1, WBP2NL, DVL3, OTX2, ZB…	1522	1734	20390	1.34432	0.262231	0.00724094	0.00710907
GOTERM_BP_ALL	GO:0072359~circulatory system development	118	5.95058	3.69746e-05	FHOD3, POGLUT1, SPI1, IFITM2, ODAD4, ITGA2B, EMC10, CIB1, ACTG1, NDST1, CDH2, NAGLU, SALL4, ANPEP, CCN3, PDGFRB, CCBE1, DNAAF3, ACTN2, AP1B1, MIR145A, TSC1, ADAM19, MOSMO, OLFM1, DDIT3, PKP2, HOXB3, ALPK3, ADAM8, SLC22A5, GGNBP2, NOTCH1, PRKDC, ECSCR, GATA3, HOXB13, GJC1, RIC8A, DVL3, MYH11, NEK8, CCDC134, HEXIM1, SMAD2, XBP1, SMAD4, TGFB1, FZD2, MTERF4, FN1, LIF, FUZ, FOXN1, SMARCA4, SMAD7, EXT1…	1522	1090	20390	1.4503	0.268503	0.00727109	0.00713867
GOTERM_BP_ALL	GO:0051641~cellular localization	274	13.8174	3.96907e-05	DYNC2I2, TFRC, ODAD4, EMC10, PHAX, GLE1, CDC23, AKT2, FAM53C, PIP4K2A, LGALS9, TNS4, PTGDS, TBC1D10A, SKP1, STARD4, COG7, ACTN2, AP1B1, HNF1B, RUFY1, MOSMO, STX1B, SNHG15, DDIT3, RABL3, KCNQ3, IGTP, KIF20A, VPS25, SKAP1, SNORD35A, SPTBN4, SLC22A5, SEH1L, LMAN2L, STXBP1, WNK4, VPS26C, NEDD4L, KALRN, RRP7A, CRACR2B, MRNIP, RAD21, GRPEL2, CEP192, KCNN4, STX4A, RAB11FIP4, ATP6V0A1, VPS16, XBP1, PHETA…	1522	2938	20390	1.2494	0.285113	0.00738945	0.00725487
GOTERM_BP_ALL	GO:0006950~response to stress	344	17.3475	4.10201e-05	IFITM3, IFITM1, SPI1, IFITM2, TFRC, INS2, KEAP1, NDST1, RPS19, TRIM28, DHX58, IFITM7, IER5, IFITM6, FAAP100, PRKCG, CHID1, WFDC21, GARIN5A, ENTPD2, ENDOG, MIR9-3, OMG, MRTFA, PRAP1, SIGIRR, SNHG15, MARF1, SLPI, ARMC5, DDIT3, IGTP, CDIP1, TTLL12, WFDC11, WFDC10, SLC22A5, MTMR3, SEH1L, SDC4, SHMT2, PRKDC, STXBP1, WNK4, NEDD4L, GATA3, KLK8, ZBTB4, SEC14L1, MRNIP, ADAMTS13, KCNMB1, RAD21, WFDC18, WFD…	1522	3805	20390	1.21117	0.293105	0.00738945	0.00725487
GOTERM_BP_ALL	GO:0010648~negative regulation of cell communication	160	8.06858	4.18446e-05	DGKG, SPI1, CSF2, MPV17L, CIB1, LDLRAD4, PREX2, MIR675, PREX1, CDH2, AKT2, RUVBL2, SAP130, DHX58, PIP4K2A, CCN3, PIP4K2C, TICAM2, ENDOG, SLC35C1, PAM16, ADIPOQ, DYRK1A, MRTFA, TSC1, VRK3, PRAP1, PIAS2, MAPK8IP1, SIGIRR, MOSMO, RGS9BP, DDIT3, PSME3, IGTP, MYADM, KCTD11, TTLL12, PHPT1, VPS25, ZFP451, SLC27A4, GRIA1, GGNBP2, NOTCH1, PRKDC, STXBP1, HTRA1, PRDM15, FBLN1, ADRB2, GATA3, APCDD1, ADAMTS12…	1522	1575	20390	1.36095	0.298017	0.00738945	0.00725487
GOTERM_BP_ALL	GO:0007507~heart development	80	4.03429	4.29779e-05	FHOD3, MESP2, GSK3B, IFITM2, COL14A1, ODAD4, SMG9, ECE2, AKAP13, NDST1, GYS1, SGCD, NAGLU, SALL4, TEAD2, KDM6B, PDGFRB, DNAAF3, ACTN2, PRMT1, AP1B1, MIR145A, TSC1, SENP2, KIF7, MMP9, DNM2, ADAM19, MOSMO, OLFM1, KAT2A, PKP2, ALPK3, PPARA, POPDC2, DCTN5, RAMP2, SLC22A5, NOTCH1, LRP1, PRKDC, CCDC103, GATA3, GJC1, RXRA, MAPK1, DVL3, TNNI3, SLIT3, MYH11, HES1, PDLIM4, NEK8, HEXIM1, SMAD2, SMAD4, TGFB1…	1522	675	20390	1.58777	0.304712	0.00738945	0.00725487
GOTERM_BP_ALL	GO:0051240~positive regulation of multicellular organismal process	193	9.73273	4.31379e-05	SPI1, TFRC, SCT, SEC1, INS2, EHMT1, EMC10, IL4I1, RPS19, SAP130, DHX58, LIPG, CCN3, LGALS9, CCBE1, GARIN5A, RBFOX2, TIMD2, TIMD6, TIMD5, PRAP1, DDIT3, HOXB7, SPTBN4, NUMBL, SLC22A5, PRKDC, GATA3, KALRN, RRAS, GALR1, RAD21, KCNN4, HCRT, TRPM4, STAT5A, STAT5B, XRCC6, XBP1, JUP, TSLP, IGF2, FN1, LIF, IRGM1, GP5, MYMK, SMARCA4, MYO5B, HRC, HRG, ITK, CLIC3, TGFB1I1, TNFRSF13C, BRCA1, GLI1, ACADL, RACK…	1522	1964	20390	1.31649	0.305652	0.00738945	0.00725487
GOTERM_BP_ALL	GO:0019538~protein metabolic process	339	17.0953	4.32357e-05	CYFIP2, EIF4A2, RPL14-PS1, SEC1, INS2, KEAP1, EHMT1, ZDHHC8, CCT6B, RPS14, NDST1, RPS17, CDC23, RPS19, TRIM28, PSMD2, AKT2, ANPEP, RPS11, TBC1D10A, EARS2, SKP1, ST6GAL1, COG7, SLC35C1, RPL22, MRPS18B, ALG3, P3H4, PASK, GBGT1, MAPK8IP1, SNHG15, PSME3, DDIT3, ADPRH, TTLL13, KCNQ3, IGTP, RPL31-PS12, RPL24, KCTD11, TTLL12, EIF1A, TARS1, VPS25, RPL28, NUMBL, MTMR3, KLK1, SHMT2, PRKDC, KLK5, WNK4, KLK4…	1522	3744	20390	1.21302	0.306226	0.00738945	0.00725487
GOTERM_BP_ALL	GO:0001932~regulation of protein phosphorylation	112	5.64801	4.36935e-05	CD86, CSF2, TFRC, INS2, CD80, CIB1, KNDC1, ACTG1, PREX2, PREX1, AKT2, ENPP2, PDGFRB, APLP2, PIH1D1, ADIPOQ, TSC1, MAPK8IP1, ERN2, IGTP, MYADM, FIZ1, VPS25, SPTBN4, CSF1R, GGNBP2, FECH, PRKDC, WNK4, FBLN1, ADRB2, VTN, MRNIP, DVL3, DRD4, FGF21, HEXIM2, XRCC6, XBP1, TGFB1, CADM4, TSLP, TNK2, PLK1, FN1, LIF, IRGM1, PARP14, SMAD7, IL3, ITGB2L, IL5, TADA2A, TRP53, MOB2, NF1, HRC, MAP3K10, ZFP592, UNC11…	1522	1027	20390	1.461	0.308907	0.00738945	0.00725487
GOTERM_BP_ALL	GO:0140546~defense response to symbiont	114	5.74887	5.47371e-05	IFITM3, CD86, IFITM1, IFITM2, IL1RAP, ACTG1, FCNB, TRIM28, RPS19, DMBT1, DHX58, IFITM7, IFITM6, CD177, CHID1, GARIN5A, WFDC21, SLC15A2, TICAM2, ARID5A, MR1, ILF3, SLPI, ARMC5, SCNN1B, PLA2G10, IGTP, MASP1, TTLL12, WFDC11, CSF1R, WFDC10, SLC22A5, SHMT2, PRKDC, STXBP1, GATA3, KNG2, KNG1, PLD3, SEC14L1, ADAMTS13, NLRP6, G3BP1, PMAIP1, WFDC18, WFDC17, WFDC16, STX4A, GM5431, WFDC13, STAT5A, HEXIM1, ST…	1522	1055	20390	1.44762	0.370526	0.00880085	0.00864057
GOTERM_BP_ALL	GO:0023057~negative regulation of signaling	159	8.01815	5.48196e-05	DGKG, SPI1, CSF2, MPV17L, CIB1, LDLRAD4, PREX2, MIR675, PREX1, CDH2, AKT2, RUVBL2, SAP130, DHX58, PIP4K2A, CCN3, PIP4K2C, TICAM2, ENDOG, SLC35C1, PAM16, ADIPOQ, DYRK1A, MRTFA, TSC1, VRK3, PRAP1, PIAS2, MAPK8IP1, SIGIRR, MOSMO, RGS9BP, DDIT3, PSME3, IGTP, MYADM, KCTD11, TTLL12, PHPT1, VPS25, ZFP451, SLC27A4, GRIA1, GGNBP2, NOTCH1, PRKDC, STXBP1, HTRA1, PRDM15, FBLN1, ADRB2, GATA3, APCDD1, ADAMTS12…	1522	1572	20390	1.35502	0.370964	0.00880085	0.00864057
GOTERM_BP_ALL	GO:0051649~establishment of localization in cell	175	8.82501	5.51614e-05	DYNC2I2, SYS1, NUP188, PHAX, RIMS2, GLE1, RIMS4, CDC23, CDH2, NAGLU, KIF5A, FAM53C, MEIOC, PIP4K2A, PTGDS, TBC1D10A, SYBU, PPFIA3, AP2M1, SLC25A46, SH3GLB2, STARD4, MREG, COG7, VPS33B, DYRK1A, AP1B1, TSC1, THOC5, RUFY1, STX1B, SNHG15, RAB34, KCNQ3, IGTP, RABL3, VPS25, SLC27A5, SLC27A4, BRSK1, SLC22A5, RAB5C, SEH1L, NOTCH1, LMAN2L, STXBP1, ILDR1, VPS26C, NEDD4L, LIN7B, CPLX4, ARHGAP21, KASH5, TBC1…	1522	1760	20390	1.33207	0.37278	0.00880085	0.00864057
GOTERM_BP_ALL	GO:0006996~organelle organization	299	15.0782	6.87341e-05	DYNC2I2, RETREG3, ODAD4, EMC10, MEIKIN, RPS14, CDC23, RPS19, H2AL2A, PIP4K2A, SYNPO, GARIN5B, GARIN5A, ACOT8, COG7, ENDOG, DNAAF3, ACTN2, CFAP91, MYO7B, AP1B1, MRTFA, TIMD4, TMEM80, KRT9, RUFY1, STX1B, SNHG15, MARF1, KATNAL2, TTLL13, IGTP, RPL24, KIF20A, EIF1A, SPTBN4, SLC22A5, SEH1L, PRKDC, STXBP1, BAZ2A, RRP7A, RAD21, WBP2NL, DYM, SURF6, B4GALNT1, CEP192, STX4A, GM5431, ATP6V0A1, VPS16, NTNG2, …	1522	3269	20390	1.22535	0.440793	0.0107633	0.0105672
GOTERM_BP_ALL	GO:1902107~positive regulation of leukocyte differentiation	35	1.765	7.60057e-05	CSF1R, GSK3B, SPI1, ITGAM, PRKDC, GATA3, MALT1, ACTG1, IL4I1, CCL9, OPA1, CCL5, NFKBIZ, CCL3, LGALS9, KLF10, STAT5A, CD74, STAT5B, XBP1, XRCC6, TGFB1, LIF, TESCL, SMARCA4, ZAP70, IL3, GFI1B, IL5, AXL, IRF1, FLT3L, HCLS1, ADAM8, EVI2B	1522	227	20390	2.06559	0.474144	0.0114769	0.0112678
GOTERM_BP_ALL	GO:1903708~positive regulation of hemopoiesis	35	1.765	7.60057e-05	CSF1R, GSK3B, SPI1, ITGAM, PRKDC, GATA3, MALT1, ACTG1, IL4I1, CCL9, OPA1, CCL5, NFKBIZ, CCL3, LGALS9, KLF10, STAT5A, CD74, STAT5B, XBP1, XRCC6, TGFB1, LIF, TESCL, SMARCA4, ZAP70, IL3, GFI1B, IL5, AXL, IRF1, FLT3L, HCLS1, ADAM8, EVI2B	1522	227	20390	2.06559	0.474144	0.0114769	0.0112678
GOTERM_BP_ALL	GO:0048646~anatomical structure formation involved in morphogenesis	116	5.84972	8.29711e-05	FHOD3, IFITM1, POGLUT1, INS2, ITGA2B, EMC10, CIB1, KNDC1, CELSR1, ETS2, ACTG1, SALL4, ANPEP, CCN3, SLC25A46, PDGFRB, CCBE1, DSCAM, ACTN2, HNF1B, TSC1, OLFM1, ARMC5, HOXB3, ADAM8, HOXB1, NOTCH1, SDC4, DLX5, PRKDC, DLX6, KLK5, ECSCR, KLK4, CEND1, GATA3, HOXB13, RRP7A, VTN, DEAF1, MYH11, OTX2, RDH13, CCDC134, SMAD2, ABCA2, XBP1, SMAD4, TGFB1, FZD6, FN1, FUZ, PALB2, MYMK, SOX30, SMARCA4, EXT1, TRP53,…	1522	1088	20390	1.42834	0.504225	0.0121261	0.0119052
GOTERM_BP_ALL	GO:0008152~metabolic process	699	35.2496	8.31754e-05	CYFIP2, RPL14-PS1, SPI1, SCT, POP4, EHMT1, GLE1, NDST1, PREX1, IL4I1, LIPH, PSMD2, AKT2, LIPG, PIP4K2A, SULT2A6, PIP4K2C, EARS2, PRKCG, CHID1, ACOT8, ENDOG, RBFOX2, PIH1D1, RPL22, DHDH, CEL, PASK, MOSMO, HOXB9, ETHE1, PSME3, DDIT3, ADPRH, IGTP, RPL31-PS12, RPL24, TARS1, VPS25, RPL28, SEH1L, MTMR3, PDXDC1, TTYH1, SHMT2, PRKDC, PRDM15, NEDD4L, SNU13, GATA3, ADAMTS12, PRDM10, ABO, ANAPC11, RRP7A, RI…	1522	8415	20390	1.11282	0.505081	0.0121261	0.0119052
GOTERM_BP_ALL	GO:0018193~peptidyl-amino acid modification	59	2.97529	8.46072e-05	FKBP10, GSK3B, POGLUT1, FLT4, EHMT1, ZDHHC8, TRIM28, WDR5, PDGFRB, MAP4K1, VKORC1, DESI1, PRMT1, VPS33B, ZDHHC12, DYRK1A, P3H4, SENP2, PIAS2, SIRT3, ZAP70, KAT2A, TSSK1, TSSK2, PPIC, ZFP451, BRSK1, CSF1R, BRSK2, PRKDC, CAMK2A, ZDHHC19, SNHG20, MAPK1, TRPM4, STAT5A, HIPK4, EGLN2, NOS2, EYA1, CSNK1A1, GALNT1, PLK1, OSM, LIF, ATAT1, IL3, TTLL6, IL5, AGBL1, P4HA2, TTLL1, NDUFAB1, NMT1, MAP3K10, BAX, …	1522	466	20390	1.69617	0.511037	0.0121261	0.0119052
GOTERM_BP_ALL	GO:0099072~regulation of postsynaptic membrane neurotransmitter receptor levels	21	1.059	8.6058e-05	PRKN, SH3GLB2, SYT3, SLC12A5, TFRC, CAMK2A, AP2A1, AP2B1, CPT1C, KALRN, AP2A2, IGSF11, CACNG7, STX1B, CACNG8, CALY, FLOT2, STX4A, RAPSN, DRD4, AP2M1	1522	105	20390	2.67937	0.517	0.0121284	0.0119076
GOTERM_BP_ALL	GO:0043170~macromolecule metabolic process	516	26.0212	0.000109706	CYFIP2, RPL14-PS1, SPI1, POP4, EHMT1, GLE1, NDST1, PSMD2, AKT2, EARS2, ENDOG, RBFOX2, PIH1D1, RPL22, PASK, MOSMO, HOXB9, PSME3, DDIT3, ADPRH, IGTP, RPL31-PS12, RPL24, TARS1, VPS25, RPL28, SEH1L, MTMR3, TTYH1, SHMT2, PRKDC, NEDD4L, SNU13, GATA3, ADAMTS12, ABO, ANAPC11, RRP7A, RIC8A, TRP53RKB, ADAMTS13, RNF215, RAD21, CHST10, GRPEL2, NAPSA, ICMT, MTERF4, PLK1, SETD1A, FN1, MRPL23, GP5, STFA2, STFA3…	1522	6039	20390	1.14469	0.604546	0.0152013	0.0149245
GOTERM_BP_ALL	GO:0043009~chordate embryonic development	98	4.94201	0.000111689	IFITM1, POGLUT1, CSF2, KEAP1, CELSR1, NDST1, TRIM28, DMBT1, SALL4, IFITM5, PDGFRB, ZFP335, ENDOG, HNF1B, TSC1, THOC5, MOSMO, HOXB9, PLPP4, ARMC5, HOXB4, HOXB3, HOXB2, HOXB1, HOXB8, HOXB7, HOXB6, HOXB5, DSC3, GGNBP2, NOTCH1, TSHZ3, SDC4, DLX5, PRKDC, DLX6, TCF7, GATA3, RRP7A, RIC8A, DEAF1, OTX2, SMAD2, SMAD4, TGFB1, ICMT, FZD6, IGF2, LIF, FUZ, PALB2, SMARCA4, EXT1, TRP53, LHX1, MAFG, CNOT3, ETL4, …	1522	893	20390	1.4702	0.611126	0.0152013	0.0149245
GOTERM_BP_ALL	GO:0036211~protein modification process	190	9.58144	0.000113255	HOXB3OS, POGLUT1, DSCC1, SEC1, EHMT1, KEAP1, ZDHHC8, NDST1, CDC23, NAGLU, TRIM28, AKT2, SKP1, PDGFRB, ST6GAL1, COG7, FBXW5, SLC35C1, VPS33B, DYRK1A, NOSIP, ALG3, P3H4, PASK, GBGT1, PIAS2, MAPK8IP1, ERN2, ILF3, CCNE1, ADPRH, KCNQ3, IGTP, TTLL13, UBE2V2, KCTD11, FIZ1, TTLL12, TSSK1, PHPT1, TSSK2, ANAPC2, PPIC, ZFP451, BRSK1, CSF1R, BRSK2, MTMR3, SHMT2, PRKDC, KLHL10, WNK4, NEDD4L, DTX3, FUT2, FUT1,…	1522	1962	20390	1.29735	0.61624	0.0152013	0.0149245
GOTERM_BP_ALL	GO:0031399~regulation of protein modification process	133	6.70701	0.000115147	CD86, CSF2, TFRC, INS2, CD80, CIB1, KNDC1, ACTG1, PREX2, PREX1, AKT2, ENPP2, SKP1, PRKCG, PDGFRB, APLP2, PIH1D1, ADIPOQ, ARID5A, DYRK1A, TSC1, MAPK8IP1, ERN2, IGTP, RABL3, UBE2V2, MYADM, FIZ1, VPS25, SPTBN4, CSF1R, GGNBP2, FECH, PRKDC, WNK4, FBLN1, ADRB2, HSPBP1, VTN, MRNIP, BAG2, DVL3, DRD4, FGF21, FANCI, ABCA2, HEXIM2, XRCC6, XBP1, TGFB1, CADM4, TSLP, TNK2, PLK1, ASPSCR1, FN1, LIF, IRGM1, PARP1…	1522	1292	20390	1.37909	0.622331	0.0152137	0.0149367
GOTERM_BP_ALL	GO:0010628~positive regulation of gene expression	140	7.06001	0.000123226	CD86, SPI1, CSF2, TFRC, INS2, PDCD5, IL1RAP, ACTG1, RIMS2, FCNB, AKT2, DHX58, MEIOC, LGALS9, CCBE1, GARIN5A, CASR, TICAM2, RBFOX2, KMT5C, ADIPOQ, ARID5A, DYRK1A, HNF1B, TESCL, ADAM19, OLFM1, DDIT3, ADAM8, PKP3, GRIA1, CSF1R, NOTCH1, DLX5, PRKDC, KLK5, FBLN1, GATA3, KLK7, BAG2, RAD21, G3BP1, MBP, ZFP580, STX4A, FGF21, EIF2B5, STAT5A, SMAD2, STAT5B, COA3, XBP1, SMAD4, TGFB1, TSLP, PCIF1, SETD1A, FN…	1522	1375	20390	1.36404	0.647274	0.0160308	0.0157388
GOTERM_BP_ALL	GO:0001961~positive regulation of cytokine-mediated signaling pathway	15	0.75643	0.000125262	PRKN, CD74, TICAM2, TRIM41, TSLP, IRGM1, TRAF2, PARP14, USP29, STING1, NLRP6, IRF3, AXL, IRF7, IGTP	1522	61	20390	3.29431	0.653296	0.0160487	0.0157565
GOTERM_BP_ALL	GO:0044238~primary metabolic process	608	30.6606	0.000159668	CYFIP2, RPL14-PS1, SPI1, POP4, EHMT1, NDST1, IL4I1, LIPH, PSMD2, AKT2, LIPG, PIP4K2A, SULT2A6, PIP4K2C, EARS2, CHID1, ACOT8, ENDOG, RBFOX2, PIH1D1, RPL22, DHDH, CEL, PASK, HOXB9, PSME3, DDIT3, ADPRH, IGTP, RPL31-PS12, RPL24, TARS1, VPS25, RPL28, MTMR3, SHMT2, PRKDC, NEDD4L, SNU13, GATA3, ADAMTS12, ABO, ANAPC11, RRP7A, RIC8A, TRP53RKB, CYB5R3, ADAMTS13, RNF215, RAD21, CHST10, GRPEL2, RDH13, ABCA2,…	1522	7256	20390	1.12256	0.740828	0.0201516	0.0197846
GOTERM_BP_ALL	GO:0015031~protein transport	118	5.95058	0.0001624	SYS1, TFRC, NUP188, PHAX, RIMS2, GLE1, DMBT1, KIF5A, FAM53C, CHP2, AP2M1, COG7, SLC15A2, PAM16, VPS33B, DYRK1A, AP1B1, HNF1B, RUFY1, STX1B, RAB34, KCNQ3, IGTP, RABL3, KIF20A, VPS25, SNORD35A, RAB5C, SEH1L, NOTCH1, LMAN2L, STXBP1, VPS26C, LIN7B, GRPEL2, SNORD33, TBC1D13, PACSIN2, SNORD34, TBC1D17, STX4A, AP1M2, VPS16, SMAD2, XBP1, TGFB1, ANKRD27, RAB4B, SYNRG, SURF4, RANBP17, ASPSCR1, IRGM1, FUZ, …	1522	1129	20390	1.4002	0.746747	0.0201949	0.0198271
GOTERM_BP_ALL	GO:0051049~regulation of transport	185	9.3293	0.000182222	SPI1, SCT, INS2, PDCD5, MPV17L, ZDHHC8, ACTG1, RIMS2, FCNB, RIMS4, CDH2, TRIM28, SLN, AKT2, ARHGDIA, LIPG, CHP2, CCN3, EPPIN, LGALS9, SYBU, AP2M1, CD177, PRKCG, PDGFRB, CASR, ACTN2, ADIPOQ, ACSL6, ATP1B2, TESCL, THOC5, PASK, PRAP1, RUFY1, STX1B, PCP4, PLPP4, SCNN1B, RAB34, PLA2G10, GRIA1, SPTBN4, BRSK2, RAB5C, CD151, NOTCH1, SDC4, STXBP1, COX17, ILDR1, WNK4, NEDD4L, ADRB2, MCHR1, KALRN, CPLX4, AR…	1522	1921	20390	1.29017	0.785835	0.0223315	0.0219248
GOTERM_BP_ALL	GO:1902532~negative regulation of intracellular signal transduction	83	4.18558	0.000188897	DGKG, GSK3B, SPI1, PPP1R10, CIB1, BRCA1, LDLRAD4, SIGLECG, PREX2, PREX1, OPA1, AKT2, NKIRAS2, NUP62, DHX58, RACK1, CCN3, RUBCN, DUSP3, ENDOG, PRMT1, ADIPOQ, ZDHHC12, PLAUR, DYRK1A, TSC1, NME5, SIRT7, DUSP8, VRK3, MMP9, PRAP1, PIAS2, SIRT3, MAPK8IP1, DDIT3, AKT1S1, CRY2, IGTP, RAPGEF1, MYADM, DSG3, PPARA, SHANK2, KANK2, PRKN, RRN3, LRP1, PRKDC, PRDM15, FBLN1, RASIP1, PARL, BCL2L12, SEC14L1, NLRP6,…	1522	739	20390	1.50465	0.797592	0.0228188	0.0224032
GOTERM_BP_ALL	GO:0048585~negative regulation of response to stimulus	180	9.07716	0.000193326	DGKG, SPI1, CSF2, INS2, CD80, MPV17L, KEAP1, CIB1, LDLRAD4, PREX2, MIR675, PREX1, IL4I1, CDH2, RPS19, AKT2, RUVBL2, SAP130, DHX58, PIP4K2A, CCN3, PIP4K2C, LGALS9, ST6GAL1, TICAM2, ENDOG, SLC35C1, PAM16, ADIPOQ, DYRK1A, MRTFA, TSC1, VRK3, PRAP1, PIAS2, MAPK8IP1, SIGIRR, MOSMO, RGS9BP, DDIT3, PSME3, PLA2G10, IGTP, MYADM, KCTD11, MASP1, TTLL12, PHPT1, VPS25, ZFP451, SLC27A4, GGNBP2, NOTCH1, PRKDC, H…	1522	1861	20390	1.29577	0.805032	0.0230248	0.0226055
GOTERM_BP_ALL	GO:0002763~positive regulation of myeloid leukocyte differentiation	17	0.857287	0.000204299	STAT5A, KLF10, CSF1R, CD74, GSK3B, TGFB1, ITGAM, LIF, TESCL, IL3, CCL9, GFI1B, IL5, CCL5, CCL3, HCLS1, EVI2B	1522	79	20390	2.88287	0.822313	0.0239938	0.0235568
GOTERM_BP_ALL	GO:0002682~regulation of immune system process	175	8.82501	0.000211362	CD86, SPI1, TFRC, INS2, CD80, ITGA2B, ZFP608, CIB1, ACTG1, FCNB, IL4I1, NAGLU, RPS19, DHX58, MIR150, CCN3, LGALS9, CD177, ZFP335, SLC15A2, TICAM2, RBFOX2, TIMD2, KMT5C, ADIPOQ, TIMD6, ARID5A, TIMD5, TESCL, THOC5, MR1, OSCAR, MAPK8IP1, PLA2G10, IGTP, ADAM8, MASP1, PKP3, TTLL12, HOXB8, PHPT1, SKAP1, CSF1R, SDC4, PRKDC, H2-M5, STXBP1, TCF7, KLK5, GATA3, 2410137M14RIK, KLK7, CD79A, FUT7, EFNB3, SEC14…	1522	1805	20390	1.29886	0.832616	0.0243513	0.0239078
GOTERM_BP_ALL	GO:0010821~regulation of mitochondrion organization	23	1.15986	0.000213102	PRKN, GSK3B, ENDOG, TFRC, BIK, MPV17L, PDCD5, PLAUR, IRGM1, SIRT7, MMP9, MYO19, PARL, TMEM102, PLSCR3, OPA1, TRP53, IGTP, SPIRE1, PMAIP1, BAX, DNM1L, BOK	1522	129	20390	2.38858	0.835062	0.0243513	0.0239078
GOTERM_BP_ALL	GO:0050730~regulation of peptidyl-tyrosine phosphorylation	36	1.81543	0.000216098	CSF1R, GGNBP2, CSF2, INS2, CD80, LILRA5, VTN, TMEM102, CCL5, ENPP2, HES1, PDGFRB, CD74, IL11, CADM4, TGFB1, TSLP, TNK2, APLP2, ADIPOQ, OSM, LIF, PARP14, IL3, ITGB2L, GPRC5B, IL5, IRF1, TRP53, ZFP592, UNC119, HCLS1, NF2, HRG, VPS25, PTPN2	1522	249	20390	1.93689	0.839188	0.0243643	0.0239206
GOTERM_BP_ALL	GO:0009792~embryo development ending in birth or egg hatching	98	4.94201	0.00022982	IFITM1, POGLUT1, CSF2, KEAP1, CELSR1, NDST1, TRIM28, DMBT1, SALL4, IFITM5, PDGFRB, ZFP335, ENDOG, HNF1B, TSC1, THOC5, MOSMO, HOXB9, PLPP4, ARMC5, HOXB4, HOXB3, HOXB2, HOXB1, HOXB8, HOXB7, HOXB6, HOXB5, DSC3, GGNBP2, NOTCH1, TSHZ3, SDC4, DLX5, PRKDC, DLX6, TCF7, GATA3, RRP7A, RIC8A, DEAF1, OTX2, SMAD2, SMAD4, TGFB1, ICMT, FZD6, IGF2, LIF, FUZ, PALB2, SMARCA4, EXT1, TRP53, LHX1, MAFG, CNOT3, ETL4, …	1522	911	20390	1.44115	0.85681	0.0255324	0.0250674
GOTERM_BP_ALL	GO:0008104~protein localization	202	10.1866	0.000232497	TFRC, ODAD4, EMC10, PHAX, GLE1, AKT2, FAM53C, LGALS9, TNS4, SKP1, COG7, ACTN2, AP1B1, HNF1B, RUFY1, MOSMO, STX1B, SNHG15, DDIT3, RABL3, KCNQ3, IGTP, KIF20A, VPS25, SKAP1, SNORD35A, SPTBN4, SEH1L, LMAN2L, STXBP1, WNK4, VPS26C, KALRN, RRP7A, CRACR2B, MRNIP, RAD21, GRPEL2, CEP192, STX4A, VPS16, XBP1, ICMT, JUP, SYNRG, MTERF4, PLK1, SURF4, RANBP17, IRGM1, NPLOC4, TOLLIP, MYO5B, NMT1, UNC119, CORO7, L…	1522	2134	20390	1.26812	0.860015	0.0255324	0.0250674
GOTERM_BP_ALL	GO:0007166~cell surface receptor signaling pathway	202	10.1866	0.000256037	IFITM3, IFITM1, SPI1, IFITM2, INS2, NDST1, RPS19, AKT2, LGALS9, IFITM7, IFITM6, HNF1B, SIGIRR, MOSMO, DDIT3, CDIP1, KCTD11, SKAP1, NUMBL, TTYH1, GATA3, APCDD1, KALRN, CD79A, MIR210, SNHG20, HCRT, CCR10, STAT5A, STAT5B, XBP1, FZD2, JUP, TSLP, FZD6, IGF2, FN1, LIF, EXT1, SETX, TMEM98, TOLLIP, SNAI2, GABRB3, ZFP128, MESP2, ITK, TGFB1I1, TNFRSF13C, GLI1, RACK1, HRAS, IL11, PIRA13, NFAM1, PIRA12, KREM…	1522	2136	20390	1.26693	0.885288	0.027757	0.0272515
GOTERM_BP_ALL	GO:0042325~regulation of phosphorylation	113	5.69844	0.000272231	CD86, CSF2, TFRC, INS2, CD80, CIB1, KNDC1, ACTG1, PREX2, PREX1, AKT2, ENPP2, PDGFRB, DSCAM, APLP2, PIH1D1, ADIPOQ, TSC1, MAPK8IP1, ERN2, IGTP, MYADM, FIZ1, VPS25, SPTBN4, CSF1R, GGNBP2, FECH, PRKDC, WNK4, FBLN1, ADRB2, VTN, MRNIP, DVL3, DRD4, FGF21, HEXIM2, XRCC6, XBP1, TGFB1, CADM4, TSLP, TNK2, PLK1, FN1, LIF, IRGM1, PARP14, SMAD7, IL3, ITGB2L, IL5, TADA2A, TRP53, MOB2, NF1, HRC, MAP3K10, ZFP592…	1522	1087	20390	1.39268	0.899972	0.0291391	0.0286084
GOTERM_BP_ALL	GO:0048872~homeostasis of number of cells	50	2.52143	0.000277716	SPI1, ITGAM, COL14A1, TNFRSF13C, RPS14, RPS17, CDH2, RPS19, NFKBIZ, VPREB1B, MIR150, CCN3, VPREB1A, SCNN1B, PLA2G10, FLT3L, HCLS1, NEMP1, HOXB6, CSF1R, RRN3, NOTCH1, FECH, MIR451B, KLHL10, MIR451A, GATA3, FSTL1, GLIS2, MUC2, NLRP6, STAT4, PMAIP1, CCL2, STAT5A, STAT5B, TGFB1, FOXN1, NLE1, SMARCA4, EXT1, IL3, CNOT6, MIR144, AXL, DNAJA3, NF1, BAX, PTPN2, EZH1	1522	393	20390	1.70443	0.904506	0.0293545	0.0288199
GOTERM_BP_ALL	GO:0006952~defense response	160	8.06858	0.000285522	IFITM3, CD86, IFITM1, SPI1, IFITM2, TFRC, INS2, IL1RAP, ACTG1, FCNB, NDST1, NAGLU, TRIM28, RPS19, DMBT1, DHX58, EPPIN, IFITM7, IFITM6, CD177, CHID1, GARIN5A, WFDC21, SLC15A2, TICAM2, SPINK7, ARID5A, MR1, SIGIRR, ILF3, SLPI, ARMC5, SCNN1B, PLA2G10, IGTP, ADAM8, MASP1, TTLL12, WFDC11, CSF1R, WFDC10, SLC22A5, SEH1L, NOTCH1, SHMT2, PRKDC, STXBP1, WNK4, GATA3, KNG2, KNG1, PLD3, FUT7, SEC14L1, ADAMTS13…	1522	1637	20390	1.3094	0.910608	0.0298071	0.0292643
GOTERM_BP_ALL	GO:0051094~positive regulation of developmental process	156	7.86687	0.000293239	IFITM1, SPI1, CSF2, TFRC, SEC1, EMC10, IL1RAP, CELSR1, ACTG1, RIMS2, MIR675, IL4I1, DMBT1, SAP130, ENPP2, CCN3, LGALS9, CCBE1, ZFP335, DSCAM, KMT5C, MAMSTR, ADIPOQ, TESCL, PIAS2, OLFM1, PCP4, CCNE1, IGTP, HOXB4, UBE2V2, KCTD11, ADAM8, HOXB7, ANAPC2, SPTBN4, CSF1R, NUMBL, NOTCH1, TSHZ3, DLX5, PRKDC, NEDD4L, ADRB2, GATA3, FUT1, KALRN, MIR210, RRAS, DVL3, OTX2, ASIC2, TRPM4, ZBTB7C, LRRC4B, STAT5A, …	1522	1590	20390	1.31441	0.916256	0.0302394	0.0296887
GOTERM_BP_ALL	GO:0070727~cellular macromolecule localization	202	10.1866	0.000298174	TFRC, ODAD4, EMC10, PHAX, GLE1, AKT2, FAM53C, LGALS9, TNS4, SKP1, COG7, ACTN2, AP1B1, HNF1B, RUFY1, MOSMO, STX1B, SNHG15, DDIT3, RABL3, KCNQ3, IGTP, KIF20A, VPS25, SKAP1, SNORD35A, SPTBN4, SEH1L, LMAN2L, STXBP1, WNK4, VPS26C, KALRN, RRP7A, CRACR2B, MRNIP, RAD21, GRPEL2, CEP192, STX4A, VPS16, XBP1, ICMT, JUP, SYNRG, MTERF4, PLK1, SURF4, RANBP17, IRGM1, NPLOC4, TOLLIP, MYO5B, NMT1, UNC119, CORO7, L…	1522	2142	20390	1.26338	0.91968	0.0303779	0.0298246
GOTERM_BP_ALL	GO:0022008~neurogenesis	159	8.01815	0.000305003	CYFIP2, DGKG, PRDM6, NAB2, KNDC1, CELSR1, ACTG1, PREX2, CDH2, NAGLU, AKT2, KIF5A, SLC25A46, ZFP335, RBFOX2, DSCAM, MIR9-3, APLP2, ACSL6, OMG, MRTFA, DOK5, PLA2G10, KCNQ3, RPL24, KCTD11, FSCN2, ZFP212, ATF5, BRSK1, SPTBN4, CSF1R, NUMBL, BRSK2, NOTCH1, SDC4, CNP, DLX5, TTYH1, ARHGEF25, TUBGCP2, STXBP1, NEDD4L, CEND1, GATA3, NREP, APCDD1, KALRN, KLK8, VTN, EFNB3, RRAS, DVL3, OTX2, RDH13, FGF21, EIF2…	1522	1628	20390	1.30841	0.924188	0.0307037	0.0301445
GOTERM_BP_ALL	GO:0040017~positive regulation of locomotion	76	3.83258	0.000351068	SPI1, CSF2, ONECUT2, FLT4, SEC1, ITGA2B, EMC10, CIB1, GLI1, ACTG1, PREX1, TMEM102, AKT2, ITGAX, ENPP2, RACK1, LGALS9, DNM1L, HRAS, PDGFRB, CCBE1, BCAS3, CASR, ABCC1, DSCAM, MMP9, TIRAP, MYADM, NSMF, ADAM8, PHPT1, GRIA1, CSF1R, LRRC15, GRN, CD151, CCL11, NOTCH1, LRP1, FBLN1, GATA3, FUT1, ASCL2, PPM1F, VTN, CCL9, FUT7, RRAS, CCL7, CCL6, CCL5, CCL4, CCL3, MAPK1, CCL2, ZFP580, STX4A, AOC3, STAT5A, CD…	1522	676	20390	1.50615	0.948653	0.0349251	0.034289
GOTERM_BP_ALL	GO:0060760~positive regulation of response to cytokine stimulus	15	0.75643	0.000357364	PRKN, CD74, TICAM2, TRIM41, TSLP, IRGM1, TRAF2, PARP14, USP29, STING1, NLRP6, IRF3, AXL, IRF7, IGTP	1522	67	20390	2.99929	0.951316	0.035138	0.0344981
GOTERM_BP_ALL	GO:0071705~nitrogen compound transport	154	7.76601	0.000362062	SLC46A1, SYS1, CSF2, TFRC, NUP188, PHAX, RIMS2, GLE1, DMBT1, KIF5A, FAM53C, CHP2, AP2M1, COG7, SLC15A2, SLC35C1, PAM16, VPS33B, DYRK1A, AP1B1, HNF1B, THOC5, RUFY1, STX1B, RAB34, KCNQ3, IGTP, RABL3, KIF20A, RHCG, VPS25, SNORD35A, SLC22A4, SLC22A5, RAB5C, SEH1L, NOTCH1, LMAN2L, TTYH1, STXBP1, ILDR1, VPS26C, LIN7B, SEC14L1, GRPEL2, SNORD33, TBC1D13, PACSIN2, SNORD34, TBC1D17, PLTP, STX4A, AP1M2, VPS…	1522	1575	20390	1.30991	0.953213	0.0351908	0.0345499
GOTERM_BP_ALL	GO:0035904~aorta development	16	0.806858	0.000368614	PDGFRB, FKBP10, DCTN5, EYA1, LRP1, MIR145A, FUZ, AP2B1, KIF7, TBX2, SMARCA4, DNM2, NDST1, NAGLU, MIR143, HES1	1522	75	20390	2.85799	0.955736	0.0354205	0.0347754
GOTERM_BP_ALL	GO:0044087~regulation of cellular component biogenesis	116	5.84972	0.000385945	FHOD3, CYFIP2, CSF2, TFRC, IL1RAP, ZDHHC8, CELSR1, HTR4, ACTG1, PREX1, ENPP2, PIP4K2A, PIP4K2C, SYNPO, CEP97, DYRK1A, TSC1, STX1B, IGTP, PKP2, UBE2V2, MYADM, SKAP1, BRSK1, SPTBN4, NUMBL, MTMR3, NOTCH1, SDC4, STXBP1, NEDD4L, LIN7B, EFNB3, G3BP1, CEP192, ASIC2, CEP76, LRRC4B, ABCA2, NTNG2, SMAD4, TGFB1, ANKRD27, ODF2, PLK1, IRGM1, FUZ, IGSF11, ANLN, CNOT6, IL5, CALY, PTPRA, TRP53, MYO5B, CHMP2A, SN…	1522	1130	20390	1.37525	0.961772	0.0366691	0.0360013
GOTERM_BP_ALL	GO:0044093~positive regulation of molecular function	113	5.69844	0.000393482	CYFIP2, CD86, TFRC, DSCC1, INS2, PDCD5, CIB1, IL1RAP, PREX1, TRIM28, AKT2, CHP2, LGALS9, TBC1D10A, SKP1, HMGN1, PDGFRB, CASR, ACTN2, PIH1D1, ADIPOQ, TSC1, ATP1B2, TESCL, ERN2, DDIT3, IGTP, SLC27A4, CSF1R, COX17, WNK4, NEDD4L, ADRB2, GATA3, KALRN, VTN, MRNIP, NLRP6, PMAIP1, DVL3, MBP, STX4A, DRD4, XRCC6, NIBAN2, FZD2, JUP, PLK1, XRCC1, IRGM1, SMARCA4, IL3, IL5, GNAL, UBE2S, NF1, MAP3K10, UNC119, M…	1522	1097	20390	1.37999	0.964133	0.0369698	0.0362965
GOTERM_BP_ALL	GO:0098542~defense response to other organism	122	6.15229	0.000400858	IFITM3, CD86, IFITM1, IFITM2, IL1RAP, ACTG1, FCNB, TRIM28, RPS19, DMBT1, DHX58, EPPIN, IFITM7, IFITM6, CD177, CHID1, GARIN5A, WFDC21, SLC15A2, TICAM2, ARID5A, MR1, ILF3, SLPI, ARMC5, SCNN1B, PLA2G10, IGTP, MASP1, TTLL12, WFDC11, CSF1R, WFDC10, SLC22A5, SEH1L, SHMT2, PRKDC, STXBP1, GATA3, KNG2, KNG1, PLD3, SEC14L1, ADAMTS13, NLRP6, G3BP1, PMAIP1, WFDC18, WFDC17, WFDC16, STX4A, GM5431, WFDC13, STAT…	1522	1202	20390	1.35975	0.966302	0.0372489	0.0365705
GOTERM_BP_ALL	GO:0099590~neurotransmitter receptor internalization	8	0.403429	0.000413093	CACNG7, SH3GLB2, CACNG8, CALY, AP2A1, AP2B1, AP2A2, AP2M1	1522	20	20390	5.35874	0.969616	0.0378718	0.037182
GOTERM_BP_ALL	GO:0019220~regulation of phosphate metabolic process	124	6.25315	0.000416518	CD86, CSF2, TFRC, INS2, CD80, CIB1, KNDC1, ACTG1, PREX2, PREX1, AKT2, CHP2, ENPP2, PDGFRB, DSCAM, APLP2, PIH1D1, ADIPOQ, TSC1, MAPK8IP1, ERN2, IGTP, MYADM, FIZ1, VPS25, SPTBN4, CSF1R, MTMR3, GGNBP2, FECH, PRKDC, WNK4, FBLN1, ADRB2, VTN, MRNIP, DVL3, DRD4, FGF21, ABCA2, HEXIM2, XRCC6, XBP1, TGFB1, CADM4, TSLP, TNK2, PLK1, FN1, LIF, IRGM1, PARP14, SMAD7, IL3, ITGB2L, IL5, TADA2A, TRP53, MOB2, NF1, …	1522	1227	20390	1.35388	0.970484	0.0378718	0.037182
GOTERM_BP_ALL	GO:0048584~positive regulation of response to stimulus	232	11.6994	0.000432937	CYFIP2, SPI1, TFRC, SCT, INS2, NDST1, RPS19, TRIM28, AKT2, DHX58, CCN3, LGALS9, IER5, PRKCG, CCBE1, PIH1D1, MAPK8IP1, STX1B, DDIT3, IGTP, CCNQ, SKAP1, SEH1L, PRKDC, KLK5, PRDM15, GATA3, 2410137M14RIK, KLK7, KLK6, CD79A, MRNIP, KCNN4, STX4A, TRPM4, HEXIM1, STAT5A, STAT5B, GPR17, XRCC6, XBP1, TSLP, IGF2, FN1, LIF, XRCC1, IRGM1, PARP14, MYMK, SMARCA4, SNAI2, ECHDC3, CORO7, HRG, ITK, LRSAM1, TGFB1I1,…	1522	2525	20390	1.23092	0.974311	0.0385776	0.037875
GOTERM_BP_ALL	GO:0007267~cell-cell signaling	81	4.08472	0.000433404	GABRB3, IL1RAP, PPP1R9A, HTR4, LY6C1, INSYN2B, RIMS2, RIMS4, PPFIA3, PRKCG, CHRNB1, GPR39, BCAS3, DSCAM, HNF1B, ETV5, SHISA7, STX1B, KCNQ3, PKP2, NSMF, ADAM8, RAPSN, PRKN, SNORD35A, GRIA1, BRSK1, NLGN2, NOTCH1, STXBP1, SEZ6, LTBP4, WNK4, ILDR1, ADRB2, GATA3, LIN7B, CPLX4, GJC1, GLRA1, EFNB3, CCL5, SNORD33, CCL3, SNORD34, SLC17A7, KCNN2, HES1, HCRT, GPR156, STX4A, PDLIM4, DRD4, TRPM4, SYT5, SMAD2,…	1522	736	20390	1.47438	0.974413	0.0385776	0.037875
GOTERM_BP_ALL	GO:1902105~regulation of leukocyte differentiation	48	2.42057	0.000441443	CSF1R, GSK3B, SPI1, ITGAM, PRKDC, TCF7, ZFP608, NRARP, GATA3, ASCL2, MALT1, ACTG1, IL4I1, CCL9, OPA1, CCL5, NFKBIZ, CCL3, MIR150, LGALS9, KLF10, STAT5A, CD74, STAT5B, XBP1, XRCC6, TGFB1, NFAM1, ADIPOQ, LIF, TESCL, THOC5, FOXN1, SMARCA4, SMAD7, ZAP70, IL3, KAT2A, GFI1B, IL5, AXL, IRF1, NF1, FLT3L, HCLS1, ADAM8, EVI2B, PTPN2	1522	380	20390	1.69223	0.976095	0.0388838	0.0381756
GOTERM_BP_ALL	GO:0051174~regulation of phosphorus metabolic process	124	6.25315	0.000456909	CD86, CSF2, TFRC, INS2, CD80, CIB1, KNDC1, ACTG1, PREX2, PREX1, AKT2, CHP2, ENPP2, PDGFRB, DSCAM, APLP2, PIH1D1, ADIPOQ, TSC1, MAPK8IP1, ERN2, IGTP, MYADM, FIZ1, VPS25, SPTBN4, CSF1R, MTMR3, GGNBP2, FECH, PRKDC, WNK4, FBLN1, ADRB2, VTN, MRNIP, DVL3, DRD4, FGF21, ABCA2, HEXIM2, XRCC6, XBP1, TGFB1, CADM4, TSLP, TNK2, PLK1, FN1, LIF, IRGM1, PARP14, SMAD7, IL3, ITGB2L, IL5, TADA2A, TRP53, MOB2, NF1, …	1522	1229	20390	1.35168	0.979027	0.0398312	0.0391058
GOTERM_BP_ALL	GO:0045184~establishment of protein localization	134	6.75744	0.000489156	SYS1, TFRC, NUP188, EMC10, PHAX, RIMS2, GLE1, DMBT1, RUVBL2, KIF5A, FAM53C, CHP2, AP2M1, COG7, SLC15A2, PAM16, VPS33B, ADAM11, DYRK1A, AP1B1, HNF1B, RUFY1, STX1B, DDIT3, RAB34, KCNQ3, IGTP, RABL3, KIF20A, VPS25, SNORD35A, RAB5C, SEH1L, NOTCH1, LMAN2L, STXBP1, VPS26C, LIN7B, GRPEL2, SNORD33, TBC1D13, PACSIN2, SNORD34, TBC1D17, STX4A, AP1M2, VPS16, SMAD2, XBP1, TGFB1, ANKRD27, RAB4B, SYNRG, PLK1, M…	1522	1349	20390	1.33075	0.984034	0.0422072	0.0414385
GOTERM_BP_ALL	GO:0032879~regulation of localization	218	10.9934	0.00050344	SPI1, TFRC, SCT, INS2, ZDHHC8, TRIM28, AKT2, LIPG, CCN3, LGALS9, PRKCG, ACTN2, ACSL6, PASK, PRAP1, RUFY1, STX1B, PLPP4, DDIT3, SPTBN4, SDC4, STXBP1, WNK4, NEDD4L, KALRN, CRACR2B, GALR1, KCNMB1, CEP192, KCNN2, KCNN4, HCRT, STX4A, TRPM4, ABCA2, XBP1, FER1L5, ICMT, JUP, PLK1, SURF4, LIF, GP5, TMEM98, CALY, MYO5B, HRC, UNC119, LRSAM1, KCNC3, AP2A1, BRCA1, SIGLECF, SIGLECE, RACK1, TSPO, LYPD11, LYPD10…	1522	2361	20390	1.23698	0.985852	0.0430009	0.0422177
GOTERM_BP_ALL	GO:0043412~macromolecule modification	198	9.98487	0.000510599	SEC1, KEAP1, EHMT1, ZDHHC8, NDST1, CDC23, TRIM28, AKT2, SKP1, ST6GAL1, COG7, SLC35C1, ALG3, P3H4, CPT1C, PASK, GBGT1, MAPK8IP1, ADPRH, TTLL13, KCNQ3, IGTP, KCTD11, TTLL12, MTMR3, SHMT2, PRKDC, WNK4, NEDD4L, GSPT1, ABO, ANAPC11, TRP53RKB, SNHG20, ST8SIA5, TRPM4, STAT5A, ICMT, PLK1, ST8SIA3, FN1, LIF, IRGM1, PARP14, STFA2, STFA3, EXT1, RNF225, NMT1, ITK, TRMU, FKBP10, LRSAM1, PPP1R11, BRCA1, PTPRH,…	1522	2117	20390	1.25299	0.986683	0.0431344	0.0423489
GOTERM_BP_ALL	GO:0010638~positive regulation of organelle organization	64	3.22743	0.000515205	GSK3B, LRSAM1, CSF2, CALCOCO2, PPP1R10, INS2, PDCD5, CDC23, OPA1, RUVBL2, NUP62, PIP4K2A, PIP4K2C, DNM1L, SYNPO, BOK, PDGFRB, ENDOG, ACTN2, PLAUR, TSC1, MMP9, PRAP1, CDC42EP5, IGTP, HAP1, PRKN, BECN1, GRN, CCL11, SDC4, PNKP, PARN, ADRB2, PPM1F, ANAPC11, MAPK9, TFPT, LMAN1, RAD21, G3BP1, MAPK1, PMAIP1, PDLIM4, SYT5, SYT4, SYT3, SPAG5, UBE2C, BIK, SURF4, IGF2, IRGM1, FUZ, SEPTIN9, SYT8, RAD50, CNOT…	1522	553	20390	1.55045	0.987192	0.0431344	0.0423489
GOTERM_BP_ALL	GO:0045639~positive regulation of myeloid cell differentiation	21	1.059	0.000550399	STAT5A, KLF10, CSF1R, STAT5B, CD74, GSK3B, TGFB1, ITGAM, PRMT1, PRKDC, STAT3, LIF, TESCL, IL3, CCL9, GFI1B, IL5, CCL5, CCL3, HCLS1, EVI2B	1522	120	20390	2.34445	0.99049	0.044921	0.0441029
GOTERM_BP_ALL	GO:0051338~regulation of transferase activity	68	3.42915	0.000551478	CD86, EIF4A2, DSCC1, INS2, CIB1, PTPRH, ACTG1, PREX2, PREX1, NUP62, ACP4, DNM1L, HRAS, SKP1, HMGN1, PDGFRB, GPR39, DUSP3, RFC4, APLP2, PIH1D1, ADIPOQ, TRAF2, TSC1, TIRAP, MAPK8IP1, ERN2, GPRC5B, TRAF4, AKT1S1, IGTP, PHPT1, VPS25, PRKN, CSF1R, GGNBP2, PNKP, SEZ6, WNK4, ADRB2, RASIP1, PPM1F, LILRA5, FGD4, MRNIP, BAG2, DRD4, CDKN2D, HEXIM2, CD74, XRCC6, NTRK3, PLK1, XRCC1, IRGM1, SMAD7, IL3, RAD50, …	1522	598	20390	1.52339	0.990577	0.044921	0.0441029
GOTERM_BP_ALL	GO:0002684~positive regulation of immune system process	118	5.95058	0.000552482	CD86, SPI1, TFRC, CD80, ITGA2B, ACTG1, FCNB, IL4I1, NAGLU, RPS19, DHX58, LGALS9, CD177, ZFP335, TICAM2, TIMD2, KMT5C, TIMD6, ARID5A, TIMD5, TESCL, MR1, IGTP, ADAM8, MASP1, SKAP1, CSF1R, PRKDC, H2-M5, STXBP1, KLK5, GATA3, 2410137M14RIK, KLK7, CD79A, FUT7, EFNB3, NLRP6, ZFP580, KCNN4, STX4A, EIF2B5, STAT5A, BTNL9, HEXIM1, STAT5B, XRCC6, XBP1, TGFB1, TSLP, FBXO38, IGF2, LIF, IRGM1, SMARCA4, IL3, ITG…	1522	1165	20390	1.35693	0.990657	0.044921	0.0441029
GOTERM_BP_ALL	GO:0099537~trans-synaptic signaling	51	2.57186	0.000568592	GABRB3, IL1RAP, PPP1R9A, HTR4, INSYN2B, RIMS2, RIMS4, PPFIA3, PRKCG, CHRNB1, DSCAM, ETV5, STX1B, KCNQ3, RAPSN, PRKN, GRIA1, BRSK1, NLGN2, NOTCH1, STXBP1, SEZ6, ADRB2, LIN7B, CPLX4, GJC1, GLRA1, EFNB3, SLC17A7, HCRT, STX4A, PDLIM4, DRD4, SYT5, MPP2, GABRP, SYT4, XBP1, SYT3, SLC12A5, KCNIP1, STAC3, SYT8, GRIN1, IGSF11, EXT1, P2RX6, TH, CAMK4, NF1, FGF12	1522	416	20390	1.6424	0.991847	0.0456213	0.0447904
GOTERM_BP_ALL	GO:0042255~ribosome assembly	16	0.806858	0.000571885	PRKDC, RPS5, MPV17L, MTERF4, MRPS2, RPL23A, ERAL1, MCAT, NLE1, RRP7A, RPS14, NGRN, RPS19, RPL24, SURF6, EIF1A	1522	78	20390	2.74807	0.992071	0.0456213	0.0447904
GOTERM_BP_ALL	GO:0006886~intracellular protein transport	64	3.22743	0.000589811	GSK3B, NUP188, AP2A1, AP2A2, RIMS2, NUP62, KIF5A, FAM53C, AP3S2, KIF1A, TMED7, AP2M1, COG7, DESI1, VPS33B, DYRK1A, AP1B1, AP3B2, STX1B, ARL4D, NUP50, CRY2, KCNQ3, IGTP, RABL3, PIK3C3, VPS25, BECN1, RAMP2, RAB5C, NOTCH1, STXBP1, VPS26C, DERL1, NAPG, GGA2, CACNG7, CACNG8, SAMM50, OS9, RAB23, STX6, TBC1D13, PACSIN2, RFFL, STX4A, AP1M2, VPS16, CD74, TGFB1, RANBP17, STAT3, ASPSCR1, IRGM1, AP2B1, PEX12…	1522	556	20390	1.54208	0.993187	0.0466116	0.0457627
GOTERM_BP_ALL	GO:1903706~regulation of hemopoiesis	56	2.824	0.000596699	GSK3B, SPI1, ITGAM, ZFP608, NRARP, CIB1, ACTG1, IL4I1, OPA1, NFKBIZ, MIR150, LGALS9, KLF10, RBFOX2, PRMT1, NFAM1, ADIPOQ, TESCL, THOC5, ZAP70, KAT2A, IRF1, FLT3L, HCLS1, ADAM8, HOXB8, CSF1R, PRKDC, TCF7, GATA3, ASCL2, MALT1, CCL9, CCL5, CCL3, STAT5A, CD74, STAT5B, XBP1, XRCC6, TGFB1, SETD1A, STAT3, LIF, IRGM1, FOXN1, SMARCA4, SMAD7, IL3, GFI1B, IL5, AXL, NF1, SNAI2, EVI2B, PTPN2	1522	470	20390	1.59622	0.993573	0.0467193	0.0458685
GOTERM_BP_ALL	GO:0060840~artery development	21	1.059	0.000614039	PDGFRB, FKBP10, DCTN5, NOTCH1, EYA1, LRP1, MIR145A, FUZ, AP2B1, KIF7, TBX2, SMARCA4, SMAD7, DNM2, NDST1, NAGLU, MIR143, DDIT3, NF1, HES1, LDLR	1522	121	20390	2.32507	0.99445	0.0476359	0.0467683
GOTERM_BP_ALL	GO:0034341~response to type II interferon	23	1.15986	0.000621812	IFITM3, CD74, IFITM1, SLC22A5, IFITM2, NOS2, CALCOCO2, STXBP1, CAMK2A, IRGM1, RPL13A, ACTG1, ADAMTS13, DNAJA3, IRF1, TRP53, CCL5, IGTP, CCL2, IFITM7, STX4A, SLC22A21, IFITM6	1522	139	20390	2.21674	0.994803	0.0478004	0.0469298
GOTERM_BP_ALL	GO:0033036~macromolecule localization	236	11.9012	0.000639275	TFRC, ODAD4, EMC10, PHAX, GLE1, AKT2, LIPG, FAM53C, PIP4K2A, LGALS9, TNS4, SKP1, STARD4, COG7, ACTN2, PIH1D1, ACSL6, AP1B1, HNF1B, RUFY1, MOSMO, STX1B, SNHG15, DDIT3, RABL3, KCNQ3, IGTP, KIF20A, VPS25, SKAP1, SNORD35A, SPTBN4, SEH1L, LMAN2L, STXBP1, WNK4, VPS26C, KALRN, RRP7A, CRACR2B, MRNIP, RAD21, GRPEL2, B4GALNT1, CEP192, KCNN4, STX4A, VPS16, STAT5A, ABCA2, STAT5B, XBP1, ICMT, JUP, SYNRG, MTER…	1522	2592	20390	1.21977	0.995517	0.0487	0.0478131
GOTERM_BP_ALL	GO:0051247~positive regulation of protein metabolic process	130	6.55572	0.000690418	CYFIP2, CD86, CSF2, TFRC, INS2, CD80, PDCD5, CIB1, KNDC1, AKT2, ENPP2, LGALS9, TBC1D10A, SKP1, PDGFRB, CCBE1, PIH1D1, ADIPOQ, ARID5A, DYRK1A, ERN2, PLA2G10, IGTP, UBE2V2, FIZ1, ADAM8, CSF1R, PRKDC, ECSCR, WNK4, NEDD4L, ADRB2, HSPBP1, VTN, MRNIP, BAG2, NLRP6, PMAIP1, DVL3, MBP, DRD4, FGF21, EIF2B5, FANCI, ABCA2, COA3, XRCC6, XBP1, TGFB1, TSLP, RHBDD3, TNK2, PCIF1, PLK1, ASPSCR1, LIF, IRGM1, FUZ, P…	1522	1313	20390	1.32642	0.997092	0.0521265	0.0511772
GOTERM_BP_ALL	GO:0050776~regulation of immune response	110	5.54715	0.000703456	CD86, SPI1, TFRC, INS2, CD80, FCNB, IL4I1, NAGLU, RPS19, DHX58, LGALS9, CD177, SLC15A2, TICAM2, KMT5C, ARID5A, MR1, OSCAR, IGTP, ADAM8, MASP1, TTLL12, PHPT1, SKAP1, PRKDC, H2-M5, KLK5, GATA3, 2410137M14RIK, KLK7, CD79A, FUT7, SEC14L1, NLRP6, KCNN4, STX4A, TRPM4, EIF2B5, STAT5A, BTNL9, HEXIM1, STAT5B, GPR17, XRCC6, XBP1, TGFB1, NLRP4C, FBXO38, IGF2, IRGM1, PARP14, SMAD7, ITGB2L, NPLOC4, TARM1, HRG…	1522	1080	20390	1.36449	0.997396	0.0526409	0.0516822
GOTERM_BP_ALL	GO:0050865~regulation of cell activation	76	3.83258	0.000723367	CD86, SPI1, TFRC, CD80, ZFP608, NRARP, TNFRSF13C, SIGLECG, ACTG1, IL4I1, OPA1, NFKBIZ, FLOT2, MIR150, CD37, LGALS9, HAVCR1, PDGFRB, ZFP335, DUSP3, TIMD2, KMT5C, NFAM1, VPS33B, TIMD6, SUPT6, TIMD5, TIRAP, MAPK8IP1, ZAP70, KAT2A, IRF1, PLA2G10, FLT3L, ADAM8, CSF1R, GRN, SDC4, PRKDC, SLFN1, TCF7, GATA3, ASCL2, MALT1, LILRA5, EFNB3, CCL5, CCL2, HES1, STAT6, KCNN4, LDLR, STAT5A, CD74, STAT5B, XBP1, XR…	1522	693	20390	1.46921	0.997799	0.0533508	0.0523792
GOTERM_BP_ALL	GO:0098916~anterograde trans-synaptic signaling	48	2.42057	0.00073187	GABRB3, GRIA1, PRKN, BRSK1, NOTCH1, NLGN2, STXBP1, SEZ6, ADRB2, HTR4, PPP1R9A, LIN7B, CPLX4, INSYN2B, GJC1, RIMS2, GLRA1, RIMS4, SLC17A7, HCRT, PDLIM4, STX4A, PPFIA3, DRD4, PRKCG, SYT5, GABRP, CHRNB1, MPP2, SYT4, XBP1, SYT3, SLC12A5, DSCAM, KCNIP1, STAC3, SYT8, ETV5, GRIN1, EXT1, P2RX6, STX1B, TH, CAMK4, KCNQ3, NF1, FGF12, RAPSN	1522	389	20390	1.65308	0.997952	0.0533508	0.0523792
GOTERM_BP_ALL	GO:0007268~chemical synaptic transmission	48	2.42057	0.00073187	GABRB3, GRIA1, PRKN, BRSK1, NOTCH1, NLGN2, STXBP1, SEZ6, ADRB2, HTR4, PPP1R9A, LIN7B, CPLX4, INSYN2B, GJC1, RIMS2, GLRA1, RIMS4, SLC17A7, HCRT, PDLIM4, STX4A, PPFIA3, DRD4, PRKCG, SYT5, GABRP, CHRNB1, MPP2, SYT4, XBP1, SYT3, SLC12A5, DSCAM, KCNIP1, STAC3, SYT8, ETV5, GRIN1, EXT1, P2RX6, STX1B, TH, CAMK4, KCNQ3, NF1, FGF12, RAPSN	1522	389	20390	1.65308	0.997952	0.0533508	0.0523792
GOTERM_BP_ALL	GO:0002694~regulation of leukocyte activation	71	3.58043	0.000739452	CD86, SPI1, TFRC, CD80, ZFP608, NRARP, TNFRSF13C, SIGLECG, ACTG1, IL4I1, OPA1, NFKBIZ, FLOT2, MIR150, CD37, LGALS9, HAVCR1, ZFP335, DUSP3, TIMD2, KMT5C, NFAM1, TIMD6, SUPT6, TIMD5, TIRAP, MAPK8IP1, ZAP70, KAT2A, IRF1, PLA2G10, FLT3L, ADAM8, CSF1R, GRN, SDC4, PRKDC, SLFN1, TCF7, GATA3, ASCL2, MALT1, EFNB3, CCL5, CCL2, HES1, STAT6, KCNN4, LDLR, STAT5A, CD74, STAT5B, XBP1, XRCC6, TGFB1, RHBDD3, TSLP…	1522	638	20390	1.49087	0.998079	0.0534428	0.0524695
GOTERM_BP_ALL	GO:0099003~vesicle-mediated transport in synapse	30	1.51286	0.00076027	BRSK1, GRN, NLGN2, STXBP1, AP2A1, AP2A2, CPLX4, RIMS2, RIMS4, CDH2, SLC17A7, AP3S2, DNM1L, STX4A, PPFIA3, AP2M1, ATP6V0A1, SYT5, SYT4, SH3GLB2, AP2B1, ARFGAP3, SYT8, AP3B2, DNM2, STX1B, CALY, TH, MYO5B, PIK3C3	1522	207	20390	1.94157	0.99839	0.0544817	0.0534895
GOTERM_BP_ALL	GO:0042391~regulation of membrane potential	62	3.12658	0.000772394	GABRB3, GSK3B, CNTNAP1, KCNC3, PPP1R9A, INSYN2B, RIMS2, RIMS4, PIEZO2, RACK1, TSPO, BOK, CHRNB1, GPR39, KCNH4, CASR, RBFOX2, ACTN2, ATP1B2, KCNAB2, STX1B, RNF207, KCNQ3, PKP2, DSC2, SHANK1, PRKN, GRIA1, POPDC2, NLGN2, MIR451B, SEZ6, NEDD4L, MIR451A, ADRB2, KCNA7, GLRA1, TSPAN4, MYH14, PMAIP1, SLC17A7, KCNN2, KCNN4, ASIC2, HCRT, DRD4, TRPM4, MPP2, GABRP, KCNJ6, KCNIP1, TRPA1, JUP, NTRK3, KCNB2, PY…	1522	540	20390	1.53816	0.998547	0.0548854	0.0538858
GOTERM_BP_ALL	GO:0046907~intracellular transport	122	6.15229	0.000825065	DYNC2I2, SYS1, NUP188, PHAX, RIMS2, GLE1, KIF5A, FAM53C, PIP4K2A, TBC1D10A, SYBU, AP2M1, STARD4, MREG, COG7, VPS33B, DYRK1A, AP1B1, TSC1, THOC5, RUFY1, STX1B, RAB34, KCNQ3, IGTP, RABL3, VPS25, RAB5C, SEH1L, NOTCH1, LMAN2L, STXBP1, VPS26C, ARHGAP21, TBC1D13, PACSIN2, TBC1D17, STX4A, RAB11FIP4, AP1M2, VPS16, SYT4, PHETA2, TGFB1, ANKRD27, RAB4B, ALYREF, SURF4, RANBP17, ASPSCR1, IRGM1, FUZ, GFAP, NPL…	1522	1225	20390	1.33422	0.999069	0.0579528	0.0568974
GOTERM_BP_ALL	GO:0046597~negative regulation of viral entry into host cell	10	0.504286	0.000833638	IFITM3, CD74, FCNB, LRRC15, RAD50, IFITM1, IFITM2, IFITM7, TRIM31, IFITM6	1522	35	20390	3.82767	0.999134	0.0579528	0.0568974
GOTERM_BP_ALL	GO:0042063~gliogenesis	43	2.16843	0.000836122	CSF1R, CNTNAP1, GRN, NOTCH1, ITGAM, LRP1, CNP, NAB2, APCDD1, VTN, SH3TC2, CDH2, NAGLU, RRAS, AKT2, PRX, CCL3, CCL2, TSPO, MAPK1, HES1, BMERB1, OTX2, HRAS, BOK, SLC25A46, EIF2B5, GPR17, ABCA2, MTAG2, ABCC1, TGFB1, MBOAT7, NTRK3, STAT3, OMG, LIF, FN1, SMARCA4, GFAP, TRP53, NF1, NF2	1522	339	20390	1.6993	0.999152	0.0579528	0.0568974
GOTERM_BP_ALL	GO:0001959~regulation of cytokine-mediated signaling pathway	25	1.26072	0.000872491	PRKN, NLRP6, CCL5, NKIRAS2, SLIT3, RFFL, CD74, TICAM2, TRIM41, TSLP, ADIPOQ, IRGM1, TRAF2, PARP14, USP29, EXT1, SIGIRR, STING1, IRF3, AXL, DNAJA3, IGTP, IRF7, TTLL12, PTPN2	1522	161	20390	2.08026	0.999377	0.059982	0.0588896
GOTERM_BP_ALL	GO:0043315~positive regulation of neutrophil degranulation	5	0.252143	0.000898624	ITGB2L, ITGAM, LYPD11, LYPD10, CD177	1522	7	20390	9.56918	0.999501	0.0610674	0.0599553
GOTERM_BP_ALL	GO:0030217~T cell differentiation	31	1.56329	0.000903231	ITK, SPI1, PRKDC, TCF7, NRARP, GATA3, ASCL2, PREX1, FUT7, NFKBIZ, STAT4, STAT6, STAT5A, CD74, STAT5B, TGFB1, RPL22, STAT3, TSC1, MR1, FOXN1, ZAP70, ARMC5, TMEM98, DNAJA3, IRF1, TRP53, RABL3, IGTP, DOCK2, PTPN2	1522	219	20390	1.89636	0.99952	0.0610674	0.0599553
GOTERM_BP_ALL	GO:0141124~intracellular signaling cassette	90	4.53858	0.000909945	ARHGAP9, GSK3B, INS2, KNDC1, PPP1R9A, CELSR1, PREX2, AKAP13, SGCD, KLK1B4, AKT2, ARHGDIA, NKIRAS2, RASGEF1C, PDE4A, PDE8A, HRAS, MAP4K1, CASR, IGFBP4, NFAM1, SH2D3C, PLAAT1, DYRK1A, TRAF2, MAPK8IP1, VAV2, RUFY1, ZAP70, DOK5, CDC42EP5, DDIT3, IRF1, IGTP, RAPGEF1, PIK3C3, ADAM8, DOCK2, GRIA1, BECN1, CCL11, WNK4, GATA3, MALT1, NCALD, MAPK9, CCL3, MAPK1, EPS8L1, EPS8L2, MBP, TNNI3, PDE6A, RALGDS, MAP…	1522	857	20390	1.4069	0.999546	0.0610674	0.0599553
GOTERM_BP_ALL	GO:0050867~positive regulation of cell activation	50	2.52143	0.000947489	CD86, SPI1, TFRC, CD80, TNFRSF13C, ACTG1, IL4I1, OPA1, NFKBIZ, FLOT2, LGALS9, HAVCR1, PDGFRB, ZFP335, TIMD2, KMT5C, TIMD6, TIMD5, TIRAP, ZAP70, IRF1, FLT3L, ADAM8, CSF1R, PRKDC, GATA3, MALT1, LILRA5, EFNB3, CCL5, CCL2, HES1, STAT6, KCNN4, STAT5A, CD74, STAT5B, XBP1, XRCC6, TGFB1, TSLP, FBXO38, IGF2, IRGM1, GP5, SMARCA4, IL3, IL5, AXL, DNAJA3	1522	415	20390	1.61408	0.99967	0.0629035	0.0617579
GOTERM_BP_ALL	GO:0090199~regulation of release of cytochrome c from mitochondria	12	0.605144	0.000952182	PRKN, PLSCR3, OPA1, BIK, TRP53, PDCD5, PLAUR, PMAIP1, BAX, DNM1L, MMP9, PARL	1522	50	20390	3.21524	0.999683	0.0629035	0.0617579
GOTERM_BP_ALL	GO:2000026~regulation of multicellular organismal development	158	7.96773	0.00104889	POGLUT1, SPI1, RNH1, SEC1, EHMT1, KEAP1, ZFP608, EMC10, CIB1, IL1RAP, CELSR1, ACTG1, MIR675, IL4I1, CDH2, DMBT1, RUVBL2, ENPP2, MIR150, LGALS9, IFITM5, CCBE1, ZFP335, RBFOX2, DSCAM, ADIPOQ, DYRK1A, TESCL, THOC5, PIAS2, UBE2V2, HOXB3, KCTD11, ADAM8, PKP3, HOXB8, ATF5, ANAPC2, CSF1R, NUMBL, NOTCH1, PRKDC, TCF7, ECSCR, ADRB2, GATA3, ADAMTS12, FUT1, KALRN, EFNB3, RRAS, MBP, OTX2, ASIC2, TRPM4, LRRC4B…	1522	1663	20390	1.27282	0.99986	0.0676148	0.0663834
GOTERM_BP_ALL	GO:0060322~head development	91	4.58901	0.0010621	BARHL1, GABRB3, HMX3, GSK3B, ITGAM, ODAD4, SCT, CELF1, SEC1, RAX, CHD5, SMG9, KNDC1, ECE2, GLI1, NDST1, ATIC, CDH2, NAGLU, BMERB1, KIF1A, SLC25A46, KDM6B, ZFP335, RBFOX2, MIR9-3, APLP2, MRTFA, HNF1B, TSC1, NME5, ATP1B2, NAV2, KAT2A, HOXB3, HOXB2, HAP1, HOXB1, ATF5, HMX2, GRIA1, CSF1R, NUMBL, NOTCH1, CNP, PRKDC, DLX5, TUBGCP2, DLX6, SEZ6, CEND1, FUT1, AK8, RRAS, TRA2B, MAPK1, DVL3, HES1, OTX2, CCD…	1522	873	20390	1.39646	0.999875	0.0676148	0.0663834
GOTERM_BP_ALL	GO:2000147~positive regulation of cell motility	72	3.63086	0.0010692	SPI1, CSF2, ONECUT2, FLT4, SEC1, ITGA2B, EMC10, CIB1, GLI1, ACTG1, PREX1, TMEM102, AKT2, ITGAX, ENPP2, RACK1, LGALS9, DNM1L, HRAS, PDGFRB, CCBE1, BCAS3, ABCC1, MMP9, TIRAP, MYADM, NSMF, ADAM8, PHPT1, CSF1R, LRRC15, GRN, CD151, CCL11, NOTCH1, LRP1, FBLN1, GATA3, FUT1, ASCL2, PPM1F, VTN, CCL9, FUT7, RRAS, CCL7, CCL6, CCL5, CCL4, CCL3, MAPK1, CCL2, ZFP580, STX4A, AOC3, STAT5A, CD74, STAT5B, XBP1, TG…	1522	658	20390	1.46592	0.999882	0.0676148	0.0663834
GOTERM_BP_ALL	GO:0048513~animal organ development	297	14.9773	0.00106921	IFITM2, ODAD4, SCT, SEC1, FOXI1, RAX, MKI67, NDST1, TRIM28, BBX, CCN3, IFITM5, CCBE1, RBFOX2, DNAAF3, ACTN2, MIR9-3, MYO7B, AP1B1, MRTFA, HNF1B, KRT9, MOSMO, SNHG15, HOXB9, ARMC5, HOXB4, HOXB3, RPL24, ALPK3, HOXB2, HOXB1, HOXB8, ATF5, HOXB7, HOXB6, HOXB5, NUMBL, SLC22A5, GGNBP2, TSHZ3, SDC4, PRKDC, LHB, KLK5, WNK4, KLK4, CEND1, GATA3, ADAMTS12, APCDD1, KALRN, GJC1, MC2R, DYM, RDH13, HEXIM1, STAT5…	1522	3377	20390	1.17822	0.999882	0.0676148	0.0663834
GOTERM_BP_ALL	GO:0048245~eosinophil chemotaxis	8	0.403429	0.00107147	CCL9, CCL11, CCL7, CCL6, CCL5, CCL4, CCL3, CCL2	1522	23	20390	4.65977	0.999884	0.0676148	0.0663834
GOTERM_BP_ALL	GO:0060253~negative regulation of glial cell proliferation	8	0.403429	0.00107147	NOTCH1, TRP53, IDH2, NF1, TSPO, HES1, NF2, ASCL2	1522	23	20390	4.65977	0.999884	0.0676148	0.0663834
GOTERM_BP_ALL	GO:0099504~synaptic vesicle cycle	27	1.36157	0.00112774	BRSK1, GRN, NLGN2, STXBP1, AP2A1, AP2A2, CPLX4, RIMS2, RIMS4, CDH2, SLC17A7, AP3S2, DNM1L, STX4A, PPFIA3, AP2M1, ATP6V0A1, SYT5, SYT4, AP2B1, SYT8, AP3B2, DNM2, STX1B, TH, MYO5B, PIK3C3	1522	183	20390	1.97658	0.999928	0.0706385	0.0693521
GOTERM_BP_ALL	GO:0043313~regulation of neutrophil degranulation	6	0.302572	0.00116488	ITGB2L, SPI1, ITGAM, LYPD11, LYPD10, CD177	1522	12	20390	6.69842	0.999948	0.0724284	0.0711093
GOTERM_BP_ALL	GO:0030335~positive regulation of cell migration	69	3.47958	0.00123802	SPI1, CSF2, ONECUT2, FLT4, SEC1, ITGA2B, EMC10, CIB1, GLI1, ACTG1, PREX1, TMEM102, AKT2, ITGAX, ENPP2, RACK1, LGALS9, DNM1L, HRAS, PDGFRB, CCBE1, BCAS3, ABCC1, MMP9, TIRAP, MYADM, NSMF, ADAM8, CSF1R, LRRC15, GRN, CD151, CCL11, NOTCH1, LRP1, FBLN1, GATA3, FUT1, ASCL2, PPM1F, VTN, CCL9, FUT7, RRAS, CCL7, CCL6, CCL5, CCL4, CCL3, MAPK1, CCL2, ZFP580, STX4A, AOC3, STAT5A, CD74, STAT5B, XBP1, TGFB1, SE…	1522	628	20390	1.47195	0.999972	0.0764141	0.0750225
GOTERM_BP_ALL	GO:0099536~synaptic signaling	55	2.77358	0.00130143	GABRB3, IL1RAP, PPP1R9A, HTR4, LY6C1, INSYN2B, RIMS2, RIMS4, PPFIA3, PRKCG, CHRNB1, DSCAM, ETV5, STX1B, KCNQ3, NSMF, RAPSN, PRKN, GRIA1, BRSK1, NLGN2, NOTCH1, STXBP1, SEZ6, ADRB2, LIN7B, CPLX4, GJC1, GLRA1, EFNB3, SLC17A7, HCRT, STX4A, PDLIM4, DRD4, SYT5, MPP2, GABRP, SYT4, XBP1, SYT3, SLC12A5, DTNA, KCNIP1, STAT3, STAC3, SYT8, GRIN1, IGSF11, EXT1, P2RX6, TH, CAMK4, NF1, FGF12	1522	475	20390	1.55121	0.999983	0.0788542	0.0774181
GOTERM_BP_ALL	GO:0060255~regulation of macromolecule metabolic process	561	28.2905	0.00130624	CYFIP2, SPI1, TFRC, RAX, EHMT1, PHAX, PREX2, SPIB, MIR675, PREX1, IL4I1, PSMD2, AKT2, LIPG, BBX, ZFP282, IER5, PRKCG, CHID1, CCBE1, ACOT8, ENDOG, RBFOX2, PIH1D1, MRTFA, PASK, SIGIRR, HOXB9, EWSR1, ZSCAN22, PSME3, DDIT3, HOXB4, RABL3, IGTP, HOXB3, HOXB2, HOXB1, HOXB8, ATF5, HOXB7, VPS25, HOXB6, SKAP1, HOXB5, MTMR3, SHMT2, PRKDC, PRDM15, NEDD4L, BAZ2A, GATA3, PRDM10, GALR1, RAD21, WBP2NL, HCRT, ZBT…	1522	6781	20390	1.10834	0.999984	0.0788542	0.0774181
GOTERM_BP_ALL	GO:0043085~positive regulation of catalytic activity	79	3.98386	0.00130953	CYFIP2, CD86, GSK3B, ITGAM, YWHAB, DSCC1, INS2, PDCD5, CIB1, PIDD1, PREX1, AKT2, RACK1, CHP2, LGALS9, HRAS, CTSD, TBC1D10A, SKP1, HMGN1, BOK, PDGFRB, GPR39, BCAS3, RFC4, PIH1D1, ADIPOQ, TRAF2, TSC1, TIRAP, SIRT3, RCN3, ERN2, GPRC5B, TRAF4, IGTP, RAPGEF1, SLC27A4, CSF1R, GRN, CCL11, COX17, SEZ6, WNK4, ADRB2, KALRN, MALT1, PPM1F, LILRA5, FGD4, MRNIP, NLRP6, CCL5, PMAIP1, DVL3, MBP, STX4A, DRD4, CD7…	1522	742	20390	1.42635	0.999985	0.0788542	0.0774181
GOTERM_BP_ALL	GO:0007420~brain development	85	4.28643	0.00131486	BARHL1, GABRB3, HMX3, GSK3B, ITGAM, ODAD4, SCT, CELF1, SEC1, RAX, CHD5, SMG9, KNDC1, ECE2, GLI1, NDST1, ATIC, CDH2, NAGLU, BMERB1, KIF1A, SLC25A46, KDM6B, ZFP335, RBFOX2, MIR9-3, APLP2, MRTFA, HNF1B, TSC1, NME5, ATP1B2, NAV2, KAT2A, HOXB3, HOXB2, HAP1, HOXB1, ATF5, HMX2, GRIA1, CSF1R, NUMBL, NOTCH1, CNP, PRKDC, DLX5, TUBGCP2, SEZ6, CEND1, FUT1, AK8, TRA2B, DVL3, HES1, OTX2, CCDC134, EIF2B5, NDE1,…	1522	810	20390	1.40584	0.999985	0.0788542	0.0774181
GOTERM_BP_ALL	GO:0019221~cytokine-mediated signaling pathway	53	2.67272	0.00133932	IFITM3, IFITM1, SPI1, CSF2, IFITM2, FLT4, CIB1, IL1RAP, TNFRSF13C, NFKBIZ, RACK1, IFITM7, IFITM6, PDGFRB, IL11, PIRA13, PIRA12, TRAF2, IRF3, IRF1, IRF7, HCLS1, CDIP1, LILRA6, CSF1R, NUMBL, CCL11, NOTCH1, LILRA5, CCL9, CCL7, CCL6, CCL5, CCL4, CCL3, STAT4, CCL2, STAT6, CCR10, STAT5A, CD74, STAT5B, SMAD4, TSLP, NTRK3, STAT3, OSM, IL3, IL5, AXL, TRP53, TOLLIP, FGFR2	1522	454	20390	1.56395	0.999988	0.0796399	0.0781896
GOTERM_BP_ALL	GO:0009790~embryo development	130	6.55572	0.0013468	IFITM1, POGLUT1, CSF2, SCT, FOXI1, KEAP1, CELSR1, ETS2, NDST1, NAGLU, TRIM28, DMBT1, SALL4, IFITM5, PDGFRB, ZFP335, ENDOG, MSX3, APLP2, HNF1B, TSC1, THOC5, MOSMO, HOXB9, PLPP4, ARMC5, HOXB4, HOXB3, HOXB2, HOXB1, HOXB8, HOXB7, HOXB6, HOXB5, DSC3, GGNBP2, NOTCH1, TSHZ3, SDC4, DLX5, PRKDC, DLX6, TCF7, GATA3, RRP7A, RIC8A, VTN, DEAF1, DVL3, OTX2, CCDC134, SMAD2, SMAD4, TGFB1, FZD2, ICMT, FZD6, IGF2, …	1522	1336	20390	1.30359	0.999989	0.0796399	0.0781896
GOTERM_BP_ALL	GO:0019222~regulation of metabolic process	601	30.3076	0.00136955	CYFIP2, SPI1, TFRC, SCT, RAX, EHMT1, PHAX, PREX2, SPIB, MIR675, PREX1, IL4I1, PSMD2, AKT2, LIPG, PIP4K2A, BBX, PIP4K2C, ZFP282, IER5, PRKCG, CHID1, CCBE1, STARD4, ACOT8, ENDOG, RBFOX2, PIH1D1, MRTFA, PASK, SIGIRR, HOXB9, ARMC5, EWSR1, ZSCAN22, PSME3, DDIT3, HOXB4, RABL3, IGTP, HOXB3, HOXB2, HOXB1, HOXB8, ATF5, HOXB7, VPS25, HOXB6, SKAP1, HOXB5, MTMR3, SHMT2, PRKDC, PRDM15, NEDD4L, BAZ2A, GATA3, P…	1522	7310	20390	1.10144	0.999991	0.0804229	0.0789582
GOTERM_BP_ALL	GO:0072677~eosinophil migration	8	0.403429	0.00141619	CCL9, CCL11, CCL7, CCL6, CCL5, CCL4, CCL3, CCL2	1522	24	20390	4.46562	0.999994	0.0825882	0.0810841
GOTERM_BP_ALL	GO:0002696~positive regulation of leukocyte activation	47	2.37015	0.00151518	CD86, CSF1R, SPI1, TFRC, PRKDC, CD80, TNFRSF13C, GATA3, MALT1, ACTG1, IL4I1, EFNB3, OPA1, CCL5, NFKBIZ, CCL2, FLOT2, HES1, STAT6, LGALS9, HAVCR1, KCNN4, STAT5A, CD74, STAT5B, ZFP335, XBP1, XRCC6, TGFB1, TIMD2, TSLP, KMT5C, FBXO38, TIMD6, IGF2, IRGM1, TIMD5, TIRAP, SMARCA4, ZAP70, IL3, IL5, AXL, DNAJA3, IRF1, FLT3L, ADAM8	1522	392	20390	1.60625	0.999997	0.0877556	0.0861574
GOTERM_BP_ALL	GO:0040012~regulation of locomotion	116	5.84972	0.00153565	CLXN, IFITM1, SPI1, CSF2, SEC1, ITGA2B, EMC10, CIB1, LDLRAD4, ACTG1, PREX1, AKT2, ARHGDIA, SAP130, ENPP2, CCN3, EPPIN, LGALS9, ARPIN, PDGFRB, CCBE1, CASR, ST6GAL1, DSCAM, ADIPOQ, ATP1B2, PKP2, MYADM, NSMF, ADAM8, PHPT1, GRIA1, CSF1R, CD151, NOTCH1, SDC4, ABHD2, FBLN1, GATA3, FUT1, VTN, FUT7, RRAS, ZFP580, GAS2L2, STX4A, DRD4, FGF21, STAT5A, STAT5B, NTNG2, XBP1, TGFB1, CADM4, JUP, IDH2, IGF2, FN1,…	1522	1176	20390	1.32146	0.999998	0.0879594	0.0863575
GOTERM_BP_ALL	GO:0065007~biological regulation	1087	54.8159	0.0015395	SPI1, TFRC, 2810408A11RIK, SCT, EHMT1, HTR4, PREX2, SPIB, PREX1, NDST1, IL4I1, PSMD2, AKT2, LIPG, BBX, ZFP282, ARPIN, CHID1, CCBE1, STARD4, ENDOG, RBFOX2, OR7A40, MRTFA, PRAP1, SIGIRR, RUFY1, MOSMO, EWSR1, PSME3, DDIT3, RABL3, CDIP1, ATF5, SKAP1, MTMR3, SET, TTYH1, SHMT2, BAZ2A, GATA3, OR2BD2, SLC5A2, ADAMTS12, ADAMTS13, KCNMB1, WBP2NL, RDH13, HCRT, ZBTB7C, HEXIM1, GPR17, ABCA2, HEXIM2, CADM4, JU…	1522	13863	20390	1.05045	0.999998	0.0879594	0.0863575
GOTERM_BP_ALL	GO:0051348~negative regulation of transferase activity	30	1.51286	0.00160372	EIF4A2, PRKN, GGNBP2, PNKP, WNK4, PTPRH, RASIP1, PPM1F, ACTG1, PREX2, PREX1, BAG2, NUP62, ACP4, HEXIM2, DUSP3, PLK1, ADIPOQ, XRCC1, MAPK8IP1, SMAD7, DBNDD2, TFAP4, DNAJA3, AKT1S1, NF1, NF2, PHPT1, VPS25, PTPN2	1522	217	20390	1.8521	0.999999	0.0909785	0.0893217
GOTERM_BP_ALL	GO:0065009~regulation of molecular function	181	9.12758	0.00161867	CYFIP2, EIF4A2, CD86, SPI1, TFRC, DSCC1, INS2, PDCD5, NUCKS1, CIB1, IL1RAP, ACTG1, PREX2, PREX1, TRIM28, SLN, AKT2, CHP2, EPPIN, LGALS9, TBC1D10A, SKP1, HMGN1, PDGFRB, CASR, DSCAM, ACTN2, APLP2, PIH1D1, ADIPOQ, NOSIP, MRTFA, TSC1, ATP1B2, TESCL, SHISA8, SHISA7, PIAS2, MAPK8IP1, ERN2, SLPI, DDIT3, PLA2G10, IGTP, FETUB, PHPT1, VPS25, SLC27A4, CSF1R, GGNBP2, NOTCH1, COX17, WNK4, NEDD4L, ADRB2, GATA3…	1522	1958	20390	1.23842	0.999999	0.0909785	0.0893217
GOTERM_BP_ALL	GO:0048285~organelle fission	45	2.26929	0.00162462	TOP2A, PRKN, BECN1, GSK3B, SEH1L, MEI1, DCTN2, MTFP1, PSMD13, MEIKIN, PSMC3IP, CDC23, OPA1, KASH5, NUP62, MEIOC, CEP192, DNM1L, DCAF13, SLC25A46, CNTD1, ACOT8, SPAG5, UBE2C, NDE1, PLK1, OSM, LIF, TUBG2, SIRT7, TUBG1, SNHG15, CPEB1, RAD51D, MARF1, KIF18B, UBE2S, ERCC4, CCNE1, PRC1, DMRTC2, CHMP2A, SPIRE1, RPL24, FGFR2	1522	372	20390	1.62059	0.999999	0.0909785	0.0893217
GOTERM_BP_ALL	GO:1903976~negative regulation of glial cell migration	5	0.252143	0.0016911	RRAS, IDH2, NF1, BMERB1, ATP1B2	1522	8	20390	8.37303	0.999999	0.0940786	0.0923652
GOTERM_BP_ALL	GO:0030902~hindbrain development	29	1.46243	0.00171373	GABRB3, SEZ6, CEND1, KNDC1, GLI1, ATIC, NAGLU, HES1, OTX2, SLC25A46, RBFOX2, SEMA4C, XRCC1, HNF1B, NAV2, ATP1B2, GRIN1, SMARCA4, KAT2A, TTLL1, LHX1, TRP53, HOXB3, HOXB2, PSMG1, COQ8B, HAP1, HOXB1, ATF5	1522	208	20390	1.86783	0.999999	0.0947146	0.0929897
GOTERM_BP_ALL	GO:0048598~embryonic morphogenesis	73	3.68129	0.00177102	MESP2, HMX3, POGLUT1, ITGB5, TGFB1I1, FOXI1, GLI1, CELSR1, ETS2, NDST1, NAGLU, OPA1, TRIM28, SALL4, RACK1, TEAD2, TPRN, KDM6B, MSX3, HNF1B, TSC1, MMP9, MOSMO, KAT2A, HOXB9, ARMC5, NUP50, HOXB4, HOXB3, HOXB2, HOXB1, HOXB8, HOXB7, HMX2, HOXB6, HOXB5, NOTCH1, SDC4, DLX5, CCDC103, DLX6, TCF7, GATA3, RIC8A, VTN, DEAF1, RAB23, MAPK1, DVL3, HES1, OTX2, CTHRC1, SMAD2, SMAD4, TGFB1, FZD2, EYA1, SEMA4C, FZ…	1522	682	20390	1.43397	1	0.095607	0.0938658
GOTERM_BP_ALL	GO:0140239~postsynaptic endocytosis	6	0.302572	0.0017772	SH3GLB2, CALY, AP2A1, AP2B1, AP2A2, AP2M1	1522	13	20390	6.18316	1	0.095607	0.0938658
GOTERM_BP_ALL	GO:0098884~postsynaptic neurotransmitter receptor internalization	6	0.302572	0.0017772	SH3GLB2, CALY, AP2A1, AP2B1, AP2A2, AP2M1	1522	13	20390	6.18316	1	0.095607	0.0938658
GOTERM_BP_ALL	GO:0002934~desmosome organization	6	0.302572	0.0017772	JUP, PKP2, SNAI2, DSG3, PKP3, DSC1	1522	13	20390	6.18316	1	0.095607	0.0938658
GOTERM_BP_ALL	GO:0002764~immune response-regulating signaling pathway	42	2.118	0.00178641	LILRA6, CD86, BECN1, ITK, ITGAM, GATA3, MALT1, LILRA5, CD79A, FCNB, NAGLU, NLRP6, BTNL12, NFKBIZ, DHX58, MAPK1, HRAS, LAIR1, EIF2B5, BTNL9, TICAM2, PIRA13, NOS2, PLEKHA1, NFAM1, PIRA12, IRGM1, TIRAP, OSCAR, VAV2, ATAT1, ZAP70, STING1, IRF3, IRF1, TARM1, IGTP, IRF7, BAX, LCP2, SKAP1, MYO1G	1522	342	20390	1.64523	1	0.095607	0.0938658
GOTERM_BP_ALL	GO:0048729~tissue morphogenesis	73	3.68129	0.00183596	MESP2, ITGB5, TGFB1I1, NRARP, CELSR1, ACTG1, NAGLU, OPA1, TRIM28, SALL4, TEAD2, KDM6B, CASR, RIPK4, MRTFA, MIR145A, HNF1B, TSC1, SCNN1G, KAT2A, ARMC5, SCNN1B, NUP50, PLA2G10, HOXB4, PKP2, HOXB2, ADAM8, DSC1, BRSK1, BRSK2, CD151, CCL11, NOTCH1, SDC4, CCDC103, WNK4, GATA3, HOXB13, RASIP1, RXRA, DEAF1, RAB23, TNNI3, HES1, CTHRC1, SMAD2, STAT5A, SMAD4, TGFB1, FZD2, EYA1, SEMA4C, FZD6, KLK14, FUZ, TBX…	1522	683	20390	1.43187	1	0.096713	0.0949517
GOTERM_BP_ALL	GO:0050790~regulation of catalytic activity	123	6.20272	0.00183601	CYFIP2, EIF4A2, CD86, DSCC1, INS2, PDCD5, CIB1, ACTG1, PREX2, PREX1, AKT2, CHP2, EPPIN, LGALS9, TBC1D10A, SKP1, HMGN1, PDGFRB, APLP2, PIH1D1, ADIPOQ, NOSIP, MRTFA, TSC1, MAPK8IP1, ERN2, IGTP, FETUB, PHPT1, VPS25, SLC27A4, CSF1R, GGNBP2, NOTCH1, COX17, WNK4, ADRB2, KALRN, BCL2L12, VTN, MRNIP, BAG2, NLRP6, PMAIP1, DVL3, MBP, STX4A, DRD4, HEXIM2, XRCC6, PLK1, XRCC1, IRGM1, STFA2, STFA3, SMAD7, IL3, …	1522	1264	20390	1.30365	1	0.096713	0.0949517
GOTERM_BP_ALL	GO:0034097~response to cytokine	120	6.05144	0.00185967	IFITM3, EIF4A2, IFITM1, SPI1, CSF2, IFITM2, TFRC, KEAP1, CIB1, IL1RAP, ACTG1, MIR150, IFITM7, IFITM6, PDGFRB, WFDC21, TICAM2, ENTPD2, ENDOG, MIR9-3, ADIPOQ, MIR145A, PLA2G10, IGTP, CDIP1, CSF1R, NUMBL, SLC22A5, NOTCH1, SHMT2, STXBP1, TCF7, ILDR1, GATA3, ADAMTS12, ADAMTS13, MIR210, MIR295, MIR690, MIR294, MIR293, MIR292, OTX2, MSC, STX4A, GM5431, CCR10, STAT5A, STAT5B, XBP1, SMAD4, TSLP, GFPT2, FN…	1522	1229	20390	1.30807	1	0.096713	0.0949517
GOTERM_BP_ALL	GO:0048568~embryonic organ development	62	3.12658	0.00186006	HMX3, CSF2, SCT, FOXI1, GLI1, CELSR1, NDST1, NAGLU, TRIM28, TEAD2, TPRN, PDGFRB, HNF1B, SENP2, THOC5, EPN1, HOXB9, HOXB4, FLT3L, HOXB3, HOXB2, HOXB1, HOXB8, HOXB7, HMX2, HOXB6, HOXB5, GGNBP2, NOTCH1, DLX5, CCDC103, DLX6, TCF7, GATA3, ASCL2, TRA2B, MAPK1, DVL3, HES1, OTX2, CTHRC1, CCDC134, SMAD2, TGFB1, FZD2, EYA1, FZD6, IGF2, LIF, FUZ, TBX4, GRHL2, PALB2, TBX2, SMARCA4, IL3, KRT19, TH, TRP53, LHX…	1522	560	20390	1.48322	1	0.096713	0.0949517
GOTERM_BP_ALL	GO:0045087~innate immune response	88	4.43772	0.00186426	IFITM3, TRIM72, WFDC9, IFITM1, IFITM2, CALCOCO2, IL1RAP, SIGLECG, WFDC2, WFDC3, ACTG1, FCNB, C8G, TRIM7, TRIM28, DHX58, IFITM7, IFITM6, CD177, CHID1, GARIN5A, WFDC21, SLC15A2, TICAM2, ARID5A, RPL13A, TRAF2, MR1, TIRAP, ZAP70, TRAF4, SLPI, IRF3, IRF1, IGTP, IRF7, MASP1, TTLL12, SLC22A21, TMEM106A, WFDC11, CSF1R, WFDC10, SLC22A5, SHMT2, PRKDC, STXBP1, CAMK2A, GATA3, MALT1, PLD3, IFNL2, SEC14L1, ADA…	1522	855	20390	1.37886	1	0.096713	0.0949517
GOTERM_BP_ALL	GO:0071345~cellular response to cytokine stimulus	109	5.49672	0.00193417	IFITM3, EIF4A2, IFITM1, SPI1, CSF2, IFITM2, TFRC, KEAP1, CIB1, IL1RAP, ACTG1, MIR150, IFITM7, IFITM6, PDGFRB, ENTPD2, MIR9-3, MIR145A, PLA2G10, IGTP, CDIP1, CSF1R, NUMBL, NOTCH1, STXBP1, TCF7, ILDR1, GATA3, ADAMTS12, ADAMTS13, MIR210, MIR295, MIR690, MIR294, MIR293, MIR292, OTX2, MSC, STX4A, GM5431, CCR10, STAT5A, STAT5B, XBP1, SMAD4, TSLP, GFPT2, FN1, IRGM1, SMAD7, CDK9, IL3, IL5, TRP53, MIR340,…	1522	1101	20390	1.3263	1	0.0997276	0.0979113
GOTERM_BP_ALL	GO:0060976~coronary vasculature development	15	0.75643	0.00196464	PDGFRB, DCTN5, NOTCH1, LRP1, MIR145A, FUZ, AP2B1, KIF7, SMARCA4, DNM2, NDST1, SGCD, RXRA, MIR143, FGFR2	1522	79	20390	2.5437	1	0.100083	0.0982607
GOTERM_BP_ALL	GO:0048706~embryonic skeletal system development	24	1.21029	0.00196474	SMAD2, OBOX6, OBOX7, EYA1, DLX5, DLX6, FUZ, GRHL2, EXT1, NDST1, MOSMO, HOXB9, DEAF1, LHX1, ETL4, HOXB4, HOXB3, HOXB2, HOXB1, HOXB8, HOXB7, FGFR2, HOXB6, HOXB5	1522	161	20390	1.99705	1	0.100083	0.0982607
GOTERM_BP_ALL	GO:0001933~negative regulation of protein phosphorylation	40	2.01715	0.00200372	PPP1R15A, PRKN, GGNBP2, SLFN1, PRKDC, WNK4, FBLN1, CIB1, PTPRH, RASIP1, PPM1F, ACTG1, PREX2, PREX1, NUP62, ACP4, RACK1, HEXIM2, CADM4, DUSP3, TGFB1, NTRK3, PLK1, ADIPOQ, PARP14, MAPK8IP1, SMAD7, DBNDD2, NLRP12, TFAP4, DNAJA3, IRF1, AKT1S1, NF1, MYADM, BAX, NF2, VPS25, PTPN2, EIF4G1	1522	323	20390	1.65905	1	0.101458	0.0996103
GOTERM_BP_ALL	GO:0060759~regulation of response to cytokine stimulus	25	1.26072	0.00202315	PRKN, NLRP6, CCL5, NKIRAS2, SLIT3, RFFL, CD74, TICAM2, TRIM41, TSLP, ADIPOQ, IRGM1, TRAF2, PARP14, USP29, EXT1, SIGIRR, STING1, IRF3, AXL, DNAJA3, IGTP, IRF7, TTLL12, PTPN2	1522	171	20390	1.9586	1	0.101516	0.0996673
GOTERM_BP_ALL	GO:0030097~hemopoiesis	90	4.53858	0.00202888	TOP2A, ITK, SPI1, ITGAM, CSF2, TFRC, NRARP, CIB1, SIGLECG, MIR126A, SPIB, RPS14, PREX1, NAGLU, RPS19, NFKBIZ, PIP4K2A, WDR7, VPREB1A, NFAM1, KRTAP5-5, VPS33B, RPL22, MIR145A, TSC1, KCNAB2, THOC5, MR1, TIRAP, OSCAR, ZAP70, ARMC5, IRF1, PLA2G10, IGTP, HOXB4, RABL3, FLT3L, HOXB3, HCLS1, ADAM8, DOCK2, NEMP1, HOXB7, CSF1R, CEBPD, FECH, PRKDC, MIR451B, TCF7, MIR451A, GATA3, ASCL2, MALT1, CD79A, FUT7, R…	1522	880	20390	1.37013	1	0.101516	0.0996673
GOTERM_BP_ALL	GO:0045785~positive regulation of cell adhesion	60	3.02572	0.00204936	CD86, GSK3B, MEGF10, TFRC, SEC1, CD80, CIB1, TNFRSF13C, ACTG1, PREX1, IL4I1, TMEM102, OPA1, NFKBIZ, ENPP2, FLOT2, LGALS9, PLAUR, TSC1, DNM2, ADAM19, ZAP70, IRF1, MYADM, PKP2, ADAM8, PKP3, SKAP1, SDC4, FBLN1, GATA3, FUT1, MALT1, PPM1F, VTN, FUT7, EFNB3, RRAS, CCL5, CCL2, HES1, STX4A, STAT5A, CD74, STAT5B, XBP1, TGFB1, JUP, FBXO38, IGF2, FN1, LIF, IRGM1, SMARCA4, SMAD7, IL3, DNAJA3, P4HB, HRG, LIMS2	1522	540	20390	1.48854	1	0.101937	0.100081
GOTERM_BP_ALL	GO:0030155~regulation of cell adhesion	88	4.43772	0.00207223	CD86, GSK3B, SPI1, MEGF10, TFRC, ONECUT2, SEC1, CD80, ZFP608, NRARP, CIB1, TNFRSF13C, ACTG1, PREX1, IL4I1, TMEM102, OPA1, NFKBIZ, ENPP2, FLOT2, CD37, LGALS9, ST6GAL1, DUSP3, DSCAM, ADIPOQ, VPS33B, PLAUR, TSC1, TESCL, DNM2, ADAM19, ZAP70, IRF1, MYADM, PKP2, ADAM8, PKP3, PPARA, SKAP1, NOTCH1, LRP1, SDC4, SLFN1, FBLN1, GATA3, FUT2, FUT1, ASCL2, KNG2, KNG1, MALT1, PPM1F, VTN, FUT7, EFNB3, RRAS, CCL5,…	1522	858	20390	1.37404	1	0.102472	0.100606
GOTERM_BP_ALL	GO:0002697~regulation of immune effector process	57	2.87443	0.00214338	CD86, SPI1, ITGAM, TFRC, INS2, CD80, SIGLECG, FCNB, IL4I1, OPA1, RPS19, NFKBIZ, DHX58, CD37, LYPD11, LYPD10, LGALS9, CD177, KMT5C, ARID5A, SUPT6, TRAF2, MR1, TIRAP, GPRC5B, IRF1, RAPGEF1, PKP3, MASP1, GRN, PRKDC, H2-M5, STXBP1, KLK5, GATA3, 2410137M14RIK, ASCL2, KLK7, MALT1, FUT7, CCL2, STAT6, STX4A, MUC4, TRPM4, STAT5A, CD74, STAT5B, XBP1, TGFB1, FBXO38, IGF2, SMAD7, ITGB2L, IL5, AXL, PDCD1	1522	508	20390	1.50319	1	0.105329	0.103411
GOTERM_BP_ALL	GO:1901652~response to peptide	121	6.10187	0.00215898	IFITM3, EIF4A2, IFITM1, SPI1, CSF2, IFITM2, TFRC, KEAP1, CIB1, IL1RAP, ACTG1, MIR150, IFITM7, IFITM6, PDGFRB, WFDC21, CASR, TICAM2, ENTPD2, ENDOG, MIR9-3, ADIPOQ, MIR145A, PLA2G10, IGTP, CDIP1, CSF1R, NUMBL, SLC22A5, NOTCH1, SHMT2, STXBP1, TCF7, ILDR1, GATA3, ADAMTS12, ADAMTS13, MIR210, MIR295, MIR690, MIR294, MIR293, MIR292, OTX2, MSC, STX4A, GM5431, CCR10, STAT5A, STAT5B, XBP1, SMAD4, TSLP, GFP…	1522	1247	20390	1.29993	1	0.105329	0.103411
GOTERM_BP_ALL	GO:0006357~regulation of transcription by RNA polymerase II	242	12.2037	0.00216737	TCERG1, SPI1, INS2, FOXI1, RAX, KEAP1, ZFP608, EHMT1, SPIB, RPS14, IL4I1, ERFL, TRIM28, AKT2, SAP130, BBX, GSC2, IER5, PTOV1, EBF1, ZFP619, MRTFA, HNF1B, HOXB9, THAP7, DDIT3, ZSCAN22, HOXB4, HOXB3, HOXB2, HOXB1, ZFP850, HOXB8, ATF5, CCNQ, HOXB7, HOXB6, SKAP1, HOXB5, ZFP865, TSHZ3, PRKDC, TSHZ2, PRDM15, GATA3, ZFP628, PRDM10, ZBTB4, GALR1, RAD21, ZBTB7C, HEXIM1, STAT5A, STAT5B, HEXIM2, XRCC6, XBP1…	1522	2728	20390	1.18843	1	0.105329	0.103411
GOTERM_BP_ALL	GO:0051249~regulation of lymphocyte activation	61	3.07615	0.00228978	CD86, SPI1, TFRC, CD80, ZFP608, NRARP, TNFRSF13C, SIGLECG, ACTG1, IL4I1, OPA1, NFKBIZ, FLOT2, MIR150, CD37, LGALS9, ZFP335, DUSP3, KMT5C, NFAM1, SUPT6, TIRAP, MAPK8IP1, ZAP70, KAT2A, IRF1, FLT3L, ADAM8, CSF1R, SDC4, PRKDC, SLFN1, TCF7, GATA3, ASCL2, MALT1, EFNB3, CCL5, CCL2, HES1, STAT6, STAT5A, CD74, STAT5B, XBP1, XRCC6, TGFB1, RHBDD3, FBXO38, IGF2, IRGM1, FOXN1, SMARCA4, SMAD7, IL3, IL5, AXL, D…	1522	554	20390	1.4751	1	0.110642	0.108627
GOTERM_BP_ALL	GO:1903901~negative regulation of viral life cycle	10	0.504286	0.00230352	IFITM3, CD74, FCNB, LRRC15, RAD50, IFITM1, IFITM2, IFITM7, TRIM31, IFITM6	1522	40	20390	3.34921	1	0.110674	0.108658
GOTERM_BP_ALL	GO:0046928~regulation of neurotransmitter secretion	19	0.958144	0.00233663	PRKCG, SYT5, PRKN, SYT4, STXBP1, KCNC3, CAMK2A, SNCAIP, PPP1R9A, SYT8, CPLX4, RIMS2, GPR151, STX1B, RIMS4, NF1, HCRT, DNM1L, DRD4	1522	116	20390	2.19431	1	0.11163	0.109597
GOTERM_BP_ALL	GO:0140236~translation at presynapse	13	0.655572	0.00246778	RPS5, RPL12, RPL22, RPL13A, RPL35A, RPL23A, RPL7A, RPS14, RPL24, RPLP2, RPS11, RPL28, RPL17	1522	64	20390	2.72123	1	0.117234	0.115099
GOTERM_BP_ALL	GO:0060627~regulation of vesicle-mediated transport	69	3.47958	0.00260855	LRSAM1, SPI1, ITGAM, KCNC3, AP2A1, SIGLECF, SIGLECE, ACTG1, RIMS2, FCNB, RIMS4, ARHGDIA, RACK1, LYPD11, LYPD10, LGALS9, DNM1L, AP2M1, CD177, PRKCG, RUBCN, ACTN2, ADIPOQ, BET1L, DNM2, RUFY1, STX1B, RAPGEF1, HAP1, DOCK2, PRKN, RAB5C, CD151, NOTCH1, LRP1, SDC4, STXBP1, NEDD4L, CPLX4, ARHGAP21, VTN, GPR151, PACSIN2, MAPK1, CCL2, SLC17A7, STX4A, DRD4, ATP9A, SYT5, ABCA2, SYT4, SYT3, FER1L5, RAB4B, TGF…	1522	647	20390	1.42872	1	0.123228	0.120984
GOTERM_BP_ALL	GO:0045597~positive regulation of cell differentiation	103	5.19415	0.00275639	IFITM1, SPI1, CSF2, ACTG1, MIR675, IL4I1, DMBT1, ENPP2, CCN3, LGALS9, ZFP335, DSCAM, MAMSTR, ADIPOQ, TESCL, PIAS2, OLFM1, PCP4, CCNE1, HOXB4, KCTD11, ADAM8, ANAPC2, CSF1R, NUMBL, NOTCH1, TSHZ3, DLX5, PRKDC, GATA3, KALRN, MIR210, RRAS, TRPM4, ZBTB7C, STAT5A, SMAD2, STAT5B, XRCC6, XBP1, SMAD4, TGFB1, ANKRD27, FN1, LIF, FOXN1, SMARCA4, SMAD7, GFAP, IL3, IL5, PTPRA, STK25, LHX1, MYO5B, SNAI2, TCF4, N…	1522	1041	20390	1.32553	1	0.129489	0.127131
GOTERM_BP_ALL	GO:0140242~translation at postsynapse	13	0.655572	0.0028252	RPS5, RPL12, RPL22, RPL13A, RPL35A, RPL23A, RPL7A, RPS14, RPL24, RPLP2, RPS11, RPL28, RPL17	1522	65	20390	2.67937	1	0.131228	0.128838
GOTERM_BP_ALL	GO:0140241~translation at synapse	13	0.655572	0.0028252	RPS5, RPL12, RPL22, RPL13A, RPL35A, RPL23A, RPL7A, RPS14, RPL24, RPLP2, RPS11, RPL28, RPL17	1522	65	20390	2.67937	1	0.131228	0.128838
GOTERM_BP_ALL	GO:0010975~regulation of neuron projection development	64	3.22743	0.00286027	DGKG, GSK3B, RETREG3, CIB1, KNDC1, AP2A1, PPP1R9A, PREX1, CDH2, OPA1, ACP4, KIF1A, DNM1L, MTAG2, DSCAM, ACSL6, KREMEN1, OMG, TSC1, ATP1B2, PIAS2, STX1B, GPRC5B, PCP4, UBE2V2, RAPGEF1, NSMF, HAP1, ANAPC2, BRSK1, NUMBL, GRN, BRSK2, RRN3, LRP1, STAU2, NTM, SEZ6, NEDD4L, GATA3, KALRN, KLK6, NEU4, EFNB3, MBP, HES1, NTNG2, RANBP1, ANKRD27, FBXO38, NTRK3, FN1, LIF, GRIN1, GFAP, SETX, CPEB1, RIT2, STK25,…	1522	593	20390	1.44587	1	0.131228	0.128838
GOTERM_BP_ALL	GO:0045936~negative regulation of phosphate metabolic process	46	2.31972	0.00287099	PPP1R15A, PRKN, GGNBP2, SLFN1, PRKDC, WNK4, FBLN1, CIB1, PTPRH, RASIP1, PPM1F, ACTG1, PREX2, PREX1, NUP62, ACP4, RACK1, TSPO, CDKN2D, HEXIM2, ABCA2, CADM4, DUSP3, TGFB1, NTRK3, PLK1, STAT3, ADIPOQ, PARP14, MAPK8IP1, SMAD7, DBNDD2, NLRP12, TFAP4, DNAJA3, IRF1, TRP53, AKT1S1, NF1, MYADM, BAX, NF2, PPARA, VPS25, PTPN2, EIF4G1	1522	394	20390	1.5641	1	0.131228	0.128838
GOTERM_BP_ALL	GO:0010563~negative regulation of phosphorus metabolic process	46	2.31972	0.00287099	PPP1R15A, PRKN, GGNBP2, SLFN1, PRKDC, WNK4, FBLN1, CIB1, PTPRH, RASIP1, PPM1F, ACTG1, PREX2, PREX1, NUP62, ACP4, RACK1, TSPO, CDKN2D, HEXIM2, ABCA2, CADM4, DUSP3, TGFB1, NTRK3, PLK1, STAT3, ADIPOQ, PARP14, MAPK8IP1, SMAD7, DBNDD2, NLRP12, TFAP4, DNAJA3, IRF1, TRP53, AKT1S1, NF1, MYADM, BAX, NF2, PPARA, VPS25, PTPN2, EIF4G1	1522	394	20390	1.5641	1	0.131228	0.128838
GOTERM_BP_ALL	GO:0009952~anterior/posterior pattern specification	31	1.56329	0.00292094	MESP2, IFITM1, POGLUT1, NOTCH1, PRKDC, WNT8A, NRARP, CELSR1, ETS2, HES1, OTX2, SMAD2, SMAD4, CDX1, FUZ, HNF1B, PALB2, NLE1, KAT2A, HOXB9, DDIT3, LHX1, TRP53, HOXB4, HOXB3, HOXB2, HOXB1, HOXB8, HOXB7, HOXB6, HOXB5	1522	236	20390	1.75976	1	0.132793	0.130374
GOTERM_BP_ALL	GO:0003009~skeletal muscle contraction	9	0.453858	0.00296308	CHRNB1, TNNT1, TNNC2, TNNT3, STAC3, TNNI2, MYH14, TNNI3, ADRB2	1522	34	20390	3.54622	1	0.133988	0.131548
GOTERM_BP_ALL	GO:2000145~regulation of cell motility	110	5.54715	0.00300038	CLXN, IFITM1, SPI1, CSF2, SEC1, ITGA2B, EMC10, CIB1, LDLRAD4, ACTG1, PREX1, AKT2, ARHGDIA, SAP130, ENPP2, CCN3, EPPIN, LGALS9, ARPIN, PDGFRB, CCBE1, ADIPOQ, ATP1B2, PKP2, MYADM, NSMF, ADAM8, PHPT1, CSF1R, CD151, NOTCH1, SDC4, ABHD2, FBLN1, GATA3, FUT1, VTN, FUT7, RRAS, ZFP580, GAS2L2, STX4A, DRD4, FGF21, STAT5A, STAT5B, NTNG2, XBP1, TGFB1, CADM4, JUP, IDH2, IGF2, FN1, FUZ, SMARCA4, CPEB1, TRP53, …	1522	1127	20390	1.30759	1	0.134953	0.132496
GOTERM_BP_ALL	GO:0042692~muscle cell differentiation	42	2.118	0.00305018	FHOD3, POPDC2, GSK3B, CNTNAP1, RAMP2, NOTCH1, MEGF10, TSHZ3, INS2, PLD3, ACTG1, AKAP13, FBXO40, RXRA, SGCD, CDH2, NAGLU, MYH11, HES1, KDM6B, PDGFRB, CHRNB1, FER1L5, MYBPC2, ACTN2, SEMA4C, IGF2, STAC3, MRTFA, MIR145A, TSC1, MYMK, TBX2, SMARCA4, KRT19, NEURL2, TNNT1, MIR143, TNNT3, ALPK3, DOCK2, BVHT	1522	352	20390	1.59849	1	0.136467	0.133982
GOTERM_BP_ALL	GO:0030100~regulation of endocytosis	43	2.16843	0.00307218	PRKN, LRSAM1, RAB5C, CD151, LRP1, KCNC3, NEDD4L, AP2A1, SIGLECF, ACTG1, SIGLECE, ARHGAP21, VTN, FCNB, PACSIN2, RACK1, CCL2, SLC17A7, DNM1L, DRD4, AP2M1, CD177, PRKCG, RUBCN, ABCA2, SYT4, FER1L5, RAB4B, TGFB1, TNK2, NR1H2, ADIPOQ, AP2B1, DNM2, RUFY1, STX1B, RIT2, CALY, AXL, RAPGEF1, UNC119, HAP1, DOCK2	1522	363	20390	1.58695	1	0.136728	0.134238
GOTERM_BP_ALL	GO:0043086~negative regulation of catalytic activity	52	2.62229	0.00320438	EIF4A2, INS2, PTPRH, ACTG1, PREX2, PREX1, NUP62, ACP4, EPPIN, HRAS, DUSP3, PIH1D1, ADIPOQ, PLAUR, MRTFA, NOSIP, MMP9, MAPK8IP1, WFDC6A, AKT1S1, FETUB, PHPT1, VPS25, SLC27A4, PRKN, GRN, GGNBP2, NOTCH1, PNKP, CAMK2A, WNK4, RASIP1, PPM1F, BCL2L12, VTN, BAG2, RFFL, CDKN2D, ARFGEF1, HEXIM2, PLK1, XRCC1, NLE1, STFA2, SMAD7, STFA3, DBNDD2, TFAP4, DNAJA3, NF1, NF2, PTPN2	1522	462	20390	1.50787	1	0.141865	0.139281
GOTERM_BP_ALL	GO:2000463~positive regulation of excitatory postsynaptic potential	10	0.504286	0.00328344	IGSF11, RIMS2, GRIA1, STX1B, GSK3B, NLGN2, ADRB2, DRD4, SHANK1, GRIN1	1522	42	20390	3.18973	1	0.144608	0.141975
GOTERM_BP_ALL	GO:0031644~regulation of nervous system process	25	1.26072	0.00344639	GRIA1, PRKN, GSK3B, NOTCH1, NLGN2, ADRB2, RIMS2, CACNG7, GLRA1, CCL3, ITGAX, CCN3, HCRT, DRD4, MTAG2, TRPA1, SHISA8, SHISA7, SREBF2, GRIN1, IGSF11, STX1B, TMEM98, FGF12, SHANK1	1522	178	20390	1.88158	1	0.150998	0.148248
GOTERM_BP_ALL	GO:0009605~response to external stimulus	210	10.59	0.00350135	IFITM3, IFITM1, SPI1, IFITM2, PKD2L2, PREX1, RPS19, TRIM28, DHX58, PIEZO2, CCN3, LGALS9, IFITM7, IFITM6, CHID1, WFDC21, GARIN5A, ENDOG, MIR202, HOXB9, SLPI, ARMC5, KCNQ3, IGTP, TTLL12, WFDC11, WFDC10, SLC22A5, SEH1L, SHMT2, PRKDC, STXBP1, GATA3, SEC14L1, ADAMTS13, MIR210, CEP192, WFDC18, WFDC17, WFDC16, STX4A, GM5431, CCR10, TRPM4, WFDC13, HEXIM1, STAT5A, STAT5B, XRCC6, XBP1, JUP, TSLP, IRGM1, PA…	1522	2352	20390	1.19615	1	0.151574	0.148814
GOTERM_BP_ALL	GO:0022604~regulation of cell morphogenesis	36	1.81543	0.00351569	PRKN, CSF1R, NUMBL, CCL11, PRKDC, STAU2, NEDD4L, KALRN, RIMS2, FGD4, CACNG7, CCL7, OPA1, ARHGDIA, CCL3, ENPP2, MYH14, DVL3, DNM1L, ARPIN, NTNG2, SYT4, SYT3, ANKRD27, FN1, PARVB, PIAS2, FMNL1, PARVG, CDC42EP5, MYO5B, NF2, OSTN, MAP3K13, BRWD1, ANAPC2	1522	291	20390	1.65734	1	0.151574	0.148814
GOTERM_BP_ALL	GO:0045619~regulation of lymphocyte differentiation	31	1.56329	0.00352619	SPI1, PRKDC, TCF7, ZFP608, NRARP, GATA3, ASCL2, MALT1, ACTG1, IL4I1, OPA1, NFKBIZ, MIR150, LGALS9, STAT5A, CD74, STAT5B, XBP1, XRCC6, TGFB1, NFAM1, FOXN1, SMARCA4, SMAD7, ZAP70, KAT2A, AXL, IRF1, FLT3L, ADAM8, PTPN2	1522	239	20390	1.73767	1	0.151574	0.148814
GOTERM_BP_ALL	GO:0007417~central nervous system development	106	5.34544	0.00353344	SCT, ODAD4, SEC1, RAX, KNDC1, NDST1, CDH2, NAGLU, SLC25A46, ZFP335, RBFOX2, DSCAM, MIR9-3, APLP2, OMG, MRTFA, HNF1B, TSC1, ATP1B2, HOXB3, HOXB2, HOXB1, HOXB8, ATF5, GRIA1, SPTBN4, CSF1R, NUMBL, NOTCH1, CNP, DLX5, PRKDC, TUBGCP2, CEND1, FUT1, AK8, GLIS2, VTN, DVL3, OTX2, EIF2B5, CCDC134, ABCA2, GPR17, TGFB1, FZD6, SETD1A, LIF, XRCC1, FUZ, SMARCA4, GFAP, EXT1, SPAG6L, EEF1ECE2, TH, TRP53, LHX1, NF1…	1522	1086	20390	1.30761	1	0.151574	0.148814
GOTERM_BP_ALL	GO:0035909~aorta morphogenesis	9	0.453858	0.00359402	PDGFRB, FKBP10, EYA1, LRP1, NAGLU, MIR143, MIR145A, HES1, TBX2	1522	35	20390	3.4449	1	0.151574	0.148814
GOTERM_BP_ALL	GO:0034330~cell junction organization	67	3.37872	0.00360162	GABRB3, CNTNAP1, ITGAM, IL1RAP, PPP1R9A, ACTG1, RIMS2, CDH2, GET1, LYPD11, LYPD10, SYNPO, NEFH, PPFIA3, SYBU, CD177, SLC25A46, CHRNB1, DSCAM, ACTN2, ZDHHC12, TSC1, ETV5, SHISA7, C1QL1, PKP2, PKP3, DSG3, DSC1, RAPSN, SHANK2, SHANK1, GRIA1, SPTBN4, CSF1R, RAMP2, NUMBL, GRN, NLGN2, SEZ6, ILDR1, NEDD4L, KALRN, KLK8, GJC1, CDH22, ASIC2, LRRC4B, NTNG2, MPP2, TGFB1, CADM4, JUP, NTRK3, FN1, GRHL2, SMAD7,…	1522	633	20390	1.41799	1	0.151574	0.148814
GOTERM_BP_ALL	GO:0080090~regulation of primary metabolic process	504	25.416	0.00360635	CYFIP2, SPI1, TFRC, SCT, RAX, EHMT1, PHAX, PREX2, SPIB, PREX1, IL4I1, PSMD2, AKT2, LIPG, BBX, ZFP282, IER5, PRKCG, CCBE1, STARD4, ACOT8, ENDOG, RBFOX2, PIH1D1, MRTFA, PASK, HOXB9, ARMC5, EWSR1, ZSCAN22, PSME3, DDIT3, HOXB4, RABL3, IGTP, HOXB3, HOXB2, HOXB1, HOXB8, ATF5, HOXB7, VPS25, HOXB6, SKAP1, HOXB5, MTMR3, SHMT2, PRKDC, PRDM15, NEDD4L, BAZ2A, GATA3, PRDM10, GALR1, RAD21, WBP2NL, HCRT, ZBTB7C…	1522	6115	20390	1.10417	1	0.151574	0.148814
GOTERM_BP_ALL	GO:0009611~response to wounding	53	2.67272	0.00363996	FKBP10, TRIM72, ITGB5, INS2, GLI1, CELSR1, NAGLU, NFKBIZ, TSPO, HAVCR1, NEFH, VKORC1, MTAG2, ENTPD2, MRTFA, PDIA4, SNHG15, SCNN1G, DDIT3, SCNN1B, PPARA, MATN4, CD151, SDC4, STXBP1, ABHD2, MIR451A, FBLN1, NREP, KLK8, KNG2, KNG1, MAPK9, ADAMTS13, NLRP6, PRRG2, CCL2, FER1L5, TGFB1, NTRK3, FZD6, FN1, GP5, EXT1, COL5A1, AXL, SARM1, CHMP2A, NF1, SNAI2, BAX, HRG, PRR33	1522	476	20390	1.49167	1	0.151574	0.148814
GOTERM_BP_ALL	GO:0036065~fucosylation	6	0.302572	0.00365671	FUT7, SEC1, SLC35C1, FUT2, FUOM, FUT1	1522	15	20390	5.35874	1	0.151574	0.148814
GOTERM_BP_ALL	GO:0060742~epithelial cell differentiation involved in prostate gland development	6	0.302572	0.00365671	STAT5A, NOTCH1, RXRA, PLAUR, HOXB13, FGFR2	1522	15	20390	5.35874	1	0.151574	0.148814
GOTERM_BP_ALL	GO:2000343~positive regulation of chemokine (C-X-C motif) ligand 2 production	6	0.302572	0.00365671	CD74, TGFB1, LRP1, CCL5, MBP, TIRAP	1522	15	20390	5.35874	1	0.151574	0.148814
GOTERM_BP_ALL	GO:0090200~positive regulation of release of cytochrome c from mitochondria	8	0.403429	0.0037255	BIK, TRP53, PDCD5, PLAUR, PMAIP1, BAX, DNM1L, MMP9	1522	28	20390	3.82767	1	0.153672	0.150874
GOTERM_BP_ALL	GO:0042127~regulation of cell population proliferation	174	8.77458	0.00376775	IFITM3, CD86, IFITM1, CSF2, TFRC, INS2, CD80, PDCD5, EMC10, CIB1, ACTG1, IL4I1, CDH2, CHP2, ENPP2, CCN3, LGALS9, PTGDS, IER5, HMGN1, PDGFRB, ZFP335, CASR, ST6GAL1, CLEC11A, ADIPOQ, DYRK1A, MIR145A, TSC1, TESCL, NCCRP1, MAPK8IP1, SNHG15, CCNE1, PKP2, KCTD11, ATF5, DSC1, CSF1R, GGNBP2, NOTCH1, SDC4, SHMT2, DLX5, PRKDC, DLX6, COX17, TCF7, HTRA1, CEND1, FBLN1, ADRB2, GATA3, FUT2, FUT1, DEAF1, PMAIP1,…	1522	1914	20390	1.2179	1	0.15466	0.151844
GOTERM_BP_ALL	GO:1902531~regulation of intracellular signal transduction	189	9.53101	0.00380325	DGKG, CD86, SPI1, TFRC, SCT, INS2, CIB1, LDLRAD4, PREX2, PREX1, NDST1, CDH2, AKT2, ARHGDIA, DHX58, CHP2, CCN3, LGALS9, PDE8A, PDGFRB, CASR, SLC15A2, TICAM2, ENDOG, IGFBP4, PIH1D1, ADIPOQ, DYRK1A, TSC1, VRK3, RUNDC3A, PRAP1, PIAS2, MAPK8IP1, ERN2, PCP4, DOK5, DDIT3, IGTP, RABL3, MYADM, ADAM8, CCNQ, DSC2, CSF1R, SEH1L, NOTCH1, PRKDC, PRDM15, FBLN1, ADRB2, GATA3, BCL2L12, SEC14L1, RRAS, NLRP6, PMAIP…	1522	2097	20390	1.20744	1	0.155364	0.152534
GOTERM_BP_ALL	GO:0042326~negative regulation of phosphorylation	41	2.06757	0.00384718	PPP1R15A, PRKN, GGNBP2, SLFN1, PRKDC, WNK4, FBLN1, CIB1, PTPRH, RASIP1, PPM1F, ACTG1, PREX2, PREX1, NUP62, ACP4, RACK1, CDKN2D, HEXIM2, CADM4, DUSP3, TGFB1, NTRK3, PLK1, ADIPOQ, PARP14, MAPK8IP1, SMAD7, DBNDD2, NLRP12, TFAP4, DNAJA3, IRF1, AKT1S1, NF1, MYADM, BAX, NF2, VPS25, PTPN2, EIF4G1	1522	346	20390	1.58749	1	0.155818	0.15298
GOTERM_BP_ALL	GO:0014014~negative regulation of gliogenesis	12	0.605144	0.00385122	NOTCH1, TMEM98, NTRK3, TRP53, IDH2, NF1, TSPO, HES1, NF2, ATF5, LDLR, ASCL2	1522	59	20390	2.72478	1	0.155818	0.15298
GOTERM_BP_ALL	GO:0044419~biological process involved in interspecies interaction between organisms	175	8.82501	0.00389242	IFITM3, CD86, IFITM1, SPI1, IFITM2, CD80, NUCKS1, IL1RAP, ZDHHC8, ACTG1, FCNB, CYSRT1, NAGLU, TRIM28, RPS19, DMBT1, DHX58, MIR150, EPPIN, LGALS9, IFITM7, IFITM6, CD177, CHID1, GARIN5A, WFDC21, SLC15A2, TICAM2, ADIPOQ, ARID5A, MR1, MIRLET7B, MIR202, ILF3, SLPI, ARMC5, SCNN1B, PLA2G10, IGTP, MASP1, TTLL12, XPR1, WFDC11, CSF1R, WFDC10, SLC22A5, SEH1L, NOTCH1, CNP, SHMT2, PRKDC, STXBP1, GATA3, KNG2, …	1522	1924	20390	1.21853	1	0.156303	0.153457
GOTERM_BP_ALL	GO:0003279~cardiac septum development	20	1.00857	0.00391286	DCTN5, SMAD4, NOTCH1, FZD2, LRP1, FUZ, AP2B1, GATA3, KIF7, TBX2, SMARCA4, SMAD7, DNM2, NDST1, TRP53, SALL4, DVL3, HES1, SLIT3, FGFR2	1522	131	20390	2.04532	1	0.156303	0.153457
GOTERM_BP_ALL	GO:0002009~morphogenesis of an epithelium	60	3.02572	0.00392476	ITGB5, TGFB1I1, NRARP, CELSR1, ACTG1, NAGLU, OPA1, TRIM28, SALL4, TEAD2, CASR, RIPK4, MRTFA, HNF1B, TSC1, SCNN1G, KAT2A, SCNN1B, NUP50, PLA2G10, HOXB4, HOXB2, DSC1, BRSK1, BRSK2, CD151, CCL11, NOTCH1, SDC4, CCDC103, WNK4, GATA3, HOXB13, RASIP1, DEAF1, RAB23, HES1, CTHRC1, STAT5A, SMAD4, TGFB1, EYA1, SEMA4C, FZD6, KLK14, FUZ, TBX4, GRHL2, FOXN1, TBX2, SMARCA4, EXT1, SPAG6L, KRT17, COL5A1, KRT16, L…	1522	556	20390	1.4457	1	0.156303	0.153457
GOTERM_BP_ALL	GO:0061061~muscle structure development	63	3.177	0.00393715	FHOD3, GSK3B, TRIM72, CNTNAP1, MEGF10, INS2, ACTG1, AKAP13, SGCD, CDH2, NAGLU, HRAS, KDM6B, PDGFRB, CHRNB1, UNC45B, MYBPC2, ACTN2, MRTFA, MIR145A, TSC1, VRK3, SNHG15, ARK2C, TNNT1, TNNT3, PKP2, ALPK3, DOCK2, POPDC2, RAMP2, NOTCH1, TSHZ3, GTF3C5, PLD3, FBXO40, RXRA, HSD17B1, MYH14, TNNI3, MYH11, HES1, MSC, PDLIM4, XBP1, SMAD4, FER1L5, TGFB1, FZD2, SEMA4C, IGF2, STAC3, LIF, MYMK, TBX2, SMARCA4, SMA…	1522	590	20390	1.43051	1	0.156303	0.153457
GOTERM_BP_ALL	GO:0045637~regulation of myeloid cell differentiation	31	1.56329	0.00398621	CSF1R, GSK3B, SPI1, ITGAM, PRKDC, CIB1, CCL9, CCL5, CCL3, KLF10, STAT5A, CD74, STAT5B, TGFB1, RBFOX2, PRMT1, STAT3, SETD1A, ADIPOQ, LIF, TESCL, THOC5, IL3, GFI1B, IL5, NF1, HCLS1, ADAM8, EVI2B, HOXB8, PTPN2	1522	241	20390	1.72325	1	0.15728	0.154416
GOTERM_BP_ALL	GO:0080134~regulation of response to stress	141	7.11044	0.00399897	CD86, SPI1, INS2, KEAP1, ACTG1, FCNB, NAGLU, TRIM28, RPS19, AKT2, RUVBL2, DHX58, CCN3, LGALS9, IER5, PRKCG, SLC15A2, TICAM2, KMT5C, ADIPOQ, OMG, DYRK1A, TSC1, RAB34, PLA2G10, IGTP, UBE2V2, ADAM8, TTLL12, CSF1R, FECH, PRKDC, KLK5, HTRA1, GATA3, ADAMTS12, KNG2, KNG1, KLK7, BCL2L12, VTN, FUT7, SEC14L1, MRNIP, NLRP6, PMAIP1, KCNN4, STAT5A, HEXIM1, STAT5B, GPR17, XRCC6, XBP1, TGFB1, CADM4, TSLP, NLRP4…	1522	1512	20390	1.24931	1	0.15728	0.154416
GOTERM_BP_ALL	GO:0009059~macromolecule biosynthetic process	290	14.6243	0.0041341	CYFIP2, EIF4A2, RPL14-PS1, TCERG1, SPI1, POP4, SEC1, INS2, ZDHHC8, CCT6B, GLE1, RPS14, NDST1, RPS17, RPS19, AKT2, ANPEP, VPREB1A, RPS11, PTGDS, TBC1D10A, EARS2, ST6GAL1, COG7, RBFOX2, PIH1D1, SLC35C1, RPL22, MRPS18B, ALG3, HNF1B, GBGT1, MOSMO, HOXB9, DDIT3, KCNQ3, IGTP, RPL31-PS12, RPL24, EIF1A, TARS1, RPL28, SEH1L, KLK1, PRKDC, TTYH1, KLK5, WNK4, KLK4, TRMT2A, SNU13, GATA3, KLK9, KLK8, GSPT1, AB…	1522	3368	20390	1.15353	1	0.161509	0.158568
GOTERM_BP_ALL	GO:0010720~positive regulation of cell development	62	3.12658	0.00414469	GSK3B, SPI1, ITGAM, ACTG1, IL4I1, OPA1, NFKBIZ, ENPP2, TSPO, LGALS9, DNM1L, KLF10, MTAG2, ZFP335, DSCAM, ADIPOQ, TESCL, PIAS2, ETV5, ZAP70, IRF1, FLT3L, HCLS1, ADAM8, HAP1, ANAPC2, CSF1R, NUMBL, NOTCH1, LRP1, PRKDC, STAU2, GATA3, KALRN, MALT1, CCL9, CCL5, CCL3, HES1, STAT5A, CD74, STAT5B, XBP1, XRCC6, TGFB1, ANKRD27, NTRK3, FN1, LIF, MIR219A-2, SMARCA4, SMAD7, GFAP, IL3, GFI1B, IL5, STK25, PTPRA,…	1522	580	20390	1.43208	1	0.161509	0.158568
GOTERM_BP_ALL	GO:0035051~cardiocyte differentiation	23	1.15986	0.00422311	PDGFRB, FHOD3, KDM6B, POPDC2, GSK3B, SMAD4, NOTCH1, ACTN2, MIR145A, TSC1, ECE2, TBX2, AKAP13, SGCD, RXRA, EEF1ECE2, NAGLU, MIR143, MAPK1, HES1, ALPK3, MYH11, BVHT	1522	161	20390	1.91384	1	0.16381	0.160827
GOTERM_BP_ALL	GO:0070670~response to interleukin-4	9	0.453858	0.00432408	STAT5A, STAT5B, XBP1, ADAMTS13, CCL11, TCF7, KEAP1, STAT6, GATA3	1522	36	20390	3.34921	1	0.166512	0.163479
GOTERM_BP_ALL	GO:0140238~presynaptic endocytosis	14	0.706001	0.00433214	SYT5, GRN, NLGN2, AP2A1, AP2B1, ARFGAP3, SYT8, AP2A2, AP3B2, DNM2, AP3S2, PIK3C3, DNM1L, AP2M1	1522	77	20390	2.43579	1	0.166512	0.163479
GOTERM_BP_ALL	GO:0045595~regulation of cell differentiation	169	8.52244	0.00439132	IFITM1, SPI1, CSF2, INS2, PRDM6, KEAP1, ZFP608, CIB1, LDLRAD4, ACTG1, MIR675, IL4I1, RPS19, DMBT1, ENPP2, MIR150, CCN3, LGALS9, ZFP335, RBFOX2, DSCAM, MAMSTR, MIR9-3, ADIPOQ, TESCL, THOC5, PIAS2, MOSMO, OLFM1, PCP4, CCNE1, DDIT3, HOXB4, PKP2, HOXB3, KCTD11, ADAM8, HOXB8, ATF5, ANAPC2, CSF1R, NUMBL, NOTCH1, SLC45A3, TSHZ3, DLX5, PRKDC, TCF7, GATA3, NREP, ADAMTS12, KALRN, EFNB3, MIR210, RRAS, MBP, …	1522	1858	20390	1.21855	1	0.166824	0.163786
GOTERM_BP_ALL	GO:1902117~positive regulation of organelle assembly	16	0.806858	0.00439945	BECN1, GSK3B, LRSAM1, CSF2, SDC4, SPAG5, FUZ, SEPTIN9, MAPK9, CNOT6, IL5, G3BP1, NUP62, PIP4K2A, HAP1, PIP4K2C	1522	95	20390	2.25631	1	0.166824	0.163786
GOTERM_BP_ALL	GO:0046632~alpha-beta T cell differentiation	16	0.806858	0.00439945	ITK, TGFB1, TCF7, STAT3, RPL22, GATA3, ASCL2, ZAP70, FUT7, ARMC5, TMEM98, IRF1, NFKBIZ, STAT4, IGTP, STAT6	1522	95	20390	2.25631	1	0.166824	0.163786
GOTERM_BP_ALL	GO:0048562~embryonic organ morphogenesis	41	2.06757	0.00446988	HMX3, NOTCH1, DLX5, CCDC103, DLX6, TCF7, FOXI1, GATA3, CELSR1, GLI1, NDST1, NAGLU, DVL3, MAPK1, HES1, OTX2, TEAD2, TPRN, CTHRC1, SMAD2, FZD2, EYA1, FZD6, FUZ, HNF1B, GRHL2, TBX2, SMARCA4, HOXB9, TH, LHX1, HOXB4, HOXB3, HOXB2, HOXB1, HOXB8, HOXB7, HMX2, FGFR2, HOXB6, HOXB5	1522	349	20390	1.57384	1	0.168738	0.165665
GOTERM_BP_ALL	GO:0014909~smooth muscle cell migration	7	0.353001	0.00449675	PDGFRB, EGFL7, ABHD2, DDIT3, NF1, CCN3, KCNN4	1522	22	20390	4.26263	1	0.168998	0.16592
GOTERM_BP_ALL	GO:0050881~musculoskeletal movement	11	0.554715	0.00456182	CHRNB1, TSHZ3, TNNT1, TNNC2, TNNT3, STAC3, TNNI2, XRCC1, MYH14, TNNI3, ADRB2	1522	52	20390	2.83395	1	0.170685	0.167576
GOTERM_BP_ALL	GO:0001568~blood vessel development	64	3.22743	0.00466463	FKBP10, SPI1, FLT4, ITGA2B, EMC10, NRARP, CIB1, ACTG1, MIR126B, NDST1, SGCD, CDH2, NAGLU, ANPEP, CCN3, TEAD2, PDGFRB, CCBE1, BCAS3, EGFL7, MIR145A, KIF7, VAV2, DNM2, DDIT3, RAPGEF1, HOXB3, ADAM8, BECN1, DCTN5, RAMP2, GGNBP2, NOTCH1, LRP1, ECSCR, HOXB13, RASIP1, GJC1, RXRA, MAPK1, CCL2, TNNI3, HES1, LDLR, CCDC134, XBP1, TGFB1, EYA1, FN1, FUZ, AP2B1, TBX4, FOXN1, TBX2, SMARCA4, SMAD7, COL5A1, MIR14…	1522	606	20390	1.41485	1	0.173763	0.170598
GOTERM_BP_ALL	GO:0016310~phosphorylation	60	3.02572	0.00473991	HOXB3OS, DGKG, ITK, GSK3B, FLT4, TRIM28, AKT2, PDGFRB, MAP4K1, PRKCG, DYRK1A, PASK, MAPK8IP1, ERN2, ZAP70, GPRC5B, ILF3, CCNE1, KCNQ3, FLT3L, PIK3C3, FIZ1, TSSK1, TSSK2, PPP1R15A, BRSK1, CSF1R, BRSK2, PRKDC, CAMK2A, WNK4, AURKC, MAPK9, TRP53RKB, SNHG20, CCL3, STAT4, MAPK1, SMAD2, STAT5A, HIPK4, TGFB1, CSNK1A1, TNK2, PLK1, TNK1, STAT3, OSM, LIF, CDK9, IL3, IL5, STK25, PTPRA, CAMK4, TOLLIP, MAP3K10…	1522	561	20390	1.43282	1	0.17525	0.172058
GOTERM_BP_ALL	GO:0010639~negative regulation of organelle organization	43	2.16843	0.00475856	FHOD3, TOP2A, KANK2, PRKN, BECN1, SPTBN4, TFRC, MPV17L, CIB1, PPP1R9A, PARL, OPA1, RAD21, CEP192, BMERB1, BUB3, GAS2L1, DNM1L, CEP97, GAS2L2, SPTAN1, ARPIN, BOK, ARFGEF1, SYT4, SMAD4, ANKRD27, PLK1, DYRK1A, OSM, LIF, XRCC1, DNM2, KAT2A, RAD50, ERCC4, TRP53, MYADM, TMEM39A, PSMG2, FGFR2, SPC24, SHANK1	1522	372	20390	1.54856	1	0.17525	0.172058
GOTERM_BP_ALL	GO:0042098~T cell proliferation	17	0.857287	0.00476673	STAT5A, STAT5B, TGFB1, ITGAM, CD151, SLFN2, SLFN1, TNFRSF13C, MALT1, IL3, ITGAD, ARMC5, TRP53, BAX, HES1, CD37, DOCK2	1522	105	20390	2.16901	1	0.17525	0.172058
GOTERM_BP_ALL	GO:0050804~modulation of chemical synaptic transmission	79	3.98386	0.0049088	GSK3B, SCT, KCNC3, PPP1R9A, MIR126A, RIMS2, RIMS4, CDH2, ACP4, PDE4A, MIR150, MIRLET7C-2, DNM1L, SYNPO, NEFH, HRAS, PPFIA3, SYBU, PRKCG, MIR9-3, ADIPOQ, ZDHHC12, MIR145A, SHISA8, MMP9, SHISA7, STX1B, KAT2A, MIR484, KCNQ3, NSMF, HAP1, RAPSN, SHANK2, ANAPC2, SHANK1, PRKN, GRIA1, BRSK1, NLGN2, NOTCH1, TSHZ3, STAU2, NXPH4, STXBP1, CAMK2A, ADRB2, CPLX4, MAPK9, NTF5, GPR151, CACNG7, CACNG8, EFNB3, PACS…	1522	780	20390	1.35686	1	0.179009	0.175749
GOTERM_BP_ALL	GO:0006468~protein phosphorylation	55	2.77358	0.00491131	HOXB3OS, ITK, GSK3B, FLT4, TRIM28, AKT2, PDGFRB, MAP4K1, DYRK1A, PASK, MAPK8IP1, ERN2, ZAP70, GPRC5B, ILF3, CCNE1, KCNQ3, FLT3L, PIK3C3, FIZ1, TSSK1, TSSK2, PPP1R15A, BRSK1, CSF1R, BRSK2, PRKDC, CAMK2A, WNK4, AURKC, MAPK9, TRP53RKB, SNHG20, CCL3, STAT4, MAPK1, SMAD2, STAT5A, HIPK4, TGFB1, CSNK1A1, PLK1, TNK1, OSM, LIF, CDK9, IL3, IL5, STK25, PTPRA, CAMK4, MAP3K10, BAX, MAP3K13, FGFR2	1522	506	20390	1.45618	1	0.179009	0.175749
GOTERM_BP_ALL	GO:0071466~cellular response to xenobiotic stimulus	29	1.46243	0.00498646	PON3, TFRC, CYP2AB1, NR1I2, WNK4, CYP2B19, PPM1F, EFTUD2, CYP2D11, CYP2B10, CCL4, CYP2T4, CCL2, PDE4A, SULT2A6, MIR7116, CYP2F2, ASIC2, VKORC1, NOS2, ADIPOQ, GRIN1, CYP2D26, CYP2D22, TH, CYP2S1, TRP53, KCNQ3, RBM22	1522	224	20390	1.73441	1	0.180968	0.177672
GOTERM_BP_ALL	GO:0031400~negative regulation of protein modification process	48	2.42057	0.00503958	PPP1R15A, PRKN, GSK3B, GGNBP2, SLFN1, PRKDC, WNK4, FBLN1, CIB1, PTPRH, RASIP1, PPM1F, ACTG1, PREX2, PREX1, BAG2, U2AF2, NUP62, ACP4, RACK1, TSPO, PRKCG, HEXIM2, CADM4, DUSP3, TGFB1, NTRK3, PLK1, ADIPOQ, SIRT7, SENP2, PARP14, SIRT3, MAPK8IP1, SMAD7, DBNDD2, NLRP12, TFAP4, DNAJA3, IRF1, AKT1S1, NF1, MYADM, BAX, NF2, VPS25, PTPN2, EIF4G1	1522	428	20390	1.50245	1	0.182087	0.178771
GOTERM_BP_ALL	GO:0048514~blood vessel morphogenesis	53	2.67272	0.005079	FKBP10, SPI1, FLT4, ITGA2B, EMC10, NRARP, CIB1, ACTG1, MIR126B, SGCD, CDH2, NAGLU, ANPEP, CCN3, TEAD2, PDGFRB, CCBE1, BCAS3, EGFL7, MIR145A, VAV2, HOXB3, ADAM8, BECN1, RAMP2, NOTCH1, LRP1, ECSCR, HOXB13, RASIP1, GJC1, RXRA, CCL2, TNNI3, HES1, LDLR, CCDC134, XBP1, TGFB1, EYA1, FN1, TBX4, FOXN1, TBX2, SMARCA4, SMAD7, MIR143, NF1, BAX, CCM2, PLCD3, HRG, FGFR2	1522	484	20390	1.46701	1	0.182087	0.178771
GOTERM_BP_ALL	GO:0099177~regulation of trans-synaptic signaling	79	3.98386	0.00508189	GSK3B, SCT, KCNC3, PPP1R9A, MIR126A, RIMS2, RIMS4, CDH2, ACP4, PDE4A, MIR150, MIRLET7C-2, DNM1L, SYNPO, NEFH, HRAS, PPFIA3, SYBU, PRKCG, MIR9-3, ADIPOQ, ZDHHC12, MIR145A, SHISA8, MMP9, SHISA7, STX1B, KAT2A, MIR484, KCNQ3, NSMF, HAP1, RAPSN, SHANK2, ANAPC2, SHANK1, PRKN, GRIA1, BRSK1, NLGN2, NOTCH1, TSHZ3, STAU2, NXPH4, STXBP1, CAMK2A, ADRB2, CPLX4, MAPK9, NTF5, GPR151, CACNG7, CACNG8, EFNB3, PACS…	1522	781	20390	1.35512	1	0.182087	0.178771
GOTERM_BP_ALL	GO:0043903~regulation of biological process involved in symbiotic interaction	13	0.655572	0.00529323	IFITM3, CD74, LRRC15, IFITM1, IFITM2, FBLN1, FCNB, RAD50, P4HB, PPARA, IFITM7, TRIM31, IFITM6	1522	70	20390	2.48799	1	0.188065	0.18464
GOTERM_BP_ALL	GO:0042509~regulation of tyrosine phosphorylation of STAT protein	13	0.655572	0.00529323	CSF1R, GGNBP2, CSF2, TSLP, OSM, LIF, PARP14, IL3, IRF1, CCL5, HES1, NF2, PTPN2	1522	70	20390	2.48799	1	0.188065	0.18464
GOTERM_BP_ALL	GO:0043207~response to external biotic stimulus	162	8.16944	0.0053217	IFITM3, CD86, IFITM1, SPI1, IFITM2, CD80, IL1RAP, ACTG1, FCNB, NAGLU, TRIM28, RPS19, DMBT1, DHX58, MIR150, EPPIN, LGALS9, IFITM7, IFITM6, CD177, CHID1, GARIN5A, WFDC21, SLC15A2, TICAM2, ADIPOQ, ARID5A, MR1, MIRLET7B, MIR202, ILF3, SLPI, ARMC5, SCNN1B, PLA2G10, IGTP, MASP1, TTLL12, XPR1, WFDC11, CSF1R, WFDC10, SLC22A5, SEH1L, NOTCH1, CNP, SHMT2, PRKDC, STXBP1, GATA3, KNG2, KNG1, PLD3, SEC14L1, ADA…	1522	1781	20390	1.21858	1	0.188286	0.184857
GOTERM_BP_ALL	GO:0048844~artery morphogenesis	14	0.706001	0.00542066	PDGFRB, FKBP10, NOTCH1, EYA1, LRP1, MIR145A, TBX2, SMARCA4, SMAD7, NAGLU, MIR143, NF1, HES1, LDLR	1522	79	20390	2.37412	1	0.190988	0.18751
GOTERM_BP_ALL	GO:0043549~regulation of kinase activity	56	2.824	0.00556715	CD86, INS2, CIB1, PTPRH, ACTG1, PREX2, PREX1, NUP62, ACP4, HRAS, PDGFRB, GPR39, DUSP3, APLP2, PIH1D1, ADIPOQ, TRAF2, TSC1, TIRAP, MAPK8IP1, ERN2, GPRC5B, TRAF4, AKT1S1, IGTP, VPS25, PRKN, CSF1R, GGNBP2, SEZ6, WNK4, ADRB2, RASIP1, PPM1F, LILRA5, FGD4, MRNIP, DRD4, CDKN2D, HEXIM2, CD74, XRCC6, NTRK3, PLK1, IRGM1, IL3, RAD50, DBNDD2, TFAP4, DNAJA3, NF1, MAP3K10, UNC119, NF2, MAP3K13, PTPN2	1522	520	20390	1.44274	1	0.194573	0.19103
GOTERM_BP_ALL	GO:0014013~regulation of gliogenesis	21	1.059	0.00556844	CSF1R, MTAG2, TGFB1, NOTCH1, NTRK3, IDH2, LIF, MIR219A-2, ASCL2, ETV5, GFAP, TMEM98, PTPRA, TRP53, ENPP2, NF1, TSPO, HES1, NF2, ATF5, LDLR	1522	145	20390	1.94023	1	0.194573	0.19103
GOTERM_BP_ALL	GO:0016477~cell migration	99	4.99244	0.00563621	CLXN, RNH1, CELSR1, PREX1, CDH2, RPS19, ENPP2, CCN3, CD177, PDGFRB, CCBE1, RBFOX2, MRTFA, ATP1B2, SCNN1G, HOXB9, SCNN1B, DDIT3, ADAM8, FSCN2, CD151, NOTCH1, SDC4, TUBGCP2, ABHD2, CEND1, GATA3, APCDD1, ADAMTS12, RIC8A, VTN, FUT7, RRAS, CDH22, KCNN4, CCR10, TRPM4, STAT5B, SMAD4, TGFB1, JUP, FN1, FOXN1, EXT1, SPAG6L, ANLN, ITGB2L, CNOT6, COL5A1, LHX1, NF1, SNAI2, CORO7, MESP2, BARHL1, GSK3B, ITGAM, …	1522	1021	20390	1.29901	1	0.195333	0.191775
GOTERM_BP_ALL	GO:0002761~regulation of myeloid leukocyte differentiation	22	1.10943	0.00563745	STAT5A, KLF10, CSF1R, CD74, GSK3B, TGFB1, ITGAM, ADIPOQ, LIF, TESCL, THOC5, IL3, CCL9, GFI1B, IL5, CCL5, CCL3, NF1, HCLS1, ADAM8, EVI2B, PTPN2	1522	155	20390	1.90149	1	0.195333	0.191775
GOTERM_BP_ALL	GO:0030178~negative regulation of Wnt signaling pathway	24	1.21029	0.00566354	PRKN, GSK3B, SMAD4, NOTCH1, LRP1, CSNK1A1, FZD6, DKKL1, KREMEN1, FUZ, GLI1, APCDD1, SOX30, ZNRF3, CDH2, DDIT3, RUVBL2, G3BP1, RAPGEF1, RACK1, SNAI2, SOST, NOTUM, CTHRC1	1522	175	20390	1.83728	1	0.195333	0.191775
GOTERM_BP_ALL	GO:0048791~calcium ion-regulated exocytosis of neurotransmitter	7	0.353001	0.00570568	RIMS2, SYT5, SYT4, STX1B, RIMS4, STXBP1, SYT8	1522	23	20390	4.0773	1	0.195333	0.191775
GOTERM_BP_ALL	GO:0000028~ribosomal small subunit assembly	7	0.353001	0.00570568	RRP7A, RPS14, RPS19, PRKDC, RPS5, ERAL1, MCAT	1522	23	20390	4.0773	1	0.195333	0.191775
GOTERM_BP_ALL	GO:0001944~vasculature development	67	3.37872	0.00576012	FKBP10, SPI1, FLT4, ITGA2B, EMC10, NRARP, CIB1, ACTG1, MIR126B, NDST1, SGCD, CDH2, NAGLU, ANPEP, CCN3, TEAD2, PDGFRB, CCBE1, BCAS3, EGFL7, MIR145A, KIF7, VAV2, DNM2, DDIT3, RAPGEF1, HOXB3, ADAM8, BECN1, DCTN5, RAMP2, GGNBP2, NOTCH1, LRP1, ECSCR, HOXB13, RASIP1, GJC1, RIC8A, RXRA, MAPK1, CCL2, TNNI3, HES1, LDLR, CCDC134, XBP1, TGFB1, EYA1, FN1, LIF, FUZ, AP2B1, TBX4, FOXN1, MIR218-2, TBX2, SMARCA4…	1522	646	20390	1.38946	1	0.196141	0.192568
GOTERM_BP_ALL	GO:0060284~regulation of cell development	97	4.89158	0.00577566	SPI1, INS2, ZFP608, CIB1, ACTG1, IL4I1, RPS19, ENPP2, MIR150, LGALS9, ZFP335, RBFOX2, DSCAM, ADIPOQ, TESCL, THOC5, PIAS2, HOXB3, KCTD11, ADAM8, HOXB8, ATF5, ANAPC2, CSF1R, NUMBL, NOTCH1, PRKDC, TCF7, GATA3, KALRN, EFNB3, MBP, STAT5A, STAT5B, SYT4, XRCC6, XBP1, SMAD4, TGFB1, ANKRD27, IDH2, SETD1A, FN1, LIF, IRGM1, FOXN1, SMARCA4, SMAD7, GFAP, IL3, IL5, TMEM98, PTPRA, STK25, TRP53, MYO5B, NF1, SNAI…	1522	997	20390	1.3034	1	0.196141	0.192568
GOTERM_BP_ALL	GO:0051251~positive regulation of lymphocyte activation	41	2.06757	0.00594025	CD86, CSF1R, SPI1, TFRC, PRKDC, CD80, TNFRSF13C, GATA3, MALT1, ACTG1, IL4I1, EFNB3, OPA1, CCL5, NFKBIZ, CCL2, FLOT2, HES1, STAT6, LGALS9, STAT5A, CD74, STAT5B, ZFP335, XBP1, XRCC6, TGFB1, KMT5C, FBXO38, IGF2, IRGM1, TIRAP, SMARCA4, ZAP70, IL3, IL5, AXL, DNAJA3, IRF1, FLT3L, ADAM8	1522	355	20390	1.54724	1	0.199278	0.195648
GOTERM_BP_ALL	GO:0009607~response to biotic stimulus	165	8.32073	0.00594274	IFITM3, CD86, IFITM1, SPI1, IFITM2, INS2, CD80, IL1RAP, ACTG1, FCNB, NAGLU, TRIM28, RPS19, DMBT1, DHX58, MIR150, EPPIN, LGALS9, IFITM7, IFITM6, CD177, CHID1, GARIN5A, WFDC21, SLC15A2, TICAM2, ADIPOQ, ARID5A, MR1, MIRLET7B, MIR202, ILF3, SLPI, ARMC5, SCNN1B, DDIT3, PLA2G10, IGTP, MASP1, TTLL12, XPR1, WFDC11, CSF1R, WFDC10, SLC22A5, SEH1L, NOTCH1, CNP, SHMT2, PRKDC, STXBP1, GATA3, KNG2, KNG1, PLD3,…	1522	1822	20390	1.21322	1	0.199278	0.195648
GOTERM_BP_ALL	GO:0048488~synaptic vesicle endocytosis	13	0.655572	0.00594789	SYT5, GRN, NLGN2, AP2A1, AP2B1, SYT8, AP2A2, AP3B2, DNM2, AP3S2, PIK3C3, DNM1L, AP2M1	1522	71	20390	2.45294	1	0.199278	0.195648
GOTERM_BP_ALL	GO:0045859~regulation of protein kinase activity	53	2.67272	0.0059623	CD86, INS2, CIB1, PTPRH, ACTG1, PREX2, PREX1, NUP62, ACP4, HRAS, PDGFRB, GPR39, DUSP3, APLP2, PIH1D1, ADIPOQ, TRAF2, TSC1, TIRAP, MAPK8IP1, ERN2, GPRC5B, TRAF4, AKT1S1, IGTP, VPS25, CSF1R, GGNBP2, SEZ6, WNK4, ADRB2, RASIP1, PPM1F, LILRA5, FGD4, MRNIP, DRD4, CDKN2D, HEXIM2, XRCC6, NTRK3, PLK1, IRGM1, IL3, DBNDD2, TFAP4, DNAJA3, NF1, MAP3K10, UNC119, NF2, MAP3K13, PTPN2	1522	488	20390	1.45499	1	0.199278	0.195648
GOTERM_BP_ALL	GO:0008344~adult locomotory behavior	18	0.907716	0.00603031	PRKN, SPTBN4, NLGN2, CNP, SEZ6, CEND1, TSC1, NTAN1, KALRN, GRIN1, PREX2, NTF5, GLRA1, EFNB3, HOXB8, FGF12, SHANK2, DRD4	1522	117	20390	2.06105	1	0.199556	0.195922
GOTERM_BP_ALL	GO:0051702~biological process involved in interaction with symbiont	18	0.907716	0.00603031	PRKN, CSF1R, FN1, NUCKS1, ZDHHC8, SMARCA4, CDK9, MUC2, CYSRT1, TFAP4, NLRP6, PSMC3, CCL5, SCNN1B, PCYOX1L, CCL3, PIK3C3, HRG	1522	117	20390	2.06105	1	0.199556	0.195922
GOTERM_BP_ALL	GO:0048168~regulation of neuronal synaptic plasticity	14	0.706001	0.00604145	SYT4, GSK3B, CAMK2A, SHISA8, SHISA7, GRIN1, CPEB1, ACP4, NF1, NSMF, KCNN2, SYNPO, HRAS, PPFIA3	1522	80	20390	2.34445	1	0.199556	0.195922
GOTERM_BP_ALL	GO:0006811~monoatomic ion transport	97	4.89158	0.00608554	SLC46A1, TFRC, PKD2L2, NIPAL4, SLN, PIEZO2, CHP2, SLC26A10, SLC12A8, SLC34A3, CHRNB1, KCNH4, CASR, SLC15A2, TIMD2, SLC6A16, TSC1, ATP1B2, SCNN1G, SCNN1B, DDIT3, KCNQ3, SLC22A4, GRIA1, SLC26A2, SLC22A5, SLC45A3, TTYH1, WNK4, NEDD4L, SLC6A21, SLC5A2, GJC1, CRACR2B, KCNMB1, KCNN2, KCNN4, ASIC2, TRPM4, ATP6V0A1, SURF1, GP5, SLC6A7, HRC, GABRB3, CLIC3, KCNC3, FTL1, OPA1, TSPO, DNM1L, SLC13A2, GPR39, A…	1522	999	20390	1.30079	1	0.199587	0.195952
GOTERM_BP_ALL	GO:0140352~export from cell	58	2.92486	0.00608957	TRIM72, RIMS2, RIMS4, PTGDS, DNM1L, PPFIA3, GPR39, ABCC1, ABCC5, AP1B1, HNF1B, ATP1B2, ARFGAP3, RCN3, STX1B, KCNQ3, ADAM8, HAP1, SNORD35A, BRSK1, BRSK2, NOTCH1, GRP, STXBP1, LTBP4, WNK4, ILDR1, GATA3, LIN7B, TMEM163, CPLX4, CCL5, TSPAN4, SNORD33, CCL3, SNORD34, KCNN4, STX4A, AP1M2, SYT5, SMAD2, SYT4, XBP1, SYT3, NIBAN2, NOS2, KCNIP1, CAVIN1, SNORD32A, GCGR, SURF4, NKG7, MYO19, SYT8, AXL, SYCN, NF…	1522	545	20390	1.42572	1	0.199587	0.195952
GOTERM_BP_ALL	GO:0062125~regulation of mitochondrial gene expression	9	0.453858	0.00612074	RPUSD4, TRUB2, COA3, NGRN, RBFOX2, SHMT2, MTG1, KANSL3, SIRT3	1522	38	20390	3.17294	1	0.199834	0.196194
GOTERM_BP_ALL	GO:0010647~positive regulation of cell communication	190	9.58144	0.00618256	CYFIP2, CD86, POGLUT1, SPI1, TFRC, SCT, INS2, NUCKS1, CIB1, RIMS2, NDST1, RIMS4, CDH2, AKT2, DHX58, CHP2, MIR150, CCN3, LGALS9, PDE8A, SYBU, PRKCG, PDGFRB, CCBE1, CASR, TICAM2, IGFBP4, MIR9-3, PIH1D1, ADIPOQ, MIR145A, RUNDC3A, SHISA7, MAPK8IP1, ERN2, STX1B, PCP4, DOK5, DDIT3, RAB34, IGTP, ADAM8, CCNQ, DSC2, GRIA1, CSF1R, SEH1L, NOTCH1, TSHZ3, DLX5, STXBP1, KLK5, ILDR1, PRDM15, ADRB2, GATA3, KLK6,…	1522	2137	20390	1.19111	1	0.200382	0.196733
GOTERM_BP_ALL	GO:0010810~regulation of cell-substrate adhesion	30	1.51286	0.00618493	GSK3B, NOTCH1, LRP1, ONECUT2, SDC4, SEC1, FBLN1, CIB1, FUT1, PPM1F, ACTG1, VTN, PREX1, RRAS, ENPP2, MUC4, ST6GAL1, DUSP3, JUP, FN1, TSC1, DNM2, PTPRA, NF1, MYADM, PKP2, P4HB, HRG, SKAP1, LIMS2	1522	238	20390	1.68868	1	0.200382	0.196733
GOTERM_BP_ALL	GO:0042592~homeostatic process	157	7.9173	0.00628773	SPI1, TFRC, SCT, INS2, NUCKS1, HTR4, RPS14, RPS17, CDH2, NAGLU, RPS19, LIPG, CHP2, VPREB1B, MIR150, VPREB1A, CCN3, SYNPO, SLC12A8, SLC25A46, SLC34A3, PDGFRB, CASR, ENDOG, APLP2, ADIPOQ, ATP1B2, PASK, SCNN1G, SCNN1B, DDIT3, RAB34, PLA2G10, PKP2, PKP3, RHCG, HOXB6, XPR1, CSF1R, NOTCH1, FECH, ILDR1, KLHL10, WNK4, MIR33, ADRB2, GATA3, ACACA, GLIS2, NLRP6, PMAIP1, MBP, HCRT, KCNN4, DRD4, ATP6V0A1, STA…	1522	1727	20390	1.2179	1	0.202724	0.199032
GOTERM_BP_ALL	GO:0051129~negative regulation of cellular component organization	79	3.98386	0.00630514	FHOD3, TOP2A, GSK3B, LRSAM1, TFRC, MPV17L, CIB1, PPP1R9A, SIGLECE, OPA1, ACP4, RACK1, BMERB1, SOST, DNM1L, CEP97, SPTAN1, ARPIN, BOK, MTAG2, RUBCN, ADIPOQ, ZDHHC12, KREMEN1, DYRK1A, RPL13A, TSC1, DNM2, STX1B, KAT2A, IGTP, MYADM, SHANK1, KANK2, PRKN, BECN1, SPTBN4, NOTCH1, LRP1, STXBP1, NTM, PARL, NEU4, EFNB3, RAD21, PACSIN2, CEP192, MBP, HES1, BUB3, GAS2L1, GAS2L2, LDLR, ARFGEF1, ABCA2, SYT4, SMA…	1522	788	20390	1.34308	1	0.202724	0.199032
GOTERM_BP_ALL	GO:0051050~positive regulation of transport	104	5.24458	0.00636415	SCT, INS2, PDCD5, ZDHHC8, FCNB, CDH2, TRIM28, AKT2, LIPG, CHP2, SYBU, AP2M1, CD177, PDGFRB, CASR, ACTN2, ADIPOQ, ACSL6, ATP1B2, TESCL, PRAP1, STX1B, PCP4, RAB34, PLA2G10, CD151, SDC4, STXBP1, COX17, ILDR1, WNK4, NEDD4L, ADRB2, MCHR1, VTN, GALR1, KCNMB1, KCNN2, HCRT, KCNN4, PLTP, STX4A, DRD4, TRPM4, FGF21, SYT5, SYT4, XBP1, SMAD4, SYT3, TGFB1, JUP, RASL10B, LIF, SYT8, ITGB2L, CALY, MYO5B, CHMP2A, …	1522	1084	20390	1.28531	1	0.203237	0.199536
GOTERM_BP_ALL	GO:0051707~response to other organism	161	8.11901	0.00638219	IFITM3, CD86, IFITM1, SPI1, IFITM2, CD80, IL1RAP, ACTG1, FCNB, NAGLU, TRIM28, RPS19, DMBT1, DHX58, MIR150, EPPIN, LGALS9, IFITM7, IFITM6, CD177, CHID1, GARIN5A, WFDC21, SLC15A2, TICAM2, ADIPOQ, ARID5A, MR1, MIRLET7B, MIR202, ILF3, SLPI, ARMC5, SCNN1B, PLA2G10, IGTP, MASP1, TTLL12, XPR1, WFDC11, CSF1R, WFDC10, SLC22A5, SEH1L, NOTCH1, CNP, SHMT2, PRKDC, STXBP1, GATA3, KNG2, KNG1, PLD3, SEC14L1, ADA…	1522	1777	20390	1.21378	1	0.203237	0.199536
GOTERM_BP_ALL	GO:0051588~regulation of neurotransmitter transport	20	1.00857	0.00639323	PRKCG, SYT5, PRKN, SYT4, STXBP1, KCNC3, CAMK2A, SNCAIP, PPP1R9A, SYT8, CPLX4, GFAP, RIMS2, GPR151, STX1B, RIMS4, NF1, HCRT, DNM1L, DRD4	1522	137	20390	1.95574	1	0.203237	0.199536
GOTERM_BP_ALL	GO:0006664~glycolipid metabolic process	16	0.806858	0.00649829	PIGS, ABCA2, PIGT, ST8SIA3, NAGA, FUT2, PIGW, GBGT1, NEU4, NAGLU, ST8SIA5, BAX, B4GALNT1, A4GALT, GAL3ST2C, B4GALT4	1522	99	20390	2.16515	1	0.205804	0.202056
GOTERM_BP_ALL	GO:0001775~cell activation	85	4.28643	0.00659745	CD86, ITK, GSK3B, SPI1, ITGAM, CSF2, MEGF10, INS2, CD80, NRARP, TNFRSF13C, SPIB, PREX1, NAGLU, NFKBIZ, VPREB1B, CD37, VPREB1A, PTGDS, ENTPD2, NFAM1, RPL22, TRAF2, TSC1, MR1, PDIA4, SNHG15, ZAP70, ARMC5, ITGAD, SCNN1B, IRF1, PLA2G10, IGTP, RABL3, FLT3L, LCP2, DOCK2, TMEM106A, CSF1R, GRN, CD151, LRP1, SLFN2, GRP, PRKDC, SLFN1, STXBP1, TCF7, WNK4, GATA3, ASCL2, MALT1, CD79A, FUT7, CCL5, SNHG20, WBP2…	1522	860	20390	1.32411	1	0.208164	0.204373
GOTERM_BP_ALL	GO:0034331~cell junction maintenance	13	0.655572	0.00666503	CSF1R, MPP2, GRN, CNTNAP1, C1QL1, RIMS2, PKP2, LYPD11, LYPD10, DSC1, RAPSN, SHANK1, CD177	1522	72	20390	2.41888	1	0.209515	0.205699
GOTERM_BP_ALL	GO:0099565~chemical synaptic transmission, postsynaptic	14	0.706001	0.00671755	GABRB3, CHRNB1, MPP2, NOTCH1, SEZ6, ADRB2, PPP1R9A, INSYN2B, GRIN1, P2RX6, GLRA1, SLC17A7, HCRT, DRD4	1522	81	20390	2.3155	1	0.210384	0.206552
GOTERM_BP_ALL	GO:0046596~regulation of viral entry into host cell	11	0.554715	0.0068864	IFITM3, CD74, FCNB, LRRC15, RAD50, IFITM1, IFITM2, P4HB, IFITM7, TRIM31, IFITM6	1522	55	20390	2.67937	1	0.213733	0.209841
GOTERM_BP_ALL	GO:0070663~regulation of leukocyte proliferation	35	1.765	0.00689334	CD86, CSF1R, GSK3B, CSF2, TFRC, SDC4, SLFN1, CD80, TNFRSF13C, SIGLECG, IL4I1, CCL5, MAPK1, CD37, HES1, STAT6, LGALS9, STAT5A, CD74, STAT5B, ZFP335, ST6GAL1, TGFB1, IGF2, IRGM1, TIRAP, MAPK8IP1, ZAP70, IL3, IL5, DNAJA3, IRF1, TARM1, NF1, FLT3L	1522	293	20390	1.60031	1	0.213733	0.209841
GOTERM_BP_ALL	GO:0022407~regulation of cell-cell adhesion	57	2.87443	0.00690624	CD86, SPI1, MEGF10, TFRC, CD80, ZFP608, NRARP, TNFRSF13C, ACTG1, IL4I1, OPA1, NFKBIZ, FLOT2, CD37, LGALS9, DUSP3, ADIPOQ, VPS33B, PLAUR, ADAM19, ZAP70, IRF1, MYADM, ADAM8, PKP3, PPARA, SKAP1, NOTCH1, SDC4, SLFN1, GATA3, ASCL2, MALT1, PPM1F, FUT7, EFNB3, CCL5, CCL2, MBP, HES1, MUC4, STAT5A, CD74, STAT5B, XBP1, TGFB1, FBXO38, IGF2, IRGM1, SMARCA4, SMAD7, IL3, DNAJA3, TARM1, PDCD1, NF2, PTPN2	1522	537	20390	1.42201	1	0.213733	0.209841
GOTERM_BP_ALL	GO:0050731~positive regulation of peptidyl-tyrosine phosphorylation	24	1.21029	0.00694853	CSF1R, CD74, IL11, TGFB1, CSF2, TSLP, CD80, TNK2, INS2, ADIPOQ, OSM, LIF, PARP14, LILRA5, VTN, IL3, GPRC5B, IL5, TRP53, CCL5, ENPP2, UNC119, HCLS1, HES1	1522	178	20390	1.80632	1	0.213733	0.209841
GOTERM_BP_ALL	GO:0002159~desmosome assembly	4	0.201715	0.0069792	JUP, PKP2, DSG3, PKP3	1522	6	20390	8.93123	1	0.213733	0.209841
GOTERM_BP_ALL	GO:0044057~regulation of system process	69	3.47958	0.00699256	GSK3B, SCT, DBH, RIMS2, SLN, MTG1, ITGAX, TSPO, CCN3, MTAG2, GPR39, CASR, RBFOX2, TNNC2, ADIPOQ, SHISA8, PRAP1, SREBF2, SHISA7, STX1B, TNNT1, RNF207, CRY2, TNNT3, PKP2, PPARA, DSC2, SLC22A21, SHANK1, PRKN, GRIA1, POPDC2, BECN1, SPTBN4, NLGN2, SLC22A5, NOTCH1, TSHZ3, WNK4, ADRB2, GJC1, GLRA1, CACNG7, GALR1, CCL3, TNNI3, KCNN2, KCNN4, ASIC2, HCRT, DRD4, TRPM4, SMAD4, KCNIP1, TRPA1, JUP, NR1H2, LIF,…	1522	675	20390	1.36946	1	0.213733	0.209841
GOTERM_BP_ALL	GO:1901888~regulation of cell junction assembly	37	1.86586	0.00704198	CYFIP2, GSK3B, NUMBL, NLGN2, LRP1, SDC4, STAU2, NEDD4L, ZDHHC8, IL1RAP, CELSR1, HTR4, PPP1R9A, LIN7B, PPM1F, ACTG1, EFNB3, ENPP2, ASIC2, LRRC4B, NTNG2, DUSP3, SLC12A5, NTRK3, SEMA4C, TSC1, GRIN1, IGSF11, PTPRA, UBE2V2, RAPGEF1, PKP2, SNAI2, DSG3, HRG, EIF4G1, UBE2M	1522	315	20390	1.5736	1	0.213733	0.209841
GOTERM_BP_ALL	GO:0031344~regulation of cell projection organization	81	4.08472	0.00705198	DGKG, GSK3B, RETREG3, INS2, CIB1, KNDC1, AP2A1, PPP1R9A, PREX1, CDH2, OPA1, ENPP2, ACP4, KIF1A, DNM1L, CEP97, HRAS, ARPIN, MTAG2, DSCAM, ACSL6, KREMEN1, OMG, TSC1, ATP1B2, PIAS2, DNM2, STX1B, GPRC5B, KAT2A, PCP4, CDC42EP5, UBE2V2, RAPGEF1, NSMF, CDHR5, HAP1, ANAPC2, BRSK1, NUMBL, GRN, BRSK2, RRN3, LRP1, STAU2, NTM, SEZ6, NEDD4L, GATA3, KALRN, KLK6, NEU4, EFNB3, EPS8L1, DVL3, EPS8L2, MBP, HES1, NT…	1522	815	20390	1.33147	1	0.213733	0.209841
GOTERM_BP_ALL	GO:0048871~multicellular organismal-level homeostasis	81	4.08472	0.00705198	SPI1, ITGAM, TFRC, COL14A1, SCT, DBH, TNFRSF13C, HTR4, RPS14, RPS17, CDH2, NAGLU, ACADL, RPS19, NKIRAS2, NFKBIZ, MUC13, VPREB1B, MIR150, CCN3, VPREB1A, PDGFRB, GPR39, WDR36, ATP1B2, PASK, RCN3, SCNN1G, SCNN1B, PLA2G10, FLT3L, HCLS1, PKP3, NEMP1, HOXB6, CSF1R, RRN3, NOTCH1, FECH, MIR451B, KLHL10, WNK4, ILDR1, MIR451A, ADRB2, GATA3, FSTL1, ACACA, GLIS2, MUC2, NLRP6, STAT4, PMAIP1, CCL2, MBP, IGF2BP…	1522	815	20390	1.33147	1	0.213733	0.209841
GOTERM_BP_ALL	GO:0051248~negative regulation of protein metabolic process	88	4.43772	0.00712653	GSK3B, INS2, CIB1, AATF, PTPRH, ACTG1, PREX2, PREX1, NUP62, ACP4, RACK1, FLOT2, TSPO, EPPIN, PRKCG, ACOT8, DUSP3, PIH1D1, ADIPOQ, PLAUR, MRTFA, RPL13A, TSC1, SIRT7, SENP2, MMP9, MIRLET7B, SIRT3, MAPK8IP1, ILF3, WFDC6A, IRF1, AKT1S1, MYADM, FETUB, MIR3960, HAP1, VPS25, PRKN, PPP1R15A, GGNBP2, PRKDC, SLFN1, WNK4, FBLN1, KNG2, KNG1, RASIP1, PPM1F, BCL2L12, VTN, BAG2, U2AF2, RAB23, IGF2BP2, MIR7116, …	1522	898	20390	1.31283	1	0.213859	0.209964
GOTERM_BP_ALL	GO:0042110~T cell activation	47	2.37015	0.00712927	CD86, ITK, SPI1, ITGAM, CD151, SLFN2, SLFN1, PRKDC, INS2, CD80, TCF7, NRARP, TNFRSF13C, GATA3, ASCL2, MALT1, PREX1, FUT7, NFKBIZ, STAT4, CD37, HES1, STAT6, STAT5A, CD74, STAT5B, TGFB1, RPL22, STAT3, NKG7, TRAF2, TSC1, MR1, FOXN1, ZAP70, IL3, ITGAD, ARMC5, TMEM98, DNAJA3, IRF1, TRP53, RABL3, IGTP, BAX, DOCK2, PTPN2	1522	425	20390	1.48153	1	0.213859	0.209964
GOTERM_BP_ALL	GO:1903509~liposaccharide metabolic process	16	0.806858	0.00713201	PIGS, ABCA2, PIGT, ST8SIA3, NAGA, FUT2, PIGW, GBGT1, NEU4, NAGLU, ST8SIA5, BAX, B4GALNT1, A4GALT, GAL3ST2C, B4GALT4	1522	100	20390	2.1435	1	0.213859	0.209964
GOTERM_BP_ALL	GO:0007616~long-term memory	10	0.504286	0.00717696	GRIA1, NTF5, KAT2A, CAMK4, CHST10, SLC17A7, LDLR, SHANK1, GRIN1, TRPM4	1522	47	20390	2.85039	1	0.214446	0.210541
GOTERM_BP_ALL	GO:0048710~regulation of astrocyte differentiation	9	0.453858	0.00720747	CSF1R, MTAG2, NOTCH1, NTRK3, LIF, NF1, HES1, ATF5, LDLR	1522	39	20390	3.09158	1	0.2146	0.210692
GOTERM_BP_ALL	GO:0042981~regulation of apoptotic process	159	8.01815	0.00727489	CSF2, TFRC, SCT, PDCD5, MPV17L, CIB1, ACTG1, AKT2, RUVBL2, PRKCG, PDGFRB, ST6GAL1, ENDOG, RBFOX2, PAM16, ADIPOQ, MRTFA, HNF1B, PRAP1, MAPK8IP1, OLFM1, PCP4, DDIT3, PSME3, UBE2V2, NSMF, ADAM8, ATF5, SLC27A4, CSF1R, SET, NOTCH1, PRKDC, STXBP1, TCF7, HTRA1, ECSCR, ADRB2, GATA3, BCL2L12, RAD21, MIR295, MIR294, PMAIP1, MIR293, MIR292, ASIC2, STX4A, FGF21, EIF2B5, STAT5A, STAT5B, XBP1, SMAD4, TGFB1, NI…	1522	1758	20390	1.21166	1	0.215847	0.211916
GOTERM_BP_ALL	GO:0050920~regulation of chemotaxis	30	1.51286	0.00734085	CSF1R, NOTCH1, SPI1, PPM1F, TMEM102, CCL7, AKT2, CCL5, MMP28, CCL3, CCL2, MAPK1, ZFP580, CCN3, DNM1L, STX4A, PDGFRB, CD74, CASR, ST6GAL1, DUSP3, TGFB1, DSCAM, NTRK3, FN1, TIRAP, CNOT6, SNAI2, HRG, PTPN2	1522	241	20390	1.66766	1	0.217043	0.21309
GOTERM_BP_ALL	GO:1903530~regulation of secretion by cell	73	3.68129	0.00740812	SPI1, ITGAM, SCT, INS2, KCNC3, PPP1R9A, RIMS2, RIMS4, TSPO, CCN3, LYPD11, LYPD10, LGALS9, DNM1L, SYBU, CD177, PRKCG, IL11, GPR39, CASR, ADIPOQ, PASK, SIRT3, STX1B, PCP4, RAB34, CRY2, PLA2G10, HAP1, PRKN, BRSK2, NLGN2, NOTCH1, LRP1, GRP, SDC4, STXBP1, CAMK2A, ILDR1, KALRN, CPLX4, MAPK9, GPR151, CCL5, GALR1, LRRC8A, KCNN4, HCRT, SLC25A22, STX4A, DRD4, ATP9A, TRPM4, SYT5, SYT4, KCNJ6, SMAD4, SYT3, T…	1522	723	20390	1.35266	1	0.218269	0.214293
GOTERM_BP_ALL	GO:0036465~synaptic vesicle recycling	14	0.706001	0.00745231	SYT5, GRN, NLGN2, AP2A1, AP2B1, SYT8, AP2A2, AP3B2, DNM2, MYO5B, AP3S2, PIK3C3, DNM1L, AP2M1	1522	82	20390	2.28727	1	0.218808	0.214823
GOTERM_BP_ALL	GO:0050905~neuromuscular process	27	1.36157	0.00750373	PRKN, HMX3, SPTBN4, CNTNAP1, NLGN2, TSHZ3, ADRB2, GLRA1, TNNI2, MYH14, TNNI3, GET1, DRD4, CHRNB1, ICMT, RBFOX2, APLP2, TNNC2, STAC3, XRCC1, KCNAB2, GRIN1, TNNT1, TNNT3, ZFP212, FGF12, SHANK1	1522	210	20390	1.72245	1	0.218891	0.214905
GOTERM_BP_ALL	GO:0032103~positive regulation of response to external stimulus	65	3.27786	0.00750692	CD86, LRSAM1, SPI1, FCNB, TMEM102, NAGLU, RPS19, AKT2, NFKBIZ, DHX58, LGALS9, DNM1L, PDGFRB, CASR, ABCC1, TICAM2, DSCAM, TIRAP, GPRC5B, IRF3, RAB34, IRF1, IGTP, IRF7, ADAM8, BECN1, CSF1R, GRN, LRP1, PRKDC, KLK5, KLK7, PPM1F, LILRA5, VTN, CCL7, NLRP6, CCL5, CCL3, MAPK1, CCL2, ZFP580, KCNN4, STX4A, LDLR, HEXIM1, AOC3, STAT5A, CD74, STAT5B, XRCC6, TGFB1, TRIM41, TSLP, NTRK3, FN1, OSM, IRGM1, NKG7, U…	1522	631	20390	1.38002	1	0.218891	0.214905
GOTERM_BP_ALL	GO:0043408~regulation of MAPK cascade	76	3.83258	0.00773207	SPI1, FLT4, INS2, CIB1, LMNB1, NDST1, CDH2, NUP62, PDE8A, HRAS, PDGFRB, MAP4K1, IL11, GPR39, CASR, DUSP3, IGFBP4, PRMT1, ADIPOQ, TRAF2, DUSP8, VRK3, TIRAP, SIRT3, MAPK8IP1, ERN2, TRAF4, DOK5, RAPGEF1, ADAM8, DSG3, CCNQ, DSC2, TMEM106A, PRKN, CSF1R, NOTCH1, LRP1, PRDM15, FBLN1, ADRB2, LILRA5, FGD4, MAPK9, RRAS, NLRP6, CCL3, MAPK1, DVL3, KCNN4, DRD4, PAK4, FGF21, CD74, XBP1, SMAD4, TGFB1, NTRK3, SE…	1522	760	20390	1.33968	1	0.224633	0.220542
GOTERM_BP_ALL	GO:0048639~positive regulation of developmental growth	28	1.412	0.00776959	PRKN, SPTBN4, GSK3B, NOTCH1, LRP1, PRKDC, CELF1, NEDD4L, ADRB2, GLI1, RIMS2, CACNG7, MIR675, MAPK1, STAT5A, STAT5B, SYT4, SYT3, DSCAM, NTRK3, IGF2, FN1, TBX2, SMAD7, MYO5B, MAP3K13, FGFR2, ANAPC2	1522	221	20390	1.69734	1	0.224633	0.220542
GOTERM_BP_ALL	GO:0002262~myeloid cell homeostasis	25	1.26072	0.00781108	CSF1R, SPI1, ITGAM, FECH, MIR451B, MIR451A, GATA3, RPS14, RPS17, RPS19, CCL2, STAT5A, STAT5B, SMARCA4, IL3, MIR144, AXL, SCNN1B, PLA2G10, NF1, HCLS1, BAX, NEMP1, HOXB6, PTPN2	1522	190	20390	1.76274	1	0.224633	0.220542
GOTERM_BP_ALL	GO:2000378~negative regulation of reactive oxygen species metabolic process	11	0.554715	0.00783665	PRKN, BECN1, PON3, TRP53, INS2, STAT3, MPV17L, BRCA1, AATF, PPARA, SIRT3	1522	56	20390	2.63152	1	0.224633	0.220542
GOTERM_BP_ALL	GO:0050879~multicellular organismal movement	11	0.554715	0.00783665	CHRNB1, TSHZ3, TNNT1, TNNC2, TNNT3, STAC3, TNNI2, XRCC1, MYH14, TNNI3, ADRB2	1522	56	20390	2.63152	1	0.224633	0.220542
GOTERM_BP_ALL	GO:0030001~metal ion transport	69	3.47958	0.00793742	SLC46A1, TFRC, KCNC3, NIPAL4, FTL1, OPA1, SLN, CHP2, DNM1L, SLC12A8, SLC34A3, SLC13A2, GPR39, KCNH4, CASR, TIMD2, SLC6A16, ABCC5, ANO9, TSC1, SLC39A13, ATP1B2, KCNAB2, DNM2, SCNN1G, SMDT1, DDIT3, SCNN1B, KCNQ3, SLC22A4, PON3, RAMP2, SLC22A5, CAMK2A, WNK4, NEDD4L, SLC6A21, SLC5A2, KCNA7, TMEM163, CPN2, CACNG6, CACNG7, CACNG8, CRACR2B, KCNMB1, CCL5, CCL3, SLC17A7, KCNN2, KCNN4, ASIC2, CNNM4, TRPM4,…	1522	679	20390	1.36139	1	0.226753	0.222623
GOTERM_BP_ALL	GO:0010001~glial cell differentiation	33	1.66415	0.00821556	CSF1R, CNTNAP1, GRN, NOTCH1, ITGAM, LRP1, CNP, NAB2, VTN, SH3TC2, CDH2, NAGLU, AKT2, PRX, MAPK1, HES1, OTX2, HRAS, BOK, SLC25A46, EIF2B5, GPR17, ABCA2, MTAG2, ABCC1, TGFB1, NTRK3, STAT3, OMG, LIF, SMARCA4, GFAP, NF1	1522	275	20390	1.60762	1	0.232361	0.228129
GOTERM_BP_ALL	GO:0002699~positive regulation of immune effector process	39	1.96672	0.00821617	CD86, SPI1, ITGAM, TFRC, H2-M5, STXBP1, KLK5, GATA3, 2410137M14RIK, MALT1, KLK7, FCNB, OPA1, RPS19, NFKBIZ, DHX58, CCL2, CD37, LYPD11, STAT6, LYPD10, STX4A, CD177, STAT5A, CD74, STAT5B, XBP1, TGFB1, KMT5C, FBXO38, ARID5A, TRAF2, MR1, TIRAP, ITGB2L, GPRC5B, IL5, IRF1, RAPGEF1	1522	340	20390	1.5367	1	0.232361	0.228129
GOTERM_BP_ALL	GO:0000280~nuclear division	39	1.96672	0.00821617	TOP2A, BECN1, GSK3B, SEH1L, MEI1, DCTN2, PSMD13, MEIKIN, PSMC3IP, CDC23, KASH5, NUP62, MEIOC, CEP192, DCAF13, CNTD1, SPAG5, UBE2C, NDE1, PLK1, OSM, LIF, TUBG2, SIRT7, TUBG1, SNHG15, CPEB1, RAD51D, MARF1, KIF18B, UBE2S, ERCC4, CCNE1, PRC1, DMRTC2, CHMP2A, SPIRE1, RPL24, FGFR2	1522	340	20390	1.5367	1	0.232361	0.228129
GOTERM_BP_ALL	GO:0008283~cell population proliferation	92	4.63944	0.00826607	ITGAM, CSF2, MEGF10, NRARP, TNFRSF13C, MKI67, NDST1, DMBT1, SALL4, NFKBIZ, VPREB1B, CD37, CCN3, NELFB, VPREB1A, KIF1A, HRAS, PDGFRB, MAP4K1, IL11, IGFBP4, ACSL6, MIR145A, HNF1B, TSC1, SNHG15, KAT2A, ARMC5, ITGAD, DDIT3, HOXB4, RAPGEF1, KCTD11, DOCK2, ATF5, HMX2, CSF1R, OCA2, NUMBL, SLC26A2, GRN, RRN3, CD151, NOTCH1, SLFN2, TTYH1, SLFN1, DLX5, GATA3, KLK8, MALT1, CD79A, ZNRF3, RXRA, CCL5, STAT4, M…	1522	951	20390	1.29601	1	0.232993	0.22875
GOTERM_BP_ALL	GO:0023056~positive regulation of signaling	189	9.53101	0.00836505	CYFIP2, CD86, POGLUT1, SPI1, TFRC, SCT, INS2, NUCKS1, CIB1, RIMS2, NDST1, RIMS4, CDH2, AKT2, DHX58, CHP2, MIR150, CCN3, LGALS9, PDE8A, SYBU, PRKCG, PDGFRB, CCBE1, CASR, TICAM2, IGFBP4, MIR9-3, PIH1D1, ADIPOQ, MIR145A, RUNDC3A, SHISA7, MAPK8IP1, ERN2, STX1B, PCP4, DOK5, DDIT3, RAB34, IGTP, ADAM8, CCNQ, DSC2, GRIA1, CSF1R, SEH1L, NOTCH1, TSHZ3, DLX5, STXBP1, KLK5, ILDR1, PRDM15, ADRB2, GATA3, KLK6,…	1522	2138	20390	1.18429	1	0.234381	0.230112
GOTERM_BP_ALL	GO:0001934~positive regulation of protein phosphorylation	69	3.47958	0.00837075	CD86, GSK3B, CSF2, TFRC, FLT4, INS2, CD80, CIB1, KNDC1, AKT2, ENPP2, RACK1, HRAS, PDGFRB, IL11, GPR39, PIH1D1, ADIPOQ, SH2D3C, PLAUR, TRAF2, SENP2, MMP9, TIRAP, ERN2, GPRC5B, TRAF4, IGTP, FLT3L, HCLS1, FIZ1, PPP1R15A, CSF1R, SEZ6, WNK4, ADRB2, LILRA5, FGD4, MAPK9, NTF5, VTN, MRNIP, CCL5, MAPK1, DVL3, HES1, DRD4, FGF21, CD74, XBP1, XRCC6, TGFB1, TSLP, NTRK3, TNK2, PLK1, OSM, LIF, IRGM1, PARP14, IL…	1522	681	20390	1.35739	1	0.234381	0.230112
GOTERM_BP_ALL	GO:0046631~alpha-beta T cell activation	19	0.958144	0.00858311	ITK, TGFB1, INS2, TCF7, STAT3, RPL22, NKG7, GATA3, ASCL2, ZAP70, FUT7, ARMC5, TMEM98, IRF1, NFKBIZ, STAT4, IGTP, STAT6, DOCK2	1522	131	20390	1.94305	1	0.238516	0.234172
GOTERM_BP_ALL	GO:0006577~amino-acid betaine metabolic process	6	0.302572	0.00864826	SLC22A4, SLC22A5, ACADL, CPT1C, ALDH7A1, CRAT	1522	18	20390	4.46562	1	0.238516	0.234172
GOTERM_BP_ALL	GO:1901096~regulation of autophagosome maturation	6	0.302572	0.00864826	RUBCN, CALCOCO2, IGTP, IRGM1, TMEM39A, ADRB2	1522	18	20390	4.46562	1	0.238516	0.234172
GOTERM_BP_ALL	GO:0055091~phospholipid homeostasis	6	0.302572	0.00864826	RCN3, TGFB1, STAT3, LIPG, TLCD1, SLC25A46	1522	18	20390	4.46562	1	0.238516	0.234172
GOTERM_BP_ALL	GO:0090090~negative regulation of canonical Wnt signaling pathway	20	1.00857	0.00866745	PRKN, GSK3B, SMAD4, NOTCH1, CSNK1A1, FZD6, DKKL1, KREMEN1, FUZ, GLI1, ZNRF3, CDH2, DDIT3, RUVBL2, G3BP1, RAPGEF1, SNAI2, SOST, NOTUM, CTHRC1	1522	141	20390	1.90026	1	0.238516	0.234172
GOTERM_BP_ALL	GO:0045621~positive regulation of lymphocyte differentiation	21	1.059	0.00868766	STAT5A, STAT5B, CD74, XBP1, XRCC6, TGFB1, SPI1, PRKDC, GATA3, MALT1, ACTG1, SMARCA4, ZAP70, IL4I1, OPA1, AXL, IRF1, NFKBIZ, FLT3L, ADAM8, LGALS9	1522	151	20390	1.86314	1	0.238516	0.234172
GOTERM_BP_ALL	GO:0120035~regulation of plasma membrane bounded cell projection organization	79	3.98386	0.00880555	DGKG, GSK3B, RETREG3, INS2, CIB1, KNDC1, AP2A1, PPP1R9A, PREX1, CDH2, OPA1, ENPP2, ACP4, KIF1A, DNM1L, CEP97, HRAS, ARPIN, MTAG2, DSCAM, ACSL6, KREMEN1, OMG, TSC1, ATP1B2, PIAS2, DNM2, STX1B, GPRC5B, PCP4, CDC42EP5, UBE2V2, RAPGEF1, NSMF, CDHR5, HAP1, ANAPC2, BRSK1, NUMBL, GRN, BRSK2, RRN3, LRP1, STAU2, NTM, SEZ6, NEDD4L, GATA3, KALRN, KLK6, NEU4, EFNB3, EPS8L1, EPS8L2, MBP, HES1, NTNG2, RANBP1, …	1522	799	20390	1.32459	1	0.240239	0.235864
GOTERM_BP_ALL	GO:0045217~cell-cell junction maintenance	7	0.353001	0.00880725	CSF1R, CNTNAP1, PKP2, LYPD11, LYPD10, DSC1, CD177	1522	25	20390	3.75112	1	0.240239	0.235864
GOTERM_BP_ALL	GO:0048468~cell development	248	12.5063	0.00905734	CYFIP2, SPI1, TFRC, PREX2, SPIB, RPS14, PREX1, RPS19, TRIM28, AKT2, H2AL2A, PIP4K2A, VPREB1A, RBFOX2, ACTN2, MIR9-3, RPL22, OMG, MRTFA, MARF1, ARMC5, HOXB4, RABL3, KCNQ3, IGTP, HOXB3, RPL24, ALPK3, ATF5, HOXB7, SPTBN4, NUMBL, SDC4, PRKDC, STXBP1, NEDD4L, GATA3, KLK8, KALRN, GJC1, CD79A, RRAS, RDH13, STAT5A, ABCA2, NTNG2, STAT5B, XBP1, FER1L5, FZD2, TMEM190, FN1, LIF, MEX3C, GP5, SOX30, SMARCA4, E…	1522	2883	20390	1.15242	1	0.246267	0.241782
GOTERM_BP_ALL	GO:0046626~regulation of insulin receptor signaling pathway	14	0.706001	0.00911142	TRIM72, GSK3B, INS2, IGF2, NUCKS1, FUT7, OPA1, MIR143, ZFP592, PIP4K2A, PIP4K2C, CTSD, PTPN2, SLC27A4	1522	84	20390	2.23281	1	0.246943	0.242445
GOTERM_BP_ALL	GO:0050921~positive regulation of chemotaxis	23	1.15986	0.00916311	PDGFRB, CSF1R, CD74, CASR, TGFB1, SPI1, DSCAM, NTRK3, FN1, TIRAP, PPM1F, TMEM102, CNOT6, CCL7, AKT2, CCL5, CCL3, SNAI2, CCL2, MAPK1, ZFP580, DNM1L, STX4A	1522	172	20390	1.79144	1	0.24755	0.243042
GOTERM_BP_ALL	GO:0070887~cellular response to chemical stimulus	212	10.6909	0.0092765	SPI1, TFRC, INS2, KEAP1, HTR4, LY6C1, PREX1, RPS19, AKT2, CCN3, SULT2A6, ENDOG, RBFOX2, ACTN2, MIR9-3, MIR202, HOXB9, DDIT3, KCNQ3, IGTP, NSMF, PRKDC, WNK4, ADAMTS13, MIR210, KCNMB1, SNHG20, CYP2T4, MIR690, STX4A, CCR10, TRPM4, STAT5A, STAT5B, XRCC6, XBP1, JUP, IGF2, FN1, IRGM1, PYCR1, VASN, SETX, CPEB1, TH, CALY, CYP2S1, GABRB3, BRCA1, CYP2B19, CYP2B10, RACK1, MLX, TSPO, HRAS, TEAD2, MAP4K1, VKO…	1522	2433	20390	1.16734	1	0.249816	0.245266
GOTERM_BP_ALL	GO:0006812~monoatomic cation transport	80	4.03429	0.00930849	SLC46A1, TFRC, KCNC3, NIPAL4, FTL1, OPA1, SLN, PIEZO2, CHP2, DNM1L, SLC12A8, SLC34A3, SLC13A2, CHRNB1, GPR39, KCNH4, CASR, SLC15A2, TIMD2, SLC6A16, ABCC5, ANO9, TSC1, SLC39A13, ATP1B2, KCNAB2, DNM2, SCNN1G, SMDT1, DDIT3, SCNN1B, KCNQ3, SLC25A13, SLC22A4, PON3, RAMP2, SLC22A5, SLC45A3, CAMK2A, WNK4, NEDD4L, SLC6A21, SLC5A2, KCNA7, TMEM163, CPN2, CACNG6, CACNG7, CACNG8, CRACR2B, KCNMB1, CCL5, CCL3,…	1522	813	20390	1.31826	1	0.249881	0.24533
GOTERM_BP_ALL	GO:0032825~positive regulation of natural killer cell differentiation	5	0.252143	0.00939021	STAT5A, STAT5B, AXL, IRF1, FLT3L	1522	12	20390	5.58202	1	0.250809	0.246241
GOTERM_BP_ALL	GO:0098660~inorganic ion transmembrane transport	73	3.68129	0.00942858	GABRB3, SLC46A1, CLIC3, TFRC, KCNC3, NIPAL4, OPA1, SLC26A10, SLC12A8, SLC34A3, SLC13A2, GPR39, KCNH4, CASR, SLC15A2, SLC6A16, ABCC5, ANO9, SLC39A13, ATP1B2, ANO7, KCNAB2, TMC4, SCNN1G, SMDT1, DDIT3, SCNN1B, KCNQ3, SLC25A10, RHCG, XPR1, SLC25A13, OCA2, SLC26A2, SLC45A3, TTYH1, WNK4, SLC6A21, SLC5A2, KCNA7, TMEM163, CPN2, CACNG6, GLRA1, CACNG7, CACNG8, KCNMB1, CCL3, SLC17A7, LRRC8A, KCNN2, KCNN4, A…	1522	732	20390	1.33602	1	0.250809	0.246241
GOTERM_BP_ALL	GO:0080135~regulation of cellular response to stress	58	2.92486	0.00943204	PPP1R10, BRCA1, ACTG1, OPA1, TRIM28, AKT2, RUVBL2, IER5, BOK, PRKCG, KMT5C, PRMT1, KREMEN1, OMG, DYRK1A, TSC1, CCDC117, SIRT7, SPIDR, KAT2A, IGTP, UBE2V2, PRKN, PPP1R15A, GRN, FECH, LRP1, PRKDC, PNKP, BCL2L12, TFPT, MRNIP, MAPK1, PMAIP1, BRD8, CDKN2D, CD74, XBP1, EYA1, NTRK3, NR1H2, PLK1, SEMA4C, STAT3, XRCC1, BFAR, SMARCA4, CDK9, STK25, ERCC4, TRP53, NBR1, SPIRE1, SNAI2, BAX, PTPN2, TAF2, WRAP53	1522	557	20390	1.395	1	0.250809	0.246241
GOTERM_BP_ALL	GO:0050863~regulation of T cell activation	45	2.26929	0.00960723	CD86, TFRC, SDC4, SLFN1, CD80, TCF7, ZFP608, NRARP, TNFRSF13C, GATA3, ASCL2, MALT1, ACTG1, IL4I1, EFNB3, OPA1, CCL5, NFKBIZ, CCL2, FLOT2, CD37, HES1, LGALS9, STAT5A, CD74, STAT5B, XBP1, DUSP3, TGFB1, FBXO38, IGF2, IRGM1, FOXN1, MAPK8IP1, SMARCA4, SMAD7, ZAP70, IL3, KAT2A, DNAJA3, IRF1, TARM1, ADAM8, PDCD1, PTPN2	1522	410	20390	1.47039	1	0.254667	0.250029
GOTERM_BP_ALL	GO:0022408~negative regulation of cell-cell adhesion	28	1.412	0.00977342	CD86, NOTCH1, SPI1, SDC4, SLFN1, CD80, ZFP608, NRARP, ASCL2, PPM1F, IL4I1, CD37, MBP, LGALS9, MUC4, CD74, DUSP3, TGFB1, ADIPOQ, SMAD7, IRF1, TARM1, MYADM, ADAM8, PDCD1, NF2, PPARA, PTPN2	1522	225	20390	1.66716	1	0.258263	0.253559
GOTERM_BP_ALL	GO:0009967~positive regulation of signal transduction	158	7.96773	0.00996224	CYFIP2, CD86, POGLUT1, SPI1, TFRC, SCT, INS2, NUCKS1, CIB1, RIMS2, NDST1, CDH2, AKT2, DHX58, CHP2, CCN3, LGALS9, PDE8A, PDGFRB, CCBE1, CASR, TICAM2, IGFBP4, PIH1D1, ADIPOQ, RUNDC3A, MAPK8IP1, ERN2, STX1B, PCP4, DOK5, DDIT3, RAB34, IGTP, ADAM8, CCNQ, DSC2, GRIA1, CSF1R, SEH1L, NOTCH1, DLX5, KLK5, PRDM15, ADRB2, GATA3, KLK6, SCUBE1, NLRP6, PMAIP1, DVL3, KCNN4, GAS2L2, DRD4, TRPM4, FGF21, HEXIM1, SM…	1522	1764	20390	1.19994	1	0.261693	0.256928
GOTERM_BP_ALL	GO:0001952~regulation of cell-matrix adhesion	19	0.958144	0.00999129	GSK3B, DUSP3, JUP, SDC4, LRP1, ONECUT2, SEC1, TSC1, CIB1, FUT1, PPM1F, ACTG1, RRAS, PTPRA, ENPP2, NF1, HRG, MUC4, SKAP1	1522	133	20390	1.91384	1	0.261693	0.256928
GOTERM_BP_ALL	GO:2001242~regulation of intrinsic apoptotic signaling pathway	25	1.26072	0.0100145	PRKN, BECN1, PLEKHF1, RRN3, PARL, BCL2L12, OPA1, RACK1, PMAIP1, DNM1L, BOK, CDKN2D, CD74, XBP1, PLAUR, PYCR1, NME5, MMP9, MAPK8IP1, DDIT3, TRP53, SNAI2, BAX, P4HB, PTPN2	1522	194	20390	1.7264	1	0.261693	0.256928
GOTERM_BP_ALL	GO:0045739~positive regulation of DNA repair	20	1.00857	0.010027	PRKCG, EYA1, KMT5C, PRMT1, PRKDC, PNKP, XRCC1, BRCA1, CCDC117, SPIDR, ACTG1, SMARCA4, TFPT, MRNIP, TRIM28, RUVBL2, UBE2V2, SPIRE1, BRD8, WRAP53	1522	143	20390	1.87368	1	0.261693	0.256928
GOTERM_BP_ALL	GO:0035239~tube morphogenesis	78	3.93343	0.0103538	FKBP10, SPI1, FLT4, ITGA2B, EMC10, NRARP, CIB1, CELSR1, ACTG1, MIR126B, SGCD, CDH2, NAGLU, OPA1, ANPEP, SALL4, CCN3, TEAD2, PDGFRB, CCBE1, BCAS3, EGFL7, CASR, MIR145A, HNF1B, TSC1, VAV2, KAT2A, NUP50, HOXB3, ADAM8, BECN1, RAMP2, CCL11, NOTCH1, LRP1, SDC4, CCDC103, TCF7, ECSCR, WNK4, GATA3, HOXB13, RASIP1, GJC1, RXRA, DEAF1, RAB23, CCL2, TNNI3, HES1, LDLR, CTHRC1, CCDC134, SMAD2, XBP1, SMAD4, TGFB…	1522	793	20390	1.31772	1	0.269389	0.264483
GOTERM_BP_ALL	GO:0007610~behavior	80	4.03429	0.0104766	GABRB3, SCT, ZDHHC8, DBH, CELSR1, PREX2, NAGLU, TSPO, SYNPO, SLC25A46, PRKCG, CHRNB1, GPR39, DSCAM, APLP2, ADAM11, TSC1, ATP1B2, NAV2, ETV5, SHISA7, C1QL1, GPRC5B, KAT2A, KCNQ3, HOXB8, PPARA, ZFP212, SHANK2, SHANK1, PRKN, GRIA1, BRSK1, SPTBN4, NPB, GRN, NLGN2, SLC22A5, CCL11, GRP, CNP, SEZ6, CEND1, ADRB2, FUOM, KALRN, KLK8, RIC8A, GLRA1, NTF5, EFNB3, DEAF1, CHST10, PPY, MYH14, SLC17A7, B4GALNT1, …	1522	817	20390	1.31181	1	0.271749	0.2668
GOTERM_BP_ALL	GO:0008285~negative regulation of cell population proliferation	76	3.83258	0.0106295	IFITM3, CD86, IFITM1, CELF1, CD80, PDCD5, CHD5, CIB1, IL4I1, NUP62, TSPO, CD37, CCN3, LGALS9, PTGDS, HRAS, ADIPOQ, TSC1, TESCL, MMP9, MED25, RAPGEF1, PKP2, KCTD11, ATF5, DSC1, KANK2, PPP1R15A, BECN1, CSF1R, GGNBP2, NOTCH1, SLFN2, SDC4, SLFN1, SLFN3, CEND1, FBLN1, GATA3, ASCL2, MUC2, RXRA, PMAIP1, SLIT3, HES1, KCNN4, DRD4, ZBTB7C, CDKN2D, SMAD2, SMAD4, NIBAN2, TGFB1, STAT3, IDH2, EAF2, LIF, IRGM1,…	1522	770	20390	1.32229	1	0.274308	0.269312
GOTERM_BP_ALL	GO:0000165~MAPK cascade	27	1.36157	0.010665	BECN1, CCL11, WNK4, AKAP13, MAPK9, MAPK1, MBP, MAPK4, MAP4K1, CASR, SMAD4, RHBDD3, IGFBP4, MAPK8IP1, SETX, SBK2, IL3, DBNDD2, NLRP12, CDC42EP5, NF1, RAPGEF1, MAP3K10, NF2, MAP3K13, FGF12, FGFR2	1522	216	20390	1.67461	1	0.274308	0.269312
GOTERM_BP_ALL	GO:0006821~chloride transport	18	0.907716	0.0106726	GABRB3, GABRP, OCA2, SLC26A2, CASR, CLIC3, SLC12A5, TTYH1, WNK4, ANO9, ANO7, TMC4, GLRA1, TSPO, SLC17A7, LRRC8A, SLC26A10, SLC12A8	1522	124	20390	1.9447	1	0.274308	0.269312
GOTERM_BP_ALL	GO:1903975~regulation of glial cell migration	7	0.353001	0.0107415	RRAS, LRP1, IDH2, NF1, BMERB1, ATP1B2, GRIN1	1522	26	20390	3.60684	1	0.275242	0.27023
GOTERM_BP_ALL	GO:0031401~positive regulation of protein modification process	82	4.13515	0.0109645	CD86, GSK3B, CSF2, TFRC, FLT4, INS2, CD80, CIB1, KNDC1, AKT2, ENPP2, RACK1, HRAS, SKP1, PDGFRB, IL11, GPR39, PIH1D1, ADIPOQ, SH2D3C, ARID5A, PLAUR, DYRK1A, TRAF2, SENP2, MMP9, TIRAP, ERN2, GPRC5B, TRAF4, IGTP, UBE2V2, FLT3L, HCLS1, PIK3C3, FIZ1, PRKN, PPP1R15A, CSF1R, SEZ6, WNK4, DERL1, ADRB2, HSPBP1, LILRA5, FGD4, MAPK9, NTF5, VTN, MRNIP, CCL5, MAPK1, DVL3, HES1, DRD4, FGF21, FANCI, CD74, XBP1, …	1522	843	20390	1.30313	1	0.280108	0.275007
GOTERM_BP_ALL	GO:0032823~regulation of natural killer cell differentiation	6	0.302572	0.0110285	STAT5A, STAT5B, AXL, IRF1, FLT3L, LGALS9	1522	19	20390	4.23058	1	0.28051	0.275402
GOTERM_BP_ALL	GO:0031623~receptor internalization	14	0.706001	0.0110466	GRIA1, SH3GLB2, RAMP2, TFRC, INS2, NEDD4L, AP2A1, AP2B1, AP2A2, DNM2, CACNG7, CACNG8, CALY, AP2M1	1522	86	20390	2.18088	1	0.28051	0.275402
GOTERM_BP_ALL	GO:0050789~regulation of biological process	1043	52.5971	0.0110907	SPI1, TFRC, 2810408A11RIK, SCT, EHMT1, HTR4, PREX2, SPIB, PREX1, NDST1, IL4I1, PSMD2, AKT2, LIPG, BBX, ZFP282, ARPIN, CHID1, CCBE1, STARD4, ENDOG, RBFOX2, OR7A40, MRTFA, PRAP1, SIGIRR, RUFY1, MOSMO, EWSR1, PSME3, DDIT3, RABL3, CDIP1, ATF5, SKAP1, MTMR3, SET, TTYH1, SHMT2, BAZ2A, GATA3, OR2BD2, ADAMTS12, KCNMB1, WBP2NL, HCRT, ZBTB7C, HEXIM1, GPR17, ABCA2, HEXIM2, CADM4, JUP, TSLP, MTERF4, FN1, STF…	1522	13419	20390	1.04128	1	0.280789	0.275675
GOTERM_BP_ALL	GO:0048523~negative regulation of cellular process	465	23.4493	0.0113784	SPI1, TFRC, SCT, EHMT1, PHAX, PREX2, MIR675, PREX1, IL4I1, AKT2, PIP4K2A, PIP4K2C, CEP97, ARPIN, PRKCG, CHID1, ACOT8, ENDOG, RBFOX2, PIH1D1, MRTFA, PASK, PRAP1, SIGIRR, MOSMO, PSME3, DDIT3, HOXB4, IGTP, HOXB3, RPL24, HOXB8, ATF5, VPS25, SET, PRKDC, PRDM15, NEDD4L, BAZ2A, GATA3, ADAMTS12, MIR210, RAD21, HCRT, ZBTB7C, HEXIM1, ABCA2, HEXIM2, CADM4, JUP, TSLP, FZD6, PLK1, FN1, GP5, STFA2, SOX30, STFA…	1522	5696	20390	1.09367	1	0.287211	0.28198
GOTERM_BP_ALL	GO:0018209~peptidyl-serine modification	18	0.907716	0.0115203	MAP4K1, GSK3B, BRSK1, HIPK4, BRSK2, POGLUT1, PRKDC, CSNK1A1, GALNT1, PLK1, CAMK2A, DYRK1A, MAPK1, BAX, MAP3K10, TSSK1, MAP3K13, TSSK2	1522	125	20390	1.92915	1	0.289928	0.284648
GOTERM_BP_ALL	GO:0048666~neuron development	98	4.94201	0.0116273	CYFIP2, DGKG, ACTG1, PREX2, NAGLU, KIF5A, SLC25A46, ZFP335, RBFOX2, DSCAM, MIR9-3, APLP2, OMG, MRTFA, PLA2G10, KCNQ3, RPL24, FSCN2, ZFP212, ATF5, BRSK1, SPTBN4, CSF1R, NUMBL, BRSK2, NOTCH1, SDC4, CNP, DLX5, ARHGEF25, STXBP1, NEDD4L, GATA3, NREP, KALRN, KLK8, EFNB3, OTX2, RDH13, NTNG2, XBP1, SMAD4, TMEM132E, ANKRD27, FZD2, LIF, GFAP, EXT1, SPAG6L, TH, STK25, LHX1, MYO5B, SPIRE1, FGFR2, GABRB3, GSK…	1522	1036	20390	1.26727	1	0.291751	0.286438
GOTERM_BP_ALL	GO:0070665~positive regulation of leukocyte proliferation	23	1.15986	0.0118395	CD86, STAT5A, CSF1R, STAT5B, CD74, GSK3B, ZFP335, ST6GAL1, CSF2, TFRC, CD80, IGF2, IRGM1, TNFRSF13C, TIRAP, ZAP70, IL3, IL5, DNAJA3, CCL5, MAPK1, FLT3L, HES1	1522	176	20390	1.75072	1	0.296198	0.290804
GOTERM_BP_ALL	GO:0030334~regulation of cell migration	100	5.04286	0.0121055	IFITM1, SPI1, CSF2, SEC1, ITGA2B, EMC10, CIB1, LDLRAD4, ACTG1, PREX1, AKT2, ARHGDIA, SAP130, ENPP2, CCN3, LGALS9, ARPIN, PDGFRB, CCBE1, ADIPOQ, ATP1B2, PKP2, MYADM, NSMF, ADAM8, CSF1R, CD151, NOTCH1, SDC4, ABHD2, FBLN1, GATA3, FUT1, VTN, FUT7, RRAS, ZFP580, STX4A, DRD4, FGF21, STAT5A, STAT5B, NTNG2, XBP1, TGFB1, JUP, IDH2, IGF2, FN1, FUZ, SMARCA4, CPEB1, TRP53, NF1, SNAI2, HRG, GSK3B, ONECUT2, FL…	1522	1062	20390	1.26147	1	0.301959	0.29646
GOTERM_BP_ALL	GO:0048525~negative regulation of viral process	17	0.857287	0.0122944	HEXIM1, IFITM3, CD74, LRRC15, IFITM1, IFITM2, FBLN1, FCNB, RAD50, ILF3, SLPI, TRIM28, CCL5, IFITM7, TRIM31, IFNL3, IFITM6	1522	116	20390	1.96333	1	0.304341	0.298798
GOTERM_BP_ALL	GO:0003205~cardiac chamber development	26	1.31114	0.0123197	DCTN5, NOTCH1, LRP1, GATA3, NDST1, RXRA, NAGLU, SALL4, DVL3, TNNI3, SLIT3, HES1, SMAD4, TGFB1, FZD2, FUZ, AP2B1, KIF7, GRHL2, TBX2, SMARCA4, SMAD7, DNM2, TRP53, PKP2, FGFR2	1522	208	20390	1.67461	1	0.304341	0.298798
GOTERM_BP_ALL	GO:1903037~regulation of leukocyte cell-cell adhesion	44	2.21886	0.0123313	CD86, TFRC, SDC4, SLFN1, CD80, ZFP608, NRARP, TNFRSF13C, GATA3, ASCL2, MALT1, ACTG1, IL4I1, EFNB3, FUT7, OPA1, CCL5, NFKBIZ, CCL2, FLOT2, CD37, HES1, LGALS9, STAT5A, CD74, STAT5B, XBP1, DUSP3, TGFB1, FBXO38, IGF2, IRGM1, SMARCA4, SMAD7, ZAP70, IL3, DNAJA3, IRF1, TARM1, ADAM8, PDCD1, PPARA, SKAP1, PTPN2	1522	405	20390	1.45546	1	0.304341	0.298798
GOTERM_BP_ALL	GO:0003002~regionalization	47	2.37015	0.0123755	MESP2, IFITM1, POGLUT1, NOTCH1, ITGAM, PRKDC, ODAD4, CCDC103, WNT8A, NRARP, CELSR1, GLI1, ETS2, NTF5, RAB23, TRA2B, HES1, OTX2, PIERCE1, SMAD2, NEK8, SMAD4, DNAAF3, CDX1, AP1B1, FUZ, HNF1B, SENP2, PALB2, NLE1, TBX2, EXT1, MOSMO, KAT2A, HOXB9, DDIT3, LHX1, TRP53, HOXB4, HOXB3, HOXB2, HOXB1, HOXB8, HOXB7, FGFR2, HOXB6, HOXB5	1522	439	20390	1.43429	1	0.304341	0.298798
GOTERM_BP_ALL	GO:0010811~positive regulation of cell-substrate adhesion	20	1.00857	0.0123809	GSK3B, JUP, SDC4, SEC1, FN1, FBLN1, TSC1, CIB1, FUT1, PPM1F, DNM2, VTN, PREX1, RRAS, MYADM, ENPP2, P4HB, HRG, SKAP1, LIMS2	1522	146	20390	1.83518	1	0.304341	0.298798
GOTERM_BP_ALL	GO:1902115~regulation of organelle assembly	30	1.51286	0.0125511	BECN1, GSK3B, LRSAM1, CSF2, MTMR3, SDC4, IL1RAP, MAPK9, G3BP1, NUP62, PIP4K2A, CEP192, PIP4K2C, CEP97, CEP76, LRRC4B, SMAD4, SPAG5, ODF2, PLK1, FUZ, SEPTIN9, DNM2, KAT2A, CNOT6, IL5, CHMP2A, TMEM39A, HAP1, NF2	1522	251	20390	1.60122	1	0.306861	0.301272
GOTERM_BP_ALL	GO:0052372~modulation by symbiont of entry into host	11	0.554715	0.0126781	IFITM3, CD74, FCNB, LRRC15, RAD50, IFITM1, IFITM2, P4HB, IFITM7, TRIM31, IFITM6	1522	60	20390	2.45609	1	0.306861	0.301272
GOTERM_BP_ALL	GO:0055088~lipid homeostasis	25	1.26072	0.0126966	INS2, MIR33, ACACA, POLD1, LIPG, TSPO, LDLR, SLC25A46, GPR39, ABCA2, XBP1, TGFB1, NR1H2, SURF4, STAT3, G6PC1, SREBF2, RCN3, PLSCR3, PLA2G10, PNPLA3, PKP2, PNPLA5, TLCD1, PNPLA2	1522	198	20390	1.69152	1	0.306861	0.301272
GOTERM_BP_ALL	GO:0001954~positive regulation of cell-matrix adhesion	12	0.605144	0.0127185	GSK3B, JUP, RRAS, SDC4, SEC1, ENPP2, TSC1, CIB1, HRG, FUT1, SKAP1, PPM1F	1522	69	20390	2.32989	1	0.306861	0.301272
GOTERM_BP_ALL	GO:0033005~positive regulation of mast cell activation	5	0.252143	0.0127738	TSLP, TIMD2, TIMD6, TIMD5, HAVCR1	1522	13	20390	5.15263	1	0.306861	0.301272
GOTERM_BP_ALL	GO:0030854~positive regulation of granulocyte differentiation	5	0.252143	0.0127738	GFI1B, IL5, HCLS1, TESCL, EVI2B	1522	13	20390	5.15263	1	0.306861	0.301272
GOTERM_BP_ALL	GO:0009437~carnitine metabolic process	5	0.252143	0.0127738	SLC22A4, SLC22A5, ACADL, CPT1C, CRAT	1522	13	20390	5.15263	1	0.306861	0.301272
GOTERM_BP_ALL	GO:0042532~negative regulation of tyrosine phosphorylation of STAT protein	5	0.252143	0.0127738	GGNBP2, IRF1, NF2, PARP14, PTPN2	1522	13	20390	5.15263	1	0.306861	0.301272
GOTERM_BP_ALL	GO:0010556~regulation of macromolecule biosynthetic process	470	23.7015	0.0128876	SPI1, TFRC, RAX, EHMT1, PHAX, SPIB, MIR675, IL4I1, AKT2, BBX, ZFP282, IER5, CHID1, CCBE1, ACOT8, RBFOX2, PIH1D1, MRTFA, PASK, SIGIRR, HOXB9, EWSR1, ZSCAN22, DDIT3, HOXB4, RABL3, IGTP, HOXB3, HOXB2, HOXB1, HOXB8, ATF5, HOXB7, HOXB6, SKAP1, HOXB5, SHMT2, PRKDC, PRDM15, BAZ2A, GATA3, PRDM10, GALR1, RAD21, WBP2NL, ZBTB7C, HEXIM1, ABCA2, HEXIM2, FZD2, JUP, TSLP, FZD6, MTERF4, PLK1, SETD1A, FN1, DLX6OS…	1522	5772	20390	1.09087	1	0.308719	0.303097
GOTERM_BP_ALL	GO:0043576~regulation of respiratory gaseous exchange	7	0.353001	0.0129581	GLRA1, NLGN2, TSHZ3, GRP, MTG1, PASK, GRIN1	1522	27	20390	3.47326	1	0.30953	0.303892
GOTERM_BP_ALL	GO:0045216~cell-cell junction organization	26	1.31114	0.0130342	CSF1R, CNTNAP1, RAMP2, NUMBL, ILDR1, ACTG1, GJC1, CDH2, CDH22, LYPD11, LYPD10, CD177, TGFB1, JUP, GRHL2, SMAD7, EXT1, AJM1, PKP2, SNAI2, CCM2, DSG3, PKP3, NF2, DSC1, LIMS2	1522	209	20390	1.66659	1	0.309973	0.304328
GOTERM_BP_ALL	GO:0070059~intrinsic apoptotic signaling pathway in response to endoplasmic reticulum stress	9	0.453858	0.01305	ERN2, GSK3B, XBP1, BRSK2, TRP53, DDIT3, INS2, PMAIP1, BAX	1522	43	20390	2.80399	1	0.309973	0.304328
GOTERM_BP_ALL	GO:0046903~secretion	62	3.12658	0.0131336	TRIM72, CSF2, HTR4, RIMS2, RIMS4, PTGDS, PPFIA3, GPR39, CASR, AP1B1, HNF1B, CEL, ARFGAP3, RCN3, STX1B, SCNN1B, PLA2G10, KCNQ3, ADAM8, HAP1, AGXT, SNORD35A, BRSK1, BRSK2, NOTCH1, GRP, STXBP1, LTBP4, WNK4, ILDR1, PROCA1, GATA3, KALRN, LIN7B, CPLX4, MUC2, CCL5, SNORD33, CCL3, SNORD34, KCNN4, STX4A, DRD4, AP1M2, SYT5, SMAD2, STAT5A, STAT5B, SYT4, XBP1, SYT3, NIBAN2, NOS2, CAVIN1, SNORD32A, GCGR, NKG7…	1522	613	20390	1.35498	1	0.311087	0.305421
GOTERM_BP_ALL	GO:0016241~regulation of macroautophagy	20	1.00857	0.0132561	PRKN, BECN1, RUBCN, LRSAM1, CALCOCO2, IRGM1, TSC1, ADRB2, PARL, ZDHHC19, STING1, TRP53, IGTP, TSPO, PIP4K2A, TMEM39A, PIK3C3, PIP4K2C, DNM1L, ATP6V0A1	1522	147	20390	1.8227	1	0.313111	0.307409
GOTERM_BP_ALL	GO:0007088~regulation of mitotic nuclear division	18	0.907716	0.0133748	PDGFRB, FBXW5, UBE2C, INS2, PLK1, IGF2, MKI67, TUBG1, PRAP1, ANAPC11, CDC23, RAD21, NUP62, CEP192, PSMG2, BUB3, FGFR2, SPC24	1522	127	20390	1.89877	1	0.315034	0.309296
GOTERM_BP_ALL	GO:0030534~adult behavior	25	1.26072	0.0134499	PRKN, SPTBN4, NLGN2, CNP, SEZ6, CEND1, DBH, KALRN, PREX2, NTF5, GLRA1, EFNB3, NAGLU, DRD4, GPR39, CHRNB1, TSC1, NTAN1, GRIN1, MAFG, PPARA, HOXB8, FGF12, SHANK2, SHANK1	1522	199	20390	1.68302	1	0.315924	0.31017
GOTERM_BP_ALL	GO:0010468~regulation of gene expression	460	23.1972	0.0135149	SPI1, TFRC, RAX, EHMT1, PHAX, SPIB, MIR675, IL4I1, AKT2, BBX, ZFP282, IER5, CHID1, CCBE1, RBFOX2, PIH1D1, MRTFA, PASK, SIGIRR, HOXB9, EWSR1, ZSCAN22, DDIT3, HOXB4, IGTP, HOXB3, HOXB2, HOXB1, HOXB8, ATF5, HOXB7, HOXB6, SKAP1, HOXB5, SHMT2, PRKDC, PRDM15, BAZ2A, GATA3, PRDM10, GALR1, RAD21, WBP2NL, ZBTB7C, HEXIM1, HEXIM2, FZD2, JUP, TSLP, FZD6, MTERF4, PLK1, SETD1A, FN1, DLX6OS1, SOX30, EIF1, SETX,…	1522	5648	20390	1.0911	1	0.316572	0.310806
GOTERM_BP_ALL	GO:0033028~myeloid cell apoptotic process	6	0.302572	0.013819	STAT5A, STAT5B, IL3, ITGAM, NF1, SNAI2	1522	20	20390	4.01905	1	0.3228	0.316921
GOTERM_BP_ALL	GO:0042327~positive regulation of phosphorylation	70	3.53001	0.0139376	CD86, GSK3B, CSF2, TFRC, FLT4, INS2, CD80, CIB1, KNDC1, AKT2, ENPP2, RACK1, HRAS, PDGFRB, IL11, GPR39, DSCAM, PIH1D1, ADIPOQ, SH2D3C, PLAUR, TRAF2, SENP2, MMP9, TIRAP, ERN2, GPRC5B, TRAF4, IGTP, FLT3L, HCLS1, FIZ1, PPP1R15A, CSF1R, SEZ6, WNK4, ADRB2, LILRA5, FGD4, MAPK9, NTF5, VTN, MRNIP, CCL5, MAPK1, DVL3, HES1, DRD4, FGF21, CD74, XBP1, XRCC6, TGFB1, TSLP, NTRK3, TNK2, PLK1, OSM, LIF, IRGM1, PAR…	1522	709	20390	1.32268	1	0.32439	0.318483
GOTERM_BP_ALL	GO:0051051~negative regulation of transport	53	2.67272	0.0139638	LRSAM1, SPI1, SCT, INS2, PPP1R9A, SIGLECE, SLN, AKT2, RACK1, TSPO, CCN3, EPPIN, LGALS9, IL11, GPR39, RUBCN, ACTN2, ADIPOQ, MMP9, SREBF2, STX1B, WFDC6A, CRY2, PLA2G10, PRKN, NOTCH1, GRP, WNK4, NEDD4L, KALRN, PPM1F, OS9, RAB23, PACSIN2, HES1, HCRT, DRD4, ATP9A, CD74, ABCA2, SYT4, KCNJ6, FER1L5, TGFB1, ANKRD27, NR1H2, IDH2, OSM, LIF, NF1, HRC, UNC119, OSTN	1522	511	20390	1.3895	1	0.32439	0.318483
GOTERM_BP_ALL	GO:0043067~regulation of programmed cell death	160	8.06858	0.014189	CSF2, TFRC, SCT, PDCD5, MPV17L, CIB1, ACTG1, AKT2, RUVBL2, PRKCG, PDGFRB, ST6GAL1, ENDOG, RBFOX2, PAM16, ADIPOQ, MRTFA, HNF1B, PRAP1, MAPK8IP1, OLFM1, PCP4, DDIT3, PSME3, UBE2V2, NSMF, ADAM8, ATF5, SLC27A4, CSF1R, SET, NOTCH1, PRKDC, STXBP1, TCF7, HTRA1, ECSCR, ADRB2, GATA3, BCL2L12, RAD21, MIR295, MIR294, PMAIP1, MIR293, MIR292, ASIC2, STX4A, FGF21, EIF2B5, STAT5A, STAT5B, XBP1, SMAD4, TGFB1, NI…	1522	1807	20390	1.18622	1	0.328717	0.322731
GOTERM_BP_ALL	GO:0048870~cell motility	118	5.95058	0.0144747	CLXN, RNH1, CELSR1, ACTG1, PREX1, CDH2, RPS19, ENPP2, CCN3, CD177, PDGFRB, CCBE1, RBFOX2, MRTFA, ATP1B2, SCNN1G, HOXB9, SCNN1B, DDIT3, ADAM8, FSCN2, CD151, NOTCH1, SDC4, TUBGCP2, ABHD2, CEND1, GATA3, APCDD1, ADAMTS12, RIC8A, VTN, FUT7, RRAS, CDH22, KCNN4, PLTP, CCR10, TRPM4, STAT5B, SMAD4, TGFB1, JUP, FN1, FOXN1, EXT1, SPAG6L, ANLN, ITGB2L, CNOT6, COL5A1, LHX1, NF1, SNAI2, CORO7, CFAP77, MESP2, B…	1522	1289	20390	1.2264	1	0.334421	0.328331
GOTERM_BP_ALL	GO:0044089~positive regulation of cellular component biogenesis	58	2.92486	0.0145425	GSK3B, LRSAM1, CSF2, TFRC, IL1RAP, CELSR1, NUP62, ENPP2, RACK1, PIP4K2A, PIP4K2C, SYNPO, HRAS, TSC1, SPIDR, TIRAP, EPN1, DNM2, MED25, CDC42EP5, UBE2V2, HAP1, DSG3, SKAP1, BECN1, NLGN2, CCL11, SDC4, STAU2, RASIP1, PPM1F, MAPK9, G3BP1, EPS8L1, EPS8L2, ASIC2, PDLIM4, LRRC4B, SMAD4, TGFB1, SPAG5, BIK, NTRK3, NR1H2, FUZ, SEPTIN9, ATAT1, ANLN, CNOT6, IL5, CALY, TRP53, MYO5B, CHMP2A, BAX, NF2, HRG, EIF4…	1522	570	20390	1.36319	1	0.334692	0.328596
GOTERM_BP_ALL	GO:0043270~positive regulation of monoatomic ion transport	30	1.51286	0.0145965	CAMK2A, COX17, WNK4, NEDD4L, ADRB2, MCHR1, LILRA5, AKT2, CCL5, KCNMB1, CCL3, TSPO, KCNN2, HCRT, DRD4, PDGFRB, GPR39, LRRC26, CASR, TRPA1, ACTN2, STAC3, ATP1B2, TESCL, GRIN1, RNF207, HRC, BAX, HAP1, FGF12	1522	254	20390	1.5823	1	0.334692	0.328596
GOTERM_BP_ALL	GO:0009888~tissue development	180	9.07716	0.0146052	FHOD3, IFITM1, POGLUT1, CELSR1, ETS2, ACTG1, CYSRT1, CDH2, NAGLU, TRIM28, DMBT1, SALL4, CCN3, IFITM5, PDGFRB, CASR, MREG, ACTN2, PIH1D1, ARID5A, MIR145A, MRTFA, HNF1B, TSC1, VRK3, KRT9, SCNN1G, OLFM1, SNHG15, ARMC5, SCNN1B, PLA2G10, HOXB4, PKP2, MYADM, HOXB3, ALPK3, HOXB2, ADAM8, DSC1, HOXB5, BRSK1, SLC26A2, BRSK2, CD151, NOTCH1, TSHZ3, SDC4, DLX5, PRKDC, DLX6, TCF7, WNK4, KLK4, GATA3, HOXB13, KR…	1522	2056	20390	1.17288	1	0.334692	0.328596
GOTERM_BP_ALL	GO:0010506~regulation of autophagy	36	1.81543	0.0147557	PRKN, BECN1, GSK3B, LRSAM1, PLEKHF1, MTMR3, CALCOCO2, KEAP1, ADRB2, RASIP1, PARL, ZDHHC19, NLRP6, PIP4K2A, TSPO, PIP4K2C, DNM1L, ATP6V0A1, BOK, CTSA, RUBCN, XBP1, ENDOG, STAT3, IRGM1, TSC1, GFAP, IL3, STING1, ERCC4, DDIT3, TRP53, IGTP, TMEM39A, PIK3C3, EIF4G1	1522	320	20390	1.50715	1	0.337228	0.331087
GOTERM_BP_ALL	GO:0061025~membrane fusion	21	1.059	0.0148928	SYT4, FER1L5, RAB4B, STXBP1, IZUMO1, VPS33B, TMEM95, MYMK, BET1L, SOX30, RUFY1, STX1B, OPA1, RAB34, STX6, CHMP2A, SPACA3, PIP4K2A, ADAM8, DNM1L, STX4A	1522	159	20390	1.76939	1	0.339444	0.333262
GOTERM_BP_ALL	GO:0033627~cell adhesion mediated by integrin	9	0.453858	0.0149356	EXT1, VTN, ITGB2L, ITGAM, ITGAD, ITGB5, ITGA2B, ITGAX, CCN3	1522	44	20390	2.74026	1	0.339504	0.333321
GOTERM_BP_ALL	GO:0044092~negative regulation of molecular function	76	3.83258	0.0149808	EIF4A2, SPI1, INS2, NUCKS1, PTPRH, ACTG1, PREX2, PREX1, SLN, NUP62, ACP4, RACK1, EPPIN, HRAS, DUSP3, ACTN2, PIH1D1, ADIPOQ, PLAUR, MRTFA, NOSIP, TSC1, SENP2, MMP9, PIAS2, MAPK8IP1, SLPI, DDIT3, WFDC6A, AKT1S1, PLA2G10, FETUB, PHPT1, PPARA, VPS25, SLC27A4, PRKN, GRN, GGNBP2, NOTCH1, GRP, PNKP, CAMK2A, WNK4, NEDD4L, RASIP1, PPM1F, GLIS2, BCL2L12, VTN, BAG2, TNNI3, HES1, RFFL, DRD4, CDKN2D, ARFGEF1,…	1522	782	20390	1.302	1	0.339619	0.333434
GOTERM_BP_ALL	GO:0023061~signal release	28	1.412	0.0150441	SNORD35A, BRSK1, STXBP1, WNK4, LTBP4, ILDR1, GATA3, LIN7B, CPLX4, RIMS2, RIMS4, SNORD33, SNORD34, STX4A, PPFIA3, SMAD2, SYT5, GPR39, SYT4, XBP1, NIBAN2, NOS2, SNORD32A, HNF1B, SYT8, STX1B, NF1, ADAM8	1522	233	20390	1.60992	1	0.340141	0.333946
GOTERM_BP_ALL	GO:0006469~negative regulation of protein kinase activity	23	1.15986	0.0151082	HEXIM2, GGNBP2, DUSP3, PLK1, ADIPOQ, WNK4, PTPRH, RASIP1, PPM1F, ACTG1, MAPK8IP1, PREX2, PREX1, DBNDD2, TFAP4, DNAJA3, NUP62, AKT1S1, ACP4, NF1, NF2, VPS25, PTPN2	1522	180	20390	1.71182	1	0.340293	0.334096
GOTERM_BP_ALL	GO:0006835~dicarboxylic acid transport	13	0.655572	0.0151413	SLC13A2, SLC46A1, TTYH1, ABCC5, GFAP, NF1, SLC17A7, SLC25A10, SLC25A32, LRRC8A, AGXT, SLC25A22, SLC25A13	1522	80	20390	2.17699	1	0.340293	0.334096
GOTERM_BP_ALL	GO:0007010~cytoskeleton organization	119	6.00101	0.0151715	FHOD3, CLXN, ODAD4, CIB1, ACTG1, SYNPO, PDGFRB, DNAAF3, ACTN2, CFAP91, MYO7B, MRTFA, TIMD4, KRT9, SNHG15, KATNAL2, PKP2, TTLL13, PKP3, KIF20A, FSCN2, CEP20, PHPT1, BRSK1, SPTBN4, BRSK2, TUBGCP2, KRT42, KASH5, PACSIN2, MYH14, CEP192, MYH11, GAS2L1, GAS2L2, ODF2, PLK1, PARVB, GFAP, SPAG6L, ANLN, KIF18B, PARVG, MOB2, MYO5B, NF1, SPIRE1, CORO7, NF2, BRWD1, LRCH3, GSK3B, CNTNAP1, ITGB5, MEI1, KCNC3, B…	1522	1303	20390	1.2235	1	0.340293	0.334096
GOTERM_BP_ALL	GO:0007162~negative regulation of cell adhesion	37	1.86586	0.01533	CD86, NOTCH1, SPI1, LRP1, SDC4, SLFN1, CD80, ZFP608, FBLN1, NRARP, ASCL2, KNG2, KNG1, PPM1F, IL4I1, ENPP2, CD37, MBP, LGALS9, MUC4, CD74, DUSP3, TGFB1, DSCAM, ADIPOQ, SMAD7, IRF1, TARM1, NF1, MYADM, SNAI2, ADAM8, PDCD1, NF2, PPARA, HRG, PTPN2	1522	332	20390	1.49302	1	0.342938	0.336692
GOTERM_BP_ALL	GO:0044090~positive regulation of vacuole organization	7	0.353001	0.015476	BECN1, GRN, LRSAM1, IGTP, IRGM1, PIP4K2A, PIP4K2C	1522	28	20390	3.34921	1	0.34524	0.338952
GOTERM_BP_ALL	GO:0007626~locomotory behavior	33	1.66415	0.0155145	PRKN, SPTBN4, GRN, NLGN2, SLC22A5, CNP, SEZ6, CEND1, ZDHHC8, DBH, CELSR1, KALRN, PREX2, NTF5, GLRA1, EFNB3, NAGLU, DRD4, SLC25A46, ABCA2, DSCAM, APLP2, TSC1, NAV2, NTAN1, ETV5, GRIN1, GPRC5B, TH, ZFP212, HOXB8, FGF12, SHANK2	1522	288	20390	1.53506	1	0.34524	0.338952
GOTERM_BP_ALL	GO:0031175~neuron projection development	81	4.08472	0.0157708	CYFIP2, GSK3B, CNTNAP1, PPP1R9A, PTPRH, ACTG1, PREX2, KIF5A, BOC, WDR5, TSPO, NEFH, SULT4A1, TPRN, SLC25A46, MTAG2, ZFP335, RBFOX2, DSCAM, PRMT1, MIR9-3, APLP2, OMG, MRTFA, GFRA3, DNM2, ARK2C, PLA2G10, RPL24, HAP1, ZFP212, PPP1R12C, SHANK1, BRSK1, SPTBN4, CSF1R, NUMBL, BRSK2, NOTCH1, LRP1, SDC4, CNP, ARHGEF25, DLX5, STXBP1, SSNA1, CAMK2A, NEDD4L, NTN5, NREP, GATA3, KALRN, KLK8, MAPK9, NTF5, EFNB3…	1522	844	20390	1.28572	1	0.349395	0.343032
GOTERM_BP_ALL	GO:1904048~regulation of spontaneous neurotransmitter secretion	3	0.151286	0.0158546	PRKN, STX1B, PPP1R9A	1522	3	20390	13.3968	1	0.349395	0.343032
GOTERM_BP_ALL	GO:0043954~cellular component maintenance	14	0.706001	0.0158596	CSF1R, MPP2, GRN, CNTNAP1, C1QL1, RIMS2, PKP2, LYPD11, LYPD10, DSC1, RAPSN, TPRN, SHANK1, CD177	1522	90	20390	2.08395	1	0.349395	0.343032
GOTERM_BP_ALL	GO:0002244~hematopoietic progenitor cell differentiation	21	1.059	0.0158666	TOP2A, TGFB1, SPI1, CEBPD, PRKDC, KRTAP5-5, TMEM190, KCNAB2, GATA3, SIGLECG, MIR126A, EXT1, ANLN, IL3, TRP53, HOXB4, HOXB3, WDR7, ZFP784, MUC4, HEATR9	1522	160	20390	1.75834	1	0.349395	0.343032
GOTERM_BP_ALL	GO:0019730~antimicrobial humoral response	26	1.31114	0.0162311	WFDC11, WFDC9, WFDC10, CCL11, KNG2, KNG1, WFDC2, WFDC3, CCL9, DMBT1, CCL7, RPS19, CCL6, CCL5, CCL4, CCL3, CCL2, WFDC18, WFDC17, WFDC16, WFDC13, WFDC21, TSLP, SLPI, HRG, GALP	1522	213	20390	1.6353	1	0.356494	0.350002
GOTERM_BP_ALL	GO:0045685~regulation of glial cell differentiation	15	0.75643	0.0163169	CSF1R, MTAG2, TGFB1, NOTCH1, SLC45A3, NTRK3, LIF, MIR219A-2, TMEM98, PTPRA, ENPP2, NF1, HES1, ATF5, LDLR	1522	100	20390	2.00953	1	0.357451	0.350941
GOTERM_BP_ALL	GO:0048704~embryonic skeletal system morphogenesis	16	0.806858	0.0165638	SMAD2, EYA1, FUZ, GRHL2, NDST1, HOXB9, LHX1, HOXB4, HOXB3, HOXB2, HOXB1, HOXB8, HOXB7, FGFR2, HOXB6, HOXB5	1522	110	20390	1.94863	1	0.36192	0.355329
GOTERM_BP_ALL	GO:0034220~monoatomic ion transmembrane transport	77	3.88301	0.0167732	GABRB3, SLC46A1, CLIC3, TFRC, KCNC3, PKD2L2, NIPAL4, OPA1, PIEZO2, SLC26A10, SLC12A8, SLC34A3, SLC13A2, CHRNB1, GPR39, KCNH4, CASR, SLC15A2, SLC6A16, ABCC5, ANO9, SLC39A13, ATP1B2, ANO7, KCNAB2, TMC4, SCNN1G, SMDT1, DDIT3, SCNN1B, KCNQ3, SLC25A13, GRIA1, OCA2, SLC26A2, SLC45A3, TTYH1, WNK4, SLC6A21, SLC5A2, KCNA7, TMEM163, CPN2, GJC1, CACNG6, GLRA1, CACNG7, CACNG8, KCNMB1, CCL3, SLC17A7, LRRC8A, …	1522	798	20390	1.29268	1	0.363405	0.356787
GOTERM_BP_ALL	GO:0031503~protein-containing complex localization	25	1.26072	0.0168271	DYNC2I2, SEH1L, SSNA1, CAMK2A, AP2A1, KALRN, AP2A2, LMNB1, CACNG7, CACNG8, SGCD, KIF5A, STX4A, AP2M1, SH3GLB2, SLC12A5, FUZ, TSC1, AP2B1, LCA5L, SMAD7, STX1B, CALY, MYO5B, RAPSN	1522	203	20390	1.64986	1	0.363405	0.356787
GOTERM_BP_ALL	GO:0043922~negative regulation by host of viral transcription	5	0.252143	0.0168449	TFAP4, PSMC3, CCL5, CCL3, NUCKS1	1522	14	20390	4.78459	1	0.363405	0.356787
GOTERM_BP_ALL	GO:0061668~mitochondrial ribosome assembly	5	0.252143	0.0168449	NGRN, MPV17L, MTERF4, MRPS2, MCAT	1522	14	20390	4.78459	1	0.363405	0.356787
GOTERM_BP_ALL	GO:0051783~regulation of nuclear division	21	1.059	0.0168896	PDGFRB, FBXW5, UBE2C, INS2, PLK1, IGF2, OSM, LIF, MKI67, TUBG1, PRAP1, PSMA8, ANAPC11, CDC23, RAD21, NUP62, CEP192, PSMG2, BUB3, FGFR2, SPC24	1522	161	20390	1.74741	1	0.363405	0.356787
GOTERM_BP_ALL	GO:0015698~inorganic anion transport	21	1.059	0.0168896	GABRB3, SLC34A3, GABRP, OCA2, SLC26A2, CASR, CLIC3, SLC12A5, TTYH1, WNK4, ANO9, ANO7, TMC4, GLRA1, TSPO, SLC17A7, SLC25A10, LRRC8A, SLC26A10, SLC12A8, XPR1	1522	161	20390	1.74741	1	0.363405	0.356787
GOTERM_BP_ALL	GO:0050778~positive regulation of immune response	73	3.68129	0.0170995	CD86, ITK, SPI1, ITGAM, TFRC, TNFRSF13C, FCNB, C8G, NAGLU, OPA1, RPS19, NFKBIZ, DHX58, LYPD11, LYPD10, LGALS9, HRAS, CD177, TICAM2, KMT5C, NFAM1, ARID5A, TRAF2, MR1, TIRAP, ZAP70, IRF3, IRF1, IGTP, RAPGEF1, IRF7, LCP2, ADAM8, MASP1, SKAP1, BECN1, PRKDC, H2-M5, KLK5, GATA3, 2410137M14RIK, KLK7, MALT1, CD79A, IFNL2, NLRP6, BTNL12, MAPK1, STAT6, KCNN4, STX4A, IFNL3, EIF2B5, BTNL9, HEXIM1, STAT5A, CD…	1522	752	20390	1.30049	1	0.365502	0.358846
GOTERM_BP_ALL	GO:0045937~positive regulation of phosphate metabolic process	75	3.78215	0.0171167	CD86, GSK3B, CSF2, TFRC, FLT4, INS2, CD80, CIB1, KNDC1, AKT2, ENPP2, MLX, RACK1, CHP2, HRAS, PDGFRB, IL11, GPR39, DSCAM, PIH1D1, ADIPOQ, SH2D3C, PLAUR, TRAF2, SENP2, MMP9, TIRAP, ERN2, GPRC5B, TRAF4, IGTP, FLT3L, HCLS1, FIZ1, PPARA, PRKN, PPP1R15A, CSF1R, SEZ6, WNK4, ADRB2, LILRA5, FGD4, MAPK9, NTF5, VTN, MRNIP, CCL5, MAPK1, DVL3, HES1, DRD4, FGF21, CD74, XBP1, XRCC6, TGFB1, TSLP, NTRK3, TNK2, PL…	1522	775	20390	1.29647	1	0.365502	0.358846
GOTERM_BP_ALL	GO:0010562~positive regulation of phosphorus metabolic process	75	3.78215	0.0171167	CD86, GSK3B, CSF2, TFRC, FLT4, INS2, CD80, CIB1, KNDC1, AKT2, ENPP2, MLX, RACK1, CHP2, HRAS, PDGFRB, IL11, GPR39, DSCAM, PIH1D1, ADIPOQ, SH2D3C, PLAUR, TRAF2, SENP2, MMP9, TIRAP, ERN2, GPRC5B, TRAF4, IGTP, FLT3L, HCLS1, FIZ1, PPARA, PRKN, PPP1R15A, CSF1R, SEZ6, WNK4, ADRB2, LILRA5, FGD4, MAPK9, NTF5, VTN, MRNIP, CCL5, MAPK1, DVL3, HES1, DRD4, FGF21, CD74, XBP1, XRCC6, TGFB1, TSLP, NTRK3, TNK2, PL…	1522	775	20390	1.29647	1	0.365502	0.358846
GOTERM_BP_ALL	GO:0001756~somitogenesis	12	0.605144	0.0172089	MESP2, KAT2A, SMAD4, IFITM1, POGLUT1, PRKDC, LHX1, TRP53, NRARP, OTX2, PALB2, NLE1	1522	72	20390	2.23281	1	0.366544	0.359869
GOTERM_BP_ALL	GO:0071363~cellular response to growth factor stimulus	59	2.97529	0.0172801	ZFP128, GSK3B, SPI1, ITGB5, ONECUT2, FLT4, PDCD5, CIB1, NDST1, NFKBIZ, RACK1, SOST, LGALS9, PDE8A, PDGFRB, CASR, DUSP3, MARS1, MIR145A, MIRLET7B, KAT2A, AKT1S1, RAPGEF1, HAP1, GRIA1, BECN1, CSF1R, RAMP2, DTYMK, NOTCH1, DLX5, LTBP4, GATA3, ADAMTS12, NTF5, MIR210, CCL5, CCL2, HES1, FGF21, SMAD2, STAT5B, XBP1, SMAD4, TGFB1, NTRK3, STAT3, MIR219A-2, TBX2, SMAD7, SETX, EXT1, TH, MIR143, AXL, TRP53, LH…	1522	587	20390	1.34653	1	0.367138	0.360452
GOTERM_BP_ALL	GO:0033673~negative regulation of kinase activity	24	1.21029	0.0174183	PRKN, HEXIM2, GGNBP2, DUSP3, PLK1, ADIPOQ, WNK4, PTPRH, RASIP1, PPM1F, ACTG1, MAPK8IP1, PREX2, PREX1, DBNDD2, TFAP4, DNAJA3, NUP62, AKT1S1, ACP4, NF1, NF2, VPS25, PTPN2	1522	193	20390	1.66593	1	0.368793	0.362076
GOTERM_BP_ALL	GO:0046929~negative regulation of neurotransmitter secretion	4	0.201715	0.0174488	PRKN, SYT4, NF1, PPP1R9A	1522	8	20390	6.69842	1	0.368793	0.362076
GOTERM_BP_ALL	GO:0006687~glycosphingolipid metabolic process	10	0.504286	0.0175751	ABCA2, NEU4, NAGLU, ST8SIA3, BAX, ST8SIA5, B4GALNT1, A4GALT, GBGT1, B4GALT4	1522	54	20390	2.4809	1	0.368793	0.362076
GOTERM_BP_ALL	GO:0014037~Schwann cell differentiation	10	0.504286	0.0175751	CNTNAP1, SH3TC2, AKT2, NTRK3, NAB2, PRX, NF1, MAPK1, HRAS, SLC25A46	1522	54	20390	2.4809	1	0.368793	0.362076
GOTERM_BP_ALL	GO:0033120~positive regulation of RNA splicing	11	0.554715	0.0175761	SETX, POLR2A, U2AF2, SNRNP70, TRA2B, LMNTD2, ZFP64, DYRK1A, HMX2, EIF1, RBM22	1522	63	20390	2.33913	1	0.368793	0.362076
GOTERM_BP_ALL	GO:0071495~cellular response to endogenous stimulus	99	4.99244	0.0177311	SPI1, INS2, PDCD5, CIB1, NDST1, AKT2, LGALS9, PDE8A, PDGFRB, CASR, RBFOX2, ACTN2, ADIPOQ, ARID5A, MIR145A, MIRLET7B, PIAS2, SCNN1G, SCNN1B, NSMF, SLC27A4, GRIA1, CSF1R, NOTCH1, FECH, DLX5, PRKDC, ABHD2, LTBP4, GATA3, ADAMTS12, ACACA, MIR210, FGF21, STAT5A, SMAD2, STAT5B, XBP1, SMAD4, TGFB1, IGF2, FBXO32, SMAD7, SETX, EXT1, CPEB1, TH, PTPRA, TRP53, LHX1, SNAI2, OSTN, FGFR2, ZFP128, GSK3B, ITGB5, O…	1522	1066	20390	1.24417	1	0.371125	0.364366
GOTERM_BP_ALL	GO:0098661~inorganic anion transmembrane transport	18	0.907716	0.0177791	GABRB3, GABRP, OCA2, SLC26A2, CASR, CLIC3, SLC12A5, TTYH1, ANO9, ANO7, TMC4, GLRA1, SLC17A7, SLC25A10, LRRC8A, SLC26A10, SLC12A8, XPR1	1522	131	20390	1.84079	1	0.37121	0.36445
GOTERM_BP_ALL	GO:0042274~ribosomal small subunit biogenesis	17	0.857287	0.0178944	WDR36, PRKDC, RPS5, HEATR1, SNU13, ERAL1, DDX52, AATF, KRI1, MCAT, RRP7A, RPS14, RPS17, RPS19, SURF6, RPS11, DCAF13	1522	121	20390	1.8822	1	0.372698	0.36591
GOTERM_BP_ALL	GO:0033554~cellular response to stress	153	7.71558	0.0186167	SPI1, FBXO27, INS2, KEAP1, NUCKS1, CIB1, RDM1, NAGLU, TRIM28, RUVBL2, MEIOC, IER5, FAAP100, HMGN1, PDGFRB, CASR, ENDOG, KMT5C, MIR9-3, ZFP217, OMG, TSC1, LIG3, NCCRP1, VRK3, PRAP1, PDIA4, ERN2, MARF1, DDIT3, UBE2V2, CDIP1, ADAM8, XPR1, DSC2, BRSK1, BRSK2, MTMR3, SEH1L, NOTCH1, PRKDC, ADRB2, NREP, ZBTB4, MRNIP, KASH5, KCNMB1, RAD21, PMAIP1, ZFP580, GAS2L1, STX4A, EIF2B5, FANCI, XRCC6, XBP1, TGFB1,…	1522	1733	20390	1.18276	1	0.386426	0.379389
GOTERM_BP_ALL	GO:0048699~generation of neurons	125	6.30358	0.018645	CYFIP2, DGKG, KNDC1, CELSR1, ACTG1, PREX2, NAGLU, KIF5A, SLC25A46, ZFP335, RBFOX2, DSCAM, MIR9-3, APLP2, ACSL6, OMG, MRTFA, DOK5, PLA2G10, KCNQ3, RPL24, KCTD11, FSCN2, ZFP212, ATF5, BRSK1, SPTBN4, CSF1R, NUMBL, BRSK2, NOTCH1, SDC4, CNP, DLX5, ARHGEF25, TUBGCP2, STXBP1, NEDD4L, CEND1, GATA3, NREP, KALRN, KLK8, EFNB3, DVL3, OTX2, RDH13, NTNG2, XBP1, SMAD4, TMEM132E, ANKRD27, FZD2, LIF, GFAP, EXT1, …	1522	1386	20390	1.20823	1	0.386426	0.379389
GOTERM_BP_ALL	GO:0097696~cell surface receptor signaling pathway via STAT	12	0.605144	0.0189405	STAT5A, STAT5B, IFNL2, CSF2, NAGLU, STAT3, SNHG20, STAT4, OSM, LIF, STAT6, IFNL3	1522	73	20390	2.20222	1	0.391591	0.38446
GOTERM_BP_ALL	GO:0048814~regulation of dendrite morphogenesis	15	0.75643	0.0191389	GSK3B, NUMBL, ANKRD27, STAU2, NEDD4L, KNDC1, KALRN, PIAS2, GRIN1, OPA1, MYO5B, SARM1, NSMF, DNM1L, ANAPC2	1522	102	20390	1.97012	1	0.394729	0.38754
GOTERM_BP_ALL	GO:1902476~chloride transmembrane transport	16	0.806858	0.0192643	GABRB3, GABRP, OCA2, SLC26A2, CASR, CLIC3, SLC12A5, TTYH1, ANO9, ANO7, TMC4, GLRA1, SLC17A7, LRRC8A, SLC26A10, SLC12A8	1522	112	20390	1.91384	1	0.395705	0.388498
GOTERM_BP_ALL	GO:0048730~epidermis morphogenesis	9	0.453858	0.0192865	EXT1, NOTCH1, KRT17, NAGLU, PLA2G10, KLK14, DSC1, FGFR2, SMARCA4	1522	46	20390	2.62112	1	0.395705	0.388498
GOTERM_BP_ALL	GO:0002757~immune response-activating signaling pathway	34	1.71457	0.0193266	CD86, BECN1, ITK, ITGAM, GATA3, MALT1, CD79A, FCNB, NAGLU, NLRP6, BTNL12, NFKBIZ, DHX58, MAPK1, HRAS, EIF2B5, BTNL9, TICAM2, NOS2, PLEKHA1, NFAM1, IRGM1, TIRAP, ATAT1, ZAP70, STING1, IRF3, IRF1, IGTP, IRF7, BAX, LCP2, SKAP1, MYO1G	1522	304	20390	1.49833	1	0.395705	0.388498
GOTERM_BP_ALL	GO:0007259~cell surface receptor signaling pathway via JAK-STAT	11	0.554715	0.019483	STAT5A, STAT5B, IFNL2, CSF2, STAT3, SNHG20, STAT4, OSM, LIF, STAT6, IFNL3	1522	64	20390	2.30258	1	0.396984	0.389754
GOTERM_BP_ALL	GO:0099518~vesicle cytoskeletal trafficking	11	0.554715	0.019483	MYO1D, SYT4, NDE1, MYO5B, KIF5A, AP3S2, KIF1A, HAP1, MYO19, AP3B2, SYBU	1522	64	20390	2.30258	1	0.396984	0.389754
GOTERM_BP_ALL	GO:0030098~lymphocyte differentiation	39	1.96672	0.0196632	ITK, SPI1, PRKDC, TCF7, NRARP, GATA3, ASCL2, MALT1, SPIB, CD79A, PREX1, FUT7, NFKBIZ, STAT4, LRRC8A, STAT6, STAT5A, CD74, STAT5B, TGFB1, NFAM1, RPL22, STAT3, TSC1, MR1, FOXN1, ZAP70, ARMC5, TMEM98, AXL, DNAJA3, IRF1, TRP53, RABL3, IGTP, FLT3L, BAX, DOCK2, PTPN2	1522	361	20390	1.4473	1	0.399402	0.392128
GOTERM_BP_ALL	GO:0009101~glycoprotein biosynthetic process	32	1.61372	0.0196961	POGLUT1, SEC1, FUT2, FUT1, ABO, NDST1, FUT7, CHST10, ST8SIA5, MGAT1, A4GALT, UGGT1, B4GALNT4, ARFGEF1, ST6GAL1, COG7, GALNT1, GFPT2, SLC35C1, ST8SIA3, ALG3, DOLK, B3GALT5, GBGT1, HS3ST2, EXT1, DPY19L3, DOLPP1, MAN1B1, GAL3ST2C, TMEM106A, B4GALT4	1522	282	20390	1.52021	1	0.399402	0.392128
GOTERM_BP_ALL	GO:0000278~mitotic cell cycle	59	2.97529	0.0199643	CIB1, BRCA1, PIDD1, CDC23, NUP62, KIF5A, TUBG2, TUBG1, KIF7, CDC25C, PRAP1, SNHG15, SAPCD2, CCNE1, MCM4, RPL24, KIF20A, ANAPC2, BECN1, BRSK1, BRSK2, SEH1L, DCTN2, PRKDC, TTYH1, TUBGCP2, CAMK2A, AURKC, PTPA, MRNIP, MYH14, CEP192, BUB3, STAT5A, STAT5B, ZFP830, SPAG5, UBE2C, NDE1, PLK1, TUBB4B, USP29, NLE1, TICRR, ANLN, RAD50, TFAP4, TADA2A, KIF18B, PRC1, UBE2S, TRP53, CHMP2A, UNC119, TACC2, PSMG2, …	1522	591	20390	1.33742	1	0.403872	0.396517
GOTERM_BP_ALL	GO:0035556~intracellular signal transduction	157	7.9173	0.0203991	HOXB3OS, DGKG, CD86, TFRC, 2810408A11RIK, INS2, KNDC1, CELSR1, PREX2, PREX1, AKT2, ARHGDIA, DHX58, PDE8A, PRKCG, PDGFRB, CASR, RBFOX2, IGFBP4, DYRK1A, PASK, PRAP1, PIAS2, MAPK8IP1, RUFY1, ERN2, DOK5, DDIT3, IGTP, MYADM, CDIP1, RPL24, ADAM8, LRRC58, GRIA1, BRSK1, BRSK2, PRKDC, WNK4, GATA3, KALRN, MRNIP, NLRP6, PMAIP1, DVL3, MBP, CEP192, RALGDS, CCR10, TRPM4, SMAD2, XBP1, SMAD4, RAB4B, ICMT, RHBDD3…	1522	1787	20390	1.177	1	0.411682	0.404185
GOTERM_BP_ALL	GO:0050803~regulation of synapse structure or activity	43	2.16843	0.0205493	CYFIP2, GSK3B, CNTNAP1, NUMBL, NLGN2, STAU2, INS2, NEDD4L, ZDHHC8, IL1RAP, CELSR1, HTR4, PPP1R9A, LIN7B, KALRN, KLK8, RIMS4, EFNB3, CDH2, OPA1, SLC17A7, KIF1A, DNM1L, ASIC2, SYBU, LRRC4B, NTNG2, SLC12A5, NTRK3, SEMA4C, ETV5, C1QL1, GRIN1, IGSF11, STX1B, MYO5B, UBE2V2, NF1, SARM1, SHANK2, EIF4G1, ANAPC2, UBE2M	1522	407	20390	1.41539	1	0.412295	0.404786
GOTERM_BP_ALL	GO:0034113~heterotypic cell-cell adhesion	8	0.403429	0.0207292	ITGB2L, ITGAM, JUP, ITGAD, IZUMO1, PKP2, ITGAX, DSC2	1522	38	20390	2.82039	1	0.412295	0.404786
GOTERM_BP_ALL	GO:1905606~regulation of presynapse assembly	8	0.403429	0.0207292	IGSF11, NTNG2, EFNB3, NLGN2, NTRK3, IL1RAP, EIF4G1, LRRC4B	1522	38	20390	2.82039	1	0.412295	0.404786
GOTERM_BP_ALL	GO:0018105~peptidyl-serine phosphorylation	16	0.806858	0.020734	MAP4K1, GSK3B, BRSK1, HIPK4, BRSK2, PRKDC, CSNK1A1, PLK1, CAMK2A, DYRK1A, MAPK1, BAX, MAP3K10, TSSK1, MAP3K13, TSSK2	1522	113	20390	1.8969	1	0.412295	0.404786
GOTERM_BP_ALL	GO:0045649~regulation of macrophage differentiation	6	0.302572	0.0207391	TGFB1, ADIPOQ, LIF, HCLS1, THOC5, PTPN2	1522	22	20390	3.65369	1	0.412295	0.404786
GOTERM_BP_ALL	GO:0030852~regulation of granulocyte differentiation	6	0.302572	0.0207391	GFI1B, IL5, ADIPOQ, HCLS1, TESCL, EVI2B	1522	22	20390	3.65369	1	0.412295	0.404786
GOTERM_BP_ALL	GO:0045806~negative regulation of endocytosis	12	0.605144	0.0207979	RUBCN, STX1B, ABCA2, LRSAM1, FER1L5, TGFB1, NR1H2, ADIPOQ, PACSIN2, RACK1, UNC119, SIGLECE	1522	74	20390	2.17246	1	0.412295	0.404786
GOTERM_BP_ALL	GO:0021782~glial cell development	20	1.00857	0.020827	EIF2B5, ABCA2, CSF1R, MTAG2, GRN, CNTNAP1, TGFB1, ITGAM, LRP1, NTRK3, OMG, GFAP, SH3TC2, NAGLU, AKT2, PRX, NF1, MAPK1, HRAS, SLC25A46	1522	154	20390	1.73985	1	0.412295	0.404786
GOTERM_BP_ALL	GO:0031346~positive regulation of cell projection organization	49	2.471	0.0208683	GSK3B, RETREG3, INS2, AP2A1, PPP1R9A, OPA1, ENPP2, DNM1L, HRAS, DSCAM, ACSL6, ATP1B2, PIAS2, DNM2, GPRC5B, KAT2A, PCP4, CDC42EP5, UBE2V2, RAPGEF1, HAP1, ANAPC2, NUMBL, GRN, RRN3, LRP1, STAU2, KALRN, EPS8L1, DVL3, EPS8L2, RANBP1, ANKRD27, FBXO38, NTRK3, FN1, LIF, FUZ, SEPTIN9, GRIN1, SETX, ANLN, CPEB1, RIT2, STK25, MOB2, MYO5B, NF1, MAP3K13	1522	477	20390	1.3762	1	0.412295	0.404786
GOTERM_BP_ALL	GO:0048167~regulation of synaptic plasticity	43	2.16843	0.0211523	GRIA1, BRSK1, GSK3B, TSHZ3, STAU2, SCT, STXBP1, CAMK2A, PPP1R9A, MIR126A, RIMS2, RIMS4, ACP4, MIR150, MAPK1, KCNN2, MIRLET7C-2, SYNPO, HRAS, STX4A, PPFIA3, PRKCG, MPP2, SYT4, MIR9-3, MIR145A, SHISA8, MMP9, MIR218-2, SHISA7, GRIN1, GFAP, IGSF11, KAT2A, CPEB1, GNAL, MIR484, MIR187, KCNQ3, NF1, NSMF, SHANK2, ANAPC2	1522	408	20390	1.41192	1	0.416931	0.409338
GOTERM_BP_ALL	GO:0006839~mitochondrial transport	23	1.15986	0.0213039	SLC25A1, PRKN, GSK3B, CNP, CAMK2A, MPV17L, STAT3, PAM16, SMDT1, TMEM102, SLC25A39, SAMM50, OPA1, TRP53, GRPEL2, PMAIP1, BAX, SLC25A10, SLC25A32, SLC25A22, SLC25A13, BOK, SLC25A46	1522	186	20390	1.6566	1	0.418461	0.41084
GOTERM_BP_ALL	GO:0070085~glycosylation	28	1.412	0.0213288	POGLUT1, SEC1, FUT2, FUOM, FUT1, ABO, FUT7, ST8SIA5, B4GALNT1, MGAT1, A4GALT, UGGT1, ARFGEF1, ST6GAL1, COG7, GALNT1, GFPT2, SLC35C1, ST8SIA3, ALG3, DOLK, B3GALT5, GBGT1, EXT1, DPY19L3, DOLPP1, MAN1B1, B4GALT4	1522	240	20390	1.56297	1	0.418461	0.41084
GOTERM_BP_ALL	GO:2000630~positive regulation of miRNA metabolic process	11	0.554715	0.021537	SMAD4, SPI1, TGFB1, NR1H2, TRP53, STAT3, MRTFA, GATA3, HRAS, SREBF2, SMARCA4	1522	65	20390	2.26716	1	0.420675	0.413013
GOTERM_BP_ALL	GO:0060334~regulation of type II interferon-mediated signaling pathway	5	0.252143	0.0216407	DNAJA3, IGTP, IRGM1, PARP14, PTPN2	1522	15	20390	4.46562	1	0.420675	0.413013
GOTERM_BP_ALL	GO:0032525~somite rostral/caudal axis specification	5	0.252143	0.0216407	MESP2, SMAD4, LHX1, NRARP, OTX2	1522	15	20390	4.46562	1	0.420675	0.413013
GOTERM_BP_ALL	GO:0060330~regulation of response to type II interferon	5	0.252143	0.0216407	DNAJA3, IGTP, IRGM1, PARP14, PTPN2	1522	15	20390	4.46562	1	0.420675	0.413013
GOTERM_BP_ALL	GO:0043388~positive regulation of DNA binding	9	0.453858	0.0217705	PRKN, NIBAN2, TRIM28, PLAUR, HES1, EDF1, GATA3, MMP9, SMARCA4	1522	47	20390	2.56535	1	0.422227	0.414538
GOTERM_BP_ALL	GO:0051145~smooth muscle cell differentiation	10	0.504286	0.0219317	PDGFRB, RAMP2, NOTCH1, TSHZ3, MIR143, MRTFA, MIR145A, HES1, TBX2, SMARCA4	1522	56	20390	2.39229	1	0.423226	0.415519
GOTERM_BP_ALL	GO:0009100~glycoprotein metabolic process	37	1.86586	0.0219803	POGLUT1, FBXO27, SEC1, FUT2, ADAMTS12, FUT1, ABO, NDST1, NEU4, FUT7, NAGLU, CHST10, ST8SIA5, MGAT1, A4GALT, UGGT1, B4GALNT4, ARFGEF1, ST6GAL1, COG7, GALNT1, GFPT2, SLC35C1, ST8SIA3, ALG3, DOLK, B3GALT5, NCCRP1, GBGT1, HS3ST2, EXT1, DPY19L3, DOLPP1, MAN1B1, GAL3ST2C, TMEM106A, B4GALT4	1522	341	20390	1.45362	1	0.423226	0.415519
GOTERM_BP_ALL	GO:0001819~positive regulation of cytokine production	55	2.77358	0.0220285	ITK, CSF2, FLT4, INS2, BRCA1, IL1RAP, TNFRSF13C, FCNB, OPA1, DHX58, LGALS9, HRAS, CCBE1, GARIN5A, TICAM2, NFAM1, ADIPOQ, ARID5A, TRAF2, TIRAP, GPRC5B, KAT2A, IRF3, DDIT3, IRF1, IRF7, ADAM8, TMEM106A, CSF1R, LRP1, GATA3, AGPAT2, MALT1, LILRA5, MAPK9, RAD21, CCL5, G3BP1, CCL4, CCL3, CCL2, ZFP580, MBP, STAT5A, CD74, STAT5B, XBP1, TGFB1, NOS2, TSLP, STAT3, OSM, STING1, TARM1, IL17B	1522	548	20390	1.34457	1	0.423226	0.415519
GOTERM_BP_ALL	GO:0042633~hair cycle	17	0.857287	0.0220881	FARP2, MREG, NOTCH1, FZD6, FUZ, CELSR1, APCDD1, FOXN1, EXT1, KRT17, NAGLU, KRT16, PLA2G10, KRT14, NF1, DSC1, FGFR2	1522	124	20390	1.83666	1	0.423226	0.415519
GOTERM_BP_ALL	GO:0042303~molting cycle	17	0.857287	0.0220881	FARP2, MREG, NOTCH1, FZD6, FUZ, CELSR1, APCDD1, FOXN1, EXT1, KRT17, NAGLU, KRT16, PLA2G10, KRT14, NF1, DSC1, FGFR2	1522	124	20390	1.83666	1	0.423226	0.415519
GOTERM_BP_ALL	GO:1900076~regulation of cellular response to insulin stimulus	14	0.706001	0.0221223	TRIM72, GSK3B, INS2, IGF2, NUCKS1, OPA1, MIR143, ZFP592, PIP4K2A, ECHDC3, PIP4K2C, CTSD, PTPN2, SLC27A4	1522	94	20390	1.99527	1	0.423226	0.415519
GOTERM_BP_ALL	GO:0050794~regulation of cellular process	1009	50.8825	0.0226005	SPI1, TFRC, 2810408A11RIK, SCT, EHMT1, HTR4, PREX2, SPIB, PREX1, NDST1, IL4I1, PSMD2, AKT2, LIPG, BBX, ZFP282, ARPIN, CHID1, CCBE1, STARD4, ENDOG, RBFOX2, OR7A40, MRTFA, PRAP1, SIGIRR, RUFY1, MOSMO, EWSR1, PSME3, DDIT3, RABL3, CDIP1, ATF5, SKAP1, MTMR3, SET, TTYH1, SHMT2, BAZ2A, GATA3, OR2BD2, ADAMTS12, KCNMB1, WBP2NL, HCRT, ZBTB7C, HEXIM1, GPR17, ABCA2, HEXIM2, CADM4, JUP, TSLP, MTERF4, FN1, STF…	1522	13024	20390	1.03789	1	0.431399	0.423542
GOTERM_BP_ALL	GO:0032101~regulation of response to external stimulus	109	5.49672	0.0226648	CD86, SPI1, INS2, FCNB, MIR675, NAGLU, RPS19, AKT2, DHX58, CCN3, LGALS9, PDGFRB, CASR, ST6GAL1, SLC15A2, TICAM2, DSCAM, ADIPOQ, OMG, RAB34, PLA2G10, IGTP, ADAM8, TTLL12, CSF1R, NOTCH1, PRKDC, KLK5, HTRA1, GATA3, ADAMTS12, KNG2, KNG1, KLK7, VTN, FUT7, SEC14L1, NLRP6, ZFP580, KCNN4, STX4A, DRD4, STAT5A, HEXIM1, STAT5B, GPR17, XRCC6, TGFB1, TSLP, NLRP4C, RHBDD3, IGF2, FN1, IRGM1, NKG7, PARP14, GP5, …	1522	1198	20390	1.21891	1	0.431652	0.42379
GOTERM_BP_ALL	GO:0031589~cell-substrate adhesion	24	1.21029	0.0228505	NTNG2, SNED1, ITGAM, ITGB5, MIA, TTYH1, ACTN2, ITGA2B, FN1, TSC1, PARVB, ATP1B2, ADAMTS12, GP5, VTN, SPAG6L, ITGB2L, ITGAD, PARVG, AXL, ITGAX, ADAM8, MUC4, MYO1G	1522	198	20390	1.62386	1	0.433373	0.425481
GOTERM_BP_ALL	GO:0051046~regulation of secretion	77	3.88301	0.0228577	SPI1, ITGAM, SCT, INS2, KCNC3, PPP1R9A, RIMS2, RIMS4, TSPO, CCN3, LYPD11, LYPD10, LGALS9, DNM1L, SYBU, CD177, PRKCG, IL11, GPR39, CASR, ADIPOQ, PASK, SIRT3, STX1B, PCP4, RAB34, CRY2, PLA2G10, HAP1, PRKN, BRSK2, NLGN2, NOTCH1, LRP1, GRP, SDC4, STXBP1, CAMK2A, WNK4, ILDR1, KALRN, CPLX4, MAPK9, GPR151, NLRP6, CCL5, GALR1, LRRC8A, KCNN4, HCRT, SLC25A22, STX4A, DRD4, ATP9A, TRPM4, SYT5, CD74, SYT4, KC…	1522	810	20390	1.27353	1	0.433373	0.425481
GOTERM_BP_ALL	GO:0070848~response to growth factor	61	3.07615	0.0229646	ZFP128, GSK3B, SPI1, ITGB5, ONECUT2, FLT4, PDCD5, CIB1, NDST1, NFKBIZ, RACK1, SOST, LGALS9, PDE8A, PDGFRB, CASR, DUSP3, MARS1, MIR145A, MIRLET7B, KAT2A, DDIT3, AKT1S1, RAPGEF1, HAP1, GRIA1, BECN1, CSF1R, RAMP2, DTYMK, NOTCH1, DLX5, LTBP4, GATA3, ADAMTS12, NTF5, MIR210, CCL5, MAPK1, CCL2, HES1, FGF21, SMAD2, STAT5B, XBP1, SMAD4, TGFB1, NTRK3, STAT3, MIR219A-2, TBX2, SMAD7, SETX, EXT1, TH, MIR143, …	1522	620	20390	1.31808	1	0.434427	0.426515
GOTERM_BP_ALL	GO:0006486~protein glycosylation	26	1.31114	0.0232912	POGLUT1, SEC1, FUT2, FUT1, ABO, FUT7, ST8SIA5, MGAT1, A4GALT, UGGT1, ARFGEF1, ST6GAL1, COG7, GALNT1, GFPT2, SLC35C1, ST8SIA3, ALG3, DOLK, B3GALT5, GBGT1, EXT1, DPY19L3, DOLPP1, MAN1B1, B4GALT4	1522	220	20390	1.58326	1	0.437005	0.429046
GOTERM_BP_ALL	GO:0043413~macromolecule glycosylation	26	1.31114	0.0232912	POGLUT1, SEC1, FUT2, FUT1, ABO, FUT7, ST8SIA5, MGAT1, A4GALT, UGGT1, ARFGEF1, ST6GAL1, COG7, GALNT1, GFPT2, SLC35C1, ST8SIA3, ALG3, DOLK, B3GALT5, GBGT1, EXT1, DPY19L3, DOLPP1, MAN1B1, B4GALT4	1522	220	20390	1.58326	1	0.437005	0.429046
GOTERM_BP_ALL	GO:0051169~nuclear transport	31	1.56329	0.023307	FYTTD1, GSK3B, NOTCH1, SEH1L, NUP188, POLDIP3, PHAX, MALT1, GLE1, AKAP13, NUP62, FAM53C, MLX, RANBP1, TGFB1, DESI1, ALYREF, RANBP17, STAT3, DYRK1A, TSC1, THOC5, NUP50, CAMK4, TRP53, CRY2, RAB18, KCNQ3, NF1, HCLS1, SPRN	1522	275	20390	1.51019	1	0.437005	0.429046
GOTERM_BP_ALL	GO:0045321~leukocyte activation	72	3.63086	0.0233076	CD86, ITK, SPI1, ITGAM, CSF2, INS2, CD80, NRARP, TNFRSF13C, SPIB, PREX1, NAGLU, NFKBIZ, VPREB1B, CD37, VPREB1A, PTGDS, NFAM1, RPL22, TRAF2, TSC1, MR1, ZAP70, ARMC5, ITGAD, SCNN1B, IRF1, PLA2G10, IGTP, RABL3, FLT3L, LCP2, DOCK2, TMEM106A, CSF1R, GRN, CD151, SLFN2, GRP, PRKDC, SLFN1, TCF7, WNK4, GATA3, ASCL2, MALT1, CD79A, FUT7, CCL5, SNHG20, CCL3, STAT4, LRRC8A, HES1, STAT6, MIR7116, STAT5A, CD74,…	1522	751	20390	1.28438	1	0.437005	0.429046
GOTERM_BP_ALL	GO:0048519~negative regulation of biological process	481	24.2562	0.0233807	SPI1, TFRC, SCT, EHMT1, PHAX, PREX2, MIR675, PREX1, IL4I1, AKT2, PIP4K2A, PIP4K2C, CEP97, ARPIN, PRKCG, CHID1, ACOT8, ENDOG, RBFOX2, PIH1D1, MRTFA, PASK, PRAP1, SIGIRR, MOSMO, PSME3, DDIT3, HOXB4, IGTP, HOXB3, RPL24, HOXB8, ATF5, VPS25, SET, PRKDC, PRDM15, NEDD4L, BAZ2A, GATA3, ADAMTS12, MIR210, RAD21, HCRT, ZBTB7C, HEXIM1, ABCA2, HEXIM2, GPR17, CADM4, JUP, TSLP, FZD6, PLK1, FN1, GP5, STFA2, SOX3…	1522	5965	20390	1.08028	1	0.437405	0.429439
GOTERM_BP_ALL	GO:0022037~metencephalon development	20	1.00857	0.0235067	GABRB3, SEMA4C, SEZ6, XRCC1, CEND1, KNDC1, NAV2, GLI1, GRIN1, KAT2A, ATIC, NAGLU, LHX1, TRP53, TTLL1, OTX2, COQ8B, HAP1, HOXB1, SLC25A46	1522	156	20390	1.71754	1	0.437825	0.429852
GOTERM_BP_ALL	GO:0001578~microtubule bundle formation	20	1.00857	0.0235067	CLXN, DNAH2, DNAAF3, ODAD4, CCDC103, PLK1, CFAP91, CFAP157, CFAP97D1, IQCG, TTLL6, SPAG6L, PRC1, TTLL1, TTLL13, KIF20A, GAS2L1, GAS2L2, SPACA9, PIERCE1	1522	156	20390	1.71754	1	0.437825	0.429852
GOTERM_BP_ALL	GO:0033032~regulation of myeloid cell apoptotic process	8	0.403429	0.023687	STAT5A, STAT5B, IL3, ST6GAL1, CCL5, ADIPOQ, NF1, SNAI2	1522	39	20390	2.74807	1	0.439249	0.431249
GOTERM_BP_ALL	GO:0014812~muscle cell migration	8	0.403429	0.023687	PDGFRB, EGFL7, MEGF10, ABHD2, DDIT3, NF1, CCN3, KCNN4	1522	39	20390	2.74807	1	0.439249	0.431249
GOTERM_BP_ALL	GO:0098815~modulation of excitatory postsynaptic potential	11	0.554715	0.0237438	IGSF11, RIMS2, PRKN, GRIA1, STX1B, GSK3B, NLGN2, ADRB2, DRD4, SHANK1, GRIN1	1522	66	20390	2.23281	1	0.439339	0.431337
GOTERM_BP_ALL	GO:0043933~protein-containing complex organization	129	6.5053	0.0238079	CLXN, ODAD4, RIMS2, RPS14, RPS19, RUVBL2, LIPG, H2AL2A, AP2M1, SLC25A46, DNAAF3, RPS5, PIH1D1, AP1B1, HNF1B, PLA2G10, KCNQ3, IGTP, RPL24, GEMIN5, KCTD11, SPTBN4, SET, SEH1L, FECH, SHMT2, PRKDC, TUBGCP2, STXBP1, COX17, SNU13, HIGD1B, GTF2E1, GSPT1, ACACA, RRP7A, VTN, MED30, NLRP6, TSPAN4, CEP192, MYH11, OTX2, KCNN4, PLTP, STX4A, TRPM4, VPS16, COA3, SURF1, UBE2C, FN1, IRGM1, ERAL1, MCAT, SMARCA4, S…	1522	1448	20390	1.1935	1	0.439563	0.431558
GOTERM_BP_ALL	GO:0002683~negative regulation of immune system process	58	2.92486	0.023994	CD86, SPI1, INS2, CD80, ZFP608, NRARP, SIGLECG, IL4I1, RPS19, MMP28, DHX58, CD37, CCN3, LGALS9, DUSP3, TICAM2, ADIPOQ, ZDHHC12, THOC5, IRF1, IGTP, MASP1, TTLL12, PHPT1, GRN, SDC4, PRKDC, SLFN1, ASCL2, SEC14L1, NLRP6, CCL3, STAT6, MUC4, LDLR, STAT5A, CD74, GPR17, TGFB1, RHBDD3, NLRP4C, CSNK1A1, IGF2, FN1, IRGM1, PARP14, SMAD7, IL3, NPLOC4, AXL, DNAJA3, TARM1, SARM1, NF1, SNAI2, PDCD1, TRIM31, PTPN2	1522	586	20390	1.32597	1	0.442034	0.433984
GOTERM_BP_ALL	GO:0034612~response to tumor necrosis factor	24	1.21029	0.0240789	WFDC21, SLC22A5, ENDOG, NOS2, ADIPOQ, TRAF2, CIB1, TNFRSF13C, BRCA1, GATA3, ADAMTS12, KAT2A, ADAMTS13, MIR143, IRF1, TRP53, CCL5, RACK1, MIR690, CDIP1, CCL2, MAPK1, HES1, SLC22A21	1522	199	20390	1.6157	1	0.442634	0.434572
GOTERM_BP_ALL	GO:0009056~catabolic process	185	9.3293	0.0242831	RETREG3, FBXO27, INS2, KEAP1, IL4I1, CDC23, NAGLU, TRIM28, PSMD2, LIPH, ANPEP, LIPG, NUDT19, ENPP2, PIP4K2A, SULT2A6, PDE8A, SLC25A46, SKP1, ACOT8, FBXW5, ENTPD2, ENDOG, HGD, ADIPOQ, DHDH, ENTPD8, CEL, NCCRP1, CPT1C, MIRLET7B, ERN2, SNHG15, ACAP1, SLFN14, DDIT3, PLA2G10, IGTP, VPS25, PLA1A, ANAPC2, SLC27A4, BRSK2, NOTCH1, CNP, PSMD13, ABHD2, KLHL10, KLK4, NEDD4L, KLHL11, ADAMTS12, GSPT1, ANAPC11,…	1522	2152	20390	1.15168	1	0.445124	0.437017
GOTERM_BP_ALL	GO:0060251~regulation of glial cell proliferation	10	0.504286	0.024378	NOTCH1, TRP53, IDH2, NF1, TSPO, HES1, NF2, ASCL2, ETV5, GFAP	1522	57	20390	2.35032	1	0.445124	0.437017
GOTERM_BP_ALL	GO:0010799~regulation of peptidyl-threonine phosphorylation	9	0.453858	0.0244721	PPP1R15A, GSK3B, CADM4, PLK1, IGTP, IRGM1, MAPK1, EIF4G1, SMAD7	1522	48	20390	2.51191	1	0.445124	0.437017
GOTERM_BP_ALL	GO:0060397~growth hormone receptor signaling pathway via JAK-STAT	4	0.201715	0.0247408	STAT5A, STAT5B, STAT3, STAT6	1522	9	20390	5.95415	1	0.445124	0.437017
GOTERM_BP_ALL	GO:0099519~dense core granule cytoskeletal transport	4	0.201715	0.0247408	SYT4, KIF5A, KIF1A, SYBU	1522	9	20390	5.95415	1	0.445124	0.437017
GOTERM_BP_ALL	GO:1901098~positive regulation of autophagosome maturation	4	0.201715	0.0247408	CALCOCO2, IGTP, IRGM1, ADRB2	1522	9	20390	5.95415	1	0.445124	0.437017
GOTERM_BP_ALL	GO:0070666~regulation of mast cell proliferation	4	0.201715	0.0247408	STAT5A, IL3, NF1, STAT6	1522	9	20390	5.95415	1	0.445124	0.437017
GOTERM_BP_ALL	GO:0034285~response to disaccharide	4	0.201715	0.0247408	GRIA1, NAGLU, ADIPOQ, PNPLA3	1522	9	20390	5.95415	1	0.445124	0.437017
GOTERM_BP_ALL	GO:0035443~tripeptide transmembrane transport	4	0.201715	0.0247408	ABCC1, SLC25A39, SLC15A2, ABCC5	1522	9	20390	5.95415	1	0.445124	0.437017
GOTERM_BP_ALL	GO:1901950~dense core granule transport	4	0.201715	0.0247408	SYT4, KIF5A, KIF1A, SYBU	1522	9	20390	5.95415	1	0.445124	0.437017
GOTERM_BP_ALL	GO:0050808~synapse organization	43	2.16843	0.0248801	GABRB3, GRIA1, SPTBN4, CSF1R, CNTNAP1, GRN, ITGAM, NLGN2, SEZ6, NEDD4L, IL1RAP, PPP1R9A, KALRN, KLK8, RIMS2, CDH2, GET1, SYNPO, ASIC2, NEFH, PPFIA3, SYBU, LRRC4B, SLC25A46, NTNG2, CHRNB1, MPP2, CADM4, DSCAM, ACTN2, NTRK3, ZDHHC12, TSC1, ETV5, SHISA7, C1QL1, DNAJA3, MYO5B, SARM1, RAPSN, SHANK2, FGFR2, SHANK1	1522	412	20390	1.39821	1	0.445278	0.437168
GOTERM_BP_ALL	GO:1905330~regulation of morphogenesis of an epithelium	12	0.605144	0.0249092	RXRA, TGFB1, LHX1, RNF207, ITGAX, LIF, SNAI2, GATA3, ADAMTS12, HOXB7, ETV5, TBX2	1522	76	20390	2.11529	1	0.445278	0.437168
GOTERM_BP_ALL	GO:0002888~positive regulation of myeloid leukocyte mediated immunity	7	0.353001	0.0250112	ITGB2L, SPI1, ITGAM, LYPD11, LYPD10, STX4A, CD177	1522	31	20390	3.02509	1	0.445278	0.437168
GOTERM_BP_ALL	GO:1900101~regulation of endoplasmic reticulum unfolded protein response	7	0.353001	0.0250112	XBP1, AKT2, IGTP, BAX, BFAR, PTPN2, BOK	1522	31	20390	3.02509	1	0.445278	0.437168
GOTERM_BP_ALL	GO:0097435~supramolecular fiber organization	61	3.07615	0.0250126	FHOD3, FKBP10, ITGB5, COL14A1, CIB1, PPP1R9A, ACTG1, BMERB1, NEFH, PDGFRB, MYBPC2, ACTN2, VPS33B, MYO7B, P3H4, TUBG2, TUBG1, KRT9, DNM2, TNNT1, KRT36, TNNT3, PKP2, HCLS1, ARHGEF1, FSCN2, DSG3, CCL11, TUBGCP2, SSNA1, LTBP4, KRT42, ADAMTS12, KASH5, CEP192, MYH11, GAS2L1, GAS2L2, NDE1, KRT13, MYO19, GFAP, MYO1D, EXT1, SPAG6L, KRT19, MYO1B, KIF18B, NEURL2, KRT17, COL5A1, KRT16, KRT15, MYO5B, KRT14, N…	1522	623	20390	1.31173	1	0.445278	0.437168
GOTERM_BP_ALL	GO:0007422~peripheral nervous system development	13	0.655572	0.0255783	CNTNAP1, ONECUT2, NTRK3, NAB2, OSM, SH3TC2, AKT2, PRX, NF1, MAPK1, HRAS, NEFH, SLC25A46	1522	86	20390	2.0251	1	0.451925	0.443695
GOTERM_BP_ALL	GO:0051851~modulation by host of symbiont process	13	0.655572	0.0255783	PRKN, CSF1R, NUCKS1, ZDHHC8, SMARCA4, CDK9, MUC2, TFAP4, NLRP6, PSMC3, CCL5, CCL3, PIK3C3	1522	86	20390	2.0251	1	0.451925	0.443695
GOTERM_BP_ALL	GO:0050870~positive regulation of T cell activation	30	1.51286	0.0255899	CD86, TFRC, CD80, TNFRSF13C, GATA3, MALT1, ACTG1, IL4I1, EFNB3, OPA1, CCL5, NFKBIZ, CCL2, FLOT2, HES1, LGALS9, STAT5A, CD74, STAT5B, XBP1, TGFB1, FBXO38, IGF2, IRGM1, SMARCA4, ZAP70, IL3, DNAJA3, IRF1, ADAM8	1522	266	20390	1.51092	1	0.451925	0.443695
GOTERM_BP_ALL	GO:0065003~protein-containing complex assembly	116	5.84972	0.0256292	CLXN, ODAD4, RIMS2, RPS14, RPS19, RUVBL2, H2AL2A, AP2M1, SLC25A46, DNAAF3, RPS5, PIH1D1, AP1B1, HNF1B, KCNQ3, IGTP, RPL24, GEMIN5, KCTD11, SPTBN4, SET, FECH, SHMT2, PRKDC, TUBGCP2, STXBP1, COX17, SNU13, HIGD1B, ACACA, RRP7A, VTN, MED30, NLRP6, TSPAN4, CEP192, MYH11, OTX2, KCNN4, STX4A, TRPM4, COA3, SURF1, UBE2C, FN1, IRGM1, ERAL1, MCAT, SMARCA4, SETX, EXT1, NDUFAF8, CALY, UBE2S, TRP53, CHMP2A, SP…	1522	1292	20390	1.20281	1	0.451925	0.443695
GOTERM_BP_ALL	GO:0018205~peptidyl-lysine modification	16	0.806858	0.0256533	FKBP10, EYA1, DESI1, VPS33B, EHMT1, P3H4, SENP2, PIAS2, SIRT3, ATAT1, KAT2A, TRIM28, NDUFAB1, WDR5, ZFP451, TRPM4	1522	116	20390	1.84784	1	0.451925	0.443695
GOTERM_BP_ALL	GO:0006351~DNA-templated transcription	55	2.77358	0.0258762	TCERG1, GSK3B, SPI1, CHD5, PHRF1, TTF1, NFKBIZ, WDR5, TEAD2, MARS1, SUPT6, SIRT7, MED27, PIAS2, MED22, MED25, HOXB9, IRF3, IRF1, POLR1H, RRN3, GTF3C4, NOTCH1, CEBPD, GTF3C5, ADRB2, GATA3, GTF2E1, RXRA, MED30, POLR2A, TCOF1, ABLIM3, POLR2D, MAPK1, POLR2L, STAT5A, STAT5B, XBP1, SMAD4, CAVIN1, NR1H2, SETD1A, MTERF4, STAT3, EAF2, ELP2, SCAF1, GRIN1, SMARCA4, CDK9, SETX, TRP53, LHX1, TAF2	1522	553	20390	1.33242	1	0.454905	0.446621
GOTERM_BP_ALL	GO:0048812~neuron projection morphogenesis	57	2.87443	0.0259465	CYFIP2, GSK3B, CNTNAP1, PTPRH, ACTG1, PREX2, KIF5A, BOC, NEFH, SULT4A1, SLC25A46, ZFP335, RBFOX2, DSCAM, MIR9-3, APLP2, GFRA3, DNM2, ARK2C, PLA2G10, RPL24, PPP1R12C, SHANK1, BRSK1, SPTBN4, CSF1R, NUMBL, BRSK2, NOTCH1, LRP1, CNP, ARHGEF25, DLX5, STXBP1, SSNA1, CAMK2A, NTN5, GATA3, KALRN, KLK8, NTF5, EFNB3, SLIT3, OTX2, ATP9A, NTNG2, SMAD4, ANKRD27, SEMA4B, NTRK3, SEMA4C, EXT1, SPAG6L, STK25, LHX1,…	1522	577	20390	1.32343	1	0.455194	0.446904
GOTERM_BP_ALL	GO:0051054~positive regulation of DNA metabolic process	35	1.765	0.0266707	GSK3B, TFRC, PPP1R10, PRKDC, PNKP, DSCC1, PARN, BRCA1, GLI1, ACTG1, TFPT, MRNIP, TRIM28, RUVBL2, MAPK1, STAT6, BRD8, HRAS, PRKCG, PDGFRB, RFC4, TGFB1, ENDOG, EYA1, KMT5C, PRMT1, XRCC1, CCDC117, SPIDR, SMARCA4, RAD50, UBE2V2, SPIRE1, BAX, WRAP53	1522	323	20390	1.45167	1	0.46693	0.458426
GOTERM_BP_ALL	GO:0048638~regulation of developmental growth	42	2.118	0.0267559	PRKN, SPTBN4, GSK3B, GRN, NOTCH1, LRP1, COL14A1, PRKDC, CELF1, NEDD4L, ADRB2, GLI1, LIN7B, RIMS2, CACNG7, MIR675, MAPK1, STAT5A, MTAG2, STAT5B, SYT4, WDR36, SYT3, DSCAM, NTRK3, STAT3, IGF2, OMG, DYRK1A, FN1, HNF1B, TBX2, SMAD7, DNM2, H19, OLFM1, MYO5B, OSTN, PPARA, MAP3K13, FGFR2, ANAPC2	1522	403	20390	1.3962	1	0.467061	0.458555
GOTERM_BP_ALL	GO:0072337~modified amino acid transport	8	0.403429	0.0269226	SLC22A4, ABCC1, SLC46A1, SLC25A39, SLC22A5, ABCC5, SLC25A32, SLC22A21	1522	40	20390	2.67937	1	0.467061	0.458555
GOTERM_BP_ALL	GO:0009889~regulation of biosynthetic process	481	24.2562	0.0269548	SPI1, TFRC, RAX, EHMT1, PHAX, SPIB, MIR675, IL4I1, AKT2, BBX, ZFP282, IER5, CHID1, CCBE1, STARD4, ACOT8, RBFOX2, PIH1D1, MRTFA, PASK, SIGIRR, HOXB9, ARMC5, EWSR1, ZSCAN22, DDIT3, HOXB4, RABL3, IGTP, HOXB3, HOXB2, HOXB1, HOXB8, ATF5, HOXB7, HOXB6, SKAP1, HOXB5, SHMT2, PRKDC, PRDM15, BAZ2A, GATA3, PRDM10, GALR1, RAD21, WBP2NL, ZBTB7C, HEXIM1, ABCA2, HEXIM2, FZD2, JUP, TSLP, FZD6, MTERF4, PLK1, SETD…	1522	5984	20390	1.07685	1	0.467061	0.458555
GOTERM_BP_ALL	GO:1902895~positive regulation of miRNA transcription	10	0.504286	0.027012	SMAD4, SPI1, TGFB1, NR1H2, TRP53, STAT3, MRTFA, GATA3, SREBF2, SMARCA4	1522	58	20390	2.3098	1	0.467061	0.458555
GOTERM_BP_ALL	GO:0002840~regulation of T cell mediated immune response to tumor cell	5	0.252143	0.027189	IL4I1, FBXO38, PDCD1, MUC4, MR1	1522	16	20390	4.18651	1	0.467061	0.458555
GOTERM_BP_ALL	GO:1900426~positive regulation of defense response to bacterium	5	0.252143	0.027189	GRN, RAB34, KLK5, LGALS9, KLK7	1522	16	20390	4.18651	1	0.467061	0.458555
GOTERM_BP_ALL	GO:1900226~negative regulation of NLRP3 inflammasome complex assembly	5	0.252143	0.027189	CSNK1A1, IGTP, ZDHHC12, IRGM1, TRIM31	1522	16	20390	4.18651	1	0.467061	0.458555
GOTERM_BP_ALL	GO:0016075~rRNA catabolic process	5	0.252143	0.027189	ERN2, SLFN8, SLFN14, NF1, SLFN9	1522	16	20390	4.18651	1	0.467061	0.458555
GOTERM_BP_ALL	GO:0048711~positive regulation of astrocyte differentiation	5	0.252143	0.027189	CSF1R, MTAG2, NOTCH1, LIF, HES1	1522	16	20390	4.18651	1	0.467061	0.458555
GOTERM_BP_ALL	GO:0006836~neurotransmitter transport	19	0.958144	0.0272857	SYT5, SLC22A4, PRKN, SYT4, BRSK1, XBP1, STXBP1, LIN7B, SYT8, CPLX4, RIMS2, STX1B, RIMS4, SLC6A7, TH, NF1, SLC17A7, STX4A, PPFIA3	1522	148	20390	1.71987	1	0.467061	0.458555
GOTERM_BP_ALL	GO:0033135~regulation of peptidyl-serine phosphorylation	19	0.958144	0.0272857	PPP1R15A, SPTBN4, IL11, GGNBP2, TFRC, NTRK3, SH2D3C, OSM, LIF, IRGM1, PPM1F, SMAD7, NTF5, AKT2, RACK1, HRC, IGTP, BAX, EIF4G1	1522	148	20390	1.71987	1	0.467061	0.458555
GOTERM_BP_ALL	GO:0030901~midbrain development	9	0.453858	0.0273997	BARHL1, NDST1, KAT2A, APLP2, FZD6, DVL3, HES1, OTX2, FGFR2	1522	49	20390	2.46065	1	0.467121	0.458614
GOTERM_BP_ALL	GO:0014044~Schwann cell development	9	0.453858	0.0273997	CNTNAP1, SH3TC2, AKT2, NTRK3, PRX, NF1, MAPK1, HRAS, SLC25A46	1522	49	20390	2.46065	1	0.467121	0.458614
GOTERM_BP_ALL	GO:0032940~secretion by cell	48	2.42057	0.0276008	SNORD35A, TRIM72, BRSK1, BRSK2, NOTCH1, GRP, STXBP1, WNK4, LTBP4, ILDR1, GATA3, LIN7B, CPLX4, RIMS2, RIMS4, CCL5, SNORD33, CCL3, SNORD34, PTGDS, STX4A, PPFIA3, AP1M2, SMAD2, SYT5, GPR39, SYT4, XBP1, SYT3, NIBAN2, NOS2, CAVIN1, SNORD32A, GCGR, AP1B1, NKG7, HNF1B, ARFGAP3, SYT8, RCN3, STX1B, AXL, SYCN, KCNQ3, NF1, ADAM8, HAP1, MYO1G	1522	474	20390	1.35664	1	0.469602	0.46105
GOTERM_BP_ALL	GO:0009615~response to virus	42	2.118	0.0276752	IFITM3, CD86, BECN1, SLFN8, IFITM1, IFITM2, GATA3, SLFN9, SLFN10-PS, IFNL2, TRIM7, TRIM28, NLRP6, CCL5, DHX58, G3BP1, ITGAX, PMAIP1, LGALS9, IFITM7, IFNL3, ABCF3, IFITM6, GARIN5A, TGFB1, TICAM2, TRIM41, IRGM1, USP29, EXT1, ILF3, STING1, IRF3, ARMC5, IRF1, PLA2G10, 2410002F23RIK, IGTP, IRF7, BAX, TRIM31, XPR1	1522	404	20390	1.39274	1	0.469922	0.461364
GOTERM_BP_ALL	GO:1901701~cellular response to oxygen-containing compound	126	6.35401	0.0279004	CD86, SPI1, INS2, CD80, KEAP1, HTR4, LY6C1, ACTG1, AKT2, RUVBL2, MIR150, MIR3099, PDGFRB, CHRNB1, CASR, TICAM2, ENDOG, ACTN2, MIR9-3, ADIPOQ, ARID5A, MIR145A, TESCL, SCNN1G, MIR202, MIR1224, SCNN1B, RAB34, IGTP, SLC27A4, GRIA1, CSF1R, FECH, PRKDC, ADRB2, ACACA, ADAMTS13, MIR210, KCNMB1, SNHG20, MIR690, MIR293, ZFP580, DRD4, TRPM4, STAT5A, SMAD2, STAT5B, ZFP236, XBP1, SMAD4, TGFB1, JUP, IGF2, IRGM…	1522	1420	20390	1.18873	1	0.472797	0.464186
GOTERM_BP_ALL	GO:0050729~positive regulation of inflammatory response	20	1.00857	0.0280088	AOC3, STAT5A, CSF1R, STAT5B, ABCC1, GRN, TGFB1, TSLP, OSM, NKG7, LILRA5, GPRC5B, NLRP6, RPS19, CCL5, NFKBIZ, CCL3, ADAM8, KCNN4, LDLR	1522	159	20390	1.68514	1	0.473685	0.465058
GOTERM_BP_ALL	GO:0034101~erythrocyte homeostasis	19	0.958144	0.0289529	STAT5A, STAT5B, SPI1, FECH, MIR451B, MIR451A, GATA3, SMARCA4, RPS14, RPS17, RPS19, MIR144, AXL, SCNN1B, PLA2G10, HCLS1, NEMP1, HOXB6, PTPN2	1522	149	20390	1.70832	1	0.488651	0.479752
GOTERM_BP_ALL	GO:0043254~regulation of protein-containing complex assembly	48	2.42057	0.0290749	FHOD3, CYFIP2, KANK2, BRSK1, SPTBN4, GSK3B, CCL11, CSF2, TFRC, STXBP1, PPP1R9A, RASIP1, MAPK9, PREX1, RACK1, HES1, SOST, SPTAN1, ARFGEF1, FARP2, TGFB1, ANKRD27, BIK, CSNK1A1, NR1H2, DYRK1A, ZDHHC12, IRGM1, RPL13A, TRAF2, SPIDR, TIRAP, EPN1, ATAT1, STX1B, MED25, IL5, CALY, CDC42EP5, TRP53, IGTP, MYADM, HCLS1, BAX, HRG, TRIM31, SKAP1, EIF4G1	1522	475	20390	1.35379	1	0.488651	0.479752
GOTERM_BP_ALL	GO:0032944~regulation of mononuclear cell proliferation	30	1.51286	0.0291508	CD86, CSF1R, TFRC, SDC4, SLFN1, CD80, TNFRSF13C, SIGLECG, IL4I1, CCL5, CD37, HES1, LGALS9, STAT5A, CD74, STAT5B, ZFP335, ST6GAL1, TGFB1, IGF2, IRGM1, TIRAP, MAPK8IP1, ZAP70, IL3, IL5, DNAJA3, IRF1, TARM1, FLT3L	1522	269	20390	1.49407	1	0.488651	0.479752
GOTERM_BP_ALL	GO:0009410~response to xenobiotic stimulus	53	2.67272	0.0292034	GABRB3, TFRC, CYP2B19, EFTUD2, CYP2D11, CYP2B10, NFKBIZ, PDE4A, TSPO, SULT2A6, DGCR2, VKORC1, ABCC1, ADIPOQ, MMP9, CYP2D26, CYP2D22, SCNN1B, KCNQ3, SHANK2, RBM22, GRIA1, BECN1, PON3, FECH, CYP2AB1, NR1I2, WNK4, GATA3, AGPAT2, PPM1F, MAPK9, CCL4, CCL3, CYP2T4, CCL2, DVL3, MIR7116, CYP2F2, ASIC2, HCRT, XBP1, TGFB1, SLC12A5, NOS2, RHBDD3, TRPA1, IGF2, XRCC1, GRIN1, TH, CYP2S1, TRP53	1522	534	20390	1.32965	1	0.488651	0.479752
GOTERM_BP_ALL	GO:0048858~cell projection morphogenesis	58	2.92486	0.0292417	CYFIP2, GSK3B, CNTNAP1, PTPRH, ACTG1, PREX2, KIF5A, BOC, NEFH, SULT4A1, SLC25A46, ZFP335, RBFOX2, DSCAM, MIR9-3, APLP2, GFRA3, DNM2, ARK2C, PLA2G10, RPL24, PPP1R12C, SHANK1, BRSK1, SPTBN4, CSF1R, NUMBL, BRSK2, NOTCH1, LRP1, CNP, ARHGEF25, DLX5, STXBP1, SSNA1, CAMK2A, NTN5, GATA3, KALRN, KLK8, NTF5, EFNB3, PACSIN2, SLIT3, OTX2, ATP9A, NTNG2, SMAD4, ANKRD27, SEMA4B, NTRK3, SEMA4C, EXT1, SPAG6L, STK…	1522	594	20390	1.30811	1	0.488651	0.479752
GOTERM_BP_ALL	GO:0022409~positive regulation of cell-cell adhesion	37	1.86586	0.0293042	CD86, MEGF10, TFRC, CD80, TNFRSF13C, GATA3, MALT1, ACTG1, IL4I1, EFNB3, FUT7, OPA1, CCL5, NFKBIZ, CCL2, FLOT2, HES1, LGALS9, STAT5A, CD74, STAT5B, XBP1, TGFB1, FBXO38, IGF2, PLAUR, IRGM1, SMARCA4, SMAD7, ADAM19, ZAP70, IL3, DNAJA3, IRF1, ADAM8, PKP3, SKAP1	1522	348	20390	1.42438	1	0.488651	0.479752
GOTERM_BP_ALL	GO:0050900~leukocyte migration	29	1.46243	0.0293503	CCL11, ITGAM, DBH, GATA3, PREX1, CCL9, FUT7, CCL7, RPS19, CCL6, CCL5, CCL4, CCL3, CCL2, KCNN4, CD177, TRPM4, AOC3, STAT5B, HSD3B7, RPL13A, MMP9, EXT1, ITGB2L, NLRP12, NF1, ADAM8, IL17B, MYO1G	1522	258	20390	1.50585	1	0.488651	0.479752
GOTERM_BP_ALL	GO:0030900~forebrain development	50	2.52143	0.0295609	GSK3B, ITGAM, SCT, CELF1, SEC1, RAX, CHD5, GLI1, NDST1, ATIC, CDH2, BMERB1, KIF1A, KDM6B, ZFP335, MIR9-3, APLP2, MRTFA, TSC1, ATP1B2, KAT2A, HAP1, ATF5, GRIA1, CSF1R, NUMBL, NOTCH1, CNP, DLX5, FUT1, TRA2B, HES1, OTX2, EIF2B5, NDE1, MBOAT7, XRCC1, GRIN1, SMARCA4, ATAT1, EXT1, TH, AXL, LHX1, NF1, BAX, TACC2, NF2, EZH1, FGFR2	1522	499	20390	1.34237	1	0.488651	0.479752
GOTERM_BP_ALL	GO:0045109~intermediate filament organization	12	0.605144	0.0295803	KRT19, KRT17, KRT16, KRT15, KRT36, KRT14, KRT13, PKP2, KRT42, NEFH, GFAP, KRT9	1522	78	20390	2.06105	1	0.488651	0.479752
GOTERM_BP_ALL	GO:0018126~protein hydroxylation	6	0.302572	0.0295938	FKBP10, EGLN2, P4HA2, VPS33B, P3H4, P4HB	1522	24	20390	3.34921	1	0.488651	0.479752
GOTERM_BP_ALL	GO:0033033~negative regulation of myeloid cell apoptotic process	6	0.302572	0.0295938	STAT5A, STAT5B, IL3, ST6GAL1, CCL5, SNAI2	1522	24	20390	3.34921	1	0.488651	0.479752
GOTERM_BP_ALL	GO:1903131~mononuclear cell differentiation	46	2.31972	0.0296163	ITK, CSF1R, SPI1, ITGAM, CSF2, PRKDC, TCF7, NRARP, GATA3, ASCL2, MALT1, SPIB, CD79A, PREX1, FUT7, NAGLU, NFKBIZ, STAT4, LRRC8A, STAT6, STAT5A, CD74, STAT5B, TGFB1, NFAM1, RPL22, STAT3, TSC1, THOC5, MR1, FOXN1, ZAP70, IL3, ARMC5, TMEM98, AXL, CAMK4, DNAJA3, IRF1, TRP53, RABL3, IGTP, FLT3L, BAX, DOCK2, PTPN2	1522	452	20390	1.3634	1	0.488651	0.479752
GOTERM_BP_ALL	GO:0032946~positive regulation of mononuclear cell proliferation	20	1.00857	0.029645	CD86, STAT5A, CSF1R, STAT5B, CD74, ZFP335, ST6GAL1, TFRC, CD80, IGF2, IRGM1, TNFRSF13C, TIRAP, ZAP70, IL3, IL5, DNAJA3, CCL5, FLT3L, HES1	1522	160	20390	1.67461	1	0.488651	0.479752
GOTERM_BP_ALL	GO:1903039~positive regulation of leukocyte cell-cell adhesion	32	1.61372	0.0298364	CD86, TFRC, CD80, TNFRSF13C, GATA3, MALT1, ACTG1, IL4I1, EFNB3, FUT7, OPA1, CCL5, NFKBIZ, CCL2, FLOT2, HES1, LGALS9, STAT5A, CD74, STAT5B, XBP1, TGFB1, FBXO38, IGF2, IRGM1, SMARCA4, ZAP70, IL3, DNAJA3, IRF1, ADAM8, SKAP1	1522	292	20390	1.46815	1	0.490849	0.48191
GOTERM_BP_ALL	GO:0006363~termination of RNA polymerase I transcription	3	0.151286	0.0301445	CAVIN1, TTF1, POLR1H	1522	4	20390	10.0476	1	0.493719	0.484728
GOTERM_BP_ALL	GO:0050914~sensory perception of salty taste	3	0.151286	0.0301445	SCNN1G, SCNN1B, TMC4	1522	4	20390	10.0476	1	0.493719	0.484728
GOTERM_BP_ALL	GO:0007389~pattern specification process	49	2.471	0.030186	MESP2, IFITM1, POGLUT1, ITGAM, ODAD4, RAX, NRARP, GLI1, CELSR1, ETS2, PIERCE1, DNAAF3, AP1B1, HNF1B, SENP2, MOSMO, KAT2A, HOXB9, DDIT3, HOXB4, HOXB3, HOXB2, HOXB1, HOXB8, HOXB7, HOXB6, HOXB5, NOTCH1, PRKDC, CCDC103, WNT8A, NTF5, RAB23, TRA2B, HES1, OTX2, NEK8, SMAD2, SMAD4, EYA1, CDX1, FUZ, PALB2, NLE1, TBX2, EXT1, TRP53, LHX1, FGFR2	1522	488	20390	1.34518	1	0.493719	0.484728
GOTERM_BP_ALL	GO:0016072~rRNA metabolic process	29	1.46243	0.0306542	SLFN8, PRKDC, POP4, HEATR1, SNU13, KRI1, MRM1, SLFN9, RRP7A, RPS14, RPL7A, RPS17, TCOF1, RPS19, DCAF13, WDR36, CAVIN1, PIH1D1, MARS1, MTERF4, RPL35A, SIRT7, DDX52, REXO4, RPUSD4, ERN2, SLFN14, TRP53, NF1	1522	259	20390	1.50003	1	0.500409	0.491296
GOTERM_BP_ALL	GO:0009058~biosynthetic process	360	18.1543	0.0309931	CYFIP2, EIF4A2, RPL14-PS1, TCERG1, SPI1, POP4, SEC1, INS2, ZDHHC8, CCT6B, GLE1, RPS14, NDST1, RPS17, RPS19, AKT2, ANPEP, LIPG, PIP4K2A, VPREB1A, PIP4K2C, RPS11, PTGDS, TBC1D10A, EARS2, ST6GAL1, COG7, RBFOX2, PIH1D1, SLC35C1, RPL22, ACSL6, MRPS18B, ALG3, ENTPD8, P3H4, HNF1B, GBGT1, MOSMO, HOXB9, DDIT3, KCNQ3, IGTP, RPL31-PS12, RPL24, EIF1A, ALDH7A1, TARS1, RPL28, SEH1L, KLK1, SHMT2, PRKDC, TTYH1, …	1522	4418	20390	1.09164	1	0.504091	0.49491
GOTERM_BP_ALL	GO:0045580~regulation of T cell differentiation	24	1.21029	0.030999	STAT5A, STAT5B, CD74, XBP1, TGFB1, TCF7, ZFP608, NRARP, GATA3, FOXN1, ASCL2, MALT1, ACTG1, SMARCA4, SMAD7, ZAP70, IL4I1, KAT2A, OPA1, IRF1, NFKBIZ, ADAM8, LGALS9, PTPN2	1522	204	20390	1.5761	1	0.504091	0.49491
GOTERM_BP_ALL	GO:0120039~plasma membrane bounded cell projection morphogenesis	57	2.87443	0.0312028	CYFIP2, GSK3B, CNTNAP1, PTPRH, ACTG1, PREX2, KIF5A, BOC, NEFH, SULT4A1, SLC25A46, ZFP335, RBFOX2, DSCAM, MIR9-3, APLP2, GFRA3, DNM2, ARK2C, PLA2G10, RPL24, PPP1R12C, SHANK1, BRSK1, SPTBN4, CSF1R, NUMBL, BRSK2, NOTCH1, LRP1, CNP, ARHGEF25, DLX5, STXBP1, SSNA1, CAMK2A, NTN5, GATA3, KALRN, KLK8, NTF5, EFNB3, SLIT3, OTX2, ATP9A, NTNG2, SMAD4, ANKRD27, SEMA4B, NTRK3, SEMA4C, EXT1, SPAG6L, STK25, LHX1,…	1522	583	20390	1.30981	1	0.506431	0.497208
GOTERM_BP_ALL	GO:0060632~regulation of microtubule-based movement	11	0.554715	0.0313366	CLXN, TTLL6, SPAG6L, CALY, WFDC6B, WFDC6A, IRGC, EPPIN, HAP1, GAS2L2, NEFH	1522	69	20390	2.13573	1	0.506659	0.497431
GOTERM_BP_ALL	GO:0010324~membrane invagination	11	0.554715	0.0313366	BECN1, ITGAM, MEGF10, TIMD2, TIMD6, CHMP2A, SPIRE1, TIMD4, TIMD5, HAVCR1, SIGLECE	1522	69	20390	2.13573	1	0.506659	0.497431
GOTERM_BP_ALL	GO:0001817~regulation of cytokine production	81	4.08472	0.0317833	ITK, CSF2, PPP1R11, FLT4, INS2, BRCA1, IL1RAP, TNFRSF13C, FCNB, OPA1, DHX58, TSPO, LGALS9, HRAS, CHID1, CCBE1, GARIN5A, TICAM2, SPINK7, NFAM1, ADIPOQ, ARID5A, TRAF2, TIRAP, SIGIRR, GPRC5B, KAT2A, IRF3, DDIT3, IRF1, PLA2G10, IGTP, IRF7, ADAM8, PKP3, PPARA, TMEM106A, CSF1R, LRP1, FBLN1, ZBTB45, GATA3, AGPAT2, MALT1, PLD3, LILRA5, MAPK9, NLRP6, BTNL12, RAD21, CCL5, G3BP1, CCL4, CCL3, CCL2, ZFP580, M…	1522	874	20390	1.24158	1	0.5129	0.503559
GOTERM_BP_ALL	GO:0021675~nerve development	15	0.75643	0.0319648	PRKCG, GABRB3, NAV2, EXT1, NTF5, ARK2C, NAGLU, KCNQ3, RPL24, HOXB3, HES1, HOXB2, B4GALNT1, HOXB1, SLC25A46	1522	109	20390	1.8436	1	0.513868	0.50451
GOTERM_BP_ALL	GO:0001843~neural tube closure	15	0.75643	0.0319648	TGFB1, SDC4, FZD6, SEMA4C, TSC1, FUZ, CELSR1, GRHL2, KAT2A, OPA1, DEAF1, RAB23, SALL4, TEAD2, CTHRC1	1522	109	20390	1.8436	1	0.513868	0.50451
GOTERM_BP_ALL	GO:0030030~cell projection organization	123	6.20272	0.0322264	CYFIP2, DYNC2I2, CLXN, ODAD4, INS2, ACTG1, PREX2, KIF5A, CEP97, SLC25A46, PDGFRB, ZFP335, RBFOX2, DNAAF3, DSCAM, ACTN2, MIR9-3, APLP2, CFAP91, OMG, MRTFA, TSC1, ATP1B2, TMEM80, RAB34, PLA2G10, RPL24, CEP20, ZFP212, PHPT1, BRSK1, SPTBN4, CSF1R, NUMBL, LRRC56, BRSK2, NOTCH1, SDC4, CNP, DLX5, TTYH1, ARHGEF25, STXBP1, NEDD4L, GATA3, NREP, KALRN, KLK8, RRP7A, EFNB3, PACSIN2, OTX2, GFY, NTNG2, SMAD4, A…	1522	1390	20390	1.18548	1	0.51709	0.507672
GOTERM_BP_ALL	GO:0031648~protein destabilization	10	0.504286	0.032869	PRKN, XBP1, PRKDC, ISOC2A, ISOC2B, PLK1, IGTP, DERL1, IRGM1, SENP2	1522	60	20390	2.23281	1	0.524238	0.514691
GOTERM_BP_ALL	GO:0046902~regulation of mitochondrial membrane permeability	10	0.504286	0.032869	GSK3B, TMEM102, CNP, TRP53, STAT3, CAMK2A, MPV17L, PMAIP1, BAX, BOK	1522	60	20390	2.23281	1	0.524238	0.514691
GOTERM_BP_ALL	GO:0051052~regulation of DNA metabolic process	51	2.57186	0.0328831	GSK3B, TFRC, PPP1R10, DSCC1, NUCKS1, BRCA1, GLI1, TTF1, ACTG1, TRIM28, RUVBL2, HRAS, PDGFRB, PRKCG, RFC4, ENDOG, KMT5C, PRMT1, ADIPOQ, SUPT6, LIG3, CCDC117, SIRT7, SENP2, SPIDR, KAT2A, UBE2V2, PRKDC, PNKP, PARN, TFPT, MRNIP, MAPK1, STAT6, BRD8, HCRT, NIBAN2, TGFB1, EYA1, PLK1, XRCC1, TICRR, SMARCA4, CDK9, RAD50, ERCC4, TRP53, SPIRE1, BAX, TAF2, WRAP53	1522	515	20390	1.32668	1	0.524238	0.514691
GOTERM_BP_ALL	GO:0071353~cellular response to interleukin-4	7	0.353001	0.0331678	STAT5A, XBP1, ADAMTS13, TCF7, KEAP1, STAT6, GATA3	1522	33	20390	2.84176	1	0.524238	0.514691
GOTERM_BP_ALL	GO:0044319~wound healing, spreading of cells	7	0.353001	0.0331678	SCNN1G, CD151, ITGB5, COL5A1, SCNN1B, MRTFA, SNAI2	1522	33	20390	2.84176	1	0.524238	0.514691
GOTERM_BP_ALL	GO:0035455~response to interferon-alpha	7	0.353001	0.0331678	IFITM3, IFITM1, IFITM2, AXL, GATA3, IFITM7, IFITM6	1522	33	20390	2.84176	1	0.524238	0.514691
GOTERM_BP_ALL	GO:0090505~epiboly involved in wound healing	7	0.353001	0.0331678	SCNN1G, CD151, ITGB5, COL5A1, SCNN1B, MRTFA, SNAI2	1522	33	20390	2.84176	1	0.524238	0.514691
GOTERM_BP_ALL	GO:1903859~regulation of dendrite extension	7	0.353001	0.0331678	RIMS2, PRKN, CACNG7, SYT4, SYT3, NEDD4L, OSTN	1522	33	20390	2.84176	1	0.524238	0.514691
GOTERM_BP_ALL	GO:0060992~response to fungicide	4	0.201715	0.033418	KDM6B, GRIA1, EHMT1, GRIN1	1522	10	20390	5.35874	1	0.525704	0.516129
GOTERM_BP_ALL	GO:1900103~positive regulation of endoplasmic reticulum unfolded protein response	4	0.201715	0.033418	XBP1, BAX, PTPN2, BOK	1522	10	20390	5.35874	1	0.525704	0.516129
GOTERM_BP_ALL	GO:1903541~regulation of exosomal secretion	5	0.252143	0.0335092	PRKN, SDC4, MYO5B, CHMP2A, ATP9A	1522	17	20390	3.94025	1	0.525704	0.516129
GOTERM_BP_ALL	GO:0010832~negative regulation of myotube differentiation	5	0.252143	0.0335092	TRIM72, CSF1R, XBP1, NOTCH1, CCN3	1522	17	20390	3.94025	1	0.525704	0.516129
GOTERM_BP_ALL	GO:0045646~regulation of erythrocyte differentiation	9	0.453858	0.033964	STAT5A, STAT5B, GFI1B, RBFOX2, SPI1, PRKDC, PRMT1, STAT3, SETD1A	1522	51	20390	2.36415	1	0.531777	0.522092
GOTERM_BP_ALL	GO:0050792~regulation of viral process	23	1.15986	0.0340741	HEXIM1, TOP2A, IFITM3, CD74, LRRC15, IFITM1, IFITM2, NOTCH1, FBLN1, FCNB, RAD50, ILF3, SLPI, TRIM28, AXL, CCL5, TMEM39A, P4HB, PPARA, IFITM7, TRIM31, IFNL3, IFITM6	1522	195	20390	1.58014	1	0.531777	0.522092
GOTERM_BP_ALL	GO:0007006~mitochondrial membrane organization	15	0.75643	0.0342108	GSK3B, MTFP1, CNP, CAMK2A, MPV17L, STAT3, CSTAD, TMEM102, SAMM50, OPA1, TRP53, PMAIP1, BAX, BOK, SLC25A46	1522	110	20390	1.82684	1	0.531777	0.522092
GOTERM_BP_ALL	GO:2001243~negative regulation of intrinsic apoptotic signaling pathway	15	0.75643	0.0342108	CDKN2D, PRKN, CD74, XBP1, RRN3, PLAUR, PYCR1, NME5, MMP9, PARL, MAPK8IP1, BCL2L12, OPA1, RACK1, SNAI2	1522	110	20390	1.82684	1	0.531777	0.522092
GOTERM_BP_ALL	GO:0060606~tube closure	15	0.75643	0.0342108	TGFB1, SDC4, FZD6, SEMA4C, TSC1, FUZ, CELSR1, GRHL2, KAT2A, OPA1, DEAF1, RAB23, SALL4, TEAD2, CTHRC1	1522	110	20390	1.82684	1	0.531777	0.522092
GOTERM_BP_ALL	GO:0003281~ventricular septum development	13	0.655572	0.0349724	DCTN5, SMAD4, NOTCH1, FZD2, AP2B1, GATA3, SMARCA4, SMAD7, DNM2, SALL4, HES1, SLIT3, FGFR2	1522	90	20390	1.9351	1	0.542618	0.532736
GOTERM_BP_ALL	GO:0007409~axonogenesis	43	2.16843	0.0353763	CYFIP2, BRSK1, SPTBN4, CSF1R, GSK3B, CNTNAP1, NUMBL, BRSK2, NOTCH1, LRP1, CNP, DLX5, ARHGEF25, STXBP1, SSNA1, NTN5, GATA3, PTPRH, KALRN, ACTG1, EFNB3, BOC, KIF5A, SLIT3, OTX2, NEFH, SLC25A46, NTNG2, SMAD4, DSCAM, SEMA4B, MIR9-3, APLP2, NTRK3, SEMA4C, GFRA3, EXT1, ARK2C, STK25, LHX1, PLA2G10, RPL24, FGFR2	1522	422	20390	1.36508	1	0.54788	0.537902
GOTERM_BP_ALL	GO:0060326~cell chemotaxis	26	1.31114	0.0356165	CLXN, CCL11, ITGAM, PREX1, CCL9, CCL7, RPS19, CCL6, CCL5, CCL4, CCL3, ENPP2, CCL2, CCN3, CCR10, TRPM4, PDGFRB, HSD3B7, ABCC1, RPL13A, MMP9, ITGB2L, CNOT6, HOXB9, ADAM8, IL17B	1522	229	20390	1.52104	1	0.550276	0.540254
GOTERM_BP_ALL	GO:0002521~leukocyte differentiation	52	2.62229	0.0356612	ITK, SPI1, ITGAM, CSF2, TFRC, NRARP, SPIB, PREX1, NAGLU, NFKBIZ, NFAM1, RPL22, TSC1, THOC5, MR1, OSCAR, ZAP70, ARMC5, IRF1, IGTP, RABL3, FLT3L, ADAM8, DOCK2, CSF1R, PRKDC, TCF7, GATA3, ASCL2, MALT1, CD79A, FUT7, RRAS, STAT4, LRRC8A, STAT6, FARP2, STAT5A, CD74, STAT5B, TGFB1, STAT3, FOXN1, IL3, TMEM98, AXL, CAMK4, TRP53, DNAJA3, NF1, BAX, PTPN2	1522	529	20390	1.31689	1	0.550276	0.540254
GOTERM_BP_ALL	GO:0006913~nucleocytoplasmic transport	30	1.51286	0.0359156	FYTTD1, GSK3B, NOTCH1, SEH1L, NUP188, POLDIP3, PHAX, MALT1, GLE1, AKAP13, NUP62, FAM53C, MLX, RANBP1, TGFB1, DESI1, ALYREF, RANBP17, STAT3, DYRK1A, TSC1, THOC5, NUP50, CAMK4, TRP53, CRY2, RAB18, KCNQ3, NF1, SPRN	1522	274	20390	1.46681	1	0.553192	0.543118
GOTERM_BP_ALL	GO:1900024~regulation of substrate adhesion-dependent cell spreading	10	0.504286	0.0361037	PREX1, ST6GAL1, MYADM, PKP2, ENPP2, FBLN1, CIB1, P4HB, LIMS2, DNM2	1522	61	20390	2.1962	1	0.55398	0.543891
GOTERM_BP_ALL	GO:0002011~morphogenesis of an epithelial sheet	10	0.504286	0.0361037	SCNN1G, NOTCH1, CD151, ITGB5, COL5A1, SCNN1B, HOXB4, MRTFA, SNAI2, HOXB2	1522	61	20390	2.1962	1	0.55398	0.543891
GOTERM_BP_ALL	GO:0120036~plasma membrane bounded cell projection organization	118	5.95058	0.0361633	CYFIP2, DYNC2I2, CLXN, ODAD4, INS2, ACTG1, PREX2, KIF5A, SLC25A46, PDGFRB, ZFP335, RBFOX2, DNAAF3, DSCAM, ACTN2, MIR9-3, APLP2, CFAP91, OMG, MRTFA, ATP1B2, TMEM80, RAB34, PLA2G10, RPL24, CEP20, ZFP212, PHPT1, BRSK1, SPTBN4, CSF1R, NUMBL, BRSK2, NOTCH1, SDC4, CNP, DLX5, TTYH1, ARHGEF25, STXBP1, NEDD4L, GATA3, NREP, KALRN, KLK8, RRP7A, EFNB3, OTX2, GFY, NTNG2, SMAD4, ANKRD27, ODF2, FUZ, PARVB, GFAP…	1522	1335	20390	1.18414	1	0.55398	0.543891
GOTERM_BP_ALL	GO:0052547~regulation of peptidase activity	34	1.71457	0.0367609	CYFIP2, GRN, PDCD5, MALT1, PPM1F, BCL2L12, VTN, PIDD1, NLRP6, RACK1, PMAIP1, MBP, EPPIN, LGALS9, RFFL, CTSD, TBC1D10A, BOK, CDKN2D, PIH1D1, STAT3, PLAUR, MRTFA, MMP9, NLE1, STFA2, STFA3, RCN3, NLRP12, TFAP4, WFDC6A, DNAJA3, FETUB, BAX	1522	320	20390	1.42341	1	0.562116	0.551878
GOTERM_BP_ALL	GO:1903900~regulation of viral life cycle	20	1.00857	0.0369112	TOP2A, IFITM3, CD74, LRRC15, IFITM1, IFITM2, NOTCH1, FCNB, RAD50, ILF3, SLPI, TRIM28, AXL, CCL5, TMEM39A, P4HB, IFITM7, TRIM31, IFNL3, IFITM6	1522	164	20390	1.63376	1	0.563395	0.553135
GOTERM_BP_ALL	GO:0070661~leukocyte proliferation	24	1.21029	0.0375398	STAT5A, CSF1R, STAT5B, TGFB1, ITGAM, CD151, SLFN2, SLFN1, TNFRSF13C, MALT1, CD79A, IL3, ITGAD, ARMC5, TRP53, NFKBIZ, STAT4, NF1, VPREB1B, BAX, HES1, CD37, VPREB1A, DOCK2	1522	208	20390	1.54579	1	0.566034	0.555725
GOTERM_BP_ALL	GO:0002292~T cell differentiation involved in immune response	9	0.453858	0.0376146	TGFB1, TMEM98, STAT3, NFKBIZ, STAT4, TSC1, STAT6, GATA3, ASCL2	1522	52	20390	2.31868	1	0.566034	0.555725
GOTERM_BP_ALL	GO:0002028~regulation of sodium ion transport	13	0.655572	0.0376598	SPTBN4, TGFB1, GRP, WNK4, NEDD4L, ADRB2, TESCL, ATP1B2, AKT2, SCNN1B, FGF12, DRD4, FGF11	1522	91	20390	1.91384	1	0.566034	0.555725
GOTERM_BP_ALL	GO:0090504~epiboly	7	0.353001	0.0378225	SCNN1G, CD151, ITGB5, COL5A1, SCNN1B, MRTFA, SNAI2	1522	34	20390	2.75817	1	0.566034	0.555725
GOTERM_BP_ALL	GO:2000178~negative regulation of neural precursor cell proliferation	7	0.353001	0.0378225	TGFB1, TRP53, RAPGEF1, NF1, CEND1, KCTD11, LIMS2	1522	34	20390	2.75817	1	0.566034	0.555725
GOTERM_BP_ALL	GO:0010669~epithelial structure maintenance	7	0.353001	0.0378225	ZFP830, MUC2, ILDR1, MUC13, PKP3, HTR4, MUC4	1522	34	20390	2.75817	1	0.566034	0.555725
GOTERM_BP_ALL	GO:0001941~postsynaptic membrane organization	7	0.353001	0.0378225	CHRNB1, NLGN2, CDH2, DNAJA3, RAPSN, ETV5, SHISA7	1522	34	20390	2.75817	1	0.566034	0.555725
GOTERM_BP_ALL	GO:0022011~myelination in peripheral nervous system	7	0.353001	0.0378225	CNTNAP1, SH3TC2, AKT2, NTRK3, PRX, NF1, SLC25A46	1522	34	20390	2.75817	1	0.566034	0.555725
GOTERM_BP_ALL	GO:0032292~peripheral nervous system axon ensheathment	7	0.353001	0.0378225	CNTNAP1, SH3TC2, AKT2, NTRK3, PRX, NF1, SLC25A46	1522	34	20390	2.75817	1	0.566034	0.555725
GOTERM_BP_ALL	GO:0042060~wound healing	32	1.61372	0.0378422	TRIM72, FKBP10, CD151, ITGB5, SDC4, INS2, STXBP1, FBLN1, CELSR1, KNG2, KNG1, ADAMTS13, NLRP6, PRRG2, VKORC1, FER1L5, ENTPD2, FZD6, FN1, MRTFA, GP5, PDIA4, EXT1, SCNN1G, COL5A1, AXL, SCNN1B, CHMP2A, NF1, SNAI2, PPARA, HRG	1522	298	20390	1.43859	1	0.566034	0.555725
GOTERM_BP_ALL	GO:0050670~regulation of lymphocyte proliferation	29	1.46243	0.0378475	CD86, CSF1R, TFRC, SDC4, SLFN1, CD80, TNFRSF13C, SIGLECG, IL4I1, CCL5, CD37, HES1, LGALS9, STAT5A, CD74, STAT5B, ZFP335, TGFB1, IGF2, IRGM1, TIRAP, MAPK8IP1, ZAP70, IL3, IL5, DNAJA3, IRF1, TARM1, FLT3L	1522	264	20390	1.47162	1	0.566034	0.555725
GOTERM_BP_ALL	GO:0001701~in utero embryonic development	56	2.824	0.0378873	FKBP10, CSF2, KEAP1, SMG9, DMBT1, TRIM28, SALL4, IFITM5, PDGFRB, ZFP335, DUSP3, ENDOG, PRMT1, SUPT6, HNF1B, SENP2, THOC5, EPN1, MOSMO, KAT2A, PLPP4, ARMC5, DSC3, GRN, RRN3, GGNBP2, NOTCH1, TSHZ3, GATA3, ASCL2, RRP7A, RIC8A, RXRA, MAPK1, MGAT1, HES1, SMAD2, ZFP830, SMAD4, ICMT, IGF2, LIF, GRHL2, PALB2, NLE1, SMARCA4, KRT19, PSMC3, PSMC4, TRP53, MAFG, CNOT3, NMT1, CCM2, PLCD3, FGFR2	1522	579	20390	1.29572	1	0.566034	0.555725
GOTERM_BP_ALL	GO:0000902~cell morphogenesis	78	3.93343	0.0381381	CYFIP2, GSK3B, CNTNAP1, SPI1, CIB1, PTPRH, ACTG1, PREX2, CDH2, KIF5A, BOC, VPREB1B, VPREB1A, NEFH, SULT4A1, TPRN, SLC25A46, GARIN5B, GARIN5A, ZFP335, RBFOX2, DSCAM, MIR9-3, APLP2, THOC5, GFRA3, DNM2, ARK2C, PLA2G10, RPL24, ADAM8, PPP1R12C, SHANK1, BRSK1, SPTBN4, CSF1R, NUMBL, BRSK2, NOTCH1, LRP1, CNP, TTYH1, ARHGEF25, DLX5, STXBP1, SSNA1, CAMK2A, WNT8A, KLHL10, NTN5, GATA3, KALRN, KLK8, NTF5, EFN…	1522	844	20390	1.2381	1	0.568775	0.558416
GOTERM_BP_ALL	GO:0099174~regulation of presynapse organization	8	0.403429	0.0383917	IGSF11, NTNG2, EFNB3, NLGN2, NTRK3, IL1RAP, EIF4G1, LRRC4B	1522	43	20390	2.49244	1	0.570546	0.560155
GOTERM_BP_ALL	GO:0051968~positive regulation of synaptic transmission, glutamatergic	8	0.403429	0.0383917	CACNG7, CACNG8, NLGN2, TSHZ3, STXBP1, CCL2, SHANK2, GRIN1	1522	43	20390	2.49244	1	0.570546	0.560155
GOTERM_BP_ALL	GO:0050727~regulation of inflammatory response	42	2.118	0.0387096	CSF1R, GRN, CELF1, INS2, GATA3, ADAMTS12, SIGLECG, LILRA5, SIGLECE, FUT7, NLRP6, RPS19, CCL5, NFKBIZ, CCL3, CCN3, LGALS9, KCNN4, LDLR, AOC3, STAT5A, GPR17, STAT5B, ABCC1, TGFB1, RHBDD3, TSLP, NLRP4C, STAT3, ADIPOQ, OSM, IRGM1, NKG7, GPRC5B, NLRP12, STING1, IRF3, PLA2G10, IGTP, ADAM8, PPARA, PTPN2	1522	414	20390	1.3591	1	0.57426	0.563801
GOTERM_BP_ALL	GO:0050768~negative regulation of neurogenesis	20	1.00857	0.038916	MTAG2, SYT4, GSK3B, CCL11, TGFB1, NOTCH1, NTRK3, IDH2, ASCL2, EFNB3, TMEM98, TRP53, NF1, TSPO, HES1, MBP, KCTD11, NF2, ATF5, LDLR	1522	165	20390	1.62386	1	0.575304	0.564826
GOTERM_BP_ALL	GO:1903038~negative regulation of leukocyte cell-cell adhesion	20	1.00857	0.038916	CD86, CD74, TGFB1, DUSP3, SDC4, SLFN1, CD80, ZFP608, NRARP, ASCL2, SMAD7, IL4I1, IRF1, TARM1, CD37, ADAM8, PDCD1, LGALS9, PPARA, PTPN2	1522	165	20390	1.62386	1	0.575304	0.564826
GOTERM_BP_ALL	GO:0060070~canonical Wnt signaling pathway	15	0.75643	0.0390406	GSK3B, TGFB1, FZD2, JUP, FZD6, TCF7, DKKL1, WNT8A, GATA3, EXT1, TMEM98, RAPGEF1, DVL3, SOST, FGFR2	1522	112	20390	1.79422	1	0.576138	0.565646
GOTERM_BP_ALL	GO:0055001~muscle cell development	24	1.21029	0.0393242	PDGFRB, FHOD3, POPDC2, CHRNB1, GSK3B, CNTNAP1, RAMP2, FER1L5, MYBPC2, NOTCH1, MEGF10, ACTN2, STAC3, ACTG1, AKAP13, KRT19, SGCD, NEURL2, NAGLU, TNNT1, TNNT3, HES1, ALPK3, MYH11	1522	209	20390	1.53839	1	0.579312	0.568762
GOTERM_BP_ALL	GO:0060828~regulation of canonical Wnt signaling pathway	29	1.46243	0.0394267	PRKN, GSK3B, NOTCH1, DLX5, PRDM15, NRARP, GLI1, ZNRF3, CDH2, RUVBL2, G3BP1, SOST, CTHRC1, TRPM4, SMAD4, TGFB1, CSNK1A1, FZD6, KREMEN1, DKKL1, FUZ, PLEKHA4, NLE1, GPRC5B, DDIT3, RAPGEF1, SNAI2, NOTUM, FGFR2	1522	265	20390	1.46607	1	0.579605	0.569049
GOTERM_BP_ALL	GO:1900015~regulation of cytokine production involved in inflammatory response	10	0.504286	0.0395497	CHID1, MAPK9, NOS2, SPINK7, STAT3, PLA2G10, TARM1, PPARA, IL17B, PLD3	1522	62	20390	2.16078	1	0.579605	0.569049
GOTERM_BP_ALL	GO:0099024~plasma membrane invagination	10	0.504286	0.0395497	BECN1, ITGAM, MEGF10, TIMD2, TIMD6, SPIRE1, TIMD4, TIMD5, HAVCR1, SIGLECE	1522	62	20390	2.16078	1	0.579605	0.569049
GOTERM_BP_ALL	GO:0040008~regulation of growth	66	3.32829	0.0396624	GSK3B, COL14A1, CELF1, FLT4, CIB1, BRCA1, GLI1, RIMS2, MIR675, RACK1, CCN3, MTAG2, WDR36, DSCAM, IGFBP4, PLAAT1, OMG, DYRK1A, HNF1B, DNM2, OLFM1, PPARA, ANAPC2, PRKN, SPTBN4, GRN, NOTCH1, LRP1, PRKDC, NEDD4L, ADRB2, HOXB13, LIN7B, PPM1F, CACNG7, MAPK1, SLIT3, CDKN2D, STAT5A, STAT5B, SYT4, HSD3B7, XBP1, SMAD4, SYT3, TGFB1, NTRK3, TNK1, STAT3, IGF2, EAF2, FN1, TBX2, SMARCA4, SMAD7, IL3, H19, KRT17,…	1522	700	20390	1.26313	1	0.580252	0.569684
GOTERM_BP_ALL	GO:0099643~signal release from synapse	14	0.706001	0.0398888	SYT5, SYT4, BRSK1, XBP1, STXBP1, LIN7B, SYT8, CPLX4, RIMS2, STX1B, RIMS4, NF1, STX4A, PPFIA3	1522	102	20390	1.83878	1	0.58055	0.569977
GOTERM_BP_ALL	GO:0007269~neurotransmitter secretion	14	0.706001	0.0398888	SYT5, SYT4, BRSK1, XBP1, STXBP1, LIN7B, SYT8, CPLX4, RIMS2, STX1B, RIMS4, NF1, STX4A, PPFIA3	1522	102	20390	1.83878	1	0.58055	0.569977
GOTERM_BP_ALL	GO:0007179~transforming growth factor beta receptor signaling pathway	14	0.706001	0.0398888	SMAD2, SMAD4, TGFB1, SPI1, ITGB5, ONECUT2, STAT3, LTBP4, MIR145A, SMAD7, MIR143, TRP53, CCL2, LGALS9	1522	102	20390	1.83878	1	0.58055	0.569977
GOTERM_BP_ALL	GO:0001558~regulation of cell growth	46	2.31972	0.0400666	PRKN, GSK3B, LRP1, COL14A1, FLT4, NEDD4L, CIB1, BRCA1, RIMS2, CACNG7, RACK1, SLIT3, CCN3, CDKN2D, MTAG2, SYT4, HSD3B7, WDR36, XBP1, SMAD4, SYT3, TGFB1, DSCAM, IGFBP4, NTRK3, TNK1, OMG, PLAAT1, EAF2, DYRK1A, FN1, SMARCA4, SMAD7, DNM2, OLFM1, IL3, KRT17, TRP53, MYO5B, NF2, OSTN, PPARA, MAP3K13, HRG, EIF4G1, ANAPC2	1522	462	20390	1.33389	1	0.582137	0.571535
GOTERM_BP_ALL	GO:0051604~protein maturation	55	2.77358	0.0403492	CYFIP2, PIGS, FKBP10, TOR2A, PIGT, INS2, ECE2, PIGW, CCT6B, PIDD1, KLK1B4, NAGLU, KLK1B3, ANPEP, KLK1B5, SDF2, TBC1D10A, UNC45B, TSC1, TESCL, PDIA4, ADAM19, DNAJC7, ATG4B, PIK3C3, MASP1, ATG4D, PPIC, KLK1, KLK5, ACTMAP, KLK4, FBLN1, KLK9, KLK8, KLK7, PARL, KLK6, RIC8A, NLRP6, GRPEL2, SEC11C, CD74, ICMT, KLK13, KLK14, GP5, KLK10, KLK11, KLK12, DNAJC18, EEF1ECE2, DNAJA3, NDUFAB1, P4HB	1522	569	20390	1.29495	1	0.582341	0.571735
GOTERM_BP_ALL	GO:0060429~epithelium development	118	5.95058	0.0403921	IFITM1, POGLUT1, CELSR1, ACTG1, CYSRT1, CDH2, NAGLU, TRIM28, DMBT1, SALL4, CASR, MREG, PIH1D1, MRTFA, HNF1B, TSC1, KRT9, SCNN1G, SCNN1B, PLA2G10, HOXB4, MYADM, HOXB2, DSC1, HOXB5, BRSK1, BRSK2, CD151, NOTCH1, TSHZ3, SDC4, DLX5, PRKDC, DLX6, TCF7, WNK4, GATA3, HOXB13, KRT42, APCDD1, DEAF1, OTX2, STAT5A, SMAD2, XBP1, SMAD4, TMEM132E, TGFB1, FZD2, FZD6, FUZ, PALB2, FOXN1, STFA2, SMARCA4, STFA3, SMAD…	1522	1339	20390	1.1806	1	0.582341	0.571735
GOTERM_BP_ALL	GO:0022607~cellular component assembly	216	10.8926	0.040478	CYFIP2, DYNC2I2, ODAD4, RPS14, RPS19, H2AL2A, SYNPO, DNAAF3, ACTN2, PIH1D1, CFAP91, MYO7B, AP1B1, HNF1B, TMEM80, SNHG15, KCNQ3, IGTP, RPL24, KCTD11, EIF1A, SPTBN4, SET, SHMT2, PRKDC, TTYH1, STXBP1, SNU13, RRP7A, GJC1, WBP2NL, TSPAN4, SURF6, CEP192, KCNN4, STX4A, GM5431, TRPM4, ABCA2, NTNG2, SURF1, JUP, MTERF4, FN1, IRGM1, PARVB, ERAL1, MCAT, SOX30, SMARCA4, EXT1, SETX, ANLN, CPEB1, NDUFAF8, PARVG…	1522	2581	20390	1.12116	1	0.582341	0.571735
GOTERM_BP_ALL	GO:0051640~organelle localization	57	2.87443	0.0404792	MEI1, SPOUT1, LMNB1, RIMS2, CDC23, CDH2, NAGLU, OPA1, NUP62, KIF5A, MEIOC, AP3S2, KIF1A, PTGDS, DNM1L, PPFIA3, SYBU, MREG, VPS33B, TSC1, ARFGAP3, AP3B2, DNM2, STX1B, SNHG15, KAT2A, SAPCD2, RAB34, HAP1, PRKN, BECN1, SEH1L, DCTN2, GRP, STXBP1, LIN7B, ARHGAP21, KASH5, STX6, TSPAN4, BUB3, STX4A, SYT4, SPAG5, NDE1, PLK1, MYO19, WDR11, CDK9, MYO1D, STK25, MYO5B, CHMP2A, SPIRE1, TACC2, SPC24, FGFR2	1522	594	20390	1.28556	1	0.582341	0.571735
GOTERM_BP_ALL	GO:0007492~endoderm development	13	0.655572	0.0404895	SMAD2, SMAD4, TGFB1, NOTCH1, ITGB5, WNT8A, FN1, HNF1B, MMP9, EXT1, VTN, LHX1, OTX2	1522	92	20390	1.89303	1	0.582341	0.571735
GOTERM_BP_ALL	GO:0007566~embryo implantation	11	0.554715	0.0404939	HMX3, GRN, RXRA, FUT7, TRIM28, MIR143, LIF, FBLN1, MIRLET7C-2, MMP9, MIRLET7B	1522	72	20390	2.04674	1	0.582341	0.571735
GOTERM_BP_ALL	GO:0017157~regulation of exocytosis	26	1.31114	0.0406549	PRKN, NOTCH1, SPI1, ITGAM, SDC4, STXBP1, RIMS2, GPR151, RIMS4, LYPD11, LYPD10, LGALS9, DNM1L, STX4A, ATP9A, CD177, PRKCG, SYT5, SYT4, SYT3, SYT8, STX1B, ITGB2L, MYO5B, CHMP2A, HAP1	1522	232	20390	1.50137	1	0.582896	0.57228
GOTERM_BP_ALL	GO:0031647~regulation of protein stability	38	1.91629	0.0407343	PRKN, GRN, PRKDC, ISOC2A, STXBP1, ISOC2B, DERL1, NEDD4L, BAG2, AKT2, DVL3, FLOT2, MAPK1, GET1, CTSA, CD74, XBP1, COG7, PLK1, IRGM1, TSC1, ATP1B2, TESCL, DSG1B, SENP2, DSG1A, USP29, SMAD7, MOSMO, KAT2A, TADA2A, DNAJA3, TRP53, RABL3, IGTP, DSG3, NF2, DSC3	1522	369	20390	1.37962	1	0.582896	0.57228
GOTERM_BP_ALL	GO:0042306~regulation of protein import into nucleus	12	0.605144	0.0407393	XBP1, TGFB1, JUP, TRIM28, RAB23, NUP62, CHP2, NF1, HCLS1, MAPK1, BRCA1, RBM22	1522	82	20390	1.96051	1	0.582896	0.57228
GOTERM_BP_ALL	GO:0002700~regulation of production of molecular mediator of immune response	25	1.26072	0.0409501	CD86, TFRC, PRKDC, KLK5, GATA3, SIGLECG, MALT1, KLK7, CD37, STAT6, STX4A, TRPM4, CD74, XBP1, TGFB1, KMT5C, ARID5A, SUPT6, TRAF2, TIRAP, SMAD7, GPRC5B, IL5, AXL, PKP3	1522	221	20390	1.51548	1	0.584922	0.57427
GOTERM_BP_ALL	GO:0007155~cell adhesion	87	4.38729	0.0410793	CYFIP2, SNED1, CNTNAP1, ITGAM, MEGF10, ITGB5, COL14A1, ITGA2B, CIB1, IL1RAP, AATF, CELSR1, SIGLECG, SIGLECF, SIGLECE, CDH2, BOC, ITGAX, FLOT2, CCN3, LYPD11, LYPD10, LGALS9, SCARF2, CD33, CD177, DGCR2, MTAG2, EGFL7, MYBPC2, MIA, DSCAM, ACTN2, IZUMO1, OMG, TSC1, ATP1B2, DSG1B, DSG1A, PDIA4, ITGAD, CERCAM, RAPGEF1, PKP2, CDHR5, ADAM8, PKP3, DSG3, DSC1, DSC2, DSC3, CSF1R, IGSF5, NLGN2, TTYH1, STXBP1,…	1522	957	20390	1.2179	1	0.585778	0.57511
GOTERM_BP_ALL	GO:0035148~tube formation	21	1.059	0.041237	TGFB1, NOTCH1, SDC4, FZD6, SEMA4C, HNF1B, TSC1, FUZ, GATA3, CELSR1, GRHL2, MIR126B, KAT2A, OPA1, DEAF1, RAB23, SALL4, NUP50, FGFR2, TEAD2, CTHRC1	1522	177	20390	1.58946	1	0.587037	0.576346
GOTERM_BP_ALL	GO:0006911~phagocytosis, engulfment	9	0.453858	0.0415194	BECN1, ITGAM, MEGF10, TIMD2, TIMD6, TIMD4, TIMD5, HAVCR1, SIGLECE	1522	53	20390	2.27494	1	0.58988	0.579137
GOTERM_BP_ALL	GO:0051347~positive regulation of transferase activity	37	1.86586	0.0416056	CD86, CSF1R, INS2, DSCC1, SEZ6, WNK4, CIB1, ADRB2, LILRA5, FGD4, MRNIP, HRAS, DRD4, HMGN1, SKP1, PDGFRB, GPR39, CD74, XRCC6, RFC4, NTRK3, PIH1D1, PLK1, ADIPOQ, IRGM1, TRAF2, TIRAP, ERN2, IL3, RAD50, GPRC5B, TRAF4, UBE2S, IGTP, UNC119, MAP3K10, MAP3K13	1522	358	20390	1.38459	1	0.58988	0.579137
GOTERM_BP_ALL	GO:0009887~animal organ morphogenesis	103	5.19415	0.041646	NAB2, FOXI1, CELSR1, MKI67, NDST1, CDH2, NAGLU, IFITM5, HMGN1, PDGFRB, ZFP335, DSCAM, VPS33B, MIR145A, HNF1B, OLFM1, HOXB9, HOXB4, PKP2, HOXB3, HOXB2, HOXB1, FSCN2, HOXB8, HOXB7, HOXB6, HOXB5, NOTCH1, TSHZ3, DLX5, DLX6, TCF7, KLK5, KLHL10, WNK4, KLK4, GATA3, HOXB13, DVL3, OTX2, RDH13, FGF21, NEK8, STAT5A, SMAD2, NTNG2, SMAD4, TGFB1, FZD2, FZD6, IGF2, LIF, FUZ, PALB2, SMARCA4, SMAD7, EXT1, COL5A1,…	1522	1156	20390	1.19366	1	0.58988	0.579137
GOTERM_BP_ALL	GO:0032870~cellular response to hormone stimulus	59	2.97529	0.0420544	GSK3B, FLT4, INS2, MIR126A, SLC2A8, AKT2, SOST, HRAS, PDGFRB, BCAS3, RBFOX2, ACTN2, ADIPOQ, ARID5A, MIR145A, PIAS2, SCNN1G, SCNN1B, IRF1, NSMF, PPARA, SLC27A4, GRIA1, CSF1R, RAMP2, NOTCH1, FECH, PRKDC, ABHD2, CAMK2A, MIR451A, ACACA, RXRA, MAPK1, CCL2, LNCBATE10, SLIT3, STAT6, BRD8, STAT5A, STAT5B, XBP1, TGFB1, NTRK3, GCGR, NR1H2, STAT3, IGF2, FBXO32, TBX2, CPEB1, TFAP4, PTPRA, MIR143, AXL, PNPLA3…	1522	618	20390	1.27899	1	0.594669	0.583839
GOTERM_BP_ALL	GO:0002837~regulation of immune response to tumor cell	7	0.353001	0.0428735	IL4I1, TGFB1, FBXO38, PDCD1, HRG, MUC4, MR1	1522	35	20390	2.67937	1	0.602518	0.591545
GOTERM_BP_ALL	GO:0032369~negative regulation of lipid transport	7	0.353001	0.0428735	ABCA2, NR1H2, AKT2, PLA2G10, CRY2, TSPO, SREBF2	1522	35	20390	2.67937	1	0.602518	0.591545
GOTERM_BP_ALL	GO:0043066~negative regulation of apoptotic process	99	4.99244	0.0429577	CSF2, TFRC, SCT, MPV17L, CIB1, AKT2, PRKCG, PDGFRB, ST6GAL1, RBFOX2, PAM16, MRTFA, HNF1B, PRAP1, MAPK8IP1, PCP4, PSME3, UBE2V2, ADAM8, ATF5, CSF1R, SET, NOTCH1, PRKDC, STXBP1, TCF7, GATA3, BCL2L12, RAD21, MIR295, MIR294, MIR293, MIR292, ASIC2, FGF21, STAT5A, STAT5B, XBP1, NIBAN2, TSLP, PLK1, FN1, PYCR1, BFAR, PALB2, SMARCA4, SETX, IL3, TRP53, SNAI2, PSMG2, FGFR2, BARHL1, GSK3B, PPP1R10, FLT4, SMG…	1522	1108	20390	1.19701	1	0.602518	0.591545
GOTERM_BP_ALL	GO:0043367~CD4-positive, alpha-beta T cell differentiation	10	0.504286	0.043212	TGFB1, FUT7, ARMC5, TMEM98, STAT3, NFKBIZ, STAT4, STAT6, GATA3, ASCL2	1522	63	20390	2.12648	1	0.602518	0.591545
GOTERM_BP_ALL	GO:0007264~small GTPase-mediated signal transduction	28	1.412	0.0432971	ARHGAP9, KNDC1, CELSR1, KLK1B4, RASGEF1C, ARHGDIA, NKIRAS2, EPS8L1, EPS8L2, RALGDS, HRAS, FARP2, RAB4B, SH2D3C, PLAAT1, VAV2, RUFY1, ARHGAP31, RIT2, DOK5, CDC42EP5, DNAJA3, SGSM3, TRP53, NF1, RAPGEF1, NUCB1, DOCK2	1522	256	20390	1.46528	1	0.602518	0.591545
GOTERM_BP_ALL	GO:0051302~regulation of cell division	22	1.10943	0.0433646	BECN1, TGFB1, PLK1, IGF2, PRDM15, CIB1, THOC5, AURKC, MYO19, KAT2A, TADA2A, KIF18B, PRC1, NUP62, RACK1, WDR5, PIK3C3, KIF20A, ATXN10, EVI2B, FGFR2, RAB11FIP4	1522	189	20390	1.55942	1	0.602518	0.591545
GOTERM_BP_ALL	GO:1900147~regulation of Schwann cell migration	4	0.201715	0.0434565	RRAS, LRP1, NF1, GRIN1	1522	11	20390	4.87158	1	0.602518	0.591545
GOTERM_BP_ALL	GO:0099628~neurotransmitter receptor diffusion trapping	4	0.201715	0.0434565	CACNG7, CACNG8, SLC12A5, CAMK2A	1522	11	20390	4.87158	1	0.602518	0.591545
GOTERM_BP_ALL	GO:0002838~negative regulation of immune response to tumor cell	4	0.201715	0.0434565	IL4I1, TGFB1, PDCD1, MUC4	1522	11	20390	4.87158	1	0.602518	0.591545
GOTERM_BP_ALL	GO:0098970~postsynaptic neurotransmitter receptor diffusion trapping	4	0.201715	0.0434565	CACNG7, CACNG8, SLC12A5, CAMK2A	1522	11	20390	4.87158	1	0.602518	0.591545
GOTERM_BP_ALL	GO:0002835~negative regulation of response to tumor cell	4	0.201715	0.0434565	IL4I1, TGFB1, PDCD1, MUC4	1522	11	20390	4.87158	1	0.602518	0.591545
GOTERM_BP_ALL	GO:0002637~regulation of immunoglobulin production	13	0.655572	0.0434645	CD86, XBP1, TGFB1, TFRC, KMT5C, PRKDC, SUPT6, TRAF2, SIGLECG, IL5, CD37, STAT6, STX4A	1522	93	20390	1.87268	1	0.602518	0.591545
GOTERM_BP_ALL	GO:1901184~regulation of ERBB signaling pathway	11	0.554715	0.0439151	TGFB1, DUSP3, SH3TC2, SHKBP1, NUP62, PLAUR, ACP4, HAP1, MMP9, VPS25, PTPN2	1522	73	20390	2.0187	1	0.60707	0.596014
GOTERM_BP_ALL	GO:0098655~monoatomic cation transmembrane transport	61	3.07615	0.0439365	SLC46A1, TFRC, KCNC3, NIPAL4, OPA1, PIEZO2, SLC12A8, SLC34A3, SLC13A2, GPR39, KCNH4, SLC15A2, SLC6A16, ABCC5, ANO9, SLC39A13, ATP1B2, KCNAB2, SCNN1G, SMDT1, DDIT3, SCNN1B, KCNQ3, SLC25A13, SLC45A3, WNK4, SLC6A21, SLC5A2, KCNA7, TMEM163, CPN2, CACNG6, CACNG7, CACNG8, KCNMB1, CCL3, SLC17A7, KCNN2, KCNN4, ASIC2, SLC25A22, CNNM4, TRPM4, ATP6V0A1, LRRC26, KCNJ6, SURF1, SLC12A5, KCNIP1, TRPA1, KCNB2, K…	1522	644	20390	1.26896	1	0.60707	0.596014
GOTERM_BP_ALL	GO:0006629~lipid metabolic process	114	5.74887	0.0445288	DGKG, INS2, SEC1, GDE1, CYP2D11, NAGLU, LIPH, LIPG, NUDT19, ENPP2, PIP4K2A, SULT2A6, PIP4K2C, PTGDS, PDGFRB, ACOT8, PCYT2, APLP2, SLC35C1, ADIPOQ, ACSL6, CEL, CPT1C, GBGT1, CYP2D26, ACLY, ACAP1, CYP2D22, PLPP4, SCNN1B, PLA2G10, GAL3ST2C, SLC27A5, PLA1A, SLC27A4, SLC22A4, MTMR3, FECH, ABHD2, FUT2, FUT1, ABO, ACACA, PTDSS2, NEU4, FUT7, CYB5R3, CHST10, CYP2T4, ST8SIA5, B4GALNT1, RDH13, ABCA2, STAT5B…	1522	1298	20390	1.17661	1	0.614126	0.602941
GOTERM_BP_ALL	GO:0050868~negative regulation of T cell activation	18	0.907716	0.044665	CD86, CD74, TGFB1, DUSP3, SDC4, SLFN1, CD80, ZFP608, NRARP, ASCL2, SMAD7, IL4I1, IRF1, TARM1, CD37, PDCD1, LGALS9, PTPN2	1522	146	20390	1.65167	1	0.614126	0.602941
GOTERM_BP_ALL	GO:0006006~glucose metabolic process	18	0.907716	0.044665	SNORD35A, SNORD32A, INS2, ADIPOQ, IGF2, G6PC1, SLC2A8, KAT2A, AKT2, TRP53, SNORD33, WDR5, SNORD34, SLC25A10, ALDOC, PPARA, GDPGP1, SLC25A13	1522	146	20390	1.65167	1	0.614126	0.602941
GOTERM_BP_ALL	GO:2000116~regulation of cysteine-type endopeptidase activity	24	1.21029	0.045053	CDKN2D, CYFIP2, PIH1D1, PDCD5, PLAUR, MRTFA, MMP9, MALT1, NLE1, PPM1F, BCL2L12, PIDD1, NLRP12, TFAP4, NLRP6, DNAJA3, RACK1, PMAIP1, BAX, LGALS9, RFFL, CTSD, TBC1D10A, BOK	1522	212	20390	1.51662	1	0.618454	0.607191
GOTERM_BP_ALL	GO:0050671~positive regulation of lymphocyte proliferation	19	0.958144	0.0451358	CD86, STAT5A, CSF1R, STAT5B, CD74, ZFP335, TFRC, CD80, IGF2, IRGM1, TNFRSF13C, TIRAP, ZAP70, IL3, IL5, DNAJA3, CCL5, FLT3L, HES1	1522	157	20390	1.62127	1	0.618587	0.607321
GOTERM_BP_ALL	GO:0010976~positive regulation of neuron projection development	27	1.36157	0.0456661	GRN, RETREG3, RRN3, LRP1, STAU2, AP2A1, PPP1R9A, KALRN, OPA1, DNM1L, RANBP1, ANKRD27, FBXO38, NTRK3, ACSL6, LIF, ATP1B2, SETX, CPEB1, GPRC5B, PCP4, RIT2, MOB2, UBE2V2, NF1, RAPGEF1, HAP1	1522	246	20390	1.47039	1	0.622062	0.610733
GOTERM_BP_ALL	GO:0017156~calcium-ion regulated exocytosis	9	0.453858	0.0456836	RIMS2, SYT5, SYT4, STX1B, SYT3, RIMS4, NOTCH1, STXBP1, SYT8	1522	54	20390	2.23281	1	0.622062	0.610733
GOTERM_BP_ALL	GO:0042307~positive regulation of protein import into nucleus	9	0.453858	0.0456836	XBP1, TGFB1, JUP, TRIM28, CHP2, HCLS1, MAPK1, BRCA1, RBM22	1522	54	20390	2.23281	1	0.622062	0.610733
GOTERM_BP_ALL	GO:0008347~glial cell migration	9	0.453858	0.0456836	RRAS, MBOAT7, FN1, CCL3, NF1, TSPO, CCL2, BMERB1, APCDD1	1522	54	20390	2.23281	1	0.622062	0.610733
GOTERM_BP_ALL	GO:0048667~cell morphogenesis involved in neuron differentiation	51	2.57186	0.0459168	CYFIP2, GSK3B, CNTNAP1, PTPRH, ACTG1, PREX2, KIF5A, BOC, NEFH, SULT4A1, TPRN, SLC25A46, RBFOX2, DSCAM, MIR9-3, APLP2, GFRA3, ARK2C, PLA2G10, RPL24, SHANK1, BRSK1, SPTBN4, CSF1R, NUMBL, BRSK2, NOTCH1, LRP1, CNP, ARHGEF25, DLX5, STXBP1, SSNA1, CAMK2A, NTN5, GATA3, KALRN, EFNB3, SLIT3, HES1, OTX2, NTNG2, SMAD4, SEMA4B, NTRK3, SEMA4C, EXT1, STK25, LHX1, MYO5B, FGFR2	1522	526	20390	1.29893	1	0.624232	0.612864
GOTERM_BP_ALL	GO:0030182~neuron differentiation	114	5.74887	0.0467545	CYFIP2, DGKG, KNDC1, ACTG1, PREX2, NAGLU, KIF5A, SLC25A46, ZFP335, RBFOX2, DSCAM, MIR9-3, APLP2, OMG, MRTFA, DOK5, PLA2G10, KCNQ3, RPL24, KCTD11, FSCN2, ZFP212, ATF5, BRSK1, SPTBN4, CSF1R, NUMBL, BRSK2, NOTCH1, SDC4, CNP, DLX5, ARHGEF25, STXBP1, NEDD4L, CEND1, GATA3, NREP, KALRN, KLK8, EFNB3, DVL3, OTX2, RDH13, NTNG2, XBP1, SMAD4, TMEM132E, ANKRD27, FZD2, LIF, GFAP, EXT1, SPAG6L, TH, STK25, LHX1,…	1522	1299	20390	1.1757	1	0.627345	0.61592
GOTERM_BP_ALL	GO:0015740~C4-dicarboxylate transport	6	0.302572	0.0467796	SLC13A2, SLC25A10, LRRC8A, SLC25A22, GFAP, SLC25A13	1522	27	20390	2.97708	1	0.627345	0.61592
GOTERM_BP_ALL	GO:0007020~microtubule nucleation	6	0.302572	0.0467796	TUBGCP2, NDE1, SSNA1, CEP192, TUBG2, TUBG1	1522	27	20390	2.97708	1	0.627345	0.61592
GOTERM_BP_ALL	GO:0048284~organelle fusion	18	0.907716	0.0471461	SYT4, FER1L5, RAB4B, MIGA2, STXBP1, PARL, SOX30, RUFY1, STX1B, OPA1, RAB34, STX6, CHMP2A, BAX, PIP4K2A, STX4A, PNPLA2, VPS16	1522	147	20390	1.64043	1	0.627345	0.61592
GOTERM_BP_ALL	GO:0022404~molting cycle process	15	0.75643	0.0471667	FARP2, MREG, NOTCH1, FZD6, FUZ, CELSR1, APCDD1, FOXN1, EXT1, KRT17, NAGLU, PLA2G10, NF1, DSC1, FGFR2	1522	115	20390	1.74741	1	0.627345	0.61592
GOTERM_BP_ALL	GO:0022405~hair cycle process	15	0.75643	0.0471667	FARP2, MREG, NOTCH1, FZD6, FUZ, CELSR1, APCDD1, FOXN1, EXT1, KRT17, NAGLU, PLA2G10, NF1, DSC1, FGFR2	1522	115	20390	1.74741	1	0.627345	0.61592
GOTERM_BP_ALL	GO:0035418~protein localization to synapse	12	0.605144	0.0472884	CACNG7, STX1B, NLGN2, STAU2, KIF5A, ZDHHC12, ASIC2, KALRN, STX4A, RAPSN, SHANK1, GRIN1	1522	84	20390	1.91384	1	0.627345	0.61592
GOTERM_BP_ALL	GO:0099084~postsynaptic specialization organization	8	0.403429	0.0475854	NTNG2, MPP2, CNTNAP1, NLGN2, NTRK3, ZDHHC12, RAPSN, SHANK1	1522	45	20390	2.38166	1	0.627345	0.61592
GOTERM_BP_ALL	GO:0031338~regulation of vesicle fusion	8	0.403429	0.0475854	RIMS2, SYT5, SYT4, SYT3, ANKRD27, STXBP1, SYT8, CPLX4	1522	45	20390	2.38166	1	0.627345	0.61592
GOTERM_BP_ALL	GO:0010874~regulation of cholesterol efflux	8	0.403429	0.0475854	ABCA2, LRP1, NR1H2, PLA2G10, ADIPOQ, ZDHHC8, PLTP, SREBF2	1522	45	20390	2.38166	1	0.627345	0.61592
GOTERM_BP_ALL	GO:1904375~regulation of protein localization to cell periphery	20	1.00857	0.0477334	ABCA2, LRRC15, GSK3B, TGFB1, LRP1, INS2, PLK1, CAMK2A, STAC3, WNK4, CIB1, KALRN, ACTG1, SAPCD2, MYO5B, RACK1, HRAS, STX4A, AP2M1, EIF4G1	1522	169	20390	1.58543	1	0.627345	0.61592
GOTERM_BP_ALL	GO:0007346~regulation of mitotic cell cycle	52	2.62229	0.0477516	PPP1R10, INS2, BRCA1, AATF, MKI67, LMNB1, ACTG1, PIDD1, CDC23, NUP62, MEIOC, PDGFRB, DUSP3, FBXW5, SENP2, TUBG1, CDC25C, PRAP1, CCNE1, PSME3, RPL24, TTLL12, KANK2, BRSK1, BRSK2, PRKDC, SLFN1, ANAPC11, MRNIP, RAD21, CEP192, HES1, BUB3, RPL17, CDKN2D, STAT5A, STAT5B, ZFP830, TGFB1, UBE2C, PLK1, IGF2, NLE1, TICRR, SMARCA4, RAD50, TFAP4, TRP53, PSMG2, SPC24, FGFR2, EIF4G1	1522	539	20390	1.29246	1	0.627345	0.61592
GOTERM_BP_ALL	GO:0007613~memory	21	1.059	0.0477608	GABRB3, GRIA1, SYT4, IGF2, DBH, NTAN1, KALRN, KLK8, SHISA7, GRIN1, NTF5, KAT2A, TH, CAMK4, CHST10, SLC17A7, LDLR, SHANK2, DRD4, SHANK1, TRPM4	1522	180	20390	1.56297	1	0.627345	0.61592
GOTERM_BP_ALL	GO:0002274~myeloid leukocyte activation	21	1.059	0.0477608	CSF1R, GRN, FER1L5, TGFB1, CSF2, SPI1, ITGAM, GRP, WNK4, NAGLU, CAMK4, CCL5, SCNN1B, PLA2G10, SNHG20, CCL3, LCP2, MIR7116, DOCK2, PTGDS, TMEM106A	1522	180	20390	1.56297	1	0.627345	0.61592
GOTERM_BP_ALL	GO:1901318~negative regulation of flagellated sperm motility	3	0.151286	0.0477779	WFDC6B, WFDC6A, EPPIN	1522	5	20390	8.03811	1	0.627345	0.61592
GOTERM_BP_ALL	GO:1902020~negative regulation of cilium-dependent cell motility	3	0.151286	0.0477779	WFDC6B, WFDC6A, EPPIN	1522	5	20390	8.03811	1	0.627345	0.61592
GOTERM_BP_ALL	GO:2000503~positive regulation of natural killer cell chemotaxis	3	0.151286	0.0477779	CCL7, CCL5, CCL3	1522	5	20390	8.03811	1	0.627345	0.61592
GOTERM_BP_ALL	GO:0014010~Schwann cell proliferation	3	0.151286	0.0477779	NF1, NF2, GFAP	1522	5	20390	8.03811	1	0.627345	0.61592
GOTERM_BP_ALL	GO:0003354~negative regulation of cilium movement	3	0.151286	0.0477779	WFDC6B, WFDC6A, EPPIN	1522	5	20390	8.03811	1	0.627345	0.61592
GOTERM_BP_ALL	GO:0033024~mast cell apoptotic process	3	0.151286	0.0477779	STAT5A, IL3, NF1	1522	5	20390	8.03811	1	0.627345	0.61592
GOTERM_BP_ALL	GO:0098838~folate transmembrane transport	3	0.151286	0.0477779	SLC46A1, ABCC5, SLC25A32	1522	5	20390	8.03811	1	0.627345	0.61592
GOTERM_BP_ALL	GO:0034227~tRNA thio-modification	3	0.151286	0.0477779	TRMU, CTU1, URM1	1522	5	20390	8.03811	1	0.627345	0.61592
GOTERM_BP_ALL	GO:0002834~regulation of response to tumor cell	7	0.353001	0.0483277	IL4I1, TGFB1, FBXO38, PDCD1, HRG, MUC4, MR1	1522	36	20390	2.60494	1	0.630647	0.619161
GOTERM_BP_ALL	GO:0035886~vascular associated smooth muscle cell differentiation	7	0.353001	0.0483277	PDGFRB, RAMP2, NOTCH1, MIR143, MIR145A, HES1, SMARCA4	1522	36	20390	2.60494	1	0.630647	0.619161
GOTERM_BP_ALL	GO:1901797~negative regulation of signal transduction by p53 class mediator	7	0.353001	0.0483277	PRKN, BCL2L12, CD74, RRN3, DYRK1A, SNAI2, RFFL	1522	36	20390	2.60494	1	0.630647	0.619161
GOTERM_BP_ALL	GO:0006360~transcription by RNA polymerase I	7	0.353001	0.0483277	RRN3, POLR2A, CAVIN1, TCOF1, TTF1, POLR1H, POLR2L	1522	36	20390	2.60494	1	0.630647	0.619161
GOTERM_BP_ALL	GO:0006570~tyrosine metabolic process	5	0.252143	0.0485014	THAP4, IL4I1, OCA2, HGD, TH	1522	19	20390	3.52549	1	0.630966	0.619475
GOTERM_BP_ALL	GO:0060456~positive regulation of digestive system process	5	0.252143	0.0485014	SLC22A5, SCT, NR1H2, PRAP1, SLC22A21	1522	19	20390	3.52549	1	0.630966	0.619475
GOTERM_BP_ALL	GO:0051258~protein polymerization	14	0.706001	0.0486118	PRKN, UBE2C, TUBGCP2, NDE1, SSNA1, TUBG2, TUBG1, DNM2, VTN, UBE2S, CHMP2A, SPIRE1, CEP192, CORO7	1522	105	20390	1.78625	1	0.631431	0.619931
GOTERM_BP_ALL	GO:0044403~biological process involved in symbiotic interaction	25	1.26072	0.0487153	PRKN, CSF1R, LRRC15, NUCKS1, ZDHHC8, CYSRT1, MUC2, NLRP6, CCL5, CCL3, VPS16, FN1, SMARCA4, CDK9, ILF3, TFAP4, PSMC3, AXL, SCNN1B, PCYOX1L, CHMP2A, PIK3C3, HRG, TRIM31, XPR1	1522	225	20390	1.48854	1	0.631805	0.620298
GOTERM_BP_ALL	GO:0031349~positive regulation of defense response	47	2.37015	0.048792	CD86, BECN1, CSF1R, LRSAM1, GRN, SPI1, GRP, PRKDC, KLK5, KLK7, LILRA5, FCNB, NAGLU, NLRP6, RPS19, CCL5, NFKBIZ, DHX58, CCL3, LGALS9, KCNN4, LDLR, HEXIM1, AOC3, STAT5A, CD74, STAT5B, ABCC1, XRCC6, TGFB1, TICAM2, TRIM41, TSLP, OSM, IRGM1, NKG7, USP29, TIRAP, ATAT1, GPRC5B, STING1, IRF3, IRF1, RAB34, IGTP, IRF7, ADAM8	1522	480	20390	1.31177	1	0.63183	0.620324
GOTERM_BP_ALL	GO:0006417~regulation of translation	40	2.01715	0.0490509	PPP1R15A, TRUB2, FECH, SHMT2, PRKDC, POLDIP3, GSPT1, RPS14, NGRN, CTIF, RXRA, TCOF1, MTG1, AKT2, RACK1, MAPK1, IGF2BP2, MIR7116, ABCF1, EIF2B5, COA3, PRMT1, PCIF1, KRT13, RPL13A, TSC1, MIRLET7B, EIF1, RPUSD4, ILF3, CPEB1, CNOT6, KRT17, EIF3K, MIR143, CNOT3, GEMIN5, MIR3960, CNOT8, EIF4G1	1522	398	20390	1.34642	1	0.633244	0.621711
GOTERM_BP_ALL	GO:0050807~regulation of synapse organization	40	2.01715	0.0490509	CYFIP2, GSK3B, CNTNAP1, NUMBL, NLGN2, STAU2, INS2, NEDD4L, ZDHHC8, IL1RAP, CELSR1, HTR4, PPP1R9A, LIN7B, KALRN, KLK8, RIMS4, EFNB3, CDH2, OPA1, KIF1A, DNM1L, ASIC2, LRRC4B, NTNG2, SLC12A5, NTRK3, SEMA4C, ETV5, C1QL1, GRIN1, IGSF11, MYO5B, UBE2V2, NF1, SARM1, SHANK2, EIF4G1, ANAPC2, UBE2M	1522	398	20390	1.34642	1	0.633244	0.621711
GOTERM_BP_ALL	GO:0050773~regulation of dendrite development	18	0.907716	0.0497234	DGKG, GSK3B, NUMBL, ANKRD27, STAU2, SEZ6, NEDD4L, KNDC1, KALRN, PIAS2, GRIN1, PREX1, OPA1, MYO5B, SARM1, NSMF, DNM1L, ANAPC2	1522	148	20390	1.62935	1	0.635712	0.624134
GOTERM_BP_ALL	GO:0022411~cellular component disassembly	30	1.51286	0.049764	TOP2A, BECN1, GSK3B, ITGAM, KLK5, KLK4, GSPT1, RRP7A, RACK1, BMERB1, ASCC2, BOK, VPS16, ENDOG, PLK1, ELAC1, PLAAT1, IRGM1, TRAF2, SMARCA4, ERN2, KIF18B, CHMP2A, NF1, SNAI2, PTRH1, ARHGEF1, PIK3C3, NEMP1, PNPLA2	1522	282	20390	1.4252	1	0.635712	0.624134
GOTERM_BP_ALL	GO:0030111~regulation of Wnt signaling pathway	35	1.765	0.0497998	PRKN, GSK3B, NOTCH1, LRP1, DLX5, PRDM15, NRARP, GLI1, APCDD1, ZNRF3, CDH2, RUVBL2, G3BP1, RACK1, SOST, CTHRC1, TRPM4, SMAD4, TGFB1, CSNK1A1, FZD6, KREMEN1, DKKL1, FUZ, HNF1B, PLEKHA4, NLE1, SOX30, SMARCA4, GPRC5B, DDIT3, RAPGEF1, SNAI2, NOTUM, FGFR2	1522	340	20390	1.37909	1	0.635712	0.624134
GOTERM_BP_ALL	GO:2000628~regulation of miRNA metabolic process	13	0.655572	0.049862	SMAD4, TGFB1, SPI1, NR1H2, STAT3, MRTFA, GATA3, SREBF2, SMARCA4, TRP53, MIR3960, PPARA, HRAS	1522	95	20390	1.83325	1	0.635712	0.624134
