# Supplementary material for: Single-cell dynamics of genome-nucleolus interactions captured by nucleolar laser microdissection (NoLMseq)
Source: Nat Commun. 2025 Dec 17;16:11417. doi: 10.1038/s41467-025-66294-7 (PMC12749836; doi:10.1038/s41467-025-66294-7)
Supplement: Supplementary file 5 — Supplementary Data 3 [file 41467_2025_66294_MOESM5_ESM.xlsx]

## Sheet: Legend
Supplementary Data 3 KEGG and Wikipathways analyses of up- and downregulated NAD genes in ESC+ActD.

## Sheet: GO_UP_NAD genes
Upregulated NADs in ESC+ActD	Term	PValue	Genes
KEGG_PATHWAY	mmu04020:Calcium signaling pathway	2.1169e-09	RET, CHRM3, HTR4, FGF8, FGF9, BDKRB2, BDKRB1, CD38, NOS1, PDGFRA, AVPR1B, MST1, NGF, ADRB3, LTB4R2, ORAI3, ORAI2, CASQ2, PTGER1, CAMK2A, PDGFB, ADCY4, PDGFA, CXCR4, ADRB2, ADCY8, CACNA1E, ADCY7, EGFR, CACNA1G, GNA15, GRIN2A, TBXA2R, PTK2B, CACNA1S, DRD1, NTRK2, NOS2, ATP2B4, NFATC2, NFATC1, P2RX7, P2RX6, P2RX5, GRIN3B, GNAL, GDNF, FGFR4, FGFR3, PLCD4, FGFR2, FGFR1
KEGG_PATHWAY	mmu05205:Proteoglycans in cancer	7.17129e-08	CD63, CDKN1A, ITGB5, SDC4, CAMK2A, HSPB2, IHH, WNT8A, TWIST2, TWIST1, WNT8B, FZD10, THBS1, EGFR, WNT6, SHH, PLAU, GPC1, IL12B, WNT3, FZD1, WNT10A, TGFB2, MIR21A, WNT3A, CAV2, WNT7B, CAV1, MMP2, WNT5A, FZD6, IGF2, WNT9B, PLAUR, WNT9A, ESR1, MMP9, COL1A2, MDM2, FAS, SDC1, FGFR1
KEGG_PATHWAY	mmu04512:ECM-receptor interaction	1.43118e-07	TNXB, LAMA2, ITGB5, SDC4, ITGB4, LAMC3, LAMA3, ITGA2B, LAMC2, THBS1, RELN, TNR, GP1BB, LAMB1, COL1A2, COL4A2, COL4A1, COL6A2, COL6A1, COL6A4, COL9A1, COL6A3, SDC1, COL9A3, COL6A5
KEGG_PATHWAY	mmu05165:Human papillomavirus infection	2.21356e-07	CDKN1A, ITGB5, ITGB4, LAMC3, MAML1, ITGA2B, LAMC2, TCIRG1, FZD10, LFNG, CREB3L1, HEY2, TNR, IKBKE, APC2, HES6, WNT5A, WNT9B, WNT9A, RBL2, COL4A2, COL4A1, COL6A2, COL6A1, COL6A4, COL6A3, MAML3, COL6A5, CREB5, NOTCH3, NOTCH1, TNXB, LAMA2, H2-Q6, LAMA3, WNT8A, WNT8B, PARD6G, THBS1, EGFR, WNT6, RELN, DVL3, HES2, WNT3, ATP6V1C2, FZD1, WNT10A, WNT3A, STAT1, WNT7B, FZD6, LAMB1, COL1A2, PPP2R2C, PPP2R2B,…
KEGG_PATHWAY	mmu05200:Pathways in cancer	5.86263e-07	RET, CDKN1A, LAMC3, ITGA2B, LAMC2, FZD10, ETS1, BBC3, SHH, FGF8, FGF9, HEY2, BDKRB2, BDKRB1, IL12B, JAK3, APC2, PDGFRA, EDN1, APAF1, GSTO2, GSTO1, MMP2, WNT5A, WNT9B, FOS, WNT9A, MMP9, PGF, RUNX1, TRAF4, COL4A2, COL4A1, PPARD, CEBPA, NOTCH3, NOTCH1, LAMA2, GSTP3, PTGER1, PTGER2, LAMA3, CAMK2A, WNT8A, PDGFB, ADCY4, WNT8B, PDGFA, CXCR4, IL6RA, ADCY8, CSF2RA, DLL1, ADCY7, EGFR, ADCY5, WNT6, PMAIP1, …
KEGG_PATHWAY	mmu04080:Neuroactive ligand-receptor interaction	9.54343e-07	GLP1R, CHRM3, THRA, SCT, HTR4, NR3C1, QRFP, RXFP2, GHR, GRM6, GRM8, ADORA1, BDKRB2, BDKRB1, INSL3, EDN1, CHRNB4, AVPR1B, GRID1, GPR35, GLP2R, PTH2R, SSTR1, ADRA2A, UTS2B, GAL, ADRB3, LTB4R2, VGF, LTB4R1, GRIA1, NPB, CHRNA3, CHRNA2, PTGER1, NPY4R, PTGER2, ADRB2, CRHR1, GRIN2A, P2RY6, TBXA2R, NPBWR1, P2RY2, NPY, KISS1R, CHRNA10, DRD1, GPHA2, DRD4, GABRA5, SCTR, TRPV1, TSHR, P2RX7, POMC, P2RX6, P2RX…
KEGG_PATHWAY	mmu04820:Cytoskeleton in muscle cells	9.95204e-07	SPTBN4, LAMA2, ITGB5, SDC4, ITGB4, ELN, ITGA2B, COL11A2, FHL2, LMOD1, LDB3, THBS1, SYNE3, SYNE1, SGCE, PDLIM1, CSRP3, CSRP1, SGCB, TNNI2, MYH11, DSP, MYBPC2, CKM, AMPD3, OBSCN, INF2, COL1A2, COL4A2, COL5A1, COL4A1, COL6A2, COL5A3, TNNT3, COL6A1, COL6A4, ZYX, COL9A1, COL6A3, SDC1, COL9A3, COL6A5, DSC2
KEGG_PATHWAY	mmu04550:Signaling pathways regulating pluripotency of stem cells	1.00729e-06	DLX5, WNT8A, WNT8B, FZD10, BMI1, WNT6, HESX1, DVL3, HOXA1, JAK3, WNT3, FZD1, APC2, ZFHX3, WNT10A, WNT3A, WNT7B, WNT5A, FZD6, WNT9B, LIF, WNT9A, MEIS1, ID2, HAND1, LHX5, FGFR4, NEUROG1, FGFR3, FGFR2, FGFR1
KEGG_PATHWAY	mmu05217:Basal cell carcinoma	9.37164e-06	FZD1, APC2, WNT10A, CDKN1A, WNT3A, WNT7B, FZD6, WNT5A, WNT9B, WNT8A, WNT8B, FZD10, WNT9A, GADD45G, WNT6, SHH, DVL3, WNT3
KEGG_PATHWAY	mmu04916:Melanogenesis	1.78262e-05	FZD1, WNT10A, EDN1, WNT3A, WNT7B, FZD6, CAMK2A, WNT5A, WNT9B, ADCY4, WNT8A, WNT8B, FZD10, WNT9A, ADCY8, ADCY7, ADCY5, POMC, WNT6, MC1R, CREB3L1, DVL3, WNT3
KEGG_PATHWAY	mmu04151:PI3K-Akt signaling pathway	2.15456e-05	RET, CDKN1A, ITGB5, ITGB4, LAMC3, ITGA2B, LAMC2, GHR, FGF8, FGF9, CREB3L1, TNR, JAK3, PDGFRA, NGF, OSMR, PGF, RBL2, COL4A2, COL4A1, COL6A2, COL6A1, COL6A4, COL6A3, COL6A5, CREB5, TNXB, LAMA2, LAMA3, PDGFB, PDGFA, IL6RA, FOXO3, EFNA5, THBS1, EGFR, RELN, NTRK2, IGF2, OSM, LAMB1, EFNA1, EFNA3, COL1A2, PPP2R2C, GDNF, PPP2R2B, ARTN, COL9A1, MDM2, COL9A3, FGFR4, FGFR3, FGFR2, FGFR1
KEGG_PATHWAY	mmu04934:Cushing syndrome	2.22587e-05	CDKN1A, CAMK2A, WNT8A, ADCY4, WNT8B, FZD10, ADCY8, ADCY7, EGFR, CRHR1, ADCY5, CACNA1G, CYP17A1, WNT6, RASD1, CREB3L1, DVL3, CACNA1S, WNT3, FZD1, APC2, WNT10A, WNT3A, WNT7B, WNT5A, FZD6, WNT9B, WNT9A, POMC, AIPL1, CREB5
KEGG_PATHWAY	mmu05224:Breast cancer	2.43248e-05	NOTCH3, CDKN1A, SHC3, NOTCH1, WNT8A, WNT8B, FZD10, DLL1, EGFR, WNT6, FGF8, FGF9, HEY2, DVL3, WNT3, JAG2, FZD1, APC2, WNT10A, WNT3A, WNT7B, WNT5A, FZD6, WNT9B, FOS, WNT9A, ESR1, GADD45G, FGFR1
KEGG_PATHWAY	mmu04115:p53 signaling pathway	2.97812e-05	STEAP3, CDKN1A, APAF1, CD82, SIVA1, SERPINE1, TNFRSF10B, PPM1D, THBS1, GADD45G, BBC3, PIDD1, ZMAT3, PPP1R13L, CCNG1, MDM2, PMAIP1, FAS, GTSE1
KEGG_PATHWAY	mmu04390:Hippo signaling pathway	9.31041e-05	ITGB2, SERPINE1, WNT8A, WNT8B, PARD6G, FZD10, NKD1, BBC3, WNT6, DVL3, WNT3, TEAD3, FZD1, APC2, WNT10A, TGFB2, WNT3A, WNT7B, WNT5A, FZD6, WNT9B, BMP8B, WNT9A, GDF6, GDF7, PPP2R2C, PPP2R2B, ID2, DLG5
KEGG_PATHWAY	mmu04510:Focal adhesion	0.000119849	SHC3, TNXB, LAMA2, ITGB5, ITGB4, LAMC3, LAMA3, ITGA2B, PDGFB, PDGFA, LAMC2, THBS1, EGFR, RELN, CAPN2, TNR, PDGFRA, CAV2, CAV1, LAMB1, PARVA, PARVB, PGF, COL1A2, COL4A2, COL4A1, COL6A2, COL6A1, COL6A4, ZYX, COL9A1, COL6A3, COL9A3, COL6A5
KEGG_PATHWAY	mmu04010:MAPK signaling pathway	0.000123161	RET, PDGFB, PDGFA, EFNA5, CACNA1E, EGFR, CACNA1G, CACNG6, FGF8, FGF9, MAP3K8, MAP3K9, CACNA1S, CD14, DUSP4, PDGFRA, DUSP5, NTRK2, TGFB2, DUSP3, DUSP1, IGF2, CACNA2D3, CACNA2D2, NFATC1, FOS, NGF, DUSP8, PGF, GADD45G, EFNA1, EFNA3, PPP5C, GDNF, ARTN, DDIT3, MAPKAPK2, FAS, PTPN7, TAB1, FGFR4, MAP3K14, FGFR3, FGFR2, FGFR1
KEGG_PATHWAY	mmu04148:Efferocytosis	0.000162139	CEBPB, LRP1, ITGB5, PTGER2, CAMK2A, STAB2, THBS1, PANX1, P2RY6, GPR132, P2RY2, ALOX5, IL10, DUSP4, DUSP5, TMEM30B, NFATC2, NFATC1, ANO7, ANO4, DUSP8, CPT1C, ANO5, AXL, MAPKAPK2, PECAM1, RAB17, MFGE8, PPARD
KEGG_PATHWAY	mmu04330:Notch signaling pathway	0.000526702	JAG2, NOTCH3, NUMBL, NOTCH1, MAML1, NRARP, DTX4, DLL1, LFNG, NCOR2, KAT2A, ATXN1, HEY2, DVL3, MAML3
KEGG_PATHWAY	mmu04310:Wnt signaling pathway	0.000542338	CTNND2, CAMK2A, CBY1, WNT8A, WNT8B, FZD10, NKD1, WNT6, SOX17, CCN4, DVL3, SOST, WNT3, FZD1, APC2, RNF43, WNT10A, WNT3A, WNT7B, WNT5A, FZD6, WNT9B, NFATC2, NFATC1, WNT9A, DKK1, FOSL1, LGR6, PPARD
KEGG_PATHWAY	mmu05226:Gastric cancer	0.000571142	CDKN1A, SHC3, WNT8A, WNT8B, FZD10, EGFR, WNT6, SHH, FGF8, MUC2, FGF9, DVL3, ABCB1B, WNT3, FZD1, APC2, WNT10A, TGFB2, WNT3A, WNT7B, WNT5A, FZD6, WNT9B, WNT9A, GADD45G, FGFR2
KEGG_PATHWAY	mmu04915:Estrogen signaling pathway	0.000613462	SHC3, MMP2, PRKCD, GREB1, ADCY4, KRT13, KRT12, FOS, KRT20, ADCY8, MMP9, ADCY7, ESR1, EGFR, ADCY5, POMC, KRT33A, KRT19, KRT15, CREB3L1, KRT36, KRT14, CTSD, CREB5
KEGG_PATHWAY	mmu04024:cAMP signaling pathway	0.00165311	HCN4, GRIA1, POPDC2, GLP1R, PTGER2, CAMK2A, ADCY4, ADRB2, HTR4, ADCY8, ADCY7, CRHR1, ADCY5, GRIN2A, NPY, CREB3L1, ADORA1, CNGA3, CACNA1S, DRD1, CNGA4, GPHA2, EDN1, ATP2B4, NFATC1, FOS, SSTR1, TSHR, POMC, GRIN3B, PDE10A, ACOX3, CREB5
KEGG_PATHWAY	mmu05322:Systemic lupus erythematosus	0.00289369	IL10, CD40, H2-EB1, H2AC6, CD80, H2BC1, H2AC1, H2AC15, C4B, H2AC11, C4A, H2AC13, GRIN2A, H3C11, H4C12, H4C11, H3F4, H4C2, H3C2, H4C1, H4C4, H4C3, H3C7, H3C6
KEGG_PATHWAY	mmu05202:Transcriptional misregulation in cancer	0.00365958	CEBPA, CEBPB, CDKN1A, CD40, PDGFA, TMPRSS2, BMI1, HOXA11, HOXA10, HOXA9, PLAU, H3C11, H3C2, CD14, PROM1, H3C7, H3C6, BCL11B, PAX3, MMP9, GADD45G, RUNX1, PER2, MEIS1, MAF, TLX3, FEV, DDIT3, ID2, MDM2, H3F4, CDK14
KEGG_PATHWAY	mmu01522:Endocrine resistance	0.00385999	JAG2, NOTCH3, CDKN1A, SHC3, NOTCH1, BIK, MMP2, ADCY4, FOS, ADCY8, DLL1, MMP9, ADCY7, ESR1, EGFR, ADCY5, MDM2
KEGG_PATHWAY	mmu04970:Salivary secretion	0.00495855	CHRM3, ATP2B4, ADCY4, ADRB2, ADCY8, BEST2, ADCY7, MUC5AC, ADCY5, BST1, ADRB3, KCNMA1, CD38, NOS1, KCNN4, VAMP2
KEGG_PATHWAY	mmu04926:Relaxin signaling pathway	0.00507062	EDN1, SHC3, NOS2, MMP2, ADCY4, FOS, ADCY8, MMP9, ADCY7, RXFP2, EGFR, ADCY5, GNA15, COL1A2, COL4A2, COL4A1, CREB3L1, NOS1, RLN1, INSL3, CREB5
KEGG_PATHWAY	mmu05225:Hepatocellular carcinoma	0.00508158	CDKN1A, SHC3, GSTP3, WNT8A, WNT8B, FZD10, EGFR, WNT6, DVL3, WNT3, FZD1, APC2, WNT10A, TGFB2, GSTO2, WNT3A, GSTO1, TXNRD2, WNT7B, WNT5A, FZD6, IGF2, WNT9B, WNT9A, SMARCA2, GADD45G
KEGG_PATHWAY	mmu04658:Th1 and Th2 cell differentiation	0.00553238	JAG2, NOTCH3, H2-EB1, NOTCH1, STAT1, MAML1, NFATC2, NFATC1, FOS, GATA3, DLL1, ZAP70, MAF, IL12B, MAML3, JAK3
KEGG_PATHWAY	mmu04974:Protein digestion and absorption	0.007444	COL18A1, COL22A1, ELN, COL11A2, COL23A1, COL1A2, COL4A2, COL5A1, COL4A1, COL6A2, COL5A3, COL6A1, COL9A1, COL6A4, COL6A3, COL9A3, COL6A5, KCNN4
KEGG_PATHWAY	mmu02010:ABC transporters	0.00943684	ABCD4, ABCC3, ABCC2, ABCC6, TAP2, ABCA17, TAP1, ABCB9, ABCA12, ABCB1B, ABCG1
KEGG_PATHWAY	mmu05206:MicroRNAs in cancer	0.0109213	NOTCH3, CDKN1A, NOTCH1, TNXB, MIR26B, PDGFB, PDGFA, EFNA5, BMI1, THBS1, EGFR, MIR199A-1, PLAU, TNR, MIR192, ABCB1B, WNT3, APC2, PDGFRA, ST14, TGFB2, MIR21A, MIR181C, WNT3A, MIR23A, MIR27A, MIR200A, MIR200B, MMP9, MIRLET7E, EFNA1, MIR423, EFNA3, CCNG1, MDM2, ZFPM2, FGFR3, MIR129-1
KEGG_PATHWAY	mmu05034:Alcoholism	0.0123017	SHC3, H2AC15, HDAC9, ADCY5, H2AC11, H2AC13, GRIN2A, NPY, H3C11, CREB3L1, H4C2, H4C1, H3C2, DRD1, H4C4, H4C3, H3C7, H3C6, NTRK2, H2AC6, H2BC1, H2AC1, GRIN3B, TH, H4C12, H4C11, H3F4, CREB5
KEGG_PATHWAY	mmu04630:JAK-STAT signaling pathway	0.0141412	IL10, PDGFRA, IL11, CDKN1A, IL31, CISH, STAT1, IL24, OSM, LIF, PDGFB, IL20RB, PDGFA, IL6RA, OSMR, CSF2RA, EGFR, GHR, AOX4, IL9, IL12B, AOX1, JAK3, CRLF2
KEGG_PATHWAY	mmu04360:Axon guidance	0.0145922	ROBO3, NRP1, CAMK2A, CXCR4, PARD6G, EFNA5, EFNB2, SHH, ABLIM3, SLIT1, SRGAP2, NTNG2, SEMA6A, UNC5A, LIMK2, SEMA4C, WNT5A, NFATC2, RHOD, RGMA, GDF7, EFNA1, EFNA3, EPHA1, NGEF
KEGG_PATHWAY	mmu05146:Amoebiasis	0.0161468	IL10, TGFB2, LAMA2, NOS2, LAMC3, LAMA3, ITGB2, LAMB1, LAMC2, GNA15, MUC2, COL1A2, GNAL, COL4A2, COL4A1, IL12B, CD14
KEGG_PATHWAY	mmu04142:Lysosome	0.0168362	CD63, NAPSA, PSAPL1, GAA, MEAK7, CLTB, LAPTM5, ABCB9, TCIRG1, IGF2R, SGSH, GNPTG, HYAL1, MAN2B1, TPP1, CTSF, CD68, CTSE, CTSD, AP1M2
KEGG_PATHWAY	mmu05414:Dilated cardiomyopathy	0.0224324	TGFB2, ITGB5, LAMA2, ITGB4, ITGA2B, CACNA2D3, ADCY4, CACNA2D2, ADCY8, ADCY7, ADCY5, SGCE, CACNG6, SGCB, CACNA1S, NOS1
KEGG_PATHWAY	mmu00760:Nicotinate and nicotinamide metabolism	0.0233246	BST1, AOX4, ASPDH, SIRT4, AOX1, CD38, NT5M, NT5C2, SIRT3
KEGG_PATHWAY	mmu05412:Arrhythmogenic right ventricular cardiomyopathy	0.0244275	DSP, ITGB5, LAMA2, ITGB4, ITGA2B, CACNA2D3, CACNA2D2, SGCE, CACNG6, CDH2, SGCB, CACNA1S, NOS1, DSC2
KEGG_PATHWAY	mmu05340:Primary immunodeficiency	0.026367	ZAP70, CD40, CIITA, IGLL1, TAP2, TAP1, JAK3, ADA
KEGG_PATHWAY	mmu04060:Cytokine-cytokine receptor interaction	0.0295973	CD40, IL24, CXCL17, IL20RB, CXCR4, IL6RA, CXCL14, CSF2RA, GHR, CCL9, CCL6, IL12B, TNFRSF8, RELT, IL10, IL11, TGFB2, IL31, TNFRSF12A, IL34, TNFRSF18, TNFRSF9, TNFRSF19, OSM, LIF, BMP8B, TNFRSF10B, NGF, GDF6, OSMR, GDF7, IL9, ACKR4, FAS, CRLF2
KEGG_PATHWAY	mmu00330:Arginine and proline metabolism	0.0322687	CKMT1, GOT1L1, DAO, CKM, NOS2, CKB, HOGA1, NOS1, PRODH2, CNDP1
KEGG_PATHWAY	mmu00350:Tyrosine metabolism	0.0442558	GSTZ1, GOT1L1, AOX4, TH, AOX1, 4930438A08RIK, FAH, ADH7
Category	Term	PValue	Genes
WIKIPATHWAYS	WP2074:Neural crest differentiation	1.63443e-07	NOTCH3, NOTCH1, DLX5, COL11A2, WNT8A, TWIST1, ASCL1, DLL1, HDAC9, ETS1, FGF8, CDH2, HEY2, DVL3, HOXA1, MBP, TFAP2B, MSX2, WNT3A, MSX3, PAX3, OLIG1, RHOB, LHX1, HAND1, LHX5, NEUROG1, FGFR3, FGFR2, FGFR1
WIKIPATHWAYS	WP2841:Focal adhesion PI3K Akt mTOR signaling pathway	0.000300242	FOXA1, CDKN1A, ITGB5, ITGB4, LAMC3, ITGA2B, ITGB2, LAMC2, SLC2A4, GHR, FGF8, FGF9, CREB3L1, TNR, NOS1, JAK3, PDGFRA, NGF, OSMR, PGF, COL4A2, ITGAD, COL4A1, COL6A2, ULK1, CREB5, TNXB, LAMA2, LAMA3, COL11A2, PDGFB, PDGFA, IL6RA, FOXO3, EFNA5, THBS1, EGFR, RELN, NOS2, OSM, LAMB1, EFNA1, EFNA3, COL1A2, COL5A1, PIK3IP1, PPP2R2C, PPP2R2B, COL5A3, MDM2, FGFR4, FGFR3, FGFR2, FGFR1
WIKIPATHWAYS	WP2067:Heart development	0.00231383	FOXC2, FOXC1, NOTCH1, GATA6, NFATC2, NFATC1, GATA4, TBX2, SHH, FGF8, TBX10, HAND1, HEY2
WIKIPATHWAYS	WP2432:Spinal cord injury	0.00297502	RTN4R, BTG2, SEMA6A, NOS2, FOS, MMP9, RHOB, ICAM1, RGMA, EFNB2, GAP43, ZFP36, CHST11, GDNF, COL4A1, CCNG1, LTB4R1, SLIT1, MBP, CSPG4, NOS1
WIKIPATHWAYS	WP2852:Gene regulatory network modelling somitogenesis	0.00315365	LFNG, MESP2, NOTCH1, FGF8, WNT3A, DLL1
WIKIPATHWAYS	WP1498:Dopaminergic neurogenesis	0.00315794	RET, SHH, FGF8, TH, EN1, OTX2, LMX1B, MSX1, NKX6-1, ASCL1
WIKIPATHWAYS	WP2902:p53 signaling	0.00332028	STEAP3, CDKN1A, APAF1, CD82, SERPINE1, PPM1D, THBS1, GADD45G, BBC3, PIDD1, ZMAT3, CCNG1, MDM2, PMAIP1, FAS, GTSE1
WIKIPATHWAYS	WP339:ESC pluripotency pathways	0.00369174	FZD1, PDGFRA, WNT10A, WNT3A, WNT7B, FZD6, WNT5A, WNT9B, LIF, PDGFB, PDGFA, FOS, EGFR, WNT6, FGF8, FGF9, MDM2, DVL3, FGFR4, FGFR3, FGFR2, WNT3, FGFR1
WIKIPATHWAYS	WP85:Focal adhesion	0.00415649	SHC3, TNXB, LAMA2, ITGB5, ITGB4, LAMC3, LAMA3, ITGA2B, COL11A2, ITGB2, PDGFB, PDGFA, LAMC2, THBS1, EGFR, RELN, TNR, PDGFRA, CAV2, CAV1, LAMB1, PARVB, PGF, RHOB, COL1A2, COL4A2, COL5A1, ITGAD, COL4A1, COL6A2, COL5A3, ZYX
WIKIPATHWAYS	WP447:Adipogenesis genes	0.00525416	CFD, FOXC2, CEBPA, CEBPB, CEBPD, SERPINE1, TWIST1, GATA4, SLC2A4, GATA3, NR3C1, NDN, FZD1, PTGIS, STAT1, OSM, LIF, RBL2, BSCL2, NCOR2, KLF7, DDIT3, FAS, LPIN1, PPARD
WIKIPATHWAYS	WP29:Notch signaling pathway	0.00598505	LFNG, JAG2, NCOR2, NOTCH3, KAT2A, NUMBL, NOTCH1, MAML1, DVL3, MAML3, DTX4, DLL1
WIKIPATHWAYS	WP4820:GDNF RET signaling axis	0.00679977	RET, FOXC2, FOXC1, GDNF, SOX17, LHX1, GATA3, PAX2
WIKIPATHWAYS	WP403:Wnt signaling	0.00713535	FZD1, WNT10A, PRKCH, WNT3A, WNT7B, FZD6, PRKCD, WNT5A, FZD10, FOSL1, WNT6, PLAU, DVL3, WNT3
WIKIPATHWAYS	WP1266:SIDS susceptibility pathways	0.00823952	RET, IL10, CHRNB4, EN1, IL6RA, GATA3, ASCL1, NR3C1, PHOX2A, C4B, C4A, TLX3, FEV, LMX1B
WIKIPATHWAYS	WP1396:GPCRs non odorant	0.0103633	GLP1R, CHRM3, PTGER1, NPY4R, PTGER2, CXCR4, ADRB2, CELSR1, HTR4, RXFP2, CRHR1, P2RY6, PROKR2, GPR132, ADGRE5, TBXA2R, GRM6, NPBWR1, P2RY2, GRM8, ADORA1, BDKRB2, KISS1R, BDKRB1, DRD1, DRD4, FZD1, CASR, OPN4, AVPR1B, GLP2R, FZD6, SCTR, PTH2R, SSTR1, TSHR, ADRA2A, MC1R, ADRB3, LTB4R2, LTB4R1
WIKIPATHWAYS	WP265:Delta Notch signaling pathway	0.0193185	JAG2, NOTCH3, HES6, NUMBL, NOTCH1, MAML1, FURIN, ASCL1, DLL1, EGFR, LFNG, NCOR2, HEY2, HIVEP3, MAML3, ZFPM1
WIKIPATHWAYS	WP723:Wnt signaling pathway and pluripotency	0.0217913	FZD1, WNT10A, PRKCH, WNT3A, WNT7B, FZD6, PRKCD, WNT5A, WNT9B, NKD1, FOSL1, WNT6, PPP2R2C, PPP2R2B, PLAU, DVL3, WNT3, PPARD
WIKIPATHWAYS	WP1270:Endochondral ossification	0.0229242	TGFB2, THRA, STAT1, IGF2, IHH, MMP9, GHR, SCIN, CHST11, PLAU, SERPINH1, FGFR3, FGFR1
WIKIPATHWAYS	WP3857:Wnt signaling in kidney disease	0.0289392	FZD1, WNT6, WNT10A, WNT3A, WNT7B, FZD6, WNT5A, WNT9B, DVL3, WNT3
WIKIPATHWAYS	WP1251:Metapathway biotransformation	0.0311162	GAL3ST1, HS3ST3A1, GSTO2, GSTO1, GPX3, AKR1D1, KCNAB2, HS3ST4, UGT1A6A, CYP19A1, NAT14, CYP17A1, NAA80, CYP27A1, GSTZ1, NDST1, CYP4F39, AKR1B10, CHST11, CYP1A2, CYP1A1, CYP2F2, NAT8L
WIKIPATHWAYS	WP1:Statin pathway	0.039626	LRP1, MTTP, APOC1, APOA1, APOE, PLTP
WIKIPATHWAYS	WP3663:BMP signaling pathway in eyelid development	0.0485026	FOXC2, FOXC1, SHH, NOTCH1, EGFR, FGFR2

## Sheet: GO_Down_NAD genes
Downregulated NADs in ESC+ActD	Term	PValue	Genes
KEGG_PATHWAY	mmu04814:Motor proteins	4.89361e-05	DNAH5, KIF11, TUBB5, TUBB3, KIF3A, KIF5B, TNNI1, MYH13, MYH14, TNNI3, DYNC1I1, DNAH12, MYO9A, TUBA4A, DNAH7C, DNAH7B, TUBB2B, MYO1B, TUBB2A, MYH3, MYL7, MYO1A, KIF26A, CAPZA2, KIF20B
KEGG_PATHWAY	mmu04110:Cell cycle	0.00213633	HDAC2, PCNA, ESCO1, PRKDC, CUL1, CDC7, ESCO2, PDS5A, SMC3, WAPL, SMC1B, CDC14B, DBF4, CDK6, CCNE1, MYC, CDC27, ATM
KEGG_PATHWAY	mmu00100:Steroid biosynthesis	0.00253244	SQLE, CYP27B1, SC5D, DHCR7, CYP51, TM7SF2
KEGG_PATHWAY	mmu04120:Ubiquitin mediated proteolysis	0.00430602	PRKN, CUL5, AIRE, FANCL, CUL2, CUL1, CBLB, BRCA1, PIAS2, UBE2W, UBE2Q2, CDC27, UBE2N, TRIP12, TRIM37, ELOC, BIRC2
KEGG_PATHWAY	mmu04810:Regulation of actin cytoskeleton	0.0133006	ROCK1, ITGB3, RDX, FGF1, ITGAL, FGF4, PPP1CB, ENAH, PAK1, PIKFYVE, FGF15, MYL7, MRAS, RRAS, ABI2, CFL2, PFN4, MYH14, PIP4K2A, ITGA9, FGF21
KEGG_PATHWAY	mmu04066:HIF-1 signaling pathway	0.0137947	PRKCG, EGLN3, TFRC, EPO, NOS3, CUL2, IGF1, HIF1A, IGF1R, HK3, ALDOC, ELOC, ALDOA
KEGG_PATHWAY	mmu04727:GABAergic synapse	0.0140345	PRKCG, GABRB3, GABRP, GABRB2, GABBR1, KCNJ6, GNG2, GNG8, HAP1, GLUL, GLS
KEGG_PATHWAY	mmu05224:Breast cancer	0.0151416	SHC2, FZD3, FZD4, NOTCH4, IGF1, BRCA1, FGF1, IGF1R, FGF4, FRAT1, FGF15, CDK6, MYC, TNFSF11, FGF21
KEGG_PATHWAY	mmu04148:Efferocytosis	0.0162882	SLC16A1, ATP8A1, EPO, MEGF11, TMEM30C, ITGB3, ATP2A3, ANO9, HIF1A, EPOR, GULP1, NFATC4, XKR9, ELMO1, JAK2, SGK1
KEGG_PATHWAY	mmu03440:Homologous recombination	0.0171526	BLM, BRIP1, RAD51C, RBBP8, ATM, SSBP1, BRCA1
KEGG_PATHWAY	mmu05202:Transcriptional misregulation in cancer	0.0182449	CD86, HDAC2, CCNT2, EYA1, IL1R2, ZBTB16, SIX1, ETV1, IGF1, IGF1R, FUT8, ZEB1, PAX8, SIX4, SIN3A, MYC, REL, ATM, NUPR1, BIRC2
KEGG_PATHWAY	mmu04550:Signaling pathways regulating pluripotency of stem cells	0.0227382	PCGF6, FZD3, FZD4, INHBB, LIFR, IGF1, IGF1R, INHBE, BMP4, REST, MYC, JAK2, BMPR1B, JARID2
KEGG_PATHWAY	mmu04820:Cytoskeleton in muscle cells	0.0233057	MYBPC3, DTNA, ACTN3, ITGB3, SDC2, MYBPH, ATP1A3, NID1, MYL7, SGCD, MYH3, DAAM1, CAPZA2, TNNI1, MYH13, MYH14, TNNI3, DSG2, PDLIM4, ITGA9
KEGG_PATHWAY	mmu05200:Pathways in cancer	0.0243953	HDAC2, ROCK1, EPO, HHIP, NOTCH4, CUL2, CUL1, FGF1, HIF1A, IGF1R, HSP90B1, FGF4, GLI2, FRAT1, CASP8, GNG2, MYC, STAT4, GNG8, ELOC, JAK2, APPL1, FGF21, PRKCG, EGLN3, FZD3, FZD4, DAPK2, ZBTB16, IGF1, AGTR1A, EPOR, BMP4, FGF15, CDK6, PAX8, CCNE1, CALM1, BIRC2
KEGG_PATHWAY	mmu04340:Hedgehog signaling pathway	0.0247178	SCUBE2, GRK3, EVC, KIF3A, HHIP, CUL1, ARRB1, GLI2
KEGG_PATHWAY	mmu04014:Ras signaling pathway	0.0268527	PRKCG, SHC2, IGF1, RASAL2, FGF1, ETS2, IGF1R, GRIN1, FGF4, PAK1, FGF15, GNG2, MRAS, RRAS, PLA2G10, REL, PLCE1, GNG8, CALM1, FGF21
KEGG_PATHWAY	mmu04151:PI3K-Akt signaling pathway	0.0280254	PRKAA1, EPO, ITGB3, BRCA1, FGF1, IGF1R, HSP90B1, FGF4, GNG2, CREB3L3, PPP2R3C, MYC, SPP1, GNG8, JAK2, FGF21, NOS3, IGF1, PPP2R3A, EPOR, FGF15, CDK6, TCL1, CCNE1, SGK3, PKN2, SGK1, ITGA9
KEGG_PATHWAY	mmu04919:Thyroid hormone signaling pathway	0.0373433	PRKCG, BMP4, HDAC2, SIN3A, ITGB3, NOTCH4, RCAN2, MYC, ATP2A3, PLCE1, ATP1A3, HIF1A
KEGG_PATHWAY	mmu05168:Herpes simplex virus 1 infection	0.0379833	CD74, RNASEL, H2-M5, ITGB3, EIF2AK2, OAS1A, H2-Q2, OAS1B, ZC3HAV1, POU2F3, OAS1G, PPP1CB, CASP8, OAS2, OAS3, LTA, JAK2, BIRC2
KEGG_PATHWAY	mmu01250:Biosynthesis of nucleotide sugars	0.0393266	HK3, UGDH, UGP2, GFPT2, GCK, CMAH
KEGG_PATHWAY	mmu00310:Lysine degradation	0.0396573	ALDH3A2, SUV39H2, SETD2, ALDH1B1, NSD1, PLOD1, SMYD3, DLD
KEGG_PATHWAY	mmu05032:Morphine addiction	0.0398752	PRKCG, GABRB3, GABRP, GABRB2, GRK3, GABBR1, KCNJ6, GNG2, GNG8, ARRB1
KEGG_PATHWAY	mmu01100:Metabolic pathways	0.0431504	PANK3, PGAP1, DGKB, PANK1, GLDC, ACSM4, PLOD1, GLS, TM7SF2, PNP, LIPC, PPAT, NAMPT, LIPG, ENPP2, PIP4K2A, PLCE1, CAR9, GGT1, PTGDS, GLUL, CAR6, PSPH, CAR4, ACOT7, DHDH, ACSL6, ACSL3, GCAT, ALDH3A2, SULT2B1, PLA2G10, CMPK2, SLC27A5, PDE9A, ACOT3, IDI1, PNP2, FUT1, ACACA, MTMR7, AK9, CYP27B1, ADH4, FUT8, ATP6V0A4, SMYD3, GFPT2, IDH2, ACADSB, PAICS, CYP51, QDPR, SQLE, DHCR7, SUV39H2, SETD2, QPRT, RD…
KEGG_PATHWAY	mmu00071:Fatty acid degradation	0.0439791	ALDH3A2, ADH4, ALDH1B1, ACSL6, ECI3, ACSL3, ACADSB
KEGG_PATHWAY	mmu03460:Fanconi anemia pathway	0.0439791	BLM, BRIP1, RAD51C, FANCM, RMI1, FANCL, BRCA1
KEGG_PATHWAY	mmu05033:Nicotine addiction	0.0475727	GABRB3, GABRP, GABRB2, CHRNA7, SLC17A7, GRIN1
KEGG_PATHWAY	mmu04350:TGF-beta signaling pathway	0.0480169	BMP4, HDAC2, ROCK1, TFRC, SIN3A, HFE, MYC, CUL1, INHBB, BMPR1B, INHBE
KEGG_PATHWAY	mmu00010:Glycolysis / Gluconeogenesis	0.0489526	ALDH3A2, HK3, ADH4, ALDH1B1, ALDOC, ALDOA, DLD, GCK
Downregulated NADs in ESC+ActD	Term	PValue	Genes
WIKIPATHWAYS	WP1763:Mechanisms associated with pluripotency	3.06738e-05	HDAC2, ROCK1, BRCA1, NR2C1, HIF1A, IPO7, RNF2, FGF4, ZFP57, GBX2, SUMO1, RRAS, XPO4, SIN3A, DPYSL2, MYC, SPP1, JARID2, LYAR, PRKCG, SUZ12, HELLS, TLE2, SMARCA5, INHBB, LIFR, EPOP, PIAS2, TLE5, BMP4, REST, TCL1, NR5A2, NCL, REL, SGK1, RCOR2, TRIM33
WIKIPATHWAYS	WP103:Cholesterol biosynthesis	0.001799	IDI1, SQLE, SC5D, MVD, DHCR7, CYP51
WIKIPATHWAYS	WP2910:Mecp2 and associated Rett syndrome	0.00244068	MAG, REST, FUT8, CNP, SIN3A, HNRNPH1, OPRK1, SMC3, GRIN1, FGF4
WIKIPATHWAYS	WP544:Exercise induced circadian regulation	0.00328885	DNAJA1, CLDN5, IDI1, PURA, UGP2, SUMO1, CBX3, NR1D2, ERC2, CLOCK
WIKIPATHWAYS	WP4346:Cholesterol metabolism with Bloch and Kandutsch Russell pathways	0.00497791	IDI1, SQLE, SCD2, SC5D, MVD, DHCR7, SCD1, ACSL3, CYP51, TM7SF2
WIKIPATHWAYS	WP336:Fatty acid biosynthesis	0.0476508	PECR, ACSL6, SCD1, ACSL3, ACACA
