# Supplementary material for: Single-cell dynamics of genome-nucleolus interactions captured by nucleolar laser microdissection (NoLMseq)
Source: Nat Commun. 2025 Dec 17;16:11417. doi: 10.1038/s41467-025-66294-7 (PMC12749836; doi:10.1038/s41467-025-66294-7)
Supplement: Supplementary file 6 — Supplementary Data 4 [file 41467_2025_66294_MOESM6_ESM.xlsx]

## Sheet: Legend
Supplementary Table 4 List of primers to generate DNA-FISH probes

## Sheet: FISH probes_x0009_
FISH probes
		start	end
NAD	chr19	7400268	7799149
NAD	chr1	86599041	87100810
NAD	chr2	20549286	21216571
NAD	chr5	37199822	37599742
DNA FISH OligoPaint libraries
Emulsion PCR
ORS2149 univ	Forward	GCGTTAGGGTGCTTACGTCTG
ORS2150 univ	Reverse	CACCTCCGTCTCTCACCTCTC
PCR1
ORS2151 chr14/chr1	Forward	CACCGACGTCGCATAGAACGGAAGAGCGTGTGAGAGCGCGGTTGGATTAATGA
ORS2152 chr14/chr1	Reverse	P-CGGCTCATATCGGGAGACAAC
ORS2153 chr19/chr5	Forward	CACCGACGTCGCATAGAACGGAAGAGCGTGTGGGCTCTGATCTCTGGGTACCT
ORS2154 chr19/chr5	Reverse	P-CTACGATAGCTTTGGCGCTCT
ORS2155 chr2/chr4	Forward	CACCGACGTCGCATAGAACGGAAGAGCGTGTGTGAATAGCAGCGGTGGCAAAC
ORS2156 chr2/chr4	Reverse	P-GCGTATGAGGAGGCGAGAGTA
PCR2
ORS2157 Green univ	Forward	/5Alex488N/CACCGACGTCGCATAGAACGG

## Sheet: Primers
Primers
rDNA +1/+20	Forw.	ACTGACACGCTGTCCTTTCC
rDNA +111/+130	Rev.	GACAGCTTCAGGCACCGCGA
ORS1370 Tuba1a	Forw.	CTTAAAGCATGGAGACCACCC
ORS1371 Tuba1a	Rev.	CAGAGCTGTATATAAGGAGCCGC
