# Supplementary material for: Single-cell dynamics of genome-nucleolus interactions captured by nucleolar laser microdissection (NoLMseq)
Source: Nat Commun. 2025 Dec 17;16:11417. doi: 10.1038/s41467-025-66294-7 (PMC12749836; doi:10.1038/s41467-025-66294-7)
Supplement: Supplementary file 8 — Source data [file 41467_2025_66294_MOESM8_ESM.zip › Source data.xlsx]

## Sheet: Figure 1d
Figure 1d: NAD coverage (%)
	rDNA chromosomes	non-rDNA chromosomes	XY chromosomes
0%	1.4833	28.3012	70.2155
0-10%	4.5255	77.0879	18.3866
10-20%	6.461	93.2093	0.3297
20-30%	10.3374	89.6626	0
30-40%	27.9688	72.0312	0
40-50%	64.8753	35.1247	0
>50%	98.7914	1.20864	0

## Sheet: Figure 1e
Figure 1e: NAD chromosome coverage (%)
chr1	chr2	chr3	chr4	chr5	chr6	chr7	chr8	chr9	chr10	chr11	chr12	chr13	chr14	chr15	chr16	chr17	chr18	chr19	chrX
29.416	12.1902	22.3694	39.1034	0.329305	0.802988	3.30029	8.19156	44.9456	12.6248	26.867	5.74381	13.7018	16.5729	18.8382	15.2737	16.1074	55.1251	68.2059	0
17.4449	10.4331	0.0624839	0.319471	3.35891	7.29382	69.7187	0.0772783	6.50105	51.3409	79.5363	8.57408	0.581286	0.240185	0.672792	10.1825	18.5288	34.6186	0.325562	0
1.94401	4.83215	16.8083	0.0638938	38.858	1.80672	19.1142	5.64136	2.64857	0.918162	0.409558	54.3582	15.1135	22.4175	50.3634	4.17481	3.57942	5.73298	86.4376	0
9.36194	7.68752	7.68558	7.28395	0.461023	1.13757	7.49441	5.56408	19.1821	28.3867	62.2529	25.2228	14.2001	5.20406	17.9732	7.94233	0.842215	43.6591	71.2988	0
29.9787	5.27143	2.18695	0.0638938	0	3.54653	6.32555	0.695509	0	5.66202	42.1026	30.9667	11.7919	0.0800618	3.36397	49.2832	0.105276	47.1871	7.65077	0
10.027	3.5692	10.8098	0	15.8066	25.1603	22.552	10.5872	2.80909	2.67798	15.4813	8.5741	17.6878	0	6.63182	12.6263	51.7964	51.3766	7.16243	0
23.3793	0.0549103	16.1835	0.255577	11.5915	5.28634	12.1011	2.31837	0.160518	23.6428	3.6041	0.749189	9.38369	7.686	8.93853	3.66569	0.842212	92.9411	68.2059	0
59.0877	8.23662	16.0585	25.2383	9.74744	0	36.0282	0.0772783	0	16.9861	19.7407	21.8099	13.2866	6.48506	17.0121	0	0.105276	0.440999	71.136	0
3.1718	50.7377	0	11.3732	18.3752	3.88111	13.9575	19.3197	23.2754	2.98404	26.7032	0.332974	2.65732	0.0800618	40.5599	30.0383	1.3686	0	43.4629	0
14.4266	0.494196	0	23.2576	1.05377	0.468409	13.9575	0.231836	11.2364	7.42184	14.4165	3.16325	8.30414	20.5761	7.97739	0.203648	0.105276	88.09	24.7429	0
14.6824	21.2505	4.8113	4.02535	16.7946	2.74355	0.481293	0	0	19.9701	13.925	30.4672	7.30765	1.12087	15.7626	52.0325	14.423	24.8063	47.6953	0
35.248	3.84375	6.8108	0	7.57401	0	26.3336	10.1235	5.53792	7.1923	48.1641	26.8045	0.415205	21.2166	44.0199	17.6157	4.84274	43.3283	38.4166	0
12.3291	44.3131	1.31217	0	1.77825	4.14878	13.6825	10.0463	0.561819	6.5802	71.9185	37.2932	36.5383	11.8493	9.61133	3.05474	18.1077	9.81226	14.3249	0
3.1718	3.34956	0.0624839	0.383365	5.86163	0.468409	55.4862	10.5099	0.401297	6.88625	32.8466	32.4651	37.2856	0.0800618	25.7584	37.9807	4.00052	30.8701	54.5322	0
36.5781	20.3719	0	3.51419	0.461026	15.7921	53.011	6.80054	57.7872	23.1837	9.91131	53.276	16.8574	0.0800618	0.288338	12.5245	11.6858	38.6978	17.255	0
24.6071	9.66431	0.437391	0.319471	34.5112	8.76596	3.09402	0.0772783	9.47066	21.5769	7.94544	13.9017	22.7534	2.16168	9.51521	49.0796	25.6876	28.7753	4.23234	0
49.9816	12.3549	12.0595	8.62574	1.05378	4.55027	27.3649	6.49142	0.160519	0	6.88058	17.1482	10.2971	0	73.3345	57.8365	0.210552	9.26102	45.7419	0
1.22779	0.109821	0.0624839	2.55578	8.89123	1.67289	2.54397	0.309115	6.42078	4.43781	30.5531	11.9871	6.31114	0.240185	6.05513	54.9854	1.89498	71.5525	30.7659	0
2.916	18.9992	7.24819	4.98377	9.28639	2.40897	47.5793	0.386392	2.48805	17.7512	16.5462	17.0649	0.415205	26.5808	50.6518	1.01824	12.6333	28.1138	0.651129	0
0.920845	6.91877	14.8713	0	10.4719	0	4.0566	0.0772783	26.8871	11.7831	4.01366	33.0478	8.71936	0.0800618	0.192225	18.9394	11.3699	1.1025	64.2992	0
0.102316	31.2992	0.499873	0	7.37642	12.3125	6.25679	35.3165	0.0802592	0.0765133	5.48808	0.416216	0.0830407	4.2433	0.961128	27.9	1.68443	12.0173	0.813906	0
14.6824	6.5893	0	8.75353	59.6043	8.69905	0.550045	3.01388	5.45767	45.2198	5.48807	0.416215	25.5768	18.1742	0.768902	7.94232	5.57969	0	31.5798	0
12.5337	3.45938	0	0	0.85619	0.200746	11.7573	0.618228	2.48806	6.58019	1.06485	40.9559	38.3652	25.7001	13.6481	8.2478	45.585	49.0613	18.3944	0
3.58106	0.164732	0	6.51723	6.58609	0	18.2204	9.73715	26.245	5.04992	0	2.41406	8.13805	10.8885	36.9075	66.5935	13.7913	51.3766	2.60451	0
1.63706	0.219641	0.0624839	10.2231	0.197581	0.401492	0.206266	0	10.9153	15.2263	0.081911	7.2422	4.15207	0.0800618	3.65229	26.4745	0.105276	75.6317	1.95338	0
3.99033	0	0.124968	2.2363	0.0658605	12.3125	13.7512	7.65062	76.4877	1.30073	16.7919	76.5011	0.498246	42.4332	0.192225	18.3285	23.3715	7.60726	54.8578	0
3.99033	2.41607	43.5517	3.25861	44.7855	24.8927	33.828	10.9736	0.802593	18.8989	12.6144	48.4479	21.5908	34.9073	8.07351	21.7905	6.52718	43.7694	22.9523	0
17.5984	10.6527	44.1765	2.68356	16.3335	16.9297	31.9716	8.50068	5.61819	36.7267	20.9694	49.863	38.033	11.9293	27.104	17.4121	18.1077	61.7402	52.2532	0
4.55307	0.219642	3.56161	7.53954	25.62	5.68784	5.15671	35.8575	33.7894	18.8224	21.0513	46.6165	0.249122	0.480373	2.69117	1.62919	37.2681	7.71751	90.1816	0
3.01832	18.6148	0.374906	35.2697	2.56857	13.5839	16.0889	30.9116	31.7027	0	22.6076	2.83029	2.24212	0.0800618	8.7463	84.5147	9.79077	10.9148	13.8365	0
2.96717	0.933484	50.1126	24.791	0.197581	0.13383	12.7886	0	26.4858	3.67267	63.2359	0.332973	9.71585	3.60281	9.13078	8.34963	1.57915	2.97675	7.16243	0
18.3658	9.49958	4.24894	1.91683	0	4.01494	49.2982	8.57796	11.3969	2.60147	1.31058	12.1536	30.4762	5.84455	23.74	13.2372	34.8468	4.29975	13.0226	0
30.1833	5.27142	8.31041	6.06995	10.1426	18.268	19.1142	7.2642	15.0086	8.03393	14.5802	19.146	9.71582	8.4866	13.6481	13.2372	9.05381	17.9707	20.185	0
0	0.109821	25.7436	8.37017	12.0526	2.87738	64.012	38.0986	0.240778	0	0.819116	24.3072	0	10.5682	25.7584	13.1354	0.210552	39.1389	53.0672	0
18.9797	0.0549103	6.18596	11.3093	0	0.602241	0	17.465	44.7048	2.67799	19.1673	58.6036	4.31815	19.6954	5.76679	72.2957	6.31663	83.1288	80.4147	0
52.5395	2.91027	2.49937	1.46957	1.1855	10.305	10.0384	0	11.2364	23.9489	17.2834	39.5408	21.8399	27.1412	20.1838	52.6435	3.05303	1.87425	78.7868	0
10.999	4.44778	0.43739	3.25861	0	50.9229	41.9413	7.41878	15.9717	28.3867	23.5087	3.16326	7.97199	15.372	7.30462	21.5869	0.105276	69.7885	41.3468	0
27.6766	4.44777	1.74956	4.08923	8.1009	1.73981	18.0141	8.50067	14.527	10.5589	8.76454	9.98922	13.2036	10.6483	4.80565	9.87699	10.9488	5.84324	15.9527	0
13.1476	20.4818	2.43689	5.04765	15.2139	9.50203	41.8725	13.9102	0.240779	33.4366	71.4271	23.3915	0	1.84144	34.9853	31.6675	34.6362	54.9046	36.4633	0
15.5009	0.65893	0	0.319472	64.7415	0	32.5904	38.0213	0	0	1.14676	58.1874	0.0830407	6.32494	2.59506	30.9548	29.0565	1.1025	45.4164	0
29.2113	0.384374	5.49863	12.3955	4.54441	3.27887	44.1414	5.10041	30.3382	0.0765133	13.4335	50.2792	0	2.88225	14.2248	2.8511	14.9494	61.6299	72.6011	0
19.9517	28.7184	0.749813	0	4.87372	3.94803	21.1769	12.4419	0.160518	0	36.1231	29.0521	6.39419	0.0800618	42.5782	13.1354	49.4803	59.8659	7.32521	0
7.72487	25.7532	6.31092	17.3793	18.7704	1.80673	31.4215	29.0569	3.85247	0.153027	32.6828	1.74812	16.9405	23.6985	55.4574	20.365	10.8435	1.1025	58.9273	0
29.2625	6.47948	9.93503	0.0638938	61.5143	3.61345	18.5641	31.1434	24.4793	28.7692	40.874	30.5505	6.31114	0	19.2227	59.9749	0.105276	61.7401	5.20904	0
14.5801	6.75404	15.3087	24.3438	29.3082	30.3129	1.44388	8.34613	36.117	28.3101	51.7682	51.2782	28.2341	39.5509	0	48.9778	37.6892	55.0149	77.9729	0
13.7104	7.24823	9.74757	29.0081	14.8846	23.1529	52.5297	11.5146	21.0281	14.2316	26.5394	64.2642	42.7664	0	11.1491	56.2073	1.57916	32.6341	50.7882	0
7.11098	8.01698	2.49937	2.81135	3.81994	4.61718	9.00704	18.0833	30.9803	6.96276	28.5872	19.7288	2.90645	32.4253	46.2305	53.3562	30.8462	71.9935	29.4636	0
3.99033	5.71072	0	0	34.7746	2.60971	24.1334	0.154557	12.5205	1.98936	18.6759	36.544	46.1711	30.5839	15.4743	25.9653	54.1125	47.6281	52.0904	0
1.94401	1.26295	3.62409	16.2292	53.6768	7.09307	4.74417	7.41877	6.01949	64.3483	48.9832	59.1863	26.6563	1.281	2.49894	17.7175	2.84248	40.3516	70.6477	0
17.2403	6.47947	12.1845	0	60.8556	0.267661	67.5873	30.3706	0	59.4514	15.9728	57.1885	27.7358	0.400311	35.1775	26.9836	11.5805	16.9785	65.4386	0
59.4458	8.78574	24.1815	0	24.3027	15.3906	44.3477	28.9796	35.0736	29.1518	4.66896	26.5547	10.2141	42.6734	0	41.7482	0.631663	28.9958	36.6261	0
41.8474	1.5375	13.9965	20.8296	0.922052	2.60971	60.5742	50.0768	39.8892	2.67799	65.6113	24.8066	22.6703	14.4113	5.38234	1.52737	2.63193	25.1371	15.1388	0
20.2586	8.07189	9.2477	1.02231	14.0943	8.76597	15.8827	16.615	4.57481	12.4718	32.1094	41.5386	33.1336	24.8995	10.2841	6.10949	4.94802	18.3015	43.463	0

## Sheet: Figure 1f
Figure 1f: NAD coverage in single cells
NAD_coverage (%)
18.6834
15.9752
14.2957
14.5653
11.4411
12.6546
12.15
16.2372
14.0337
10.5128
12.8896
15.9714
15.3049
14.6347
18.9723
13.2787
16.2179
9.48036
13.0745
9.0258
7.5735
12.4235
12.0267
11.4527
6.47176
15.5592
19.8121
22.655
14.6231
14.496
11.6916
12.0305
12.6392
14.2995
18.4484
17.1771
16.1024
9.53428
20.232
15.2472
16.1486
15.513
16.7958
21.249
26.1182
22.5163
17.3197
17.6086
19.4461
24.0726
23.4293
21.1064

## Sheet: Figure 1g
Figure 1g: NAD size (Mb/chromosomes)
rDNA chromosomes	non-rDNA chromosomes
1.54286	0.824999
1.24	1.21316
0.873332	2.13658
1.47917	3.24545
2.45769	1.025
0.990475	0.999999
1.59412	2.02222
1.36857	0.599999
2.28571	0.975675
3.125	2.055
1.4	1.975
1.925	1.48704
0.424999	0.299999
0.821428	1.08511
1.81364	0.549999
2.83125	0.837499
28	1.81111
0.299999	1.22631
4.40555	1.06667
1.66154	0.989999
0.860975	0.934482
0.729999	0.829999
1.25714	2.1
2.5	0.546666
0.851851	1.2875
3.8	0.951612
0.412499	0.549999
1.46389	1.21111
0.299999	0.699999
3.86428	1.25897
1.03846	1.14
0.299999	1.57143
1.08837	1.15385
3.02857	2.1375
0.919999	2.14857
0.299999	0.719999
1.975	0.799999
0.772726	1.94
1.17941	0.433332
2.04545	1.01111
3.76111	1.47812
0.885713	1.71875
1.22258	0.588888
2.2	1.35
0.699999	0.354999
1.48333	0.799999
0.733332	0.859999
0.449999	1.33
0.433332	0.449999
3.11818	0.976922
5.29286	0.835293
1.45	1.0875
1.26875	1.49615
2.30588	0.883332
2.37222	1.72128
1.12	4.08182
1.70555	1.49286
1.68889	1.65
2.58125	0.619999
3.64615	0.566666
2.08333	0.499999
5.35555	1.16667
8.81667	0.671428
1.47931	1.42727
0.52857	0.399999
0.974999	1.5
2.23333	0.955555
3.25385	0.499999
1.275	1.39677
1.01428	0.827026
1.65882	1.96667
0.843477	0.616666
1.14286	0.942856
1.64	0.839999
1.6	2.1
0.549999	0.879999
1.43684	0.299999
0.623076	1.13809
1.25	1.03333
1.26296	0.874999
0.719999	12.8
1.42581	0.815151
2.43636	1.19333
1.05789	0.299999
0.768181	0.774999
0.399999	1.62667
7.86	2.12381
2.32727	1.04444
2.03333	1.055
0.646666	1.68823
0.799999	0.570587
0.299999	0.695713
4.7	1.35
0.899999	0.449999
1.75555	2.75
5.03636	2.04193
1.925	2.20222
0.779999	0.914285
0.799999	0.972726
0.363635	1.68571
2.65833	1.81667
3.77692	0.783332
0.999999	0.699999
1.36896	2.16071
1.41667	1.7375
1.00588	3.33667
1.41538	1.0625
3.0875	0.799999
2.13333	0.788888
0.793749	0.938709
1.56667	1.68889
1.71667	2.675
1.45946	1.225
2.45	1.11765
0.599999	0.699999
1.08333	1.03143
1.24444	1.77273
0.884614	2.04872
0.866666	2.57586
1.64706	0.924999
2.88333	0.989473
0.916666	1.01739
1.05	1.29474
1.68182	1.475
2.42	2.77273
1.30555	1.24902
3.9	2.16364
0.769999	1.27174
1.99	0.519999
1.04444	2.04412
2.56	0.959999
1.4	1.18421
1.51364	0.493332
1.62105	1.06
1.675	1.8
0.499999	1.36428
1.41538	1.55333
2.9	1.41
2.73	1.08333
0.749999	1.25
0.722221	1.63636
2.77083	1.97222
1.70667	0.494999
3.5	2.70588
2.87143	2.71613
3.3	1.65417
0.649999	1.63
4.01428	0.816666
1.8	1.39048
0.561289	0.993749
0.382608	0.786666
1.31818	1.47143
3.208	1.0625
1.61	0.654544
0.871874	1.05714
1.7	0.533332
1.64651	1.47
1.01364	0.933332
1.475	1.37778
3.2375	0.374999
0.787499	1.18
1.58649	1.48
1.9	2.15
2.20454	0.790908
0.479999	0.879999
2.75417	0.563157
0.877418	1.85
1.56087	1.01333
0.881817	3.16
0.299999	0.739999
1.29524	1.73611
0.299999	0.734374
0.483332	0.399999
1.32143	2.41111
1.03704	2.40952
1.05	1.33333
1.33333	0.366666
2.08	1.14615
0.939999	1.63333
1.51667	1.26667
0.553332	1.24
1.35555	1.88
0.799999	1.46061
1.85238	1.17778
1.15	0.399999
3.03043	3.75
0.973076	0.799999
0.705555	2.61579
0.747618	1.15
1.32143	0.809999
3.41428	1.56154
1.40286	1.225
0.416666	0.906451
0.949999	1.80833
4.27273	1.62667
3.22778	1.23529
1.70294	1.7125
1.75312	1.1
3.4	0.824999
1.625	0.790908
0.434999	0.549999
1.79333	2.30833
2.64138	1.17333
	0.468749
	0.699999
	3.98947
	0.749999
	0.641378
	2.28571
	0.599999
	0.299999
	1.45333
	0.299999
	0.812499
	0.799999
	2
	1.02
	0.773683
	0.999999
	1.588
	1.15
	4.42273
	0.399999
	0.92857
	2.11739
	2.01905
	1.70909
	0.673683
	0.513888
	2.65217
	3.06538
	0.959999
	0.762499
	1.7
	2.21875
	1.2
	1.41905
	1.15555
	2.05333
	1.64706
	1.13889
	3.33793
	0.499999
	2.12222
	1.75714
	0.915788
	0.42857
	1.22631
	2.10667
	1.17857
	0.993749
	1.4282
	2.75
	1.34643
	1.05
	1.25
	0.987499
	0.581249
	2.0375
	0.806521
	3.65833
	1.43636
	0.499999
	2.90645
	1.464
	1.10625
	0.449999
	3.84
	1.425
	0.655555
	0.599999
	1.14444
	1.1
	1.475
	0.903703
	2.75
	4.48235
	0.499999
	0.499999
	0.799999
	1.36875
	2.11428
	2.42692
	1.17778
	0.674999
	1.19091
	0.592856
	1.16364
	1.26222
	1.08696
	1.145
	2.61905
	0.991175
	1.16667
	0.938888
	1.5421
	1.50769
	0.975999
	3.34054
	0.999999
	1.75625
	0.81111
	2.0147
	0.781249
	1.04
	1.55686
	1.2359
	4.06154
	0.849205
	1.44783
	0.65238
	2.26
	1.14827
	1.42609
	1.29474
	0.299999
	0.414285
	0.449999
	1.525
	1.10909
	0.606976
	0.662499
	0.774999
	0.722221
	0.466666
	1.1
	0.799999
	0.416666
	0.715384
	0.981578
	0.63085
	1.30714
	0.699999
	1.05789
	0.638461
	1.1
	1.00667
	0.696153
	0.797142
	0.769047
	1.24545
	2
	0.866666
	2.33333
	0.673332
	1.5
	0.659999
	0.96842
	0.499999
	0.905555
	1.94328
	0.399999
	1.43273
	0.581817
	2.358
	1.86667
	1.965
	1.26
	1.27778
	0.551851
	1.3
	1.03231
	3.45789
	0.483332
	1.15
	1.23
	2.64
	2.13333
	1.33636
	2.01351
	1.85
	0.510713
	0.299999
	0.512499
	1.84545
	0.299999
	1.69583
	0.949999
	1.27917
	0.413513
	1.51579
	0.984745
	0.862499
	0.899999
	0.61111
	0.746874
	1.27954
	0.91081
	0.299999
	0.883332
	1.27407
	0.673332
	0.574999
	0.693102
	1.935
	1.72187
	1.11428
	0.864285
	0.974999
	0.699999
	1.3875
	0.437499
	1.49167
	0.583332
	1.2
	0.731999
	0.609999
	1.13636
	1.24348
	1.98
	0.349999
	1.15
	2.22973
	1.76863
	0.687499
	0.566666
	2.67179
	1.02857
	0.421052
	1.80322
	2.6
	4
	2.17727
	0.899999
	1.54545
	0.999999
	1.25357
	1.72766
	1.62812
	1.275
	0.649999
	0.299999
	0.594871
	0.399999
	1.67209
	2.28889
	1.21372
	0.899999
	0.399999
	0.771428
	0.299999
	1.58
	0.504999
	0.449999
	0.867186
	0.888234
	0.666666
	0.673683
	1.6
	2.66667
	1.6
	1.31852
	0.566666
	3.3
	1.29615
	0.642856
	0.891666
	0.612499
	1.67143
	2.23784
	1.87667
	0.819999
	0.456817
	1.52857
	1.205
	0.399999
	1.65417
	2.05882
	1.88461
	2.65
	1.73437
	0.961537
	0.499999
	1.83077
	0.499999
	1.35
	2.14375
	1.34118
	0.675861
	2.25714
	0.987096
	0.499999
	1.22727
	0.874999
	2.5
	0.891666
	0.299999
	1.48611
	1.6
	0.588888
	2.75833
	0.819999
	1.15714
	0.799999
	5.025
	1.67692
	0.666666
	0.52857
	1.35
	1.58125
	0.616666
	1.98431
	0.433332
	0.542104
	1.6907
	1.16667
	1.668
	0.542856
	0.413792
	1.37143
	0.824999
	1.18788
	0.999999
	1.67586
	1.83333
	0.643749
	0.954999
	1.21
	0.957142
	0.999999
	2.35652
	0.763999
	1.025
	1.95
	0.849999
	0.829999
	1.7125
	0.608332
	1.4
	1.868
	0.783332
	0.874193
	0.609999
	2.36061
	0.590908
	1.15
	2.34615
	2.485
	0.943749
	0.666666
	1.588
	0.724999
	1.70625
	2
	0.399999
	0.721052
	1.41667
	0.766666
	0.574999
	1.23809
	0.999999
	0.553332
	1.94
	1.455
	0.480951
	1.176
	0.466666
	0.999999
	0.599999
	0.972726
	1.1
	1.4125
	2.33461
	0.699999
	1.42
	1.75833
	0.599999
	1.048
	0.799999
	0.599999
	2.375
	0.299999
	0.999999
	1.075
	0.599999
	1.19375
	1.45
	0.953845
	1.39
	0.685713
	1.38571
	3.47333
	1.3
	1.45185
	1.2
	0.649999
	1.06364
	2.46667
	1.02857
	0.399999
	1.1
	2.47826
	0.905555
	2.16364
	0.687499
	1.03125
	1.79545
	1.03846
	0.349999
	1.54483
	0.448275
	1.4
	5.83333
	2.1
	0.399999
	0.649999
	2.28333
	1.0575
	1.38667
	1.28085
	2.72857
	2.40625
	1.25312
	0.662499
	0.720832
	1.5
	2.25454
	0.599999
	1.85714
	1.04667
	0.524999
	0.55862
	0.793616
	0.412499
	1.58
	0.599999
	0.499999
	1.25185
	2.39231
	0.512499
	1.18889
	1.32083
	1.35
	2.21071
	2.22381
	0.911764
	0.399999
	0.642856
	1.12
	0.423076
	0.929411
	0.891666
	2.7
	1.03636
	0.94054
	1.28889
	0.824999
	3.53125
	1.23469
	1.0125
	1.67143
	2.9
	2.475
	0.299999
	1.01111
	0.949999
	1.575
	1.23333
	2.16
	0.763157
	0.487499
	1.8
	1.31667
	1.52778
	1.0037
	3.51667
	1.51667
	1.13043
	0.665216
	0.599999
	0.871428
	0.987499
	0.533332
	2.5
	1.8
	1.43437
	1.77241
	0.922221
	0.537499
	1.34545
	1.51463
	1.25
	1.24444
	2.75789
	0.463332
	0.699999

## Sheet: Figure 1h
Figure 1h: NoLMseq vs SeqFISH+
0%	1-10%	10-20%	20-30%	30-40%	40-50%	50+%
1.71825	1.20721	1.12874	1.61728	1.09063	1.1744	0.483031
1.60717	1.28055	1.18308	1.61544	1.01769	1.17675	0.427647
1.73286	1.27733	1.14728	1.63382	1.05308	1.18762	0.516956
1.68431	1.22344	1.13934	1.66158	1.08203	1.16684	0.467074
1.76885	1.20591	1.24923	1.72422	1.06452	1.16656	0.491883
1.76588	1.25293	1.28256	1.72205	1.08058	1.17305	0.458416
1.74769	1.18421	1.29315	1.70858	0.990035	1.20463	0.468057
1.71503	1.22479	1.29521	1.68862	1.02834	1.21772	0.486677
1.81633	1.2212	1.30934	1.64112	1.47043	1.22925	0.445301
1.71023	1.26179	1.28749	1.08695	1.39375	1.20121	0.423341
1.67442	1.19203	1.25374	1.13848	1.40938	1.19849	0.416185
1.56097	1.20709	1.28827	1.15632	1.42466	1.25361	0.456105
1.7541	1.20137	1.28067	1.1344	1.43908	1.1918	0.400182
1.74473	1.1606	1.30664	1.53516	1.42535	1.22018	0.472454
1.76396	1.20192	1.32684	1.52058	1.46696	1.18077	0.436889
1.77388	1.17705	1.22492	1.59017	1.38913	1.22358	0.4343
1.70866	1.13335	1.24215	1.53925	1.45894	1.23336	0.449492
1.79479	1.18404	1.23598	1.55524	1.49122	1.25341	0.47251
1.72492	1.16929	1.22747	1.59027	1.4135	1.2047	0.443399
1.62876	1.08427	1.22006	1.57899	1.46755	1.28293	0.474013
1.75437	1.1487	1.24104	1.59214	1.48262	1.22379	0.458411
1.71544	1.17139	1.21085	1.26474	1.53262	1.25821	0.451312
1.72652	1.21113	1.31334	1.2888	1.47971	1.19691	0.43475
1.82612	1.18966	1.25362	1.24759	1.45797	1.21329	0.436746
1.70985	1.15773	1.22086	1.26267	1.37876	1.20134	0.47257
1.67331	1.16583	1.20694	1.20928	1.38968	1.28417	0.352551
1.6989	1.25324	1.19845	1.22108	1.45947	0.318829	0.472454
1.75816	1.27812	1.22447	1.2693	1.48642	0.409187	0.421139
1.72529	1.2374	1.19216	1.33424	1.45065	0.387904	0.479836
1.71647	1.23848	1.20269	1.35144	1.46177	0.433149	0.445301
1.76805	1.22489	1.19787	1.38432	1.45553	0.386574	0.576209
1.68723	1.23928	1.20059	1.39614	1.42084	0.446004	0.629823
1.66044	1.24168	1.23546	1.39639	1.4265	0.408408	0.406076
1.6465	1.78914	1.22985	1.12461	0.906859	0.966795	0.436889
1.67468	1.67434	1.24829	1.11266	0.930726	1.16745	0.654091
1.68352	1.85846	1.24376	1.12137	0.954714	1.05019	0.266116
1.65112	1.72954	1.17928	1.10835	0.94522	1.06701	0.200982
1.59502	1.86783	0.999746	1.09098	1.02073	1.16076	0.268484
1.59262	1.84848	0.939373	1.12853	1.20837	1.13079
1.57869	1.76573	0.912988	1.11351	1.19883	1.09992
1.70456	1.93507	0.960954	1.14992	1.35016	1.13035
1.66115	1.83863	0.970983	1.1291	1.38774	0.451545
1.69953	1.36528	0.994748	1.1103	1.38774	0.463001
1.81135	1.39439	0.971566	1.10624	1.49074	0.463001
1.66994	1.57714	0.840076	1.06271	1.38522	0.44936
1.67324	1.48285	0.86685	1.08533	1.24544	0.558257
1.71604	1.49965	0.843617	1.10262	1.23465	0.649949
1.764	1.58273	0.85566	1.08182	1.40199	0.271465
1.63907	1.54593	0.847074	1.13508	1.08817	0.390094
1.72495	1.57033	0.996122	1.13461	1.17748	0.394753
1.73847	1.60203	0.944575	1.10907	1.31283	0.361796
1.68888	1.63589	0.947745	1.11339	1.46047	0.507675
1.75709	1.6424	0.941373	1.12674	1.44627	0.677809
1.75748	1.67571	0.935728	1.1221	1.46743	0.777645
1.72677	1.88373	0.91218	1.13215	1.12585	0.767236
1.82404	1.78932	0.897694	1.14339	1.11514	0.911002
1.74936	1.88864	0.925039	0.829191	1.37044	0.864378
1.71351	1.7223	0.888057	0.893672	1.43814	0.649146
1.84347	1.65077	1.23791	0.893453	1.48844	0.618476
1.76383	1.65277	1.25405	0.875523	1.61313	0.464696
1.65103	1.69316	1.59391	1.59516	1.51954	0.397982
1.62075	1.68506	1.75383	1.52707	1.4358	0.463302
1.69427	1.63012	1.52057	1.54266	1.33228	0.522467
1.58124	1.51959	1.64354	1.52337	1.64926	0.435621
1.65943	1.45252	1.59227	1.47561	1.45861	0.448286
1.61183	1.53959	1.24168	1.59372	1.34418	1.19622
1.65627	1.45954	1.20611	1.50599	0.902233	1.17762
1.64327	1.66687	1.32653	1.55485	0.902233	1.2196
1.63333	1.51331	1.28875	1.5021	1.06458	1.1918
1.64997	1.57566	1.42522	1.52577	1.04458	1.20149
1.68264	1.64405	1.38476	1.61532	1.16623	1.2275
1.71303	1.51824	1.62212	1.6136	1.13416	1.22977
1.70475	1.61177	1.63593	0.952642	1.16105	1.25341
1.75128	1.62051	1.48976	0.943589	1.29379	1.215
1.59235	1.61205	1.49238	0.91943	1.19911	1.26147
1.59864	1.57438	1.41566	0.996122	1.19911	1.25519
1.58179	1.61343	1.6299	0.888645	1.33662	1.23168
1.69559	1.54911	1.31465	0.892271	1.34269	0.424171
1.6318	1.69685	1.17523	0.956291	1.35279	0.486158
1.71812	1.57248	1.27779	0.883264	1.3998	0.4777
1.6761	1.58199	1.33504	1.21352	1.6361	0.450192
1.68055	1.57048	1.31367	1.38416	1.52976	0.924642
1.63102	1.45011	1.30941	1.6141	1.53793	1.0717
1.73183	1.54421	1.29529	1.37887	0.960276	1.14079
1.72343	1.49119	1.58887	1.67073	1.1561	1.11633
1.73211	1.24915	1.32577	1.48804	1.21242	0.492467
1.75556	1.42587	1.4766	1.48804	1.20347	0.63944
1.67929	1.40844	1.40099	1.65116	1.20118	0.555181
1.70857	1.43379	1.26757	1.92719	1.25082	0.78066
1.65828	1.42489	1.64458	1.54878	1.40899	0.76821
1.65919	1.47239	1.41823	1.51303	1.60226	0.798844
1.68555	1.49323	1.46587	1.53518	1.43809	0.767236
1.64962	1.70307	1.43968	1.76466	1.41224	0.595887
1.68562	1.7276	1.48311	1.44725	1.44106	0.423273
1.68561	1.75565	1.13643	1.11729	1.40156	0.393317
1.65001	1.70166	1.21988	1.07839	1.39564	0.475341
1.72449	1.61599	1.68014	1.24081	0.429911	0.525569
1.68675	1.6929	1.17297	1.28423	0.575668	0.365894
1.70405	1.68527	1.55151	1.5795	0.662959	0.386574
1.72892	1.84017	1.45899	1.72979	0.63952	0.443734
1.73199	1.76897	1.07042	1.51624	0.785109	0.45289
1.68653	1.06598	1.62313	1.6859	0.939497	0.471828
1.64385	1.17242	1.42748	1.35777	0.8362	0.452044
1.72465	1.53356	1.34108	1.35038	0.983981	0.465203
1.681	1.32672	1.26235	1.36492	1.05147	0.480482
1.65843	1.49818	1.08603	1.40876	1.05405	1.15104
1.6933	1.69429	1.42155	1.28577	1.0809	1.14657
1.64167	1.73378	1.71875	1.48558	1.1525	1.15401
1.666	1.59317	1.15805	1.33859	1.11025	0.493776
1.73177	1.62265	1.13907	1.35909	1.17595	0.471964
1.68089	1.62259	1.35392	1.31612	1.24712	0.964991
1.64787	1.57224	1.40305	1.41882	1.19245	0.964991
1.71001	1.11962	1.71241	1.53875	1.2102	0.555181
1.76176	1.0792	1.66937	1.53875	1.14741	0.330169
1.66663	1.05248	1.68898	1.71749	0.495985	0.394753
1.64233	1.0703	1.034	1.17572	0.717418	0.466072
1.73364	1.33563	1.37497	1.19302	0.706124	0.615326
1.72124	1.38851	1.36213	1.27091	0.845365	0.644389
1.59834	1.52184	1.39152	1.34029	0.827294	0.217963
1.6397	1.85689	1.42903	1.25157	0.992584	0.442208
0.872239	1.53338	1.39833	1.64828	1.06973	0.444733
0.809782	1.42416	1.39626	1.55635	1.05005	0.443088
0.835734	1.54263	0.887517	1.54984	1.048	0.689256
0.811501	1.54508	1.2089	1.37703	1.08764	1.0639
0.81444	1.65762	1.39675	1.47816	1.20743	1.08716
0.78671	1.81403	1.33337	1.41343	0.624549	0.447407
0.831246	1.64123	1.35532	1.42029	0.751518	0.497999
0.837113	1.54169	1.4245	1.55367	0.774962	0.492467
1.75421	1.53594	0.883794	1.6581	0.779347	0.349501
1.65048	1.47066	0.974062	1.38067	0.780503	0.780268
1.45037	1.5088	1.00251	1.37826	0.848957	0.453284
1.38866	1.58663	1.18944	1.28004	1.00342	0.46293
1.44405	1.28101	0.871638	0.989478	0.758176	0.698737
1.36794	1.7011	0.83812	1.02918	0.85457	0.442743
1.50686	1.55214	0.931445	1.20638	0.807559	0.431633
1.59736	1.02769	0.969007	1.10905	0.956414	0.480935
1.67623	1.00238	0.964897	1.25022	0.733858	0.441234
1.6555	1.48851	1.18056	1.44978	0.694042	0.425971
1.6856	1.42128	1.34233	1.46778	0.570202	0.398842
1.64053	1.38912	1.50095	1.51309	0.617897	0.418664
1.80861	1.48641	1.59103	1.5627	0.639187	0.448622
1.69584	1.54251	1.54385	1.42031	0.680392	0.463478
1.71119	1.52086	1.7237	1.46148	1.20595	0.420976
1.73295	1.46497	1.54163	1.5033	1.21537	0.4343
1.6616	1.50351	1.1092	1.55397	1.25035
1.73223	1.5731	1.14598	1.49156	1.21102
1.70284	1.64377	1.598	1.56001	1.22866
1.59411	1.47779	1.64441	1.57642	1.47335
1.73393	1.59842	1.59174	1.3224	1.44512
1.83972	1.5655	1.60553	1.52716	1.45291
1.6683	1.51963	1.55055	1.13213	1.48262
1.60049	1.5471	1.59681	1.21103	0.8851
1.53534	1.55645	1.64554	1.2092	0.963824
1.45726	1.47663	1.62289	1.19051	0.857666
1.60676	1.76476	1.23422	1.32479	0.946553
1.65508	1.90484	1.24253	1.41932	1.33081
1.59761	1.82742	1.25347	1.37801	1.26314
1.6984	1.77298	1.24025	1.41897	1.29198
1.6671	1.80891	1.23353	1.32279	1.28127
1.75264	1.12372	1.30145	1.28595	0.407878
1.75255	1.12003	1.28402	1.54583	1.10819
1.71766	1.3944	1.35492	1.63549	1.10492
1.70799	1.59568	1.24818	1.7035	1.28962
1.68426	1.65059	1.26469	1.56941	1.5503
1.81035	1.37769	1.32017	1.51464	1.71158
1.19595	1.6649	1.3242	1.61462	1.2515
1.24208	0.895072	1.26556	1.59927	1.26259
1.37734	0.952887	1.28591	1.75927	1.36993
1.37948	0.978017	1.23324	1.48905	1.27328
1.52147	0.960999	1.18109	1.57702	1.2296
1.59402	0.96317	1.22121	1.26099	1.34531
1.38164	0.972246	0.860467	1.42815	1.4033
1.59708	1.2799	0.88794	1.41871	1.62214
1.37842	1.58204	0.876792	1.4126	1.69899
1.59725	1.57423	0.892875	1.52036	1.33228
1.52035	1.51259	1.50179	1.4893	1.52508
1.73607	1.37943	1.49077	1.30669	1.56875
1.57556	1.30162	1.59127	1.42356	1.15592
1.6073	1.2116	1.53658	0.928339	1.04363
1.58869	1.27043	1.5175	1.12715	1.01098
1.61067	1.29315	1.5377	1.1563	1.04908
1.60051	1.28648	1.50684	1.27529	1.36709
1.75682	1.2485	1.57082	1.22343	1.35565
1.80743	1.24276	1.59757	1.26018	1.6361
1.49624	1.24838	1.15638	1.41723	1.25902
1.46411	0.866643	1.20807	1.31702	1.35714
1.53589	0.852772	1.29214	1.44352	1.35045
1.61683	0.870566	1.36813	1.33261	1.2374
1.53309	0.844461	1.63273	1.30913	1.37115
1.44694	0.87166	1.52057	1.11554	1.35708
1.5074	0.848211	1.44725	1.20077	1.56164
1.71409	0.868039	1.18556	1.18358	1.5351
1.43276	0.84179	1.32653	1.33428	1.40156
1.45223	0.81195	1.57049	1.64001	0.458758
1.57683	0.810776	1.63231	1.49217	0.541454
1.58724	0.766877	1.36668	1.4638	0.667723
1.61322	0.706365	1.4849	1.4638	0.696156
1.447	0.842394	1.52327	1.62578	0.960032
1.56818	0.825597	1.27577	1.68362	0.83067
1.49308	0.827436	1.29722	1.30546	0.976467
1.43637	0.825359	1.42802	1.39504	0.897698
1.51886	0.899298	1.5238	1.53004	0.937396
1.62667	0.846433	1.39496	1.67189	1.21635
1.49989	0.810513	1.49136	1.76228	1.17498
1.50297	0.813897	1.57902	1.52145	0.837598
1.47971	0.808992	1.59971	1.34093	0.945872
1.54705	0.823885	1.55796	1.19669	0.877193
1.61036	0.871832	1.56177	1.2914	0.988626
1.6076	0.841721	1.51924	1.26893	0.994184
1.57993	0.840694	1.49453	1.2644	1.17845
1.65879	0.875395	1.3411	0.760989	1.12923
1.66911	0.846654	1.35652	0.787893	0.633034
1.58054	0.82789	1.41711	0.867647	0.716379
1.58242	0.818134	1.41411	0.855912	0.674856
1.69498	0.832685	1.35734	0.880727	0.995212
1.62994	0.858723	1.40271	1.00273	1.00491
1.5661	1.3995	1.4093	1.03625	0.940962
1.67815	1.75893	1.36357	0.926809	1.0659
1.59819	1.80988	1.15566	1.02407	0.497117
1.70603	1.82134	1.23862	1.07291	0.561044
1.77314	1.75455	1.12262	1.22768	0.61592
1.5606	1.85722	1.5256	1.22529	0.519841
1.51103	1.68341	1.44984	1.35405	0.694526
1.70815	1.6059	1.52558	0.82	0.772419
1.59556	1.55102	1.13784	1.00023	0.823921
1.55415	1.33988	1.14913	1.17997	0.798844
1.60999	1.59739	1.24617	1.27418	0.863066
1.65016	1.66538	1.45277	1.23753	0.893516
1.64123	1.53269	1.54258	1.36656	0.874823
1.73378	1.45668	1.55511	1.38506	0.649286
1.81563	1.57208	1.4218	0.744232	0.611641
1.69844	1.72996	1.43232	0.834211	0.451674
1.63019	1.59044	1.39634	0.851972	0.556267
1.59587	1.6134	1.67494	0.921517	0.510458
1.68439	1.72527	1.76448	0.926026	0.671964
1.64456	1.69601	1.10781	0.906621	0.696726
1.36293	1.63052	1.17297	0.971272	0.715006
1.53038	1.64478	1.02009	1.08411	0.368826
1.54182	1.82577	1.25218	1.07269	1.09691
1.64358	1.75256	1.18751	1.11427	1.06325
1.7129	1.6394	1.31098	1.06175	1.39902
1.65341	1.76395	1.23449	1.09966	1.47265
1.18337	1.6399	1.18472	1.1029	1.67984
1.60549	1.69652	1.31663	1.17679	1.29053
1.27816	1.24351	1.12505	0.770742	1.26004
1.34523	1.25082	1.17332	0.871607	1.2888
1.36574	1.45781	1.65142	0.826007	1.38167
1.31248	1.26461	1.71403	0.893178	1.41178
1.3425	1.45858	1.13907	0.910897	0.966321
1.36369	1.3664	1.26586	0.815743	0.966795
1.31811	1.54539	1.26586	0.876009	0.909044
1.24941	1.55172	1.64076	0.926828	1.17138
1.31831	1.30623	1.70234	1.24639	1.15193
1.31738	1.44364	0.877367	1.21189	1.11391
1.41942	1.50002	0.98539	1.29824	1.34869
1.35417	1.43823	1.11966	1.44527	1.2296
1.40051	1.45507	1.07285	1.42803	1.47681
1.53055	1.45164	1.0644	0.811716	1.48508
1.50058	1.55009	1.04699	0.85457	1.41421
1.5811	1.50145	1.11668	0.949566	1.39607
1.57553	1.61485	0.865376	0.932012	1.45602
1.51699	1.54452	0.740743	1.58294	1.17978
1.6667	1.25806	0.843815	1.51244	1.2076
1.67269	1.39864	1.23614	1.51983	1.2735
1.64847	1.42721	1.36145	1.55957	1.0982
1.46134	1.52152	0.802312	1.58655	1.31723
1.59886	1.6909	0.875973	1.64739	1.36291
1.5743	1.5685	0.88849	1.66359	1.43689
1.6673	1.64235	0.880791	1.66483	0.361002
1.72758	1.65092	1.01615	1.68263	0.871012
1.60323	1.55731	1.24447	1.66489	0.972709
1.64142	1.679	1.03482	1.69625	1.25168
1.74529	1.58998	1.15974	1.6909	1.04481
1.57651	1.33477	1.21707	1.13257	1.04481
1.59771	1.23421	1.17905	1.10052	1.04766
1.69331	1.44281	1.38404	1.09715	0.902414
1.69092	1.59216	1.48044	1.06702	0.680834
1.5082	1.62664	0.747299	1.58354	0.682624
1.38512	1.53201	1.65147	1.53832	0.581085
1.32401	0.998892	1.61009	1.58966	0.688778
1.39763	1.11486	1.60696	1.65391	0.836583
1.33722	1.05217	1.57625	1.30772	0.779347
1.34089	1.27041	1.57456	1.30295	0.539057
1.45537	1.45797	1.59001	1.27315	0.554366
1.52087	1.4263	1.55992	1.30617	0.796588
1.46874	1.44439	1.53089	1.32602	0.744112
1.42161	1.38037	1.27031	1.38663	0.701723
1.74262	1.41094	1.27706	1.35509	0.758093
1.66138	1.47433	1.29781	1.36908	0.825304
1.55458	1.53534	1.28037	1.37623	0.600954
1.63643	1.4519	1.31397	1.41634	0.647728
1.34674	1.48368	1.23956	1.34066	0.624543
1.57744	1.58529	1.3014	1.37476	0.789497
1.47718	1.44861	1.29403	1.37051	1.16165
1.35881	1.69966	1.29283	1.42096	1.18178
1.4159	1.18322	1.36783	1.40717	1.13601
1.6205	1.65142	1.28354	1.36937	1.21177
1.55274	1.59969	1.31891	1.40924	1.18517
1.5966	1.04516	1.3105	0.929797	1.19867
1.39861	1.10434	1.29652	0.908613	1.17878
1.33913	1.06119	1.30008	0.934038	1.16543
1.23881	1.19749	1.24491	0.872459	1.17974
1.39418	1.2324	1.20831	0.940538	1.28417
1.46917	1.34715	1.28759	0.918608	1.26006
1.36996	1.34322	1.29786	0.855546	1.20652
1.21412	1.73025	1.24225	0.912837	1.27868
1.24505	1.2114	1.23422	0.857108	1.20595
1.34631	1.51248	1.25095	1.24344	0.389929
1.37975	1.45465	1.2346	1.28349	1.01357
1.34556	1.50504	1.24762	1.32629	1.00605
1.33756	1.49219	1.26387	1.28898	1.11328
1.40579	1.35698	1.24043	1.27538	1.10029
1.24122	1.46236	1.2702	1.11302	1.36935
1.4006	1.39072	1.27885	1.05584	1.07732
1.31515	1.59595	1.26441	1.15594	1.16842
1.64796	1.69363	1.30175	1.08242	1.25255
1.67965	1.11571	1.27591	1.14398	1.23956
1.49662	1.29781	1.245	1.14437	1.42966
1.48469	1.33955	1.29042	1.09308	1.4033
1.3588	1.30239	1.25749	1.15527	1.68804
1.47112	0.90738	1.30375	0.888072	1.51954
1.49897	0.89498	1.26998	0.883506	1.4885
1.45828	0.978454	1.29359	0.824115	1.31918
1.42033	0.91383	1.2693	0.867761	1.32462
1.49828	0.924005	1.23644	0.912451	1.43193
1.39434	1.35592	1.25041	0.850862	0.993251
1.56883	1.56093	1.26643	0.886334	1.01361
1.27971	1.46533	1.18336	0.859983	1.16716
1.33934	1.51506	1.27135	0.864482	1.25082
1.26145	1.53082	1.20456	0.897028	0.421436
1.35252	1.57221	1.22842	0.885043	0.538668
1.30686	1.4281	1.24215	0.847938	0.560818
1.61225	1.3931	1.01717	0.877122	0.712409
1.40387	1.39556	0.966551	1.50094	0.905023
1.45874	1.43608	1.01093	1.5857	0.869757
1.62097	1.44223	0.990988	1.62724	0.886365
1.62623	1.37752	1.00967	1.53114	0.931634
1.68293	1.44481	1.02603	1.49654	1.25168
1.76476	1.17694	1.03097	1.53709	1.18881
1.80857	1.21696	0.956641	1.48491	0.478512
1.84332	1.25648	1.40935	1.53899	0.666584
1.82445	1.29315	1.12101	1.44464	0.600958
1.6725	1.21796	1.2093	0.911462	0.644613
0.804151	1.22835	1.04968	0.92104	0.825448
0.879562	1.22336	1.12347	0.925236	0.87127
1.11702	1.22054	0.917392	0.971548	0.659827
1.21125	0.814716	0.978311	1.3226	0.572986
1.23248	0.860712	0.920353	1.31188	0.574138
1.32266	0.788717	0.930747	1.49002	0.807559
1.49712	0.864447	1.33319	1.68378	0.848925
1.45044	0.891314	1.40803	1.55068	0.716882
1.51436	0.863773	1.25556	1.62355	0.696726
1.68865	0.862825	1.46073	1.39915	0.740512
1.62082	0.822455	1.5603	1.57223	0.720776
1.64172	0.796748	1.81156	1.72909	1.14982
1.57388	0.866746	1.75661	1.73993	1.09328
1.61326	0.854758	1.82974	1.66221	1.09756
1.6379	0.853839	1.74735	1.65582	1.16136
1.68508	0.853717	1.74856	1.74027	0.387972
1.57502	0.8644	1.80902	1.60169	0.383598
1.67729	0.899727	1.74088	1.68006	0.385645
1.7258	1.13801	1.5903	1.57863	0.39359
1.60236	1.73169	1.68006	1.47013	0.419616
1.58161	1.75144	1.50529	1.54987	0.41146
1.55882	1.80518	1.10253	1.55578	0.412596
1.57114	1.75714	1.2928	1.42979	0.472317
1.42742	1.61556	1.2786	1.59673	1.0397
1.56359	1.63704	1.38512	1.0444	1.00974
1.54561	1.77212	1.51624	1.20353	1.10486
1.61005	1.62113	1.70057	1.24081	1.09357
1.63978	1.59197	1.63593	1.52463	1.14992
1.63104	1.58016	1.37757	1.51233	1.15989
1.61882	1.25433	1.41119	1.34431	1.19887
1.58347	1.20611	1.36791	1.23114	1.41159
1.65879	1.5095	1.30243	1.42239	1.13185
1.52574	1.55178	1.44258	1.3289	1.60525
1.59935	1.55745	1.38294	1.45292	1.37594
1.48861	1.20559	1.56866	1.43392	1.37899
1.41146	1.13193	1.32724	1.31347	1.02413
1.48793	1.25781	1.58931	1.52828	1.2374
1.54675	1.36709	1.60152	1.64585	0.453187
1.63146	1.5153	1.60942	1.25704	0.746107
1.3455	1.33199	1.26039	1.37315	0.712409
1.57991	1.36327	1.41343	0.989478	0.581752
1.45327	1.42774	1.62626	1.05509	0.840195
1.48521	1.45974	1.6581	1.18969	1.17845
1.35862	1.68586	1.28125	1.10924	1.08808
1.47047	1.61292	1.44978	1.18835	0.558257
1.40257	1.66604	1.11383	1.25022	0.674177
1.61521	1.62759	1.19818	1.45462	0.604242
1.67949	1.25181	1.33735	1.33027	0.780503
1.51233	1.34696	1.56428	1.47804	0.250389
1.64296	1.4076	1.39167	1.35069	0.349501
1.5135	1.48202	0.930953	1.45257	0.438812
1.67332	1.70682	0.87635	1.44215	0.466072
1.54103	1.6657	1.01748	1.40924	0.727532
1.57341	1.44192	1.11335	1.54345	0.756685
0.885014	1.41896	1.3281	1.05039	0.618476
0.954225	1.40284	1.2214	1.06687	0.474621
1.0074	1.34874	1.49557	1.0735	0.463302
0.895566	1.18905	1.53532	1.40246	0.477106
0.936759	1.51988	1.46118	1.2663	0.535041
1.36544	1.49832	1.43415	1.25636	0.638397
1.34795	1.48186	1.65628	1.32777	0.603301
	1.7372	1.62101	1.41342	0.69808
	1.53717	1.05115	1.17138	0.739521
	1.17503	1.23943	1.73863	0.665439
	1.66343	1.32241	1.61226	0.653782
	1.43285	1.41633	1.61304	1.19684
	1.58028	1.28457	1.72392	1.14126
	1.78035	1.40492	1.58663	1.17216
	0.911437	1.35417	1.56467	1.16165
	1.0894	1.04886	1.55707	1.25361
	1.16185	1.04152	1.60168	1.19948
	1.10647	1.12947	1.54351	1.20739
	1.2093	1.18939	0.844579	1.23238
	1.3311	1.05598	0.918338	1.23495
	1.5085	1.18357	0.953174	0.447616
	1.39689	1.40075	1.04473	0.411732
	1.01275	1.34534	1.07406	0.439509
	1.30705	1.30812	1.16923	0.40034
	1.51939	1.27643	1.31163	0.389868
	1.43905	1.50246	1.35895	0.358902
	1.47411	1.55754	1.47384	0.421181
	1.19886	1.75327	1.4126	0.419616
	1.46268	1.60114	1.30669	0.457883
	1.72848	1.71151	0.928339	0.458774
	1.68631	1.83391	0.896662	0.482583
	1.71054	0.898454	1.00646	0.492532
	1.51038	0.997226	1.12458	1.48386
	1.16879	1.12633	1.13178	1.01486
	1.14242	1.277	1.23943	1.06336
	1.208	1.27141	1.13235	1.10486
	1.35125	1.27436	1.04381	1.13079
	1.26782	0.900487	1.09089	1.2719
	1.36309	0.843815	1.10209	1.47931
	1.39056	1.27148	1.26959	1.36054
	1.13661	1.23246	1.21126	1.3527
	1.34848	0.825843	1.25349	0.416725
	1.35067	0.863277	1.19409	0.344524
	1.27211	0.876242	1.26737	0.36104
	1.37067	0.869687	1.20011	0.41851
	1.30438	0.918103	1.26535	0.399146
	1.15559	0.982376	1.42153	0.701002
	1.2039	0.986496	1.39841	0.701002
	0.908249	1.2363	1.33867	0.667334
	0.972096	0.83812	1.25363	0.561313
	0.978454	0.899477	1.32481	0.615326
	1.06371	1.09224	1.29515	0.740175
	1.43605	1.0451	1.04886	0.727195
	1.68394	1.03503	1.19047	0.794405
	1.5531	1.10431	1.1111	0.838392
	1.66172	1.50382	1.07243	0.871343
	1.55334	1.57315	1.16699	0.393317
	1.6793	1.39723	1.32374	0.479974
	1.26588	0.712558	1.29948	0.457574
	1.27651	1.59267	1.16776	0.453413
	1.28203	1.64639	1.23059	0.639924
	1.20748	1.59301	1.49397	0.700532
	0.921167	1.60207	1.62307	0.720675
	0.950388	1.62739	1.24434
	0.940927	1.63824	1.24904
	0.93289	1.67126	1.22157
	0.912244	1.65785	1.26565
	0.962495	1.64159	1.30392
	0.898289	1.64112	1.491
	0.899876	1.08047	1.50738
	1.15213	1.16242	1.68899
	1.68762	1.14472	1.54686
	1.73169	1.22824	1.25834
	1.65089	1.65391	1.28835
	1.78679	1.55775	0.614401
	1.65379	1.60526	0.726481
	1.64607	1.65189	0.787893
	1.19315	1.55262	0.911538
	1.49081	1.64096	0.994851
	1.48456	1.58491	0.990717
	1.62749	1.58473	0.955808
	1.63105	1.59944	1.08375
	1.56927	1.6295	1.04383
	1.57742	1.64364	1.0958
	1.59178	1.60566	1.12549
	1.74675	1.60698	1.10663
	1.45465	1.59214	1.14119
	1.58214	1.31178	1.3937
	1.55178	1.24852	1.02731
	1.56556	1.26342	0.990256
	1.53027	1.2799	1.02184
	1.58677	1.22408	0.959944
	1.62241	1.27135	1.17907
	1.62771	1.24304	1.16258
	1.63201	1.27137	1.35223
	1.57308	1.25375	0.825843
	1.54681	0.999746	0.802312
	1.36709	1.08182	0.905812
	1.15518	1.10973	0.992584
	1.40057	1.1305	0.971272
	1.52897	1.14628	1.09871
	1.23932	1.40935	1.22289
	1.38995	1.15527	1.06598
	1.42077	1.08881	1.09174
	1.51382	0.86937	0.839308
	1.64952	0.806295	0.839308
	1.72875	0.854949	0.863633
	1.68908	0.861794	0.975154
	1.40284	0.861286	0.825059
	1.41021	0.857845	0.876009
	1.39265	0.8036	0.91772
	1.62942	0.903499	1.13174
	1.48519	0.888859	1.1305
	1.57491	1.52337	1.21172
	1.59534	1.56725	1.19809
	1.63307	1.54985	1.24171
	1.56028	1.57138	1.21
	1.0337	1.56884	1.29824
	1.26791	1.49763	1.3402
	1.14284	1.51945	1.43732
	1.43822	1.46832	1.30389
	1.5148	1.53577	0.973089
	1.65808	1.56092	0.977486
	1.75916	1.48653	1.61077
	1.27381	1.56477	1.55136
	1.13928	1.50333	1.55295
	1.40044	1.50179	1.51101
	1.58561	1.53749	1.61835
	1.40811	1.51157	1.60392
	1.04763	1.53288	1.57762
	1.30705	1.52861	1.63113
	1.46035	0.960219	1.61441
	1.48984	0.920581	1.61778
	1.59862	0.926568	1.5875
	1.23379	0.875907	1.55889
	1.21254	0.934477	1.59267
	1.71722	0.923723	1.66834
	1.68278	0.942797	1.76672
	1.14618	0.906402	1.7067
	1.01871	0.908669	1.69366
	1.34398	1.29858	1.78343
	1.40696	1.58295	1.76255
	1.30091	1.61783	1.72662
	1.40534	1.74168	1.72422
	1.35125	1.60401	1.16112
	1.69073	1.56765	1.16793
	1.57316	1.45343	1.15803
	1.27148	1.45936	1.16251
	1.0738	1.42979	1.0747
	1.0738	1.36299	1.05574
	1.20661	1.72979	1.06645
	1.19743	1.40195	1.09107
	0.897525	1.52631	1.04871
	1.46978	1.41284	1.03843
	1.43189	1.37897	1.27222
	1.59947	1.22709	1.2838
	1.50765	1.40361	1.29077
	1.48802	1.51632	1.35548
	1.426	1.52285	1.31307
	1.55262	1.64774	1.31807
	1.57204	1.33555	1.28682
	1.58495	1.42076	1.30772
	1.57894	1.51322	1.28085
	1.68394	1.31085	1.34247
	1.58072	1.60506	1.26143
	1.5819	1.5769	1.22527
	1.57751	1.62584	1.35254
	1.63207	1.28519	1.37202
	0.935261	1.18579	1.37017
	0.812864	1.22371	1.41141
	0.834415	1.46778	1.41197
	0.81381	1.50349	1.35369
	0.849205	1.51163	1.41206
	0.785865	1.61354	1.36112
	0.888057	1.40046	1.34926
	0.978837	1.59333	1.2577
	0.929353	1.41049	1.38948
	0.903643	1.42849	1.37019
	0.892097	1.5122	1.40381
	0.86453	1.41239	1.40467
	0.89731	1.4566	1.35774
	0.89878	1.36655	1.37931
	0.93209	1.02113	1.35165
	0.909457	1.05039	1.33424
	0.907068	1.14367	1.36395
	0.968121	1.08849	1.37378
	0.998519	1.41738	1.40238
	0.925656	1.43153	1.3693
	0.917648	1.3681	1.38097
	0.908926	1.54668	0.959528
	0.922909	1.30315	0.867541
	1.15213	1.67247	0.901352
	1.60931	1.46101	0.823692
	1.63657	1.73455	0.894033
	1.67446	0.884329	0.899561
	1.7694	0.963582	0.878185
	1.68551	1.22975	0.834837
	1.66436	1.3447	0.890095
	1.44655	1.3951	1.00029
	1.22836	1.54519	0.990988
	1.60181	1.47384	0.929797
	1.50624	1.42328	0.867437
	1.65044	1.37894	0.816923
	1.50706	1.54963	0.902731
	1.49454	1.60136	0.872069
	1.58677	1.51531	0.946553
	1.62212	0.964383	1.22626
	1.7436	1.11845	1.21418
	1.16793	1.10382	1.22935
	1.19607	1.25341	1.2862
	1.29822	1.20202	1.32
	1.30128	1.31488	1.24985
	1.34068	0.969429	1.26478
	1.35248	1.16225	1.24105
	1.41408	1.26464	1.31282
	1.43364	1.47434	1.30495
	1.3567	1.4907	1.29068
	1.54132	1.79428	1.29722
	1.49136	1.61429	1.26625
	1.59246	1.61429	1.25501
	1.72875	1.05737	1.25017
	1.64011	1.22157	1.28803
	1.16652	1.31148	1.26193
	1.2537	1.37233	1.26222
	1.48348	1.38737	1.26144
	1.61149	1.3683	1.26375
	1.6599	1.42686	1.29565
	1.49355	1.4854	1.33905
	1.42866	1.49872	1.24989
	1.48454	1.47577	1.32226
	1.55158	1.40332	0.834171
	1.67662	1.26893	0.824204
	1.67046	0.58619	0.841661
	1.00196	0.644149	0.872068
	1.53308	1.05314	0.837108
	1.40811	1.01993	0.872412
	1.71253	0.954495	0.864909
	1.12392	1.096	0.888072
	1.04763	0.939768	0.86381
	1.51539	1.21848	0.822403
	1.43253	1.52846	0.887434
	1.16072	1.01362	0.88746
	1.42155	1.13217	0.811439
	1.51337	1.20448	0.893159
	1.48319	0.869687	0.863816
	1.55754	0.944337	0.867602
	1.36117	1.04773	0.902873
	1.73481	1.17357	1.59495
	1.80087	1.14018	1.59759
	1.01356	1.06074	1.57135
	1.09514	0.88759	1.60488
	1.386	0.877766	1.2318
	1.51649	0.946187	1.25134
	1.37652	0.906203	1.29858
	1.59099	1.00352	1.32067
	0.790008	1.21829	1.48091
	0.887707	0.809645	1.44788
	1.26782	0.973089	1.68972
	1.21706	0.673756	1.56393
	1.47611	1.11662	1.48911
	0.949279	1.17544	1.69521
	1.16439	1.24881	1.41213
	1.23824	1.59092	1.23633
	1.27207	1.5522	1.26869
	0.969007	1.50043	1.20822
	1.46254	1.58641	1.19453
	1.50095	1.59771	1.54728
	1.37731	1.54602	1.51784
	1.51646	1.54368	1.3123
	0.897876	1.55501	1.45645
		1.30655	1.23607
		1.22527	1.17641
		1.29441	1.25566
		1.25265	1.499
		1.29259	1.19611
		1.27031	1.23294
		1.16043	1.29433
		1.13187	1.34029
		1.1182	1.57715
		1.17288	1.35443
		1.18692	1.52787
		1.20554	1.13464
		1.13707	1.21613
		1.13841	1.17999
		1.08242	1.4625
		1.10228	1.48247
		1.07102	1.30197
		1.09554	1.37955
		1.06062	1.45854
		1.12505	1.56095
		1.14155	1.55456
		1.10302	1.46114
		1.0501	1.51272
		1.07093	1.12585
		1.11564	1.11153
		1.11952	1.06687
		1.10951	1.23311
		0.905813	1.28914
		0.925156	1.23142
		0.900674	1.52515
		0.882562	1.32279
		0.877122	1.20901
		0.902776	1.54028
		0.843631	1.64457
		0.879392	1.55732
		0.840076	1.55732
		0.851571	1.64728
		0.8572	1.76395
		0.823305	1.63475
		0.861286	1.57166
		1.56927	1.59851
		1.57988	1.50614
		1.61163	1.35295
		1.55485	1.00365
		1.48395	1.12999
		1.58616	1.09656
		1.5657	1.11075
		1.57968	1.27172
		0.971548	1.3729
		0.925359	1.47753
		0.967644	1.41483
		0.968459	0.964383
		0.960219	1.12715
		1.69608	1.20011
		1.63142	1.19022
		1.46673	1.18844
		1.39915	1.2387
		1.81603	1.32728
		1.54878	1.0473
		1.67588	1.05338
		1.60169	1.18687
		1.70431	1.32583
		1.41322	1.52232
		1.50107	1.47174
		1.57727	1.61282
		1.04819	1.69119
		1.2683	1.57705
		1.27122	1.54351
		1.57237	1.71894
		1.51784	1.17426
		1.32058	1.38343
		1.40461	1.26565
		1.41882	1.3438
		1.72851	1.42832
		1.21188	1.48979
		1.28548	1.52066
		1.72667	1.39102
		1.36793	1.53545
		1.37939	1.67189
		1.3526	1.40775
		0.91884	1.35551
		1.18348	0.736413
		1.63781	0.687354
		1.51603	0.523138
		1.15209	0.636272
		1.2922	0.67054
		1.39469	0.795974
		1.41932	0.748924
		1.51124	0.824321
		1.16435	0.837259
		1.50361	0.908322
		1.64591	0.937396
		1.59851	0.924314
		1.3447	0.936786
		1.42148	0.979538
		1.35759	0.979538
		1.31163	1.21065
		1.52067	1.18953
		1.11263	1.23064
		1.06401	1.03514
		0.987125	1.25183
		1.29411	1.18312
		1.49536	1.35765
		1.33961	0.834211
		1.37072	0.863434
		1.19173	0.902414
		1.27669	1.09
		1.0473	1.08411
		1.20123	1.13791
		1.12876	1.09174
		1.24802	1.06545
		1.51744	1.15109
		1.70685	0.586398
		1.70928	0.849239
		1.52204	0.807329
		1.52204	0.876016
		1.54002	0.90674
		1.10062	0.799041
		1.2557	1.0659
		1.22531	1.2013
		1.18878	1.50824
		1.51246	0.612719
		1.47103	0.689461
		1.40775	0.999243
		1.68899	0.89132
		1.48512	1.01219
		0.748924	0.800393
		1.04893	0.908078
		1.02785	0.748823
		1.35405	1.53539
		1.36749	1.58658
		0.992277	1.43668
		1.01927	1.44249
		1.09404	1.40648
		1.22012	1.6027
		0.851972	1.57539
		0.943638	1.63152
		1.06525	1.60703
		1.12655	1.65657
		1.035	1.61606
		1.035	1.61835
		0.826007	1.10308
		0.848504	1.13256
		0.857697	1.08695
		0.882522	1.06835
		0.833288	1.03713
		1.00352	1.07227
		1.21	1.08886
		1.26348	1.05163
		1.40769	1.05771
		1.3787	1.03241
		1.34966	1.05147
		1.55443	1.04871
		1.44527	1.52208
			1.60855
			1.56313
			1.49387
			1.40359
			1.37076
			1.35124
			1.33516
			1.26361
			1.3004
			1.35369
			1.4193
			1.40289
			1.38967
			1.40519
			1.4122
			1.38443
			1.32488
			1.35766
			1.35442
			1.36442
			1.35406
			1.33374
			1.38823
			1.39962
			1.4109
			1.33866
			0.922514
			0.889151
			0.875221
			0.904434
			1.00013
			0.961729
			0.986412
			1.06525
			0.987946
			0.938832
			1.28942
			1.26047
			1.29142
			1.26017
			1.29997
			1.27449
			1.28634
			1.27479
			1.28124
			1.27714
			1.33039
			1.24344
			0.82373
			0.878687
			0.852525
			0.811439
			1.5729
			1.55424
			1.57296
			1.56092
			1.148
			1.10521
			1.12502
			1.18442
			1.08446
			1.18909
			1.25957
			1.46844
			1.40904
			1.39997
			1.46788
			1.49074
			1.65116
			1.82236
			1.64557
			1.42888
			1.47713
			1.50242
			1.60833
			1.20822
			1.21578
			1.19374
			1.27987
			1.50503
			1.48854
			1.04489
			1.25566
			1.24693
			1.22555
			1.38682
			1.19264
			1.54242
			1.3283
			1.36394
			0.984066
			1.12167
			1.17388
			1.27895
			1.32139
			1.48407
			1.46913
			1.53665
			1.49228
			1.38002
			1.55456
			1.20417
			1.18868
			1.53184
			1.61903
			1.48912
			1.51711
			1.53274
			1.64707
			1.50312
			1.43199
			1.46634
			1.41193
			1.51995
			1.55541
			1.42272
			1.49658
			1.41556
			1.65716
			1.54711
			1.02739
			1.1018
			1.1042
			1.14698
			1.19176
			1.27529
			1.28008
			1.2387
			1.28029
			1.13327
			1.17372
			1.16225
			1.29948
			1.34451
			1.40582
			1.34833
			1.54937
			1.61121
			1.70579
			1.54826
			1.68289
			1.03574
			1.16227
			1.06225
			1.07362
			1.27586
			1.23611
			1.20347
			1.19138
			1.39355
			1.18953
			1.28067
			1.30834
			1.45564
			1.3683
			1.55924
			1.3648
			1.35563
			1.69003
			1.43606
			1.31592
			1.28317
			1.2644
			0.697787
			0.668407
			0.707279
			0.823332
			0.939497
			0.874588
			0.946393
			1.08388
			1.0005
			0.984935
			1.19246
			1.15654
			1.21457
			1.1598
			1.20819
			1.07638
			1.17181
			1.19245
			0.931444
			0.969461
			0.981629
			1.04411
			1.16475
			1.28886
			1.25498
			0.625132
			0.716379
			1.06083
			1.08113
			1.048
			1.20815
			1.25015
			0.854147
			0.913677
			0.807733
			0.846101
			0.947321
			1.1305
			1.38683
			1.43732
			0.535016
			0.615283
			0.880916
			0.908817
			1.01219
			0.9341
			0.698484
			1.05883
			1.12204
			1.04521
			1.05032
			1.02834
			1.01185
			1.02542
			0.983295
			1.05163
			1.47985
			1.47454
			1.43084
			1.39745
			1.40372
			1.40544
			1.38948
			1.35254
			1.37409
			1.43197
			1.43742
			1.41316
			1.39898
			1.40373
			1.41595
			1.43253
			1.4151
			1.46059
			1.4308
			1.43364
			1.50208
			1.45775
			1.34599
			1.48822
			1.37067
			1.42352
			1.34477
			1.36395
			1.3696
			1.23741
			1.24216
			1.25866
			1.21712
			1.25209
			1.27704
			1.26346
			1.27026
			1.25326
			1.23112
			1.2942
			1.34722
			1.31976
			1.30923
			1.32071
			1.32252
			0.368826
			1.06325
			1.31597
			1.4176
			1.48507
			1.39997
			1.32146
			1.23296
			1.23296
			1.31634
			1.24042
			1.04963
			0.984066
			1.0798
			1.48722
			1.48722
			1.44224
			1.34302
			0.941693
			1.0158
			1.11514
			1.20917
			1.51622
			1.46493
			1.51023
			1.64532
			1.49027
			1.52508
			1.56467
			1.66417
			1.47119
			1.4263
			1.40338
			1.29204
			1.30118
			1.02283
			0.993353
			1.05092
			1.14698
			1.09378
			1.24474
			1.20442
			1.20141
			1.33733
			1.5474
			1.59716
			1.00571
			1.21154
			1.20723
			1.29145
			1.45975
			1.3648
			1.26578
			1.44444
			1.35563
			1.35532
			1.5351
			1.62069
			1.47041
			1.39564
			1.35611
			0.776836
			0.848652
			0.86949
			1.05357
			1.0354
			1.1743
			1.15137
			1.24712
			1.1432
			1.21919
			0.951524
			1.03867
			1.16258
			1.17058
			1.29558
			1.32505
			0.934032
			1.14013
			1.14013
			1.08764
			1.08937
			1.17113
			0.787122
			0.816798
			0.865209
			1.24921
			0.497117
			0.938711
			0.92152
			0.733858
			0.522467
			0.477106
			0.695756

## Sheet: Figure 2a
Figure 2a
CF	5'-quintile (%)
0%	12.88
0-10%	11.7
10-20%	16.37
20-30%	18.04
30-40%	24.7
40-50%	44.05
>50%	71.52

## Sheet: Figure 2b
Figure 2b: Histone PTM at NADs and A compartment
H3K27ac		H3K4me1		H3K4me3		H3K9me2		H3K9me3		H3K27me3
Acomp	NADs	Acomp	NADs	Acomp	NADs	0.829774	1.93912	Acomp	NADs	Acomp	NADs
0.888039	0.730057	1.16464	0.501877	5.1863	0.893067	1.16102	0.923997	2.03975	10.6547	1.65224	2.51134
1.76466	3.40479	1.79811	3.48125	3.69762	3.65998	1.29609	1.07726	1.61627	9.36553	2.01561	2.31624
2.00495	1.61534	2.20526	1.74399	3.39066	4.16227	1.35588	1.26302	1.90227	8.73426	2.68318	1.20688
1.22129	1.79446	1.41654	1.5421	2.76974	2.43418	1.86406	0.825345	1.53172	8.3881	1.51187	2.56723
2.08408	2.43381	2.2529	2.36841	2.08717	2.43035	1.11815	0.390589	1.73908	8.08035	2.83311	1.93548
2.89651	3.91327	3.42256	3.95301	3.90453	22.912	1.15402	0.510302	1.78435	7.77489	1.19048	2.81074
2.1689	2.66405	2.31684	3.42075	5.57161	7.62329	1.15427	0.519913	1.40687	7.58592	3.6421	1.70059
2.80224	2.53597	2.7981	3.42525	4.81628	3.35065	1.58695	0.513422	2.11385	6.98272	1.62691	4.49833
1.49125	4.81373	1.41263	4.12106	2.38478	18.0894	0.602051	0.584268	3.80005	6.66958	2.48695	1.04714
3.29642	2.98781	4.40562	3.90772	7.78717	9.0172	0.706932	0.491147	1.99663	6.46973	1.30972	0.952784
2.80073	1.90612	3.30462	2.1287	6.59032	8.3399	0.824302	0.96632	2.03515	6.30203	2.30616	2.16264
1.7368	2.28873	2.14118	1.99173	3.98031	3.35496	1.20634	2.04115	1.57592	6.28622	1.40519	1.96315
1.99552	0.624911	2.19244	0.60417	2.25438	1.3906	0.782846	1.52013	2.43618	6.25967	2.12924	2.92412
2.19008	1.27215	2.47222	0.868805	2.31967	1.3605	1.24188	1.08577	1.73152	5.98795	0.937617	2.37875
1.57504	0.559224	2.07043	0.406461	2.71634	0.610065	1.18052	1.25221	1.99475	5.88062	1.44827	0.862553
1.4229	0.608329	1.61446	0.422042	4.43662	0.525114	1.99327	1.57462	1.53022	5.82998	1.56215	0.756948
0.960433	0.569569	0.848983	0.401362	1.21564	0.707024	1.95924	1.51929	1.86422	5.81347	1.76317	1.32532
1.17579	0.714603	1.34741	0.71911	1.68811	1.91011	1.97232	1.09671	2.64192	5.79572	2.28274	1.93306
0.769718	4.10211	0.69737	4.57329	0.901772	4.16418	1.05536	1.76875	1.96829	5.57199	1.92109	3.02268
2.04296	1.34722	2.21891	1.26414	3.91505	1.30561	2.02719	1.76465	1.62926	5.48443	1.99716	2.59638
1.22593	1.43969	1.44724	1.73346	1.22335	2.32396	1.23391	1.53757	2.27017	5.47324	3.06794	3.53902
1.79994	1.60023	2.14753	1.92736	3.95908	3.68318	2.25012	1.90452	1.88022	5.45853	2.1452	1.25352
1.28532	1.40489	1.26478	1.68809	1.51595	1.84922	1.53878	2.26223	1.85338	5.44836	2.36268	1.71151
1.6207	0.45424	1.61678	0.345407	2.90251	0.531004	1.76666	2.13596	1.90301	5.42482	2.9562	1.88469
1.36945	0.838339	1.66148	0.695267	1.96868	0.98873	0.393765	1.93947	1.55298	5.32608	1.26373	2.23849
3.49418	0.695027	4.06181	0.506701	11.2893	0.645379	0.984913	1.82239	1.17611	5.31749	1.57127	1.61067
1.83294	0.932318	1.81024	0.744532	2.14409	1.96006	1.59764	1.97736	1.64855	5.28872	1.08148	2.28836
1.48553	0.955061	1.43246	0.688652	4.51563	0.801214	1.44096	1.78057	1.66764	5.25634	3.82562	1.83954
2.24964	1.054	2.29806	0.763497	3.34993	0.682024	1.6416	1.20006	2.02948	5.21877	2.26037	1.21477
2.14312	1.44831	2.26103	0.987987	3.80151	2.85145	1.13742	1.71306	1.83644	5.10658	1.75357	1.78684
1.70481	2.02587	2.03563	2.60782	3.67739	1.35455	2.25305	2.06283	2.09675	5.10456	4.08217	0.812074
1.50592	0.485385	1.4221	0.51076	2.27042	0.974701	0.720183	1.74496	2.07295	5.09041	2.13369	2.52397
2.40175	1.37685	2.99488	0.975869	4.97562	0.63086	1.13911	1.98295	1.65033	5.05137	4.08638	1.20384
1.75142	0.383255	2.13316	0.298544	2.85868	0.367011	1.15534	2.38487	2.51155	4.99192	2.43265	1.7458
2.72763	1.36681	3.26173	1.34193	4.16682	1.21066	2.30436	1.70955	2.28063	4.98357	2.62512	1.81662
1.03802	1.4705	1.17	1.45087	1.34492	4.13573	1.60865	1.60717	2.46828	4.91554	4.49722	1.79333
1.66485	1.4833	1.70061	1.64028	2.71248	1.76694	1.49959	2.71047	1.77973	4.87499	2.1795	2.7875
1.43735	1.2823	1.65197	1.31606	2.61593	1.35215	1.19019	0.649395	1.7939	4.86384	2.68653	2.35287
0.814454	3.05782	0.706505	3.29559	3.94084	10.293	1.86839	1.56656	2.72364	4.8536	1.11462	0.879809
1.49297	2.55124	1.56271	2.7434	4.03763	3.43798	0.688112	1.93185	1.72788	4.84422	3.32089	1.90129
3.38098	2.03005	3.50956	1.78752	4.62534	1.64263	1.9077	1.39683	1.31987	4.81523	0.899143	1.28733
0.861755	1.47725	0.918166	1.71889	1.48099	1.26863	1.53464	1.60063	1.80175	4.8108	1.87547	0.860274
1.713	0.647649	1.92253	0.671127	3.85882	1.30175	2.45894	1.98841	1.6779	4.80498	2.65769	2.36891
0.978957	0.80176	0.972102	0.81968	1.20644	1.70355	0.277696	1.82742	2.52861	4.7734	2.93409	2.42588
1.19659	1.23803	1.1331	1.19247	2.909	1.14414	2.09914	1.09277	0.623251	4.74221	0.745557	2.92366
1.22935	2.26574	1.24602	2.01253	2.10792	4.76281	2.30955	0.664415	2.20254	4.72564	3.50322	1.0931
0.877891	3.63802	0.907298	3.66106	1.90805	6.2722	0.849639	0.7377	1.8943	4.71418	3.12812	1.47949
3.05318	2.9043	3.46648	3.32142	6.41106	2.40824	1.74096	0.346765	2.04011	4.70159	0.916645	2.30752
0.730234	4.29305	0.657475	4.12186	1.30845	24.1986	1.68807	0.321805	1.7605	4.6675	1.9808	1.3701
1.14755	3.91256	1.01795	3.71989	2.42376	21.2812	1.7153	1.55865	1.37734	4.63304	3.66551	0.503023
1.23975	1.99331	1.22079	1.87798	1.81959	3.38284	2.12619	1.66241	1.93391	4.62484	2.02063	3.72368
1.18927	1.43994	1.31595	1.63262	1.93183	3.0738	2.26427	1.56081	2.04204	4.58671	2.05062	3.50187
0.929344	0.919968	1.02512	1.03191	1.33266	1.19206	0.815498	1.11085	1.96079	4.55989	2.44354	1.80882
2.38113	2.73622	2.52925	2.48191	4.7649	7.26083	2.18611	1.17013	2.70398	4.53981	0.867282	5.25738
0.798381	2.50372	0.727148	2.68777	0.957675	2.84953	1.71442	1.60149	2.27027	4.53517	2.11843	1.84058
1.34143	0.491222	1.54307	0.388164	2.07018	0.541986	0.744958	1.05451	1.75564	4.52525	3.23761	1.36457
3.08344	0.950036	3.33954	0.562989	6.53496	1.4141	1.54967	1.5157	2.35683	4.51198	0.969428	0.663883
1.22044	0.929198	1.13732	0.783662	1.49955	0.927055	1.43975	2.02377	1.72559	4.50911	1.64107	1.11308
1.46934	1.01283	1.58377	0.572399	2.98065	0.710408	1.0211	1.75156	2.00529	4.49638	1.68739	1.51662
2.41605	1.16199	2.9245	0.813372	5.40575	1.07405	2.04584	1.57066	1.48604	4.4757	2.31619	1.16208
0.959145	1.56454	0.880792	1.15934	1.15287	1.10859	0.817951	2.05996	1.88693	4.43182	2.1343	1.50134
1.91208	0.339449	2.01026	0.349689	4.63835	0.378453	1.20067	1.55754	1.27303	4.40862	0.954341	1.7632
1.87704	1.51345	2.07081	1.66951	3.9501	1.02668	1.14014	2.01719	1.53075	4.39253	2.2549	1.29967
1.89911	0.989834	2.28885	1.03744	4.50173	3.78556	1.3529	2.20214	1.28128	4.36624	1.67898	2.35758
2.69551	0.962316	2.84842	0.899615	3.83007	1.04445	0.567311	2.08077	1.91122	4.36499	3.53729	3.02228
2.48702	1.47362	3.08933	1.70406	5.71665	1.4732	0.645583	2.03804	1.47629	4.35877	10.2889	3.82959
3.94504	1.8416	4.05604	2.15726	7.32142	2.2349	0.98311	0.541058	1.30235	4.35036	1.84675	5.51627
2.48028	3.1645	2.63472	3.08301	4.61021	5.45496	0.460889	0.77608	1.54638	4.34482	2.26279	0.706201
3.59826	4.31101	3.71611	4.54337	10.5807	7.33877	1.99189	1.0137	1.55715	4.34088	1.23831	2.01104
1.62921	2.35031	1.38452	2.36251	1.60062	2.32306	1.89458	1.05125	1.71862	4.33781	2.92003	3.67673
1.06394	0.888995	1.17867	0.900235	1.81329	1.29682	1.87049	1.04979	1.85878	4.32104	2.58173	2.15722
1.24777	0.66817	1.30011	0.685606	2.31123	0.63898	1.83139	2.22295	1.79202	4.31552	2.06794	0.882984
1.67139	0.785671	1.61998	0.653969	2.98449	0.920673	1.75259	2.00453	1.74672	4.29697	1.77082	2.84639
1.68211	0.974626	1.68254	1.11602	2.29704	1.82289	0.540988	2.10168	1.70074	4.28854	2.6527	3.91833
2.97399	1.90096	2.74274	1.8141	8.60943	1.65588	1.96653	1.72921	1.67516	4.27904	1.33398	3.34511
1.73844	1.744	1.88373	2.10999	1.78455	3.59061	1.68751	1.63591	2.09877	4.27853	2.96169	2.14573
2.11158	0.385752	2.02962	0.354936	2.37326	0.724181	0.690759	1.22415	2.08442	4.25061	2.19889	1.16914
6.53303	2.82585	5.58861	3.34169	9.15845	2.52018	1.47495	2.01343	1.43437	4.24463	1.78874	3.4692
1.35661	0.876288	1.44243	0.889473	1.90919	1.92692	0.632143	1.02383	1.45103	4.22882	2.23169	2.41083
1.56804	1.36027	1.66491	1.75131	5.38868	1.07434	0.7015	1.56319	2.19757	4.22595	0.423099	1.1314
2.80125	1.00398	3.18729	0.960259	9.76403	0.850954	0.911817	1.86009	1.15725	4.22091	1.74103	2.31164
1.69545	1.08335	2.14219	1.04576	3.40799	1.39373	1.16508	1.20107	1.36514	4.21289	1.78522	2.66362
1.61648	2.90122	1.99496	3.69347	4.74683	3.57514	1.20866	1.18071	1.41716	4.20371	2.78033	3.5663
1.26244	1.10254	1.22667	0.774584	5.16182	1.16029	2.45221	1.33678	1.4902	4.18036	2.18602	1.81176
1.35322	2.00713	1.12549	2.03448	1.24764	5.08671	2.34434	1.84854	2.33495	4.13304	2.21691	3.2448
1.26145	1.37969	1.30637	1.42283	1.64361	1.97133	1.17217	1.646	1.95786	4.11057	3.0967	3.42577
2.80766	1.87999	2.97318	1.82459	3.7448	1.36707	2.71004	1.20949	1.45934	4.10901	2.05001	2.31095
0.833276	1.82406	0.843313	2.17649	1.64231	3.73672	2.42788	1.33273	2.07965	4.10373	2.59891	2.88166
1.08847	1.86759	1.20484	2.25797	1.67323	3.4899	1.59934	0.884793	1.74859	4.09559	2.02652	3.10615
1.46262	2.74979	1.59971	3.31305	2.47816	4.76789	1.49367	1.17056	1.88845	4.09462	2.12557	3.74633
3.17248	2.11131	3.46709	2.42144	4.14073	2.40882	1.63454	2.14823	1.88506	4.08204	2.29162	2.63916
2.33062	1.16657	2.34078	1.17584	2.31363	1.7314	0.97339	1.22631	1.82529	4.07459	1.98101	3.90637
2.50402	1.48874	2.5588	1.71693	3.3326	4.31283	0.848726	1.06396	1.7978	4.06272	3.55562	2.34195
2.13715	1.84703	2.67584	2.43812	4.33869	4.34754	2.17148	1.78411	1.41841	4.06025	5.32307	2.82355
0.919931	1.28663	0.87087	1.38791	1.3235	1.3791	1.29335	1.30793	1.95228	4.05693	2.12143	3.55866
2.05684	1.76731	2.01194	1.88954	4.82917	5.36569	1.66725	1.34915	1.67078	4.05665	1.75433	3.50123
1.30317	2.31954	1.559	2.36249	3.38333	4.5666	0.327007	0.599549	1.58196	4.05341	2.05183	1.15031
3.62906	2.57128	5.00615	2.41235	14.0457	4.79409	0.79105	0.773232	1.24499	4.04862	2.18841	1.79433
2.51433	2.39043	2.5979	2.65031	3.61111	2.31537	1.24741	0.806487	1.40671	4.04371	3.85646	0.786769
1.82705	3.29251	1.96152	3.34137	3.34292	5.68421	2.16379	1.63442	1.73312	4.03966	2.98166	3.9222
1.33079	2.13238	1.3681	2.3186	2.4438	2.84844	2.14323	1.3346	1.61504	4.03753	2.96211	3.71624
0.864839	1.21641	0.851954	1.35515	1.0575	1.96961	0.935286	0.776469	2.15646	4.03644	2.35563	1.42492
2.85556	2.57921	3.16083	3.27191	8.22871	5.5005	1.16349	1.65703	1.29347	4.03353	2.20391	2.10756
2.14864	1.41384	2.47953	1.57732	4.00678	1.90663	1.52682	1.32362	1.70551	4.03292	3.02624	3.22667
1.55075	2.13944	1.50496	2.42644	2.43899	3.06571	0.620444	1.48752	1.634	4.02718	2.67959	2.12528
5.69873	1.34738	3.88987	1.47728	13.8186	1.40575	0.624988	0.791209	1.8027	4.01562	1.89646	1.07864
3.21271	4.34864	4.03479	3.71359	5.01143	11.4605	1.83151	0.625945	1.26089	4.00794	2.64042	2.34881
1.65166	2.54412	1.83438	2.93963	2.38537	6.33932	2.3622	0.77704	1.86935	4.00022	3.42049	0.913946
1.32464	1.96518	1.24298	2.45043	1.43399	5.63327	2.35986	2.14948	2.00211	3.99877	3.02041	1.61117
0.928905	1.22631	1.02059	1.24103	1.72289	0.822023	2.57878	1.27239	1.81571	3.98278	2.16103	1.52942
0.711763	2.30065	0.634905	2.61882	1.04609	9.36294	1.3019	2.23044	2.05578	3.97815	2.62696	2.29754
2.21501	1.13052	2.22866	1.29474	5.28428	1.84489	0.863959	1.21994	1.44079	3.97551	2.38645	2.2107
2.66328	1.6759	3.40763	2.15517	7.05931	3.60607	1.51776	1.24949	1.21262	3.97253	2.21455	3.68512
1.73034	1.76443	2.13552	1.88138	3.65968	2.35648	1.51303	1.39281	1.61797	3.96683	2.87904	1.80872
2.67023	2.40683	2.59313	1.99093	5.88339	1.41831	1.93186	1.5986	1.64864	3.96058	2.30026	1.84989
1.70047	1.57758	1.66219	2.06276	3.27109	1.79501	1.95413	1.05096	2.0034	3.95802	2.40559	3.06629
1.62502	3.51557	1.76097	3.06617	1.99308	2.81116	0.907078	0.550873	2.01666	3.95482	2.70859	2.3651
1.99285	2.81097	1.98139	2.65374	4.07292	9.74603	0.848506	0.948328	1.28698	3.95022	1.60916	14.4781
2.73549	1.21578	3.19823	1.67857	5.19614	0.894618	1.47914	1.71227	1.57966	3.94862	2.29398	0.718844
1.78964	1.01794	2.13532	1.03841	1.83712	1.35057	1.12252	1.41115	1.68225	3.94745	3.58843	4.17265
2.23582	1.24087	2.51909	1.44641	4.81719	4.11337	2.0479	2.11694	1.62793	3.94346	4.44568	13.8907
1.59862	0.882579	1.54638	0.969721	3.27768	1.45902	2.37781	1.94647	1.77842	3.93897	2.96333	5.47691
1.17621	1.34456	1.16311	1.72888	1.58871	2.4136	1.1202	1.86265	2.07517	3.93734	3.25056	2.17744
1.25528	0.883651	1.28202	0.941692	4.5591	1.32611	0.955938	2.24639	2.00522	3.92409	1.03258	2.57762
1.36626	0.80441	1.26168	0.760994	4.1555	0.821902	1.4381	1.6969	2.00899	3.92031	1.15148	2.49584
3.84777	0.862516	2.94122	0.850486	3.43467	1.04506	0.665788	0.699769	1.89635	3.9188	3.94807	2.91552
4.02535	1.94798	3.39231	2.24317	17.9373	12.5209	0.80086	2.27495	1.71915	3.90467	1.6666	1.05765
3.49786	0.715866	3.5705	0.700393	5.126	1.36894	1.92525	0.634041	1.37413	3.89111	2.68594	3.0115
1.44395	2.41992	1.52527	2.36572	2.02698	7.46489	0.509584	1.01419	2.46432	3.89037	1.85221	1.29412
3.12835	2.09232	3.50589	2.73198	7.81497	3.07073	1.53864	1.00654	1.4707	3.88852	3.00402	1.32643
1.80405	1.84152	2.04594	2.53168	3.14811	3.19078	1.57303	1.04151	2.11994	3.88283	3.45401	1.24244
1.43688	2.65785	1.47387	3.05752	3.84734	3.96966	1.10526	1.89262	3.12866	3.87239	2.66675	5.87044
2.24801	0.493058	1.93333	0.410616	2.49404	0.561889	2.06669	1.73009	1.60141	3.87054	2.27235	4.15024
1.51169	0.531896	1.5406	0.646284	2.13516	0.806349	0.845069	0.486374	1.93118	3.86732	3.37465	6.13857
3.19059	3.23981	2.95568	3.15906	5.14095	10.1402	2.58635	1.37135	1.81463	3.86586	1.48631	0.699594
1.10261	3.84933	1.04659	3.51518	1.50853	4.77705	1.66022	1.27043	1.95175	3.84929	2.79835	3.05664
1.59807	3.3575	1.87963	2.69675	2.1082	9.98349	1.54092	2.04964	1.71615	3.84408	2.90016	2.12981
1.321	0.582753	1.49929	0.489981	2.31193	0.719683	2.41938	1.36131	1.91472	3.83365	3.75898	2.53888
0.589797	1.46011	0.558103	1.65835	1.15856	1.46362	1.812	1.35206	1.94997	3.83233	2.5212	2.46979
1.91331	1.77971	1.99734	2.07486	1.38597	1.98543	1.15276	1.53835	1.82417	3.82839	1.50719	3.39287
1.89919	1.9958	2.21644	2.33047	3.67696	1.68866	0.435826	0.845421	3.50419	3.80378	1.63202	2.10156
2.43913	2.54727	2.62972	3.43738	6.73924	9.05879	2.12528	1.17365	1.27005	3.7912	2.28282	1.10614
1.30593	1.0691	1.28343	1.25358	1.78837	1.11829	1.53025	1.0763	1.79375	3.78371	2.05805	1.36165
2.74028	2.01834	3.10888	2.44051	2.61349	4.00699	1.94349	0.832703	1.74033	3.76574	2.30192	5.45996
1.74007	1.76754	1.61486	2.13777	2.12234	2.96693	2.32706	1.12863	2.22284	3.75263	3.23093	7.03228
1.04504	1.18681	0.904469	1.44371	1.08879	3.3657	1.271	1.32646	1.78389	3.74562	2.41167	1.87936
1.61026	1.34152	1.88004	1.68421	2.513	1.50373	2.06761	1.64213	1.46069	3.74279	1.92106	2.25674
1.19722	1.77356	1.26465	2.32799	1.73885	1.7316	1.37335	2.03629	1.91135	3.7407	3.37582	5.16839
2.25412	1.09449	2.45895	1.32493	4.4607	1.93878	0.5218	1.25346	1.53015	3.73065	2.53089	5.02835
2.94988	1.62663	2.90199	1.94948	9.5852	4.62633	1.64791	1.53139	1.21268	3.72982	0.865572	1.00449
1.64339	1.2932	1.71197	1.62628	3.09123	1.07209	2.71871	1.00503	1.768	3.72048	2.03036	0.703748
0.941327	3.14673	0.809477	3.23675	1.27042	5.51552	1.84316	0.82233	2.08548	3.71263	2.77394	1.53169
2.32696	3.05032	1.52885	3.24143	2.48835	5.92369	1.6878	2.1244	1.81187	3.70602	2.70209	1.93247
1.57071	1.59058	1.4863	1.66102	2.08314	1.22676	1.75809	1.82317	2.16889	3.70425	2.64016	3.48758
1.78602	1.28413	1.82878	1.72685	2.12019	1.3335	1.81736	0.309295	1.76503	3.69944	2.07179	3.05941
1.74738	3.52794	1.72739	4.76498	1.79708	9.62135	1.05391	0.297799	1.55109	3.68379	1.97246	2.88046
4.00232	2.75719	3.44946	3.06475	6.11232	7.409	0.436814	2.02643	1.58138	3.67654	2.65523	1.07556
5.89132	1.20538	4.66192	1.29503	13.537	1.076	1.48514	1.74075	1.2793	3.67486	1.52737	2.01753
1.15339	1.97903	1.17321	1.76495	3.14092	1.32226	1.4135	1.66787	1.87278	3.67158	2.10999	2.29388
1.56568	0.950644	1.75216	1.15316	3.48888	2.93681	1.54584	1.05145	2.28155	3.66454	2.4902	2.35293
1.45469	2.69916	1.51272	2.27383	3.00025	7.39545	1.23541	0.701215	2.14566	3.66158	2.86153	2.00092
1.86242	1.88077	1.85478	2.37298	3.24849	4.16144	0.974777	1.07723	2.21283	3.64688	1.70521	0.867299
2.38854	1.4347	2.65525	1.98998	5.06538	2.88855	0.454713	0.361755	1.68648	3.63755	2.0115	1.30904
4.53044	3.40262	3.24875	4.30331	7.93615	7.61465	1.34461	0.242762	1.26136	3.63546	3.51493	1.09173
2.25596	3.10737	2.43114	3.87579	3.48838	13.3693	1.44017	0.286894	1.51454	3.63245	4.74924	2.33842
1.68811	3.75385	1.92024	4.74799	2.70886	6.70912	1.93488	0.440093	2.08848	3.62671	2.16354	3.47691
1.89762	2.97978	1.70642	3.67641	3.49753	8.51661	0.840237	0.934539	2.15455	3.62581	2.54193	0.954991
1.76363	1.87694	1.30111	2.24659	2.29094	3.89167	1.27508	0.762999	3.20164	3.62237	1.24294	1.94226
1.60527	2.16932	1.79737	3.01725	3.34942	2.61239	0.771422	1.08731	1.66405	3.61892	2.48694	0.514831
2.23494	2.04784	2.4524	2.64205	8.07503	3.94209	1.81736	0.965667	1.38699	3.61756	2.2688	2.65408
1.41557	1.97621	1.61932	2.61027	2.03876	1.70333	0.638826	1.27994	2.16141	3.61149	2.8968	2.16017
2.91872	2.81257	2.91342	3.27552	6.38798	2.25102	0.654904	1.80974	1.39989	3.60905	1.33435	2.7311
1.86898	1.56963	2.52789	1.82312	4.00117	2.05653	1.49641	2.53708	1.46213	3.6006	7.09313	2.82299
2.18674	1.15808	2.24718	1.15249	3.07535	1.5389	1.30639	2.09445	1.82247	3.60047	2.86042	2.81252
1.60395	1.77566	1.82899	1.61693	2.71783	1.11959	0.971084	1.96584	2.37203	3.5948	1.5089	2.26373
1.39116	1.5695	1.61281	2.0416	2.80052	1.24064	1.67462	1.72087	1.56404	3.588	1.26707	2.13244
1.15801	1.31114	1.03461	1.66481	1.67953	1.63749	1.42301	0.891416	1.63422	3.58558	1.52747	2.01295
1.11006	2.09131	1.05883	2.42096	2.58089	6.83754	0.517781	1.35583	2.18141	3.58545	2.09781	1.09412
2.25103	1.8303	2.74558	2.18137	8.5283	4.30384	1.04124	0.483732	1.59526	3.57136	1.34749	1.09426
2.31168	4.35904	2.75071	4.78943	3.87649	10.8784	1.35031	1.01058	1.42711	3.55921	1.94568	1.56944
1.93566	3.21999	2.26819	2.96602	3.04001	4.66895	2.12375	2.02591	2.53429	3.55348	1.92918	2.34464
1.09031	1.35834	1.14865	1.77417	1.19408	1.73942	0.349173	2.37938	2.13255	3.55258	3.04209	2.4511
2.8032	1.16619	4.08039	1.25692	7.86607	1.32805	0.408138	1.73882	1.23212	3.54872	2.65654	2.24097
2.12197	1.77958	2.6538	2.58006	11.0646	2.15353	0.881985	0.964064	1.37548	3.54027	0.568211	4.05933
1.43807	1.84026	1.64467	2.5842	2.84968	3.18931	1.46129	0.664247	1.685	3.53123	2.23895	1.99479
2.42323	1.90239	2.87987	2.41691	2.95453	2.6425	1.41671	0.760996	1.67626	3.5255	3.17696	2.78124
1.69321	1.77883	2.02691	2.33614	4.09295	3.66738	0.403522	1.06343	1.91003	3.51833	5.25027	3.49664
4.71135	2.64041	4.6342	3.03598	12.7824	3.52592	1.4672	0.791755	1.23215	3.51615	2.25362	2.40996
1.61428	5.40513	1.6668	5.24204	2.17547	5.32866	0.505351	0.74729	2.28636	3.51583	2.08833	2.06456
2.45605	1.98844	2.71564	3.7841	7.44745	2.13769	1.14186	1.53807	1.32189	3.5141	1.23353	0.512859
2.5703	1.69992	3.1206	1.80329	3.43472	1.51613	1.23679	2.11603	2.17396	3.51343	1.6318	2.72606
2.04113	1.30809	2.19624	1.39533	4.03417	1.3033	1.44302	2.37206	2.09102	3.51233	2.10543	3.36001
1.00577	1.22464	0.990454	1.13947	1.55189	1.16576	1.59088	1.20273	1.69453	3.50332	1.89068	2.71083
1.66034	2.72194	1.47523	2.72016	2.18619	3.28898	1.10197	2.51282	1.64793	3.50222	1.62317	6.67838
2.05611	1.07943	2.41597	1.04051	2.78447	2.1728	0.378324	1.28987	1.63617	3.50004	1.65184	2.80574
3.36202	1.89237	3.95783	2.46274	7.24292	2.16308	0.929055	0.654473	1.34483	3.49138	2.53603	5.90655
2.52336	2.07886	2.50778	3.02841	5.12019	3.21014	1.93091	0.390753	1.67946	3.4704	3.46725	9.13426
1.19279	3.00258	1.11241	3.82009	1.54321	5.97417	1.89822	0.616648	1.82221	3.47023	2.05462	1.01115
2.49042	3.19197	2.27237	3.95653	2.33102	5.4846	1.67619	1.12543	2.13211	3.46962	2.47091	2.93564
1.92848	2.04907	2.16511	1.84841	1.84407	2.06501	1.77828	1.84268	2.40871	3.46088	2.0781	4.75306
1.68981	1.70154	1.97958	1.9989	2.2763	1.7357	1.55476	1.93278	1.6315	3.46083	2.24094	2.9783
2.35679	1.16571	2.93522	1.4737	3.30674	1.3101	2.1145	0.964587	1.72308	3.45576	3.71404	2.89411
1.75093	1.99968	1.80776	2.27474	1.51637	5.94117	1.99736	0.752643	2.25308	3.45	2.84761	1.07226
1.69434	1.9338	1.73455	2.10707	2.70317	4.86222	1.38308	0.469524	1.82805	3.42542	2.5506	0.95529
2.18106	2.55575	2.3494	2.67589	4.97506	7.56374	0.930797	0.539998	1.52547	3.42503	1.87109	1.07232
1.85124	3.55126	2.25375	3.82395	3.2609	7.92808	2.18043	0.591562	1.77108	3.42028	4.32217	1.30547
1.18755	2.23662	1.01976	2.57139	1.33208	5.78026	1.05281	0.566095	1.73166	3.41338	2.7161	0.964465
1.73961	2.08277	1.99284	2.89073	2.93092	3.51498	1.24346	0.475147	1.46206	3.4102	2.98393	0.63562
1.62949	2.85146	1.8973	3.96531	3.32089	7.62247	1.20887	0.888715	1.4611	3.4089	3.8929	2.56108
1.57026	1.94581	1.73782	2.49199	2.90161	2.26077	0.96791	0.559238	1.69977	3.40545	2.54087	2.32808
1.34525	3.29295	1.62092	3.90822	4.08945	5.30328	0.659109	0.493367	1.39743	3.40069	1.59243	1.78276
1.87347	3.33797	2.12046	3.8919	4.22831	6.50433	1.32963	0.310404	1.31278	3.39394	1.79851	0.964608
1.19647	2.78019	1.28651	3.25241	1.64081	9.93128	1.09846	0.4265	1.43452	3.39331	2.40782	0.529089
2.07484	3.02308	2.40178	3.36933	4.72	7.74307	0.683183	1.2055	1.35404	3.38778	3.41947	0.486796
3.91833	2.08815	4.1849	2.49814	7.91592	3.27177	1.01347	1.03232	1.18587	3.38169	4.18609	1.48724
3.87661	2.07088	4.35959	2.3103	3.42656	2.78522	1.14985	0.509335	1.46553	3.37971	1.49899	2.42573
1.97962	2.20306	2.18974	3.02254	4.46137	4.89659	0.677992	0.451135	1.77212	3.37512	1.26433	1.79547
2.67142	2.25565	2.93845	3.08297	11.6716	6.58252	1.09486	0.434065	2.28854	3.3684	2.82079	1.08093
2.07736	3.50035	2.54557	4.06154	3.99177	6.44071	1.19533	0.570016	1.58303	3.36824	7.49352	1.52562
1.59947	3.75546	1.65502	4.19112	2.68599	6.59005	1.45647	0.554362	1.42669	3.36705	1.44391	1.32719
1.72123	3.10404	2.09001	3.03971	3.05901	6.88466	1.53216	0.619482	1.70495	3.36316	2.93138	2.03147
1.49384	3.42469	1.61598	3.99353	1.99635	6.70513	2.03442	1.01749	2.46075	3.363	2.72835	2.23412
1.96211	1.83345	1.85948	1.915	1.65286	2.36014	2.26322	0.471784	1.47789	3.35719	2.69024	1.62762
1.00589	1.50555	0.936708	2.14421	1.10412	5.80535	0.840388	0.824059	1.76932	3.35593	2.65269	1.5274
1.82814	1.54636	1.91853	1.84077	6.23719	2.83325	1.15774	0.393856	1.41269	3.35524	1.24375	2.8052
2.48114	1.88048	2.65042	1.95436	3.75542	8.99323	1.59484	1.22989	1.55727	3.35029	1.96442	0.649234
1.88939	1.27679	2.033	1.54594	2.9964	1.99873	1.05097	0.661106	1.97997	3.34867	2.1221	1.44917
2.43178	1.93689	2.51137	2.3712	5.22438	5.74646	2.0375	0.665684	1.48825	3.34764	2.14081	1.49036
1.81852	1.84652	1.66496	2.39526	2.54228	3.9404	1.31264	1.37782	1.98087	3.3462	2.21202	1.90952
1.28098	1.99765	1.4004	2.63934	2.93499	6.02404	1.81249	1.12065	2.30574	3.34594	1.31225	1.63569
0.882718	2.24974	0.870853	2.26578	1.20414	2.28176	0.625164	0.441677	2.70036	3.34314	2.44757	1.69693
2.63049	2.30611	3.15161	2.47892	7.81027	8.48157	2.30404	0.268892	1.37812	3.32734	1.55662	0.659416
1.10912	3.27664	1.14749	3.40156	1.42625	14.7884	2.43745	0.208093	1.62013	3.32186	3.13418	0.871766
1.78459	2.32262	1.63343	3.21472	1.94328	13.0808	0.939133	0.517766	1.82106	3.3151	3.12132	0.630059
2.31663	1.10066	3.0762	1.4278	4.17301	2.68615	1.78212	0.877208	1.43874	3.31162	1.6398	0.981393
1.94773	2.30322	2.08233	2.75944	3.09907	3.41657	1.05969	0.664805	1.78878	3.30582	2.55431	1.4515
3.19775	2.35722	2.85211	2.6787	9.29283	2.4554	1.41675	0.69642	1.45901	3.30481	1.75711	1.72743
3.06309	2.63681	3.12956	2.74758	3.9075	8.21694	1.53235	0.30192	1.54155	3.30006	2.07399	1.42954
2.13732	2.84374	2.26398	3.3292	1.92424	9.39332	1.44955	0.971343	1.65379	3.29732	3.12008	0.992057
2.77292	2.56697	3.06238	3.21761	2.80664	3.30479	2.23891	1.65254	1.48046	3.2955	1.80615	4.24393
1.40734	1.55498	1.50182	1.40879	2.62	1.09943	1.32242	1.41347	1.8754	3.29501	2.81981	1.91716
2.20676	1.26709	2.39312	1.52515	2.52677	2.02131	1.03411	1.83774	1.55314	3.29337	1.59523	4.93404
2.14723	1.19637	2.50925	1.32664	3.89228	1.20735	1.25921	1.96495	1.71972	3.29015	3.12792	2.58873
2.07773	1.17076	2.54153	1.34524	2.61627	1.22206	0.624734	0.647818	1.7727	3.28902	1.89977	2.06079
2.42979	3.1569	3.16224	3.54824	8.58116	6.49898	0.690442	2.11631	1.67122	3.28709	1.10991	0.863896
2.53286	1.26769	3.21657	1.37014	4.77409	1.40618	1.5997	2.41484	2.08892	3.28623	2.13357	2.10738
1.79585	1.5376	1.91563	1.80079	3.34928	1.26904	1.90987	2.27673	1.96518	3.28313	3.14823	2.74828
1.34835	1.37235	1.40765	1.26818	2.21719	1.09857	2.18772	1.19162	1.87486	3.28223	3.24465	1.61899
1.34867	2.18641	1.27206	3.09407	1.62398	2.68921	0.637508	1.37592	1.97888	3.27582	2.1047	3.9306
2.44902	1.76838	2.66422	2.44518	5.50115	3.00527	0.93508	1.26703	1.13648	3.27457	1.10143	3.5892
2.15369	1.83914	2.25171	2.12254	4.89781	1.79899	0.713309	2.02714	1.45145	3.27221	2.70792	2.45745
3.33592	1.40684	4.27915	1.57067	4.76869	1.31664	0.56614	1.18173	1.19527	3.26463	2.37515	2.29445
2.34616	1.64174	2.88538	2.17359	5.11122	1.77023	0.889373	0.8836	1.27924	3.26404	1.518	2.04094
2.95522	3.09609	3.39748	3.0168	4.97443	9.45134	0.526224	1.28737	1.37703	3.26359	3.18403	2.35998
2.93416	3.36666	3.22441	3.71992	5.62802	2.05808	0.268342	1.80237	2.45754	3.26105	1.93636	2.49227
4.37848	1.8492	3.7402	1.93518	22.3727	3.21213	0.8782	0.896842	1.77836	3.2593	1.2039	2.58847
2.56522	1.80441	2.67032	1.88201	8.15243	4.95691	1.82737	1.17716	1.32422	3.25869	2.72458	1.15331
1.35918	1.83366	1.48325	1.66806	1.56223	3.16408	1.04891	0.506987	2.25801	3.25826	2.50781	2.06338
1.34834	2.74687	1.31551	3.30798	2.98208	10.7611	1.7629	0.420594	2.27541	3.25694	0.897427	0.991825
1.15674	3.23372	1.05459	3.95877	1.57325	5.87883	1.45351	0.53412	2.33989	3.25382	1.56613	1.15856
1.81891	2.39145	1.86495	3.09647	4.73246	7.95405	2.02713	0.578545	1.79326	3.25235	2.68614	1.30549
1.29623	2.2902	1.35698	2.68807	2.61078	5.43951	2.18622	0.516127	2.08004	3.25087	2.75326	1.34088
1.4074	2.58002	1.55234	3.04349	1.74477	10.29	1.60855	1.80424	1.9178	3.25013	3.26462	0.453874
3.97912	1.15912	3.44719	1.25021	5.37995	1.12542	1.09892	1.90333	1.94059	3.24707	2.22457	2.17812
2.55152	1.33862	2.46346	1.282	2.64768	1.1675	1.62901	2.44263	3.6333	3.24432	1.27209	2.06452
1.82677	1.22427	2.04519	1.25887	2.27302	1.3232	1.54829	2.50793	2.02352	3.24408	1.67807	2.68331
1.59905	1.57313	1.76083	1.53793	2.40159	1.3316	1.60658	2.14763	2.10847	3.24382	2.29181	2.18284
1.0905	1.39871	1.28884	1.18004	1.8081	1.04819	2.07408	0.863371	1.65194	3.2369	4.00137	2.07913
1.13836	2.91192	1.03604	3.35598	1.37903	8.56338	1.3735	1.49123	2.33297	3.2366	2.15482	0.929398
2.37073	1.66836	2.4345	2.08352	3.44818	1.88841	2.05356	0.724403	3.0535	3.23338	1.33032	2.48106
0.944533	2.04385	0.990871	2.5113	1.68544	4.25098	0.440853	0.671515	2.94262	3.23307	3.24856	1.03316
1.83201	2.10795	2.19963	2.84647	10.8059	7.5143	0.938921	1.31951	1.21809	3.2328	1.18359	1.92834
2.44727	1.46074	2.80055	1.53833	5.88972	1.28373	2.17941	1.76617	1.46006	3.23056	4.4227	0.751674
0.85959	1.46042	0.827323	1.81915	1.5044	1.19316	0.557321	1.04104	2.05733	3.22913	2.13865	0.923525
1.73409	2.01731	2.07841	2.72895	11.3163	3.64143	1.81103	0.884185	1.35004	3.2276	0.805233	2.67397
1.18055	1.99896	1.08643	2.50336	1.58298	2.7965	1.88036	0.494306	2.78747	3.21891	2.00048	2.75427
2.31746	4.60328	2.34954	4.11336	2.75498	14.0579	1.66107	0.79223	2.87769	3.21735	2.43583	1.11922
2.24644	3.62217	2.28465	4.07502	2.92514	5.77616	2.42719	0.723609	2.27062	3.21367	2.30787	2.46011
1.63891	1.4896	1.70081	1.77061	2.38775	3.07389	1.72032	1.13424	2.01426	3.21361	2.32308	2.33297
1.98229	3.91001	2.26774	3.14437	2.98044	9.15387	1.04928	0.445453	1.72877	3.21326	2.40107	1.3223
2.62639	3.28528	3.102	4.96659	2.98154	5.0523	0.992394	0.678091	1.54269	3.20653	2.27859	0.4783
2.46228	1.71563	2.35996	2.84384	3.42805	1.99122	1.07588	1.25353	2.35673	3.20478	2.23011	1.09317
2.53103	1.53312	2.73588	1.75073	3.236	3.46781	2.60639	1.58624	2.18804	3.20341	1.73217	1.84093
0.755805	1.7941	0.636998	1.96153	1.1563	8.86885	1.46651	1.74239	1.94597	3.20172	2.09884	1.66463
2.04506	1.45143	1.93908	1.65866	2.33963	1.60158	1.62572	1.63808	2.21966	3.19738	2.13378	3.39139
1.74912	0.970199	1.83173	1.03948	3.02882	1.32941	2.27168	1.96698	1.61431	3.19719	1.94106	1.2487
0.782473	1.88332	0.577456	1.79806	0.94528	3.7387	2.2297	1.3544	1.99182	3.19435	0.894339	1.99698
0.739851	1.06432	0.64174	1.11286	1.97758	1.09723	2.19453	1.84523	1.8003	3.18934	1.89085	0.90744
0.500149	1.16006	0.444353	1.15154	1.0836	1.10887	1.93053	2.07572	1.81963	3.1881	1.99077	1.77156
0.972352	1.0282	1.09686	0.855321	1.60797	1.00485	1.41977	1.63554	1.80051	3.18703	2.87402	2.10177
1.60402	1.19261	1.77712	1.3162	3.13464	1.8281	0.639771	1.98013	2.03326	3.187	3.16375	2.24008
3.67375	0.998981	4.64481	1.0023	8.55522	1.23714	0.782632	1.62173	1.39093	3.18551	3.16393	1.79352
3.12338	1.11012	3.5855	1.01422	7.68745	1.01473	0.400224	1.3641	2.10161	3.1855	2.45171	2.42556
3.57753	0.970555	4.00976	1.17092	12.5807	2.8874	2.20403	1.40865	1.27162	3.18193	1.39422	4.35956
0.912219	1.80103	1.00119	1.87317	1.73231	1.581	2.28291	0.901895	1.98435	3.16816	2.33758	3.44612
0.69809	3.86503	0.655599	3.35475	0.957675	4.90807	1.57842	1.39702	1.67656	3.16753	2.12599	6.84141
1.15409	2.51234	1.24604	3.07293	2.5515	1.8403	1.38547	1.71652	3.1801	3.16288	2.02437	3.98558
1.4752	1.1739	1.73032	1.27875	4.08482	1.00394	1.45989	1.63738	1.82252	3.16187	2.25858	2.97171
1.58499	1.25323	1.59201	1.34886	3.78172	1.2107	1.44527	1.28786	1.78296	3.15915	2.33741	2.23664
1.86534	1.49778	1.9227	1.3655	2.01053	0.971571	1.47828	1.92856	1.73712	3.1584	1.69939	1.72469
1.51541	1.40468	1.80747	1.22885	2.11131	0.940838	1.67219	2.01106	1.78163	3.15772	3.01862	2.3314
1.17176	1.01332	1.30543	1.05848	1.67525	1.01852	0.770316	1.57774	1.62372	3.15617	1.56073	2.58353
1.13963	1.07167	1.41436	1.15224	2.62724	2.83614	1.76349	1.29089	1.29368	3.15503	0.661167	2.37088
2.48932	1.81099	1.95522	2.18393	2.8148	2.47648	0.64031	2.04943	1.94575	3.15487	1.96242	1.70868
8.01243	1.2116	5.23738	1.38901	12.2152	1.0736	1.121	1.73322	1.32109	3.15367	1.30011	1.55205
0.992909	1.22299	1.20706	1.37832	1.59175	3.34691	1.54477	2.11492	1.70884	3.1444	2.26384	8.84923
1.55292	0.749481	1.70011	0.706138	2.64422	0.998648	1.54566	1.88646	1.58108	3.14205	2.26629	3.52719
1.74552	0.951247	1.71748	1.13274	3.02132	1.17278	0.892089	1.36287	1.89357	3.14158	2.61515	2.35714
2.73245	1.46624	2.55134	1.35243	6.25075	2.68308	1.99755	1.45389	1.43257	3.14052	1.09286	1.42215
1.45534	0.87114	1.386	1.09408	1.24088	2.4074	0.763361	1.06041	2.2929	3.13921	2.18756	1.5686
1.9367	3.39866	2.34834	3.77674	4.79229	2.61745	0.723288	2.13814	1.43803	3.13227	0.879184	2.4433
2.40502	0.921267	3.00324	1.02839	6.6926	0.936949	1.94912	1.47105	1.33593	3.1311	1.86464	2.22812
1.63565	1.83652	1.61098	1.90512	2.65923	2.81236	2.38224	0.659722	2.0056	3.12734	2.4086	2.12968
0.568123	2.04084	0.492411	2.03018	0.679851	9.67842	1.53276	0.571766	1.8923	3.12625	2.16356	1.65263
2.32	1.47667	2.22567	1.55149	3.1552	5.70228	2.07624	1.63297	1.56333	3.12607	2.9636	0.65128
1.16082	0.798853	1.30008	0.911375	2.6154	1.15772	2.3	1.89744	1.67637	3.12052	3.59956	1.4608
1.00396	1.10914	1.04097	1.11532	1.05064	1.84873	1.62752	0.990629	1.81327	3.11998	2.79821	3.93702
2.27548	1.45372	2.27722	1.66572	1.90236	5.86719	2.1021	0.681567	1.62325	3.11772	1.82933	1.09233
1.6858	1.90658	1.80488	2.49348	1.94306	7.59628	1.21937	1.84362	2.19869	3.11586	2.70631	0.946099
2.07049	1.06817	2.54216	1.22643	2.86686	1.28625	1.37618	0.746002	1.48014	3.11502	2.92419	3.23191
2.21546	1.42068	2.60743	1.73015	4.6349	3.38391	0.899003	1.00243	1.43997	3.11443	3.30124	1.79395
1.9978	1.38479	2.33533	1.47252	6.08133	2.77613	1.98507	1.09189	1.4228	3.11206	2.26069	2.29472
1.99053	0.982911	1.96591	1.13442	2.77204	3.13585	0.787772	1.21883	1.62445	3.11177	2.7844	1.67612
2.21012	1.49439	2.44142	1.29474	4.59104	2.88282	0.747898	1.19711	1.19096	3.11134	1.05406	1.99841
3.09466	0.565741	3.24203	0.475866	12.873	1.04606	1.66895	0.871587	1.46922	3.1104	1.28077	2.03019
1.68493	5.17834	1.35626	5.11336	1.77555	5.19749	1.56346	0.668801	3.87485	3.10934	2.30655	1.1301
1.15363	3.8543	1.11294	3.6835	2.53042	6.16669	0.77949	0.799646	2.15143	3.10812	2.25233	1.55539
2.43869	1.74697	2.76401	2.69042	6.00019	2.10702	1.06684	1.23111	1.54391	3.10809	1.41164	1.28266
1.48914	1.75625	1.93173	2.32212	3.40356	2.05167	2.22619	1.07322	1.76404	3.10719	1.59782	3.13236
1.00083	1.78519	1.10279	2.34173	1.28053	3.50034	1.69504	1.61071	1.98329	3.10556	2.67991	1.12434
2.16061	2.32317	2.40101	2.51529	2.936	2.18017	2.24278	1.97252	1.60647	3.09884	3.14389	2.64355
0.742904	1.55325	0.708339	1.56105	1.03502	1.30343	2.17196	2.01789	1.82896	3.09799	2.34456	3.1296
1.57768	1.15354	1.70575	1.10953	1.31604	1.55253	1.85126	1.87569	1.9181	3.09089	2.21231	3.08574
2.02633	1.97571	2.42773	2.32397	2.26419	2.23279	1.98295	2.49208	1.63291	3.08607	1.82962	3.75263
2.14541	1.0859	2.15984	1.18672	1.75618	1.2474	1.55348	3.06112	1.6951	3.07588	2.73848	2.54087
1.59354	0.788684	1.40471	0.691254	1.82159	1.106	1.43911	2.88964	2.52075	3.07523	1.78752	2.07556
1.64085	0.890266	1.96582	0.781021	2.12785	1.07927	2.04904	2.73649	1.4327	3.07492	1.36176	2.14509
0.964543	0.999358	1.01595	0.804607	1.77053	1.13723	1.55082	2.75981	2.28757	3.07473	2.359	2.19251
1.07812	1.21709	1.00908	1.01328	1.43262	1.20928	1.88594	2.86941	2.32842	3.0735	2.00198	2.4587
1.41286	0.750924	1.30815	0.626447	1.83286	1.13416	1.60565	2.9283	2.14805	3.07199	2.02483	2.30984
1.45024	0.831707	1.60711	0.829345	1.8093	0.998232	1.61959	2.77771	2.02997	3.07135	2.21694	1.95294
1.86095	0.809634	1.91353	0.659474	3.93236	1.04882	1.69797	2.90484	1.80066	3.06584	2.2682	2.0887
1.94786	0.933002	2.14985	0.836289	2.64269	1.08549	1.87054	2.5075	1.89652	3.06379	2.19746	2.16644
1.25913	1.1976	1.34046	1.12182	1.88502	1.30835	1.46752	1.6453	1.98961	3.06148	3.29066	2.82722
0.730762	1.81234	0.714138	2.17014	1.04196	2.7857	1.60629	2.05566	1.62577	3.06092	2.37688	6.10667
1.87434	1.18315	2.12243	1.34538	2.43661	1.76722	1.24046	2.1916	1.48386	3.05631	2.65915	3.65683
0.914191	0.638951	0.993948	0.504989	2.75186	0.700861	2.84943	2.09531	1.45512	3.05165	5.02174	1.63322
1.13624	0.650605	1.0359	0.590586	1.21651	0.673334	1.66042	1.97846	2.07982	3.04304	3.15507	1.76505
1.79296	0.486636	2.17394	0.379083	2.71021	0.525691	1.07573	1.89157	1.9687	3.04242	2.30627	1.51877
1.99439	2.01843	2.15971	1.90894	3.29342	2.7024	1.7845	1.75764	1.4627	3.03714	1.38115	2.14817
1.05079	0.905955	1.04381	0.882266	1.63108	1.25284	1.30092	1.13154	2.22558	3.03713	3.13234	2.94224
1.17196	1.98262	1.07482	2.21282	2.25831	4.64604	1.60726	0.675459	1.53757	3.03068	0.883567	1.72441
1.43825	2.20151	1.49956	2.29621	2.19596	8.98177	1.62701	1.4578	1.72308	3.01856	2.56488	1.14259
2.06196	1.36497	2.00725	1.67948	2.04069	1.96539	1.20443	1.02401	1.80728	3.01835	1.95281	2.31587
1.32969	1.3103	1.67617	1.71408	2.88324	1.21864	1.87344	0.781822	1.62318	3.01828	1.40608	0.631797
1.30049	2.83923	1.28264	3.37621	1.99786	6.25502	1.61967	0.73483	2.05885	3.01374	2.62647	3.82526
1.37921	2.54197	1.50411	3.26549	2.82036	7.50835	1.66288	0.630298	1.63455	3.01341	1.89991	3.62936
1.72818	2.65095	1.76977	2.62153	3.33955	4.25738	1.47532	1.04637	2.08151	3.01243	3.1715	1.70887
1.74728	1.80691	1.82073	2.14956	2.66493	5.1543	0.677288	1.83101	1.891	3.00905	2.04119	1.7478
2.1175	1.60812	2.60266	1.74796	6.33672	2.66988	0.720984	1.25535	1.34768	3.00439	2.5068	2.95407
2.51862	4.32712	2.66376	2.96718	5.94434	5.13571	0.38351	1.33804	1.38027	3.00399	1.39037	2.38821
2.55785	2.19909	3.16758	2.19778	8.40355	2.74548	0.793109	1.58819	1.2111	3.00207	2.07727	1.69713
2.16342	1.34819	2.09303	1.37961	5.032	4.62463	0.519336	1.85617	1.38397	3.00105	1.01912	2.45382
3.57155	0.844435	4.09439	0.746349	11.8108	0.946935	0.932581	1.87574	1.41783	3.0005	1.83602	1.58175
2.41556	0.569898	3.09033	0.453531	5.69784	0.666722	1.12482	2.17637	1.35922	2.99753	2.12003	1.77871
2.65327	0.538362	3.24672	0.420717	3.79024	0.701473	1.06595	2.25412	1.38172	2.99298	4.04394	1.64209
3.2397	1.0763	2.64001	0.726565	9.04794	0.878807	2.16307	2.11568	2.07675	2.99223	3.25047	1.74575
1.53408	1.03395	1.5805	0.834928	1.5937	0.829134	0.872291	2.43032	2.27086	2.99044	2.39083	2.04899
1.67073	1.60119	2.11655	1.05827	3.70765	0.875255	1.25287	1.85186	1.82247	2.98874	1.20449	2.12707
1.60791	2.76451	1.75806	1.54007	1.86498	1.2341	1.09831	1.99212	2.26317	2.98315	1.63646	1.69194
2.15588	1.38984	2.53249	1.21178	3.86402	1.51131	0.755093	2.40488	1.56937	2.98209	2.71768	2.60816
3.24632	1.49565	3.28597	1.46546	5.64716	1.24233	1.96239	2.01196	1.82907	2.98082	2.16553	2.07928
1.49345	1.07039	1.3145	1.0316	1.75828	1.32699	1.25469	2.85533	2.60898	2.97771	2.89705	2.6424
1.45846	0.744596	1.59475	0.632133	3.21492	0.93391	1.96537	2.4095	1.49873	2.97725	2.45161	2.21516
1.71568	1.17434	1.87342	0.987012	2.27213	1.04172	1.16783	2.28692	2.09493	2.97415	2.82667	2.46515
2.90581	1.1498	3.17914	1.09258	3.28711	0.912499	1.60857	2.31207	1.75059	2.97414	2.63916	1.70491
2.77004	1.60544	2.35235	1.12593	4.2176	1.01544	1.42082	2.51909	1.61931	2.97207	2.07574	1.94027
2.74478	0.664983	2.63425	0.575149	4.36995	0.822696	2.58484	2.24546	2.0126	2.96857	1.80254	1.97907
0.941515	0.819843	0.97249	0.759621	0.985279	0.954764	1.74525	1.44712	1.96588	2.96666	3.13074	2.35539
1.68435	1.44546	2.20749	1.3373	2.18147	5.94124	1.67283	1.75387	1.94038	2.96508	2.04045	1.13266
2.11444	1.52693	2.44774	1.34636	2.55454	1.27279	1.03037	1.63098	1.83639	2.96079	3.12512	2.27473
2.95765	0.444313	3.43377	0.363257	3.80569	0.569031	0.995285	1.95333	1.42325	2.95967	4.34508	1.49002
2.31585	1.44336	2.833	1.32667	2.97586	4.26947	1.54303	1.4552	1.48587	2.9596	1.37886	2.01447
1.43368	1.97987	1.51589	2.21847	1.852	4.45635	1.47523	1.45182	1.73076	2.95652	2.64276	12.2511
1.26732	2.12843	1.50532	1.87235	2.81972	3.64527	1.16996	1.3569	1.61642	2.95497	2.10964	2.57831
2.59087	1.06051	2.88865	1.60451	3.50484	1.72989	0.417721	2.17065	1.63973	2.9546	3.31417	5.77383
2.09899	0.627815	3.30385	0.497956	8.6038	0.743301	0.290933	2.94264	1.40229	2.9542	2.77441	1.59327
3.00713	0.749439	4.05538	0.61296	12.4802	0.954517	1.32511	2.89984	1.56456	2.94956	2.06815	2.1681
2.10925	0.658935	2.30253	0.505347	2.77082	0.980512	0.551702	2.56863	1.88346	2.94409	2.97832	1.99552
2.33666	0.563539	2.88846	0.458381	9.74821	0.724425	1.64421	2.11511	2.50578	2.94117	1.74931	1.97164
2.36793	0.513823	2.81917	0.401566	3.19617	0.680738	1.83256	1.01315	1.47594	2.94052	1.35236	1.70867
1.14124	1.20594	1.00385	1.169	1.14265	3.89401	0.512835	1.21581	1.82193	2.93944	2.02534	1.34205
3.54357	1.46621	3.75969	1.7743	11.3695	5.60066	1.15937	1.52784	1.98382	2.93603	2.63161	7.80251
1.0122	1.13752	1.28664	1.39606	1.23271	3.45044	0.957922	0.816133	2.59051	2.93386	1.50199	3.17032
2.33107	3.22229	2.54271	3.24384	6.4062	7.74655	2.27826	1.82227	2.20267	2.931	1.55921	0.686888
1.16096	1.74998	1.23331	1.14256	1.55634	1.08233	1.0893	1.0701	1.94165	2.93032	3.53594	2.3073
2.34285	1.83619	2.65482	1.25699	10.0152	4.57492	2.56735	0.524941	1.30618	2.92786	2.94871	2.39541
0.55322	1.99748	0.457491	2.40713	0.785605	6.71398	1.57531	0.784344	1.9329	2.92659	2.17568	1.72323
1.49052	1.34883	1.53537	1.58718	3.08853	3.69216	1.19252	1.16071	1.59487	2.9249	2.60943	1.08742
1.32932	0.915457	1.44678	0.952965	3.13795	0.992715	1.97744	1.9588	1.88662	2.92372	1.98029	1.50666
1.10062	1.59608	1.13302	1.70086	1.32815	1.64465	0.717407	1.10105	2.04749	2.92164	2.68999	3.69778
1.70225	2.13802	1.70289	2.34249	3.44527	5.27378	0.450831	0.859967	1.40133	2.91898	1.30414	2.68604
5.49757	2.41428	5.24343	2.61998	8.03917	7.3909	0.982065	0.677191	1.19145	2.91777	0.612603	1.96081
2.44462	2.30375	3.0184	2.5709	5.78703	8.61246	2.05223	0.653022	1.43381	2.91142	2.54118	2.07062
1.13823	2.53865	1.24248	2.7213	1.51924	13.7801	2.06137	0.658299	1.81018	2.90986	2.88213	3.8077
1.49807	2.28661	1.50201	2.34583	1.59177	14.0173	1.59158	1.32332	2.0224	2.90361	2.25943	1.60101
1.304	1.17543	1.26701	1.20259	2.33164	3.29178	0.381938	0.690932	1.84828	2.89746	1.8411	1.91495
2.64871	2.56764	3.18238	2.47426	18.3702	5.36266	1.94505	1.25816	1.25561	2.89575	0.698751	0.992625
1.3131	3.10645	1.46728	3.06889	1.59257	4.08011	1.11382	1.4872	2.07789	2.89391	2.94074	1.31019
1.90472	1.25518	1.9665	1.26746	3.384	2.86078	0.966132	1.85163	2.1212	2.89308	1.9448	1.24473
1.96036	1.13283	1.99443	1.07808	3.91412	0.920406	2.44926	2.11308	1.68629	2.89003	1.75076	1.23773
0.693014	1.14507	0.662833	1.07454	1.50349	0.97816	0.933601	2.59332	1.94712	2.8884	2.0063	1.03794
1.60272	1.3244	2.02245	1.07556	3.41978	1.18422	0.424787	2.02599	1.78105	2.88826	1.053	1.45761
4.5698	1.97833	3.84308	1.84773	6.34067	4.26584	1.65277	2.10053	1.18334	2.88773	0.552792	4.57681
1.62928	1.56221	1.83839	1.53016	1.70998	1.5146	0.724719	1.06629	1.69315	2.88702	2.12351	3.11634
2.50242	2.19374	3.1296	2.35098	4.58663	3.85465	1.07726	0.769504	1.34786	2.88604	2.32708	1.65634
2.48829	1.87328	2.87125	2.27549	3.72257	4.04261	1.27222	0.578906	1.61909	2.88495	2.62829	0.711169
2.24784	1.99814	2.88585	2.10191	3.15555	4.92606	0.690192	1.0718	1.75214	2.8839	2.99962	0.371467
2.64342	1.7767	3.20529	2.25609	4.49278	5.10345	1.29973	1.39908	1.43516	2.88326	1.60466	1.75242
2.30076	2.53526	2.68128	2.37316	3.7296	6.99424	1.51141	1.1114	1.54987	2.87858	2.03404	5.41537
2.13916	1.50413	2.29924	1.6728	2.11286	4.04351	1.84406	1.23971	1.74149	2.8776	1.19797	4.20786
1.81241	1.1464	1.97528	1.28263	1.58222	2.86581	1.41482	1.24114	1.89177	2.87576	1.85363	2.89976
1.88586	1.3068	2.33749	1.45868	3.507	6.84852	0.841087	2.07767	2.00671	2.87372	2.51059	4.20243
3.15664	0.753535	3.572	0.719948	6.38447	1.1604	1.30326	1.26846	1.49069	2.8726	2.17163	4.23399
1.84904	1.86478	2.02162	2.23812	3.11784	3.34055	1.48185	0.84988	2.04476	2.87065	2.61794	3.36122
2.75	2.32482	2.72573	2.82022	3.21102	10.5972	1.33703	1.2435	1.86974	2.8698	1.95139	1.67918
1.74937	1.57799	1.93954	1.8036	2.32538	1.26731	1.09116	1.09145	1.71249	2.86872	2.1423	0.793884
1.58136	2.17237	1.85198	2.25691	2.49955	6.0396	1.23215	0.862973	1.74949	2.86764	0.829646	2.4521
3.36616	1.94985	3.10644	1.94098	4.73393	6.84372	1.64158	1.63118	2.1943	2.86714	2.23879	1.43739
1.17945	1.06113	1.30132	1.01293	3.02113	3.02557	1.84155	1.85249	1.64034	2.86553	1.75068	2.29487
1.73454	0.904394	1.63487	0.829688	2.1668	0.932404	1.50296	1.58674	1.63564	2.86489	3.07541	0.482176
1.78258	1.80017	1.85458	2.1724	3.06936	3.4399	1.24014	1.80232	1.61057	2.86472	1.68746	2.32155
2.51089	1.67541	2.8539	1.74669	4.65394	3.4968	2.92776	2.13156	1.41145	2.86396	2.13675	2.60506
0.913486	1.76548	0.898567	1.42393	1.25161	2.19556	2.21083	2.05866	2.15702	2.85818	2.75542	2.91063
1.10155	1.28731	1.11446	1.26966	1.40389	1.84064	1.71234	1.12595	1.91346	2.85747	2.69033	5.7362
2.07761	1.48407	2.25752	1.5456	2.87049	5.17006	2.19786	1.9688	1.91246	2.85615	2.483	2.01963
0.540294	1.60228	0.486257	1.51407	0.786066	1.9681	1.06871	1.32533	1.66584	2.85607	2.44493	2.48707
2.25195	3.68909	2.7855	3.57716	4.09983	3.81862	1.65475	1.78151	1.51941	2.8553	1.93239	1.87436
1.51827	1.79032	1.67957	1.93833	2.37873	2.44006	1.92324	1.3589	2.11599	2.85023	2.19375	2.44394
0.584286	2.06896	0.577732	2.13342	1.36451	1.82077	0.753834	2.72794	1.91667	2.84827	2.40129	1.44268
3.85895	1.26494	4.12507	1.13894	4.74794	1.32903	2.13566	2.19942	1.6737	2.84692	1.32004	1.89104
1.42386	1.28075	1.50516	1.28064	2.25796	1.62949	1.31831	1.96357	2.07872	2.84676	3.06485	1.81223
2.93695	2.35131	3.03599	2.95258	3.60709	2.10961	2.16456	1.4203	1.93803	2.84499	1.56789	2.49224
1.0345	1.89379	0.992377	1.9749	1.15683	8.17783	1.57896	1.24258	2.07519	2.84352	2.12754	2.34106
1.97226	2.45527	2.1959	2.94752	2.41597	5.04567	1.32539	1.44127	2.10294	2.84212	2.09328	0.941944
2.0588	0.945348	2.17997	1.00356	2.91292	1.12946	1.22267	1.08328	1.92833	2.83538	2.61295	1.68231
1.35976	1.44117	1.54474	1.3118	3.46302	3.97695	1.79076	1.40865	2.51878	2.83455	1.25188	1.0327
1.3094	2.52142	1.48129	2.60306	1.47048	4.34192	1.02651	1.38281	1.50866	2.83397	3.73534	0.92757
3.16326	2.82355	3.36264	2.7435	5.4012	1.83979	1.19369	2.48995	1.35018	2.8281	1.63955	1.12672
1.93748	1.05735	2.15582	0.937633	3.40162	1.88286	2.13035	2.23551	1.67098	2.82466	2.25103	3.53346
1.1985	0.849686	1.10791	0.632251	1.51639	0.685364	1.91538	0.920059	2.28246	2.82338	2.28961	2.31165
1.10974	1.29928	1.09017	1.63582	1.88761	2.82415	1.11361	0.876086	2.1166	2.82097	2.51612	1.01903
3.2884	2.80739	3.17849	3.19414	6.76003	4.59383	1.74314	1.76348	1.37162	2.81919	2.16607	1.47084
1.18861	1.16515	1.4033	1.16886	1.6937	1.72396	1.38728	1.76634	1.70551	2.81854	2.91712	2.80654
2.0586	0.305916	2.12126	0.282995	3.4173	0.564344	0.513336	1.67225	2.03415	2.81623	2.44757	1.33816
2.84278	0.276627	3.52304	0.280552	10.3513	0.512712	1.20579	1.83135	1.42225	2.81423	2.33287	1.48916
1.09944	1.10636	1.31035	1.1533	2.48992	2.279	1.05387	2.02356	1.58877	2.81107	1.46495	4.21157
3.00399	0.985184	3.54198	1.04995	4.51677	1.48994	1.37337	2.08434	1.64418	2.80992	1.83652	3.47582
3.65423	1.02373	3.22609	1.04953	4.2049	1.44819	0.731595	0.748261	1.86656	2.80874	1.83295	2.69982
2.27713	2.22707	2.90308	2.42164	7.49297	8.35662	1.2318	0.677628	1.53635	2.80858	2.02412	1.03957
2.22978	2.65347	2.11355	3.14512	4.53195	8.05498	1.76424	1.01184	2.87619	2.8079	1.85246	1.06348
1.17305	1.40638	1.18542	2.1614	2.66373	1.44251	1.16101	1.3721	1.98248	2.80738	2.16636	0.852979
2.16347	1.00789	2.06252	0.892386	5.4374	1.25461	1.10718	1.67002	2.20917	2.80601	1.79692	1.67651
1.84737	1.08603	2.07109	1.14962	7.81322	1.58674	1.38716	2.16308	2.31428	2.80495	3.24785	2.71533
2.49174	0.962581	2.56937	1.17082	2.43663	1.37769	1.87554	2.64047	1.60779	2.80366	2.42345	3.68577
1.35184	0.982195	1.35803	0.965093	1.88482	1.06881	1.13337	1.42774	1.95507	2.80049	2.82855	2.68238
1.69096	1.10942	2.2004	1.08696	3.62164	7.08236	2.00093	1.58251	1.94354	2.79846	1.44461	1.79322
1.08939	1.50906	1.18008	1.32926	1.28626	3.08776	0.848115	1.65788	1.89987	2.79128	2.7959	1.27996
2.03931	3.30864	2.56846	2.63809	4.31841	2.27687	2.2197	0.898792	1.20825	2.78998	1.38407	1.17899
1.34899	3.87556	1.23307	1.77525	1.15572	6.48301	1.1964	2.59974	1.8497	2.78893	2.54456	2.49526
2.26794	0.801914	2.17349	0.739585	3.71179	0.926185	0.404977	2.35567	2.21544	2.78889	1.95271	3.33771
2.43611	1.19952	3.82371	1.41202	5.72918	1.26896	0.712373	2.22868	1.45192	2.78819	0.319691	3.88302
4.99506	1.30375	5.50872	1.01902	5.90156	1.12076	2.00029	1.94548	1.46009	2.78776	1.04719	1.39577
1.60705	1.00477	1.64745	1.18814	2.38439	1.0671	2.15491	1.57661	1.89812	2.78354	2.73326	1.01472
1.13475	1.2681	1.22314	1.35465	1.77491	2.93482	2.31775	2.06361	2.19208	2.783	2.0742	1.62432
1.29605	0.885234	1.35056	0.899255	1.53835	0.885698	0.699592	1.99201	1.66772	2.78185	3.03723	2.64303
3.30543	0.98885	3.47995	0.955847	10.4285	0.979945	2.17998	1.87952	1.36923	2.78036	1.89533	2.61837
0.897472	1.60365	0.833778	1.95383	1.18502	1.12671	0.441969	2.14085	1.91842	2.77777	2.06457	2.77591
2.22016	1.52248	3.15043	1.84045	9.03452	1.96955	0.620362	1.03577	1.23142	2.77698	2.75305	4.34112
3.51811	1.807	3.68812	1.86649	9.00705	4.62893	1.29282	1.61056	1.50311	2.77635	1.97686	1.6105
2.0375	1.72381	2.74933	1.82073	5.08565	2.48014	1.04253	1.4544	1.58517	2.77502	3.27679	2.84585
2.64952	0.87127	2.8181	0.887821	7.55363	2.51681	1.24393	2.33386	1.65164	2.77354	2.5223	3.53734
3.62197	0.784979	2.54352	0.720767	8.60306	1.00379	1.9299	1.88635	1.52831	2.77327	1.36554	2.90471
1.31845	1.30913	1.43998	1.45106	2.9484	1.54051	2.22753	1.77583	1.83847	2.77321	2.85136	3.20976
1.00455	2.92577	1.05933	3.12308	2.03229	2.4052	2.06656	1.01961	1.82255	2.77127	2.56564	2.34583
0.603276	5.09368	0.595419	3.79253	0.931992	14.4095	1.39971	1.13806	1.64794	2.76976	2.56021	4.68223
2.32347	6.60386	2.53828	4.52108	3.42758	3.68461	1.41346	2.02253	1.42432	2.76806	1.53813	1.68683
1.21132	1.50856	1.31655	1.36478	2.4474	1.57989	1.81281	2.40468	1.40197	2.76562	1.42285	2.18467
1.02768	1.04152	1.18829	1.0123	2.29487	1.15768	0.769503	2.27317	1.82185	2.76557	2.82092	2.26047
2.93233	1.63589	2.76046	1.62917	4.09255	1.29548	1.61652	1.9449	1.42498	2.76406	1.61105	2.31884
1.85099	1.16501	2.01614	1.18367	2.82145	1.0609	0.592973	2.08136	1.7052	2.76399	4.46648	2.36607
3.59527	1.02845	3.67303	1.13234	4.56464	0.976236	1.309	1.62962	1.36329	2.76378	1.40456	2.73293
2.13121	2.02879	2.68524	2.35212	2.77867	2.71369	1.80923	1.1759	1.37177	2.76303	4.85351	2.2884
1.07869	3.34815	1.09764	3.26915	0.851255	2.67653	1.29972	0.689572	1.90826	2.76273	2.57417	1.82205
2.44566	2.71516	3.33221	2.77471	3.58942	1.67597	1.92938	0.812239	1.30825	2.76221	3.1109	0.604549
1.12786	2.33636	1.23012	2.8863	1.24792	3.95011	0.740138	1.39622	1.47661	2.76151	2.31167	1.11475
2.2136	2.72533	2.44613	2.7533	6.34517	3.03975	0.941698	1.01805	1.38371	2.76068	2.053	2.21645
2.8354	3.20111	3.20906	2.0103	4.14818	3.67457	1.0152	0.362942	1.62088	2.75938	1.82624	1.1459
1.49535	6.62612	1.62129	3.87891	5.12695	16.0064	1.38943	0.370476	1.40667	2.75742	1.33998	1.12611
2.18219	3.94206	1.90087	3.79787	3.73716	8.7068	2.39694	0.939907	2.03081	2.75672	1.40936	2.03886
1.61213	2.43804	1.75093	2.58283	1.623	4.44633	0.465318	0.391203	1.72464	2.75504	2.77939	2.63768
3.02324	1.66263	3.388	1.40235	9.86145	2.13472	0.731964	0.376143	1.2481	2.75471	1.46432	0.672748
2.35034	2.65713	2.84971	3.05333	7.06294	18.402	1.0799	1.89971	1.39498	2.74972	1.97094	0.83267
1.89742	0.629888	2.35131	0.423633	3.82938	0.593458	1.12387	1.57433	1.44587	2.74943	2.87321	1.89423
1.31334	0.864128	1.52591	0.692286	3.63157	0.657983	2.10458	0.675528	1.46876	2.74803	5.00876	1.75088
0.852958	2.73821	0.834631	2.78071	1.18086	8.56974	1.56602	1.15036	1.74547	2.74737	2.13265	1.31403
1.58069	0.907644	1.66343	0.598423	4.88378	0.676545	1.96814	1.73325	1.6982	2.74586	2.96294	1.33484
1.17755	0.619703	1.13617	0.480329	2.03611	0.710335	1.7431	0.81404	2.27973	2.7447	2.50535	1.3912
1.8706	1.78105	2.12	2.10103	4.58501	5.43577	1.21736	0.529997	1.81875	2.74429	3.40018	2.09908
1.88745	2.05002	2.18675	2.38824	5.03557	4.58658	2.59854	0.779562	1.58632	2.74255	2.65169	1.79988
0.879558	3.3791	0.914535	3.59467	2.20331	5.65482	1.54663	0.848937	2.45861	2.74098	2.02299	1.05364
1.6157	2.34511	1.82733	2.57439	2.74702	2.16135	1.9691	0.81783	1.72788	2.73936	2.62904	3.24623
1.41504	1.61113	1.32598	1.73639	1.9094	3.06868	0.907408	0.862735	2.50438	2.73799	2.32104	6.70721
4.51893	3.08825	4.76218	3.02331	6.89092	4.39243	1.41359	0.841742	1.37745	2.73755	2.11807	8.40071
1.74816	2.15352	2.01915	2.06965	3.31013	6.23207	1.96518	1.4227	1.59344	2.73739	3.23439	1.1615
0.736585	1.97204	0.799239	1.99694	0.816182	1.50374	0.572932	1.8423	2.3243	2.73169	1.97743	1.73524
3.61579	1.3629	3.82352	1.59489	11.4408	1.4171	0.882173	1.11837	1.59186	2.72974	2.66744	3.46491
2.01041	1.50166	2.38161	1.8551	4.2229	3.19199	1.95068	2.37835	1.81743	2.72793	2.62192	4.94891
1.34743	1.35431	1.27739	1.47671	1.59476	1.29448	1.51698	2.49981	1.76713	2.72708	2.54557	3.14929
1.86199	1.58082	1.76022	1.55366	3.35351	1.40205	2.43527	2.69385	1.97643	2.72176	1.88149	2.80522
1.4725	1.1857	1.39027	1.06314	2.1306	1.95128	1.87996	0.875208	2.44434	2.72011	2.05055	2.75431
2.28123	1.33795	2.05843	1.44992	3.79801	4.81514	2.51112	2.51608	1.84985	2.7183	2.37216	1.75578
1.05472	0.671216	0.932086	0.635462	1.30902	0.836099	1.65863	1.9761	2.19625	2.71826	2.6358	2.01171
1.60604	0.514996	1.70738	0.513206	2.28403	0.794959	0.881639	0.438346	1.80488	2.71819	2.33801	1.74136
2.39172	4.19473	2.40044	4.11316	3.96781	9.21011	1.88257	3.41063	1.52742	2.71788	0.883272	2.2801
1.12774	2.7515	1.4398	2.85026	2.12304	2.48624	0.697353	0.972687	2.63756	2.7169	2.80917	3.80135
2.80657	3.44733	3.89353	4.34226	4.51667	2.54265	1.57172	1.48653	1.58096	2.71582	1.53012	0.527487
1.76101	2.82647	1.86921	2.56058	2.18878	4.11832	1.28888	2.14489	1.76294	2.71499	2.12758	1.53786
1.22298	0.765243	1.31408	0.714437	2.65093	0.825619	1.22957	1.71566	1.73135	2.71084	2.05599	2.73532
1.00368	1.15493	0.997344	1.25837	3.48464	2.6657	0.603054	0.892451	1.93058	2.70955	1.71645	2.35665
3.49207	1.77696	3.35383	1.95925	10.2154	5.71013	1.79019	1.03	2.0919	2.70873	1.77618	0.841061
0.776798	2.59631	0.732232	1.84876	2.11644	5.53475	2.37909	1.38478	1.78465	2.70809	2.18803	2.03931
0.773951	1.48591	0.762429	1.48948	1.07762	1.47249	1.9408	1.23291	2.53674	2.70576	2.13468	0.952249
0.992911	2.69714	1.07266	2.68701	1.29084	1.76236	2.00368	1.07777	1.72104	2.70568	2.2377	1.21832
1.23253	2.26643	1.31492	2.86427	2.16674	3.23539	1.06854	1.00343	1.79011	2.70552	3.02312	0.870178
2.1988	1.61504	2.19956	2.00773	3.60323	2.99389	1.41253	1.07847	1.63756	2.70476	2.02896	0.961986
1.49754	1.86699	1.7025	2.39466	2.11663	4.35951	1.47997	0.437112	1.96872	2.70212	2.00224	1.48471
2.84455	2.74482	2.77828	3.35352	2.76162	3.8477	1.5641	0.35052	2.61129	2.70187	1.8697	12.4602
1.6586	2.2156	2.02283	3.31146	2.23827	4.57015	0.578127	0.580355	1.79301	2.70184	2.05155	21.2896
2.51968	1.8305	2.5899	2.94231	5.91167	3.07047	1.13982	1.25187	1.37049	2.70183	1.39687	27.6789
2.33902	1.33492	2.63813	1.59404	2.85408	1.48385	1.45034	1.351	1.58441	2.70118	2.10553	5.25233
1.88513	2.07706	2.40356	2.12366	2.3936	1.64593	2.43036	0.533344	1.99209	2.70072	1.34613	4.05277
1.286	4.55095	1.26177	4.74125	1.32008	9.97867	1.70749	0.456625	1.98609	2.69895	2.74423	2.62154
1.4679	3.79587	1.70775	4.08439	1.90026	8.78156	1.3351	0.338999	2.05465	2.69763	7.19359	3.49051
1.64443	4.09625	1.74003	4.25856	3.41049	8.71996	2.05862	0.273323	1.91164	2.6976	1.77068	1.18567
1.19989	3.73708	1.06056	5.0912	2.6924	8.69478	2.40724	0.251967	1.85854	2.6932	2.24377	3.51006
0.958399	6.55644	0.880316	5.77579	1.34625	25.7779	0.829619	0.321614	2.25778	2.69271	3.65543	1.31893
3.79939	4.62149	3.83763	4.49598	5.46228	26.8202	1.36257	0.502362	2.53072	2.69197	1.45616	0.811513
2.33586	4.26429	2.11113	4.32231	3.42416	8.13558	1.74871	0.70513	2.4049	2.69088	2.05628	1.37033
1.0847	4.53231	0.958006	4.56348	1.4513	6.14959	1.49557	0.406135	2.2432	2.68971	2.1754	2.24338
3.26724	4.25971	3.08161	4.31262	3.82703	14.1315	1.22674	0.414152	2.96122	2.68971	1.63789	2.12373
2.0851	2.4056	1.67761	2.4491	3.4972	8.23774	0.725582	0.402046	2.74378	2.6872	2.13602	0.718558
1.31723	1.93003	1.38501	2.23909	2.06564	6.86297	1.34889	0.363856	1.73242	2.68529	1.01612	2.53727
1.52883	2.38556	1.38068	3.87137	2.92944	6.41791	1.44078	0.91389	1.52569	2.68348	2.6217	11.0868
2.14173	2.8096	2.55118	3.13554	2.91234	7.23895	2.41337	0.940504	1.72201	2.68284	2.49045	3.54379
1.12748	2.03581	1.17304	2.40708	1.61971	5.41164	1.50511	2.24334	2.10792	2.68081	2.80165	4.79091
2.09681	1.27704	2.3385	1.51622	3.98209	1.56642	2.13795	1.45315	1.61855	2.68026	2.94656	3.84891
1.09636	1.36214	1.05681	1.84086	1.59847	1.62984	1.90572	0.736636	2.36111	2.67911	2.29748	2.15092
0.954217	1.2558	0.924497	1.35281	1.4244	3.56907	1.92359	1.92535	1.92797	2.67797	2.95234	0.621526
0.919084	2.14067	0.898451	2.07056	1.5365	1.88558	0.607955	1.53482	1.9175	2.67757	2.0321	2.84138
1.17819	1.47356	1.81964	1.79979	0.884033	1.96776	1.4836	1.61456	1.21446	2.67672	0.422997	4.51505
1.15895	1.9527	1.22159	2.11573	4.89455	3.23266	1.38316	1.56528	1.48652	2.67609	1.61574	3.4466
2.15341	1.60012	2.36483	1.79524	6.37411	1.3679	1.6241	1.87519	1.59747	2.67556	2.4455	4.09583
1.56899	1.41537	1.43705	1.33476	2.45015	1.21753	2.3451	1.6353	1.44929	2.67491	2.65795	2.20938
1.42571	0.687972	1.05478	0.685179	1.75199	0.784898	2.13008	1.30168	1.96196	2.67476	2.07389	1.09613
0.807353	1.55246	0.823269	1.66906	1.35965	2.10497	2.16462	1.01157	2.1395	2.67347	3.27276	1.29321
1.40487	0.487415	1.39654	0.392314	1.38782	0.651011	1.98666	1.60218	2.02638	2.67345	2.58519	1.13496
1.17647	2.22549	1.20414	2.62736	1.62308	3.47925	0.288071	0.868355	2.11243	2.67307	2.59204	1.6212
4.32215	1.85115	4.53221	2.60073	13.7676	5.26497	1.03536	0.901294	1.10808	2.67193	1.61224	1.29226
2.41799	2.38877	2.62201	3.10452	2.5253	4.96939	0.859432	1.95279	1.4738	2.67157	1.71035	2.67646
1.97494	1.93377	2.58882	2.20639	3.51799	1.80397	1.5716	2.00722	1.80827	2.67027	1.34121	3.16542
1.99329	1.8359	2.32317	1.83074	2.03956	1.2269	0.991773	1.57726	1.9439	2.66997	2.46813	3.04232
2.87814	1.79547	3.17499	1.91769	6.5911	1.3733	2.05945	1.47231	1.85479	2.6692	1.53815	3.0239
1.40337	2.85494	1.7903	2.94443	1.66262	2.64881	0.783709	1.45742	1.82801	2.66881	2.76019	3.10723
1.83465	1.98858	2.37879	2.10954	3.91448	2.96178	0.872487	1.81808	1.47613	2.66818	2.77112	3.37683
3.74618	2.9217	4.24833	3.07674	3.81871	3.77369	1.80383	2.08541	1.82575	2.66794	1.76143	3.81413
1.76942	1.93128	1.81543	1.88176	1.80423	1.80987	2.06826	2.40522	1.99106	2.66406	3.89076	3.5581
1.18796	1.64027	1.30416	1.6126	1.72463	1.34192	1.04248	1.71943	1.7737	2.66375	4.80574	3.02117
1.83932	1.81652	2.48954	2.11074	2.12321	2.38374	0.494839	1.19316	1.61145	2.66357	6.01643	3.22911
3.33548	3.6145	4.17601	3.32857	7.22587	2.3954	1.6288	1.80688	1.29193	2.66333	2.38832	2.42136
2.02097	1.31649	2.4648	1.63794	2.35505	1.15156	0.516476	0.961155	2.03125	2.66261	3.51298	2.21681
2.68593	2.23158	3.03994	3.34144	12.3097	2.03883	1.17946	0.582607	1.44691	2.66171	1.02728	1.58936
1.81774	2.96035	2.37468	3.4624	2.18783	5.79884	0.464059	1.11237	1.53707	2.66151	4.37647	2.48666
4.14402	1.9791	3.58094	1.76042	9.74748	4.41902	0.589595	1.30438	1.2609	2.66073	1.25827	1.69977
2.42892	2.00482	2.96208	2.04961	9.27012	3.27845	1.88333	1.29676	1.8849	2.65524	2.88233	1.76706
1.11932	3.52173	1.41362	2.8628	2.00569	5.38444	2.31695	2.11634	1.61732	2.65432	2.04984	1.95291
1.0366	2.14114	1.0705	2.09965	1.84922	1.28383	1.99222	2.82185	1.99981	2.65382	2.34101	3.00002
1.25309	1.20882	1.2475	1.30056	1.54706	2.40011	2.42985	2.23964	2.33041	2.65293	2.54844	3.28667
1.4547	0.933976	1.41167	0.798529	2.76117	0.939697	2.19299	2.09994	2.0372	2.65222	3.18507	2.27842
0.962547	1.3494	0.884958	1.48836	1.11101	2.40951	1.27764	2.16646	2.05542	2.64965	2.75472	3.63824
2.23755	1.41638	2.45751	1.23701	3.14213	1.38963	2.5976	1.38359	1.56389	2.6495	1.88153	3.37272
0.865546	1.92006	0.957223	1.74147	0.837577	4.35507	0.672584	1.63595	1.95833	2.64935	2.54921	1.93506
2.9008	1.50213	3.33791	1.97288	8.658	2.10106	1.66371	1.49027	1.36411	2.6492	2.8752	2.37098
1.72534	0.867512	2.03358	0.604995	2.28974	0.769605	0.509965	2.31841	2.07167	2.64675	2.05307	2.08289
2.46651	0.846852	2.89883	0.76144	4.23074	0.907252	0.526883	22.4956	1.23963	2.64571	0.932312	2.33276
3.10564	1.93618	3.40942	1.91576	5.42856	26.4169	0.858053	2.43049	1.36552	2.64529	2.48198	26.3549
2.67413	0.410729	3.16713	0.320821	4.2692	0.675385	1.79685	1.68168	1.67268	2.64459	1.75677	1.94417
1.14556	0.381487	1.15461	0.269437	1.90803	0.619918	1.18633	1.89941	2.08641	2.64419	2.10277	1.36829
1.32893	1.14507	1.49473	1.09056	3.54335	1.52007	1.3803	2.00195	1.45664	2.64392	1.65785	3.24743
1.55187	0.907376	1.64743	1.09713	2.68262	2.69158	1.25143	0.93367	1.86537	2.64345	2.92129	4.3208
1.7796	3.04931	2.15614	2.92617	3.0581	7.49826	1.61941	0.701947	1.63448	2.64309	2.0435	1.39573
1.84329	2.35105	2.15856	2.94831	3.07113	6.21326	0.658861	1.47227	2.07757	2.64253	1.70924	2.60629
4.35106	1.55816	4.23836	1.84369	9.85332	1.19521	0.478091	0.587395	1.81162	2.63893	1.96063	1.52242
3.44055	1.55274	3.84313	1.68094	7.77624	5.72897	0.670789	0.768863	1.28282	2.63881	1.94622	1.04091
2.91892	2.53937	3.38102	2.71956	5.76483	9.38922	0.690435	0.583781	1.3806	2.6358	1.99507	1.45151
2.9234	1.58825	3.39997	1.58572	4.73911	2.24365	0.318625	1.61146	1.43212	2.63529	2.62601	0.669244
3.65361	2.30752	4.25506	2.46972	14.7541	3.13776	1.53771	2.07031	1.26716	2.63526	2.27543	2.2167
2.03317	1.50321	1.9251	1.84769	3.01589	1.10043	1.1055	1.91953	3.17386	2.63437	2.32783	1.81561
2.67083	2.04075	3.42845	2.36912	3.5124	1.35555	1.73632	1.47625	1.26657	2.63309	1.33972	2.22818
2.2182	1.57743	2.23235	1.6782	2.65917	2.83382	1.65415	1.42546	2.88336	2.63192	3.30035	1.35953
1.78499	1.04862	1.56225	1.26056	1.90213	5.33812	1.86616	1.58384	3.23437	2.63015	2.38258	1.89285
1.49943	1.41648	1.65705	1.60954	2.09387	2.83214	1.06737	2.0011	1.84932	2.62988	2.30844	3.31092
2.43906	0.853674	3.11309	0.814867	2.86149	0.965261	1.31982	2.41367	1.96503	2.62833	2.00014	2.3738
2.58757	0.60755	2.44617	0.46888	6.67995	0.7744	1.27363	2.20999	1.49179	2.62697	3.4117	2.26273
1.34136	0.704335	1.57015	0.738742	1.32421	0.941216	0.636708	0.943127	1.48449	2.62543	0.887624	1.93943
2.00541	0.59967	2.46007	0.731557	6.32861	0.675584	0.771142	2.41429	1.30852	2.62362	1.25497	0.958648
3.25984	0.480818	3.6309	0.464619	6.06716	0.997099	2.39089	2.69689	1.37323	2.62174	1.77855	2.3479
0.858744	0.482281	0.942241	0.398627	0.890628	0.87859	2.39914	2.70919	1.88246	2.62151	2.23102	2.12391
0.892476	0.459213	0.914049	0.374658	1.35793	0.75985	2.51183	2.52746	2.0759	2.62144	3.04626	1.97628
1.00317	0.509083	1.04736	0.391306	1.18865	0.909862	1.65648	2.00994	2.24284	2.6214	2.75237	2.33733
1.86289	0.755873	2.195	0.79788	2.64465	1.82758	1.14277	1.83433	2.9897	2.62124	2.20487	1.92696
2.20709	0.762859	2.93813	0.612188	3.9562	1.21415	2.23397	1.96573	1.776	2.61982	2.22449	1.93824
1.26986	0.49651	1.22917	0.486436	1.45727	1.01688	0.826902	2.63365	2.46535	2.61744	2.41973	2.44458
2.25885	0.374222	2.94399	0.319216	4.88809	0.603114	1.36393	2.28547	1.47994	2.61681	2.72812	1.98245
1.63891	0.427435	1.92917	0.359919	2.64739	0.958723	0.604874	2.35393	1.4667	2.61464	4.48721	2.22045
2.55086	0.365314	2.98137	0.348851	5.87296	0.656025	0.926602	1.96761	1.20845	2.61338	1.95963	1.60932
2.4018	0.406489	2.85087	0.38138	5.60701	1.91589	0.461707	1.65103	1.36644	2.61331	1.94467	1.94631
2.09432	0.434819	2.57808	0.426828	7.74324	3.24733	0.627029	1.89503	1.91666	2.60846	1.37045	1.35702
2.4739	1.2618	2.95069	1.10358	5.69932	1.0226	1.23594	2.04269	1.31426	2.60464	1.87516	1.87736
1.85081	1.57308	2.06631	1.22564	4.5067	0.996524	1.72111	1.77845	1.83984	2.60417	2.247	1.74581
2.20796	1.55338	2.36286	1.39924	2.28689	4.95883	1.77572	1.8671	2.21073	2.60345	2.26494	1.899
1.28852	0.702498	1.37591	0.84932	2.53457	1.23437	1.94487	1.55951	2.27793	2.60344	2.72343	2.21373
2.23557	1.48586	2.07408	1.54233	3.04506	5.66565	1.97934	1.6976	2.12258	2.60286	2.58082	1.75153
1.07703	0.825542	1.12414	0.813453	1.2754	0.785502	0.719398	1.55569	1.95359	2.60154	1.9733	1.05723
2.89382	1.2148	3.26193	1.47574	6.61756	4.33174	1.84172	1.71067	1.51633	2.60037	2.40545	1.54512
2.24664	1.70259	2.33904	1.60317	2.38484	1.52271	0.394766	1.93661	1.65818	2.59782	1.70894	1.80885
2.65257	2.00684	2.92325	1.70371	9.02415	1.02794	0.544507	1.8247	1.34761	2.5978	1.29515	1.95243
2.95946	1.18957	2.95177	1.04763	10.9975	1.46183	2.64495	1.88489	2.86568	2.59777	0.745603	1.21121
0.769697	0.733968	0.68279	0.626844	0.922599	0.667725	2.65462	1.62225	1.81452	2.59763	2.58661	1.37489
0.750131	0.916458	0.682527	0.864124	0.973588	0.717487	2.46729	1.82062	2.02741	2.59743	2.77354	1.3788
0.924856	0.357179	0.839128	0.335096	1.04853	0.739985	1.2185	1.81813	2.67634	2.59489	2.5997	2.23032
4.20068	0.485366	3.1434	0.457301	4.91194	0.717482	1.10829	1.62364	1.5331	2.59431	1.54876	2.19243
2.42592	0.515838	2.49887	0.483208	4.22347	0.744717	2.33142	1.18527	1.62498	2.59335	1.52574	2.17052
1.12383	0.500325	1.23475	0.462852	1.09709	1.85152	1.10827	0.819185	1.9769	2.593	4.13382	1.10916
2.47198	4.56416	2.72041	3.62749	2.45649	6.25617	2.26977	0.882796	1.79512	2.5914	1.74033	1.21229
0.940457	2.08722	0.917147	2.58759	1.12308	3.73189	0.661931	1.21901	1.74899	2.5902	3.66868	1.1973
1.75946	3.29981	2.32976	2.91567	2.50135	8.06054	1.82055	0.819384	1.86063	2.58986	0.941455	1.86018
1.87034	2.22725	1.99246	2.55131	2.60395	3.3056	1.3978	1.537	2.15017	2.5893	2.79802	0.697274
2.68594	1.89883	2.74604	1.95332	3.83084	2.05857	2.60871	1.83339	1.35661	2.5891	1.52628	2.14373
1.04885	0.931682	0.916166	0.948894	1.53722	1.15481	1.63551	2.36054	1.84994	2.58854	2.7903	3.28233
1.33205	1.16013	1.54184	1.2562	2.42229	1.26363	1.54214	2.38758	1.83047	2.58694	2.86644	3.65858
1.8459	1.00199	1.95688	0.993274	2.90269	0.866985	0.685221	2.56269	1.72305	2.58546	1.47651	2.95415
2.66319	1.11453	3.49551	1.10413	4.52738	1.06559	0.763086	1.31536	1.37782	2.58495	2.98418	3.9471
3.03316	2.08514	3.2588	2.56851	5.14446	2.47103	1.25134	1.13554	1.53678	2.58483	1.43825	5.16954
1.67988	2.89406	1.95673	2.95778	4.6067	2.83141	0.869449	1.63782	1.80137	2.58441	3.12241	1.8934
1.91498	1.59257	1.79487	1.2262	3.27004	1.0925	0.826314	1.72455	1.86465	2.58089	0.843127	1.44766
2.31897	1.48246	2.86281	1.88031	3.64522	2.47656	1.27019	0.949206	1.75188	2.5808	1.46178	2.07761
2.64222	2.40749	2.82235	3.01163	3.10135	4.81046	1.33679	0.886153	2.26396	2.57929	1.95759	1.27845
2.86257	5.99158	2.87673	6.27145	3.76897	9.8228	2.50003	1.6331	1.83302	2.5778	2.27669	0.732478
1.09238	2.5691	1.06409	2.52469	1.26917	4.50827	1.39936	1.08849	2.04097	2.57555	2.81025	1.85574
2.79204	2.63292	2.91657	3.06607	3.14585	6.30515	0.553107	1.69609	1.60246	2.57463	2.94925	2.76691
4.76586	1.05495	4.05256	1.04924	8.58165	1.31208	1.18475	1.45345	1.8215	2.57427	1.39071	2.10538
2.60556	1.42468	3.02498	1.38924	3.94893	3.71245	0.491274	1.96778	1.38813	2.5726	2.65916	2.21119
6.17877	2.76532	5.81264	2.24363	6.67288	1.93491	1.72812	1.19247	1.15824	2.57256	1.10233	2.19463
1.77426	3.68046	2.14568	3.21613	2.37602	5.36556	0.522056	1.33692	1.79954	2.5695	2.35695	1.24101
2.97809	0.322546	3.25147	0.213021	12.167	0.382637	1.52492	1.83066	1.38049	2.56787	2.0257	1.13071
1.76872	1.0952	2.16188	1.02222	2.32611	1.00327	0.796918	0.704659	1.65423	2.56753	2.25029	1.97156
2.24735	2.66177	2.59423	3.27434	5.54873	7.52304	0.744467	0.711298	1.585	2.56568	3.20275	2.83163
2.71163	1.76548	2.87981	2.09246	7.93827	4.9187	1.87849	0.718063	1.35945	2.56287	1.75353	2.40141
1.51196	1.88864	1.5445	2.40466	2.76289	6.8135	1.1769	0.308861	1.58427	2.56149	3.51707	1.9097
2.43569	3.64439	2.78654	3.60094	4.47549	13.8811	0.751133	0.474517	2.09648	2.55937	2.38221	0.623588
2.58344	3.0171	2.92395	2.79218	6.90481	6.80261	1.1051	1.0243	1.45006	2.5592	2.36258	2.18293
2.28672	1.57452	2.66342	2.15623	2.98748	1.19482	0.968142	0.97057	1.80441	2.55656	4.3001	0.505058
2.0465	1.87969	2.53444	2.0769	4.38171	5.33257	2.06443	2.07375	1.45325	2.55343	1.15731	2.17593
1.37489	0.690819	1.29762	0.458221	2.04796	0.715136	0.851925	2.3444	1.8493	2.55323	2.14405	1.77227
4.60411	0.433679	4.65237	0.37495	6.2116	0.614074	1.93634	2.13705	1.36543	2.55314	1.36684	1.74311
1.17018	0.319084	1.12237	0.293222	1.40978	0.532232	1.28657	1.48411	1.66078	2.55292	2.01242	1.52215
1.9328	0.400906	2.37812	0.33856	2.76021	0.584846	1.69394	1.4592	2.70411	2.55199	2.92511	1.02751
1.32564	0.870144	1.37628	0.545095	2.16784	0.593204	1.93966	1.35548	2.15303	2.55169	2.88969	0.938711
1.29176	1.04235	1.31923	1.18462	1.61165	3.8427	1.45151	1.78975	1.9386	2.5515	1.97541	2.45688
1.26263	1.04821	1.31904	0.93275	1.55516	3.02444	1.34833	2.31259	1.73856	2.55112	1.72427	2.57355
2.03423	0.979772	2.1209	0.927142	3.10896	0.928656	1.00662	0.978957	1.90104	2.55032	2.77526	2.27922
1.73691	1.08277	1.8799	1.19464	3.60738	5.18871	2.45433	2.19899	2.28637	2.54996	1.28543	1.64997
1.29685	0.327867	1.33266	0.277224	1.68045	0.889458	1.30918	2.17845	2.33185	2.54889	2.418	1.90652
2.67293	0.470405	2.74139	0.377468	3.81547	0.800821	2.01744	1.89111	2.34901	2.54747	2.4014	2.02911
2.71413	1.83106	2.60796	2.29231	2.12083	1.63953	1.44095	0.950568	2.08188	2.54737	3.00379	2.72495
1.70258	1.81665	1.66108	2.0622	3.6339	4.43526	1.80933	0.741204	1.86712	2.54678	2.3651	1.14603
1.52877	2.09424	1.55006	2.16647	2.6514	9.61041	1.32882	1.01247	1.94476	2.54646	2.61747	0.913437
1.67015	1.78667	1.66995	2.35801	4.43973	3.53651	1.03244	0.710273	1.43039	2.54634	2.44715	2.50266
2.60194	1.72787	2.4371	1.71823	5.83371	3.62254	1.6682	0.98668	1.60025	2.54591	1.59469	0.567903
1.44866	2.67863	1.57292	2.79469	1.80919	5.83885	1.31064	1.04405	1.81212	2.54536	2.2598	1.34931
0.993103	2.31734	1.14291	2.64	2.22088	2.59522	1.34132	1.93991	1.78556	2.54452	2.11925	1.03917
1.53352	1.86299	1.56702	2.22711	2.97283	2.33346	2.03998	1.06322	2.48436	2.54438	2.44755	2.86149
1.12951	2.23397	1.26601	2.63817	1.4893	1.97363	2.10779	0.960178	2.07941	2.54352	2.88704	2.9339
1.02269	2.74961	0.993245	2.89571	1.78865	3.95458	2.56004	2.29057	2.27859	2.54333	2.646	1.64969
0.795894	0.530776	0.710193	0.475438	1.05555	0.486695	2.62848	1.6971	2.02491	2.54177	2.48708	1.84989
1.46679	0.42902	1.32821	0.321911	1.47466	0.427886	1.1285	1.91502	1.7317	2.53947	2.64057	1.58545
2.24763	1.07956	2.39997	1.07717	4.06288	2.71749	0.905711	1.16304	1.69348	2.53643	2.46814	3.89586
2.0511	1.36413	2.32948	1.5613	5.92998	4.08593	0.969573	1.04596	1.4345	2.53607	2.10516	7.37795
3.43532	1.41899	3.75485	1.67683	4.6508	1.28305	1.31445	1.17197	1.78785	2.53491	1.3016	0.878169
1.95795	3.05168	2.22392	3.41874	3.58092	4.32533	2.51359	1.41686	1.67069	2.53464	2.81424	1.74073
1.29564	2.14103	1.14962	2.03163	1.45283	3.40972	2.17294	1.90988	1.79989	2.53015	3.25661	1.21673
1.15003	0.601794	1.27557	0.607021	1.26038	1.42754	0.642567	1.9643	2.25323	2.52878	2.05173	5.7686
3.98283	1.40548	4.48191	1.61292	5.98421	1.45197	0.862009	1.40879	1.62816	2.52871	2.01348	3.62644
4.08908	2.59634	4.08351	2.66511	6.12716	1.6593	1.49552	1.87687	1.5771	2.52751	1.94025	3.01688
1.83157	1.68143	2.29128	1.45728	3.0926	1.91927	0.92099	1.61524	1.46794	2.52719	5.22154	2.35567
2.80848	1.43041	3.1624	1.38951	5.35494	1.56563	0.882863	2.38111	1.50949	2.52603	2.24891	2.02982
2.78179	1.52946	2.88305	1.43486	9.49472	1.74439	1.54337	2.74591	1.69174	2.52536	2.3254	3.36165
1.31731	0.90413	1.26849	0.924664	2.77748	1.31967	0.591672	1.15281	2.23506	2.52522	1.95487	2.46779
3.0564	3.18072	3.3409	2.19715	10.7261	5.7472	2.40368	1.02217	1.81618	2.52071	1.94993	1.09294
0.91071	1.0802	0.822879	1.19088	1.07656	1.44934	0.547837	0.791826	1.9718	2.52067	2.67602	1.01173
1.84816	2.65896	2.5734	3.32969	1.22418	3.61869	0.51061	1.89294	1.301	2.52002	0.594776	4.90775
2.20182	0.963315	2.33729	1.03991	6.72574	1.23764	0.621424	2.64673	1.21269	2.51973	0.63995	2.83017
1.04321	0.657411	1.43439	0.647087	3.36715	0.9497	2.01364	0.877868	1.17721	2.51948	0.394784	2.28172
1.18021	2.28521	1.26145	2.81809	1.37805	2.63452	1.99711	0.659594	1.73385	2.51906	1.67656	0.905008
1.33854	1.5681	1.23021	1.9042	1.42881	3.25132	1.33649	0.366428	2.05741	2.51726	2.33412	0.813275
2.10894	4.69634	2.44329	4.34912	4.00962	19.468	0.977274	0.841402	1.73168	2.51576	2.72426	1.0779
1.9452	1.35569	2.09395	1.97204	3.87859	4.23274	1.62884	0.970466	1.63262	2.51446	2.19739	5.57355
2.27395	1.35703	2.12167	1.51677	2.40172	1.65735	1.21429	0.362527	2.43087	2.51408	2.21574	1.45985
2.60529	2.43438	2.62986	3.31341	3.59692	12.5861	1.18493	0.727656	2.27434	2.51377	2.25781	3.53647
2.50049	3.4132	2.6104	3.74101	2.78846	5.04931	1.62464	0.365573	1.95515	2.5131	2.07098	1.0686
1.66902	3.65145	1.82711	4.56015	2.42216	10.7583	1.69417	0.836461	1.95406	2.51272	3.26845	1.03169
1.61165	2.06355	1.65448	2.60882	2.85124	5.28502	1.02519	1.01625	1.64768	2.51265	1.89545	1.99193
2.64302	2.77426	2.86068	3.32348	5.45886	2.08029	1.648	0.737872	1.74668	2.512	2.08986	0.894403
1.43772	2.33376	1.56341	2.66882	1.91553	3.60958	0.812032	0.427335	1.8847	2.51142	1.74036	1.46891
2.69425	2.7565	3.0595	2.80232	3.91963	14.5819	2.13005	0.641236	1.27428	2.50955	1.85028	1.33253
1.16326	2.7761	1.2116	3.37854	1.28744	5.94206	1.9114	0.9442	2.36621	2.50864	2.469	1.89471
1.20664	2.44996	1.29493	3.15019	1.6905	3.57706	1.47259	0.978304	2.25248	2.50812	2.33342	1.67637
1.73822	3.55954	2.15579	4.01235	2.1938	3.80291	1.3831	0.792488	1.85638	2.50802	2.91094	1.79907
2.51689	1.76897	2.70025	2.11278	2.70221	4.02546	0.712816	0.83823	1.84279	2.50683	2.31244	2.0074
2.10304	1.17488	2.14547	1.45174	6.88771	3.91297	0.518594	2.11723	2.75931	2.50538	1.22288	1.32795
2.48973	1.57239	3.24846	1.58402	6.89546	1.61526	1.87573	0.607463	1.4312	2.50488	1.14929	2.84472
1.12954	1.86525	1.1374	1.76123	1.46457	6.96477	1.62464	1.76649	2.175	2.5041	2.21827	2.24697
1.58368	0.859746	1.72916	0.863966	2.08589	3.24011	2.04424	3.05727	1.91142	2.50369	3.35755	2.05712
0.437851	0.489304	0.349397	0.435238	0.717722	0.803609	0.735717	2.72468	2.10564	2.50311	1.81179	2.26737
0.955441	0.371591	1.16649	0.344572	7.99458	0.828871	1.31419	2.05075	2.62967	2.50283	0.537748	2.49631
0.855983	0.306391	0.885846	0.31383	2.90873	0.654581	1.64525	1.8844	1.85955	2.50063	1.86799	2.85837
1.4258	0.324123	1.21138	0.439198	2.36735	1.1548	1.67228	1.78996	2.47321	2.50059	1.91268	6.78882
1.65992	0.226273	1.9572	0.173905	3.15528	0.447543	2.30651	2.14104	1.82788	2.50048	2.98252	1.60115
0.955791	0.405336	0.918793	0.358789	1.56585	0.765156	2.17082	1.99632	2.19713	2.49962	2.29229	2.58365
0.854933	0.437845	0.841161	0.378902	1.25241	0.717661	1.85211	1.27668	1.84972	2.49942	2.47014	2.42134
1.58789	2.50834	1.7555	2.42419	1.76325	1.40309	1.83392	1.86317	2.16087	2.49549	2.22315	1.23993
1.30573	1.66174	1.45497	1.49756	2.09374	1.54823	1.81674	1.79807	2.41775	2.49451	3.96053	1.94821
2.19868	1.07248	2.0198	1.18204	3.10048	1.40561	1.72334	1.03932	2.43646	2.49374	2.59234	2.04184
1.84279	1.7345	2.03582	1.53117	1.51559	1.90731	1.51971	1.41226	1.95588	2.49364	1.8355	2.05621
1.42263	1.86065	1.62932	1.45294	2.79826	1.87018	1.42149	1.7853	1.80121	2.49305	2.68423	3.32861
1.75718	1.18705	1.94137	0.993037	4.27469	1.18801	1.81766	1.50757	1.80908	2.49259	2.84412	3.04005
0.758463	0.757088	0.706889	0.644285	1.36983	0.8844	0.715282	2.40145	1.89466	2.49186	2.57978	1.8729
1.70725	0.765619	1.99708	0.805524	5.70803	0.796	0.57464	1.83492	1.84373	2.4917	3.02971	1.96519
2.86556	1.01305	3.64853	1.19519	7.62392	0.871481	0.334982	2.07961	1.39505	2.49157	3.94218	2.10437
3.45124	1.19254	3.86528	1.29315	8.50083	1.09294	0.74635	1.20993	1.09642	2.48542	1.58077	2.44569
3.08939	1.44783	3.69843	1.65992	7.93144	1.38522	1.30105	0.569277	1.60367	2.48481	2.65027	2.13752
1.4022	3.5224	1.82033	4.52285	2.11053	10.0074	1.19544	0.525532	1.57307	2.48462	4.03316	3.69069
1.84168	3.45985	2.20568	4.24573	2.78145	8.5179	0.952697	1.10825	1.7762	2.48458	2.86355	2.74321
2.68569	2.33404	3.10301	2.90965	3.30048	3.50127	1.43602	2.19971	1.73153	2.48436	1.71425	2.07994
1.08706	0.534081	1.01445	0.512612	1.48922	0.860847	0.957495	2.00234	2.15143	2.48414	1.76251	2.32467
3.72518	0.795937	4.05932	0.931128	3.816	0.949777	0.889514	1.91464	1.40268	2.48329	2.6343	2.30734
1.97123	1.01109	2.48014	0.954067	4.76137	1.10037	1.28737	2.38454	1.48948	2.48224	3.0064	1.9748
2.03085	0.821745	2.39067	0.750721	4.14146	1.18946	2.32087	2.72893	1.54164	2.48181	2.65885	2.35983
1.43687	1.00414	1.42499	0.834089	1.29301	0.913412	2.2472	2.70961	1.70855	2.48093	2.93641	1.73212
1.41244	0.842386	1.53883	0.997624	1.34809	0.949423	0.787482	2.16833	1.93875	2.48015	2.77564	1.93334
2.65371	0.840425	3.31391	0.888626	9.01771	0.986909	0.699952	0.400126	1.34227	2.47959	2.12365	2.34889
2.04634	2.48877	2.10228	2.85597	3.9031	15.6804	0.857231	0.474416	1.50875	2.4793	0.888216	0.994076
2.68496	3.18555	2.84925	3.16749	3.84703	19.3377	1.16413	1.64055	1.68308	2.47724	2.76815	3.33956
1.89495	1.24567	2.21223	1.24347	3.16618	2.24468	1.41682	1.28548	1.72542	2.47723	3.46577	1.70438
1.80797	2.76599	1.7142	2.5459	2.7882	3.29014	1.91671	1.73082	1.98185	2.47709	3.09237	0.946498
0.918807	1.47965	0.876933	1.41498	1.51127	1.28494	2.01178	2.45454	1.9979	2.47485	2.31707	1.18656
1.1719	0.87107	1.09159	0.851177	2.14941	1.11512	0.711488	2.20288	2.12675	2.4748	2.61837	1.19442
2.21067	0.813364	2.64957	0.717058	3.51369	0.953086	0.947488	2.44471	1.35466	2.47402	1.15119	1.28586
2.08026	0.652163	1.72725	0.545545	1.48284	1.07092	1.82204	1.25206	1.3866	2.47388	1.59153	3.04116
1.08243	1.13228	1.09485	1.00138	1.5992	3.61698	1.32485	1.09194	2.51566	2.47176	1.95509	3.75629
1.83089	2.91529	1.85129	2.45849	2.28487	4.96883	1.72293	0.835629	1.53479	2.46978	3.39144	2.21271
1.03661	2.16353	0.897773	2.67103	0.838019	8.23318	0.873697	0.372582	1.83854	2.46905	2.12416	1.56103
2.29635	4.56866	2.527	4.92031	7.92041	13.1379	0.776693	1.29054	1.53451	2.46859	2.94614	0.487824
1.55126	2.4422	2.0569	2.38096	2.58872	5.02623	1.8529	1.71297	1.4595	2.46838	1.22074	1.27848
1.53467	2.30967	1.60265	1.73296	1.34846	1.64862	2.09085	1.87118	2.00914	2.46824	2.46399	1.75845
1.10774	3.14467	1.16381	2.3859	1.36954	2.3454	1.96313	1.74722	2.02154	2.46813	2.94054	1.53553
0.983825	2.5436	0.951366	2.03641	1.31355	1.49365	0.371707	2.16731	1.82331	2.46768	2.17657	1.60441
5.64753	1.56681	5.18259	1.25511	15.5932	1.21905	1.16352	2.3346	1.6011	2.46586	2.49089	2.47366
3.06974	0.72139	3.08592	0.574689	2.89903	0.951217	0.460522	2.62306	1.64424	2.46403	2.76953	1.97054
3.37929	0.649503	3.58711	0.462593	10.4595	1.00595	0.807743	1.54181	1.61829	2.46284	1.90004	2.23889
3.42325	2.19043	3.81401	2.82818	6.68694	2.50981	2.48985	1.24115	1.71075	2.46177	1.95823	2.11066
1.68404	3.87636	1.33352	3.6972	1.07154	4.43053	2.19382	1.28491	2.05749	2.46172	3.29156	2.66053
0.808254	1.44632	0.770736	1.67121	1.09896	7.10101	1.37581	1.84091	2.0074	2.46123	2.4065	0.92171
2.02188	1.21268	1.70746	1.35846	3.57464	2.73134	1.84384	2.04565	2.29379	2.46028	1.67967	2.67812
0.907448	2.1856	0.68923	2.5686	0.982204	2.43501	0.828161	2.09774	1.75442	2.45992	1.81307	2.69356
1.25674	1.42343	1.46511	1.2868	3.42863	2.25473	1.69705	2.5685	1.42924	2.45885	0.885092	3.2059
1.24106	1.36724	1.27824	1.16607	3.74831	1.27445	1.77442	2.34827	1.86223	2.45883	2.23084	2.45836
1.17848	1.31952	1.12741	1.23149	1.21521	1.88105	1.55111	0.979557	1.78013	2.45778	1.41495	3.37447
1.70152	4.27811	2.20808	3.87121	2.58012	11.7357	0.924371	0.797503	1.60164	2.45758	2.1754	2.32152
3.66466	1.63287	3.25412	2.15588	7.89951	5.94407	0.914527	1.3854	1.53486	2.45742	1.57011	5.77197
2.29714	1.94019	2.36428	1.96633	3.57473	6.18811	1.94887	1.53203	1.55852	2.45679	2.00186	2.19926
0.924942	0.591292	0.946606	0.4459	1.45353	0.89317	2.04049	2.13308	1.98076	2.45628	4.31576	1.02839
1.94582	0.86301	1.92832	0.861572	1.56432	1.18119	1.70927	2.14011	1.91408	2.45618	2.65107	2.64571
1.04745	0.805985	1.0459	0.688511	1.62473	1.02592	1.33969	1.7684	1.86312	2.45579	1.98837	2.27235
0.601041	1.13676	0.700769	1.10015	2.19867	1.28525	1.89167	2.00929	2.22654	2.45529	0.831231	1.62031
0.58719	1.7589	0.514557	1.50262	2.37016	3.83982	1.11745	2.46227	3.1435	2.45516	1.77969	1.98737
2.03545	0.992964	2.72255	0.983437	3.62387	0.980025	1.44076	1.28248	1.41125	2.45448	1.4249	2.03768
1.76862	1.33428	1.99029	1.28682	3.04401	1.30898	0.473715	0.702286	1.97893	2.45325	3.14846	1.71131
2.78513	0.78684	2.99391	0.673862	10.9063	0.784978	1.911	0.910002	1.81094	2.45118	1.31285	0.713028
1.91141	1.43096	2.00034	1.34785	1.85617	4.66814	1.41102	2.10081	1.92028	2.45085	2.45596	1.00643
2.65676	1.07816	2.02227	1.13873	2.30264	3.15272	1.40132	2.60618	5.29894	2.44989	1.20278	3.93543
1.65029	1.11571	1.7479	1.00685	1.88606	1.00605	0.600851	2.64292	2.46192	2.44895	2.74371	3.64901
1.0365	1.03089	1.23943	0.980315	5.14636	1.01099	0.959564	1.39546	2.62331	2.44812	0.555047	2.17463
2.41688	1.72781	2.57386	1.66411	5.83922	3.09827	0.73329	1.62845	1.87182	2.44737	2.19133	1.68128
1.41506	0.908461	1.56848	1.00473	4.52152	0.940255	1.40129	1.53512	1.18371	2.44661	0.49981	2.37572
2.2309	1.03359	2.45414	0.992737	4.22996	2.39655	0.917031	1.93648	1.66259	2.44641	2.21048	1.713
2.28699	1.39207	2.56026	1.7134	4.4502	1.24789	1.22759	1.5959	1.61105	2.44596	1.8781	2.88767
1.65557	1.76034	1.91227	1.8295	4.9188	4.46089	1.25447	1.53026	1.40559	2.44576	1.76639	5.21587
1.89013	1.73472	1.9399	1.83534	2.51216	3.20041	1.1768	0.559099	2.12868	2.44573	1.77583	2.74217
1.6236	3.57796	1.80363	3.50143	2.00491	10.1735	2.23421	2.16125	1.6325	2.44499	2.87096	1.72964
1.06026	0.81931	1.08606	0.798577	1.3956	0.68164	2.30113	1.87669	1.73974	2.44478	3.02285	1.6521
0.694293	1.63399	0.548087	1.14975	1.16082	0.835056	1.22143	1.96474	2.60341	2.4438	2.78053	1.54989
2.27504	0.644396	2.12396	0.615596	3.51599	0.653479	1.05348	2.5391	1.45641	2.44338	1.88444	1.72925
2.45449	0.982808	2.52	0.821523	3.77237	1.23951	1.86203	1.99647	2.30559	2.43895	2.97472	2.87003
1.37761	1.25901	1.48338	1.22477	2.04588	1.84765	1.25146	0.741845	2.10959	2.43871	2.60789	2.97238
1.13891	3.96108	1.18092	2.97013	2.95643	5.59364	1.1901	0.740567	1.50687	2.43827	3.01648	1.19584
2.02305	1.61586	2.36667	1.88251	3.69535	2.59529	2.32784	1.0991	1.76503	2.43813	1.15645	1.06514
0.806902	2.63366	0.709957	2.69462	0.858923	5.11541	0.386961	0.600555	1.96864	2.43785	1.9794	2.34262
4.75649	2.65481	4.54211	2.99636	13.3113	7.33162	0.493839	0.742762	1.91529	2.4372	1.34709	1.27748
2.90963	1.74944	3.78187	1.9466	10.563	2.59207	0.976033	1.9469	1.20975	2.43715	1.92849	1.10826
2.83949	1.19893	2.83381	1.35724	5.2394	2.22104	1.37569	2.53987	1.53923	2.43709	2.50474	4.83183
1.42478	1.15214	1.43313	1.24422	1.27488	1.15227	0.505538	0.824375	1.86365	2.43686	1.77372	2.51722
3.35249	2.6381	3.80525	2.81176	9.2703	6.20452	1.56871	2.57588	1.25569	2.43678	1.16555	1.21892
2.22389	0.801698	2.29622	0.753725	1.99498	0.946136	1.39433	2.90123	1.72033	2.4365	2.86626	2.42234
0.316753	0.887274	0.316437	0.727518	3.87776	0.990109	1.14403	2.63063	2.02426	2.43631	1.20055	2.30325
1.78706	0.833593	1.9837	0.690345	3.5906	0.984297	1.92419	2.53761	1.56368	2.43617	1.69416	1.84871
1.50021	1.41977	1.55343	1.33821	1.71766	1.22148	0.437651	2.18276	2.11496	2.43557	2.66666	2.04221
3.42927	1.20489	3.58076	1.20133	12.3291	1.22537	1.82861	1.11697	1.44108	2.43526	1.08739	1.86034
1.18027	1.22917	1.40687	1.45623	1.65419	4.27536	1.91707	1.20032	1.86763	2.43461	2.98864	2.574
0.923921	2.45553	0.891967	2.03017	2.2377	2.4364	1.41103	1.41831	1.67645	2.4343	1.85187	1.294
1.88076	1.82402	1.94381	1.69206	3.32775	5.74413	1.46715	1.65312	1.51771	2.43421	2.37311	2.4343
1.73596	1.47456	1.9411	1.7808	2.6079	2.76253	2.02116	0.686836	1.63388	2.43415	4.38412	2.51841
1.64671	0.642503	1.93097	0.502513	3.08956	1.98864	2.00626	0.64928	1.89771	2.43312	2.28113	0.894191
1.02486	0.290443	0.980594	0.309443	1.47222	1.16548	1.32002	0.471721	2.40485	2.43256	2.92481	0.576132
2.3943	0.22345	2.57685	0.227416	3.39886	0.37145	2.34136	0.559163	1.57599	2.43123	1.66729	0.415468
0.78892	0.270481	0.815216	0.216367	1.18491	1.55656	1.03613	0.866872	2.3955	2.43042	3.51663	0.98548
1.36489	0.38429	1.62346	0.28016	2.4386	0.822561	1.24921	0.815263	1.59826	2.42882	1.45288	0.749902
1.77875	0.253839	1.81966	0.190479	4.6644	1.85407	1.90539	2.29919	1.88144	2.42705	2.26015	0.710313
1.4193	0.823091	1.42481	0.885229	3.84612	1.65689	0.643546	1.91891	2.56958	2.42655	2.17442	3.87504
2.96286	1.00022	3.23394	1.12272	6.02944	1.47436	0.822453	1.44779	1.3272	2.42647	1.26682	3.16646
1.39374	1.49446	1.54096	1.81265	3.06371	3.38739	1.84519	1.25196	1.14671	2.42584	1.86981	2.31975
1.37154	1.35067	1.28049	1.64877	1.75767	1.67607	1.14819	1.32659	1.83582	2.42563	2.87543	1.84807
2.08661	1.6254	2.37891	1.73301	2.73225	2.45986	1.44136	0.970524	1.69215	2.4243	2.17777	3.16489
1.40326	1.77964	1.62526	1.9674	2.09104	2.67678	1.97161	1.8899	2.04021	2.42331	2.32694	5.196
0.779336	0.480314	0.756383	0.312923	1.19471	0.444434	0.580751	1.83761	2.00488	2.42313	2.15486	1.61926
2.45259	1.24237	2.6391	1.56083	6.99257	1.431	0.491995	1.82849	1.56663	2.42255	1.64775	0.953522
2.48946	1.62172	2.46218	1.74209	6.88477	1.69458	1.70128	1.49732	1.18358	2.42245	1.44682	1.78543
3.61422	1.34421	3.31113	1.25278	3.95432	1.70783	1.59041	1.13573	2.04096	2.41938	2.28864	2.26246
2.04758	0.894237	2.27585	0.805528	1.64657	2.96974	1.51682	1.07887	1.52576	2.41931	2.42232	2.47685
1.44475	2.18785	1.69518	2.55668	2.04221	4.63825	1.56723	0.908794	2.13623	2.41911	5.41014	4.03163
2.02471	2.20736	2.10961	2.6147	2.12588	3.4683	1.7982	1.47553	2.70721	2.41832	2.05141	2.59501
2.0333	1.3202	2.1123	1.43528	2.52345	1.435	0.594852	0.871527	1.88226	2.4177	2.1476	3.06308
3.82018	2.98921	3.19623	3.12574	7.50211	10.5192	1.42947	0.505459	1.59444	2.41597	1.39663	2.62083
1.88277	4.04787	2.20687	4.38099	2.34071	12.5383	1.64643	0.760587	2.20118	2.41542	1.59795	2.90771
1.77314	2.14449	1.79488	2.81779	2.54134	4.40399	1.53144	1.09062	1.77737	2.41398	2.70187	2.29833
0.769592	2.3422	0.782531	3.04825	1.51156	2.64929	1.5204	1.01684	1.79935	2.4126	1.72043	5.91727
1.13248	2.05819	1.18889	2.9414	2.40753	3.6256	1.5279	1.40427	1.72518	2.41199	1.96779	5.54364
1.04797	1.26168	0.887093	1.37922	3.69803	2.97212	1.49157	1.24317	1.93438	2.41052	1.90637	2.22113
2.07107	1.05329	2.08474	1.22826	4.36682	3.15902	1.75216	1.26526	2.13153	2.41014	4.17075	2.28697
1.54312	1.20499	1.78247	1.09416	1.56024	1.27943	1.6858	0.592734	2.03643	2.40909	3.00814	0.873612
1.57447	2.05825	1.85231	2.56822	2.30794	8.48814	1.52787	0.939941	1.61491	2.40628	1.39606	1.36068
1.41566	2.23755	1.51523	2.43787	2.64716	8.00481	2.1351	0.899267	2.29668	2.40596	2.34364	2.91687
1.15483	1.70454	1.23583	1.80419	1.70125	4.70141	1.65345	0.80849	1.83669	2.40429	2.87716	0.942151
1.05673	1.34289	1.16769	1.93161	1.52457	4.84471	0.6229	1.93537	1.92855	2.4039	2.26557	5.37833
1.51365	1.21866	1.46002	1.03105	6.89608	3.25561	0.974897	1.91518	1.55341	2.40333	0.977236	3.90974
2.06489	1.20145	1.81793	1.15847	9.21803	2.52259	1.362	1.56583	1.58221	2.40308	1.62906	1.98604
1.91569	1.23797	2.47906	1.52189	3.79157	1.89947	1.67076	0.679275	1.56186	2.40087	3.67143	0.814384
1.70948	3.78442	2.01609	3.6617	2.14574	8.56788	0.695722	1.38996	1.73907	2.4001	2.08811	1.5737
1.43302	2.44349	1.58783	2.76811	6.24171	6.13034	1.82296	1.39222	1.6056	2.39968	0.861045	1.71643
1.14037	2.07326	0.969838	2.03603	1.63953	1.77719	0.300655	1.97891	1.7649	2.3994	1.93879	2.06798
2.78654	0.633146	3.47195	0.433777	9.84951	0.74089	1.09594	1.61051	1.18572	2.39882	0.934585	1.88507
2.36292	0.470136	2.64261	0.375557	3.74778	0.635384	1.70794	2.28897	1.50694	2.39837	2.5459	1.92927
1.31728	0.801608	1.35451	0.681423	2.34871	0.812264	1.78147	2.47229	1.65094	2.39755	3.24177	2.13761
0.640807	1.01401	0.545543	0.965376	1.48854	0.977804	0.759624	2.29499	2.80472	2.39655	1.76184	1.67328
2.21938	0.839978	2.52833	0.710752	7.9403	0.839819	0.825739	2.20332	1.66113	2.39633	0.763849	1.91356
2.0629	0.644459	2.41294	0.51857	4.57034	0.859048	1.28542	0.857304	1.56234	2.39554	1.14297	2.09015
1.83567	2.03903	2.12061	2.23225	3.17683	7.07679	1.21281	1.40594	1.66553	2.39545	2.78681	2.0777
1.86428	1.44271	2.00718	1.49742	3.82365	2.72441	1.31453	1.14247	1.69493	2.39542	2.40006	1.26509
1.87107	1.6154	2.11857	1.70923	2.92666	4.06351	1.01095	1.47785	1.58837	2.39492	2.64286	1.14683
2.35897	1.6418	2.42718	1.67554	5.2517	2.1572	1.22767	1.17157	1.42208	2.39465	1.41642	2.63397
1.44394	2.93472	1.6185	2.48606	3.33234	10.0938	1.68694	2.29156	1.41243	2.39412	1.56094	0.878091
0.830806	1.31417	0.784714	1.22249	1.04977	1.63934	1.23585	2.74541	2.58931	2.39336	1.69309	1.56762
1.12418	0.848604	1.28574	0.808567	2.75257	1.02295	0.56015	2.22681	1.55946	2.39187	1.60819	2.47413
4.09237	0.547231	3.62835	0.482073	8.73331	0.729173	0.481818	2.11258	1.39307	2.39185	1.88329	1.97242
1.10512	0.67308	1.26206	0.419054	0.926241	0.519128	1.82272	1.84706	1.42152	2.39131	0.560595	1.6954
1.75468	0.735768	1.74472	0.509867	1.7638	0.683029	1.34154	2.06466	2.12969	2.39085	3.82197	1.56722
1.93993	0.398012	2.17882	0.344468	2.50429	0.463324	2.27053	2.22756	1.83218	2.39062	1.63608	1.63139
0.942411	0.491913	0.883748	0.41255	1.50727	0.505813	1.00999	1.65716	1.89117	2.39035	2.24511	2.10212
2.11028	0.557991	2.82056	0.415098	4.80615	0.511499	1.6953	1.61478	1.56544	2.38994	1.5382	1.58879
1.26481	1.66139	1.24213	1.93312	1.91576	2.19957	0.614856	0.936691	1.52755	2.38932	2.18124	1.54281
3.20934	1.53953	3.52223	2.03724	7.49752	2.65829	0.763727	1.97568	1.46175	2.38853	2.56696	1.24559
2.95453	1.30584	3.01158	1.40404	6.31087	1.25842	0.530165	1.58856	1.53104	2.38834	2.17237	2.85549
2.81704	1.59369	3.72181	1.83614	5.96927	1.41249	0.216689	1.64188	1.19758	2.3882	11.5612	3.08178
5.28158	2.90619	4.88497	3.25187	34.2944	2.56232	1.22964	1.94788	1.00832	2.38762	1.37016	3.10414
1.18452	2.18565	1.19376	2.17491	4.18338	1.67283	1.04245	2.08988	1.47339	2.38682	1.74513	3.04147
2.83038	1.41782	2.76538	1.34468	5.76204	1.47488	2.01643	1.86149	2.08888	2.38608	1.45542	2.44653
0.874833	0.771429	0.789003	0.700693	1.5606	0.761367	1.19578	1.77798	1.87804	2.38595	1.71802	1.79835
3.03957	1.14883	3.11291	0.971307	4.45659	0.779306	2.92322	1.54345	1.80517	2.38572	1.51444	1.39655
1.10819	0.505429	1.13639	0.453904	1.40193	0.718751	1.39626	2.16746	2.06821	2.38561	2.67288	1.79025
2.69442	0.478916	3.14188	0.348986	3.17558	0.703804	1.70182	1.11403	1.73409	2.38545	2.60403	1.93177
1.35368	2.75691	1.46213	2.93076	2.54543	2.9244	2.22033	1.46475	1.56152	2.38519	2.88284	1.2404
1.44229	1.74293	1.45732	1.84741	1.9003	2.11103	0.517087	1.31347	2.06754	2.3851	2.35375	1.91781
2.65011	1.77473	3.06273	2.51569	4.32549	6.55573	1.99932	1.93881	1.12087	2.38335	0.731744	1.01565
1.36229	1.69368	1.34341	1.43901	1.67756	1.10597	0.789988	2.01436	2.08031	2.38331	3.1111	3.25879
2.60187	0.992466	2.77642	0.947689	5.55346	1.49251	1.03745	1.98468	1.45079	2.38297	2.76574	2.77124
2.06564	0.818163	2.39971	0.820173	4.23495	1.04885	0.839966	1.85011	1.48627	2.38259	2.4765	2.05443
2.08655	0.659387	2.7992	0.62783	5.22115	1.09334	1.35961	1.76467	1.57205	2.38255	2.11248	2.34558
1.46729	0.9272	1.82009	0.839683	3.64341	3.39783	0.624868	2.44599	2.19821	2.38174	3.16679	2.9391
2.68424	0.968445	3.20881	0.883873	8.60966	1.77775	0.845331	2.58931	1.39576	2.38148	3.55514	2.76116
2.33883	0.935233	3.01201	0.875583	4.20989	1.35849	0.559507	2.07735	1.4512	2.38145	3.62945	3.65544
2.7112	0.828379	3.13645	0.74839	10.0421	1.01699	0.897344	2.48284	1.35932	2.3813	1.31726	1.04915
2.91736	0.838912	2.86834	0.770333	5.80066	1.08224	0.669539	1.5487	2.25972	2.37747	2.29129	2.6025
2.62068	1.6969	2.99269	2.01649	5.77956	2.61411	0.759376	2.21847	1.45267	2.37743	1.12781	7.52056
2.58898	1.66591	2.95778	1.37361	4.05588	1.1483	1.97496	1.65324	1.30786	2.37698	1.19727	4.52743
1.42081	1.94135	1.63987	1.79624	1.62475	2.66786	1.56136	1.65154	1.91236	2.37675	2.84964	2.45189
1.40982	1.44311	1.61101	1.40818	2.62952	2.24037	2.43413	1.58146	1.76216	2.37622	3.26932	8.79909
1.14449	1.17763	1.19639	1.39533	2.51714	2.63027	1.29302	1.92996	1.78281	2.37551	3.31838	2.40979
1.39319	0.631971	1.72351	0.605929	4.06138	0.816579	1.38299	1.72983	1.44922	2.37544	3.19072	1.69879
2.16599	0.748694	2.2838	0.689131	3.22175	0.686444	0.823511	2.01032	1.38587	2.37475	4.55411	1.52742
3.13441	2.4015	3.60782	2.37612	5.95029	1.84154	0.630545	0.5819	1.42849	2.37289	2.41066	2.91794
2.82862	3.75045	2.97246	4.53225	9.10954	13.067	1.84902	2.06033	1.81435	2.37148	1.58662	0.958199
0.369794	1.0866	0.319594	1.14129	0.58913	1.36143	1.27535	1.69181	1.58673	2.37143	2.02429	2.80163
1.51266	1.72929	1.5863	2.02959	2.73237	1.82619	1.63555	1.69961	1.29203	2.37138	0.674276	3.13092
2.08667	1.73787	2.05152	2.13591	2.94935	1.74178	1.82387	1.02776	2.25088	2.37094	2.07528	2.50206
1.80383	3.14742	1.87658	2.92568	2.7263	4.59103	1.79364	1.04134	2.3946	2.36998	4.8247	1.01079
2.18346	2.42783	2.25107	2.87824	4.16232	2.34073	0.904806	0.861511	2.20683	2.36863	7.4064	2.05641
3.12731	3.02139	3.11211	3.47754	4.73128	5.79054	1.23515	1.35838	1.52732	2.36771	1.38349	2.65617
2.16448	1.6118	2.42636	1.45765	3.93596	1.15344	1.34568	1.57842	1.66308	2.36752	3.02143	2.08513
1.32749	2.18983	1.70824	2.28815	3.59416	2.65015	1.53411	1.95753	1.91302	2.36736	2.8975	2.30259
1.04749	1.36378	1.07909	1.52884	3.19393	2.93965	1.59534	1.77008	1.46858	2.36717	1.36588	2.28866
1.43755	1.33297	1.53721	1.23047	2.40189	3.46523	1.80323	1.01457	1.56788	2.36708	2.35417	3.1021
1.04412	1.97197	0.933211	2.52525	1.82255	5.11059	1.07499	1.61231	2.41586	2.36565	2.08155	1.70094
2.32793	2.35459	2.4429	2.69068	4.18778	1.63312	2.39251	0.610397	1.71405	2.36556	1.76966	1.93986
1.27681	3.32304	1.23906	3.6218	1.60863	9.1568	1.58767	2.72101	1.92546	2.36496	2.22054	1.31225
2.15915	1.088	2.45394	1.1145	2.43884	1.11256	2.18373	1.83734	1.76301	2.36458	1.49675	2.99464
1.04204	1.07644	0.805696	1.03378	1.42529	1.8277	1.20219	1.21379	1.98659	2.36449	4.14133	3.58148
1.97315	1.85405	1.90046	1.36566	4.85172	3.67062	1.06951	1.20378	2.81024	2.36443	1.72334	1.39934
1.33638	0.512587	1.35183	0.439959	4.8136	0.424817	0.558754	0.981866	1.58185	2.36337	2.79069	1.11612
3.04084	2.28213	3.69901	3.10435	7.05399	2.00425	0.85171	0.637296	1.85317	2.36326	2.66751	2.93217
2.02175	2.13096	2.44078	2.98666	5.08469	3.39168	0.634216	0.435771	1.36365	2.36322	4.26336	4.35813
2.88663	3.88138	2.9276	4.24313	3.96798	11.7116	1.65909	0.389642	1.51431	2.36311	1.17	2.58781
1.97831	2.94653	2.41617	3.60052	3.22016	9.51453	0.515536	0.372776	1.57504	2.36261	3.67591	3.03814
2.30893	3.09683	3.08829	3.65295	9.07168	7.03238	1.51541	0.629343	1.29143	2.36232	2.84221	1.19428
2.56725	2.45738	3.07582	2.68849	2.94807	3.78403	0.782033	0.751342	1.50227	2.36197	3.54096	4.1419
1.9625	1.94695	2.30886	2.81328	5.92797	5.56882	1.4227	0.412186	1.34369	2.3619	2.28083	3.91692
1.64297	2.58353	1.63334	2.80984	2.96527	6.23183	1.33813	0.790299	2.00247	2.36166	2.66798	2.10213
1.97246	2.32746	1.95202	2.90992	3.05632	6.85045	0.770612	1.80164	2.80443	2.36154	1.92932	5.73585
1.52971	0.740211	1.45043	0.922391	4.95296	1.26874	2.14797	1.34717	1.34883	2.36041	1.36515	5.05996
0.810208	0.430983	0.746729	0.568792	0.999036	1.15364	0.948393	0.631968	1.97994	2.35993	2.16382	4.08574
1.97902	0.456989	2.2826	0.572966	4.28864	1.25536	1.30147	1.8133	1.61187	2.35973	1.75005	5.70155
2.10122	0.639133	2.35725	0.648768	2.82589	0.90877	1.74679	1.75235	2.41764	2.35922	2.60231	1.74952
2.578	0.592563	2.40936	0.756089	2.10735	1.89903	1.80424	1.1197	1.80796	2.3586	2.78095	7.10382
1.53837	1.88884	1.60996	2.1057	1.74055	3.64113	0.47777	1.41042	2.09272	2.35738	2.61884	2.6708
3.07166	1.54586	3.52125	1.86982	9.96199	2.48477	0.33243	0.913569	1.22823	2.35623	2.35517	1.51721
4.41829	1.75431	4.87114	1.80949	13.5286	3.41856	0.503556	1.00004	0.977409	2.35604	2.75436	2.50051
2.96328	1.47762	3.82842	1.74225	13.7362	3.93256	1.1277	1.20983	1.77032	2.35598	3.28662	3.5741
1.761	0.422211	1.66444	0.554351	6.4943	1.62536	0.532133	2.97395	2.25665	2.35504	1.7135	8.80414
3.85877	0.661494	3.48211	0.603609	8.92259	0.842233	1.46458	2.97267	1.17396	2.35283	0.970171	2.69177
2.61102	0.722904	2.22167	0.620076	4.23178	1.15198	1.89633	1.84937	1.6273	2.35199	1.58339	3.77273
1.01245	0.968137	0.929612	1.04344	0.841409	1.62198	1.38666	2.0583	2.33771	2.35194	1.13904	4.69383
2.34603	1.34194	2.03167	1.40662	6.88635	2.17607	1.76144	1.1095	2.284	2.35099	2.34105	3.16402
1.82466	1.66672	1.81118	1.43531	2.53139	5.36653	0.583059	1.70241	2.05597	2.34981	2.45846	0.686382
2.89215	0.751553	3.19716	0.626306	11.0483	1.58767	1.00784	1.56136	1.16782	2.34963	1.8454	1.48971
2.0675	1.39572	2.26384	1.59155	8.13032	4.12311	0.645949	1.31673	1.26853	2.34881	2.24166	1.94922
2.29982	1.26769	2.94823	1.67621	9.09878	3.0578	1.1585	1.5071	1.24672	2.34855	1.3787	1.89928
2.14602	1.24515	2.30464	1.29718	4.23407	3.70727	0.384176	1.63718	1.95772	2.34725	2.88442	2.71026
4.58351	1.44095	4.85827	1.6478	9.10357	2.42118	2.10862	1.93508	1.24725	2.34704	1.23005	2.26864
2.01796	1.05509	2.10319	1.07567	3.18244	1.41644	2.12423	1.05672	9.93717	2.34638	2.87719	1.98901
0.918523	1.08773	0.906685	1.06584	1.91215	3.26753	0.970607	1.92715	1.75881	2.34627	3.16745	1.29483
1.60777	1.08723	1.932	1.12038	3.73979	2.07304	0.764732	2.80054	1.54251	2.34625	1.89559	3.0712
1.92623	0.762719	2.23426	0.734697	6.57936	0.96647	1.84892	2.53093	1.45576	2.3457	0.791696	1.92502
1.62766	0.890951	1.94114	0.752154	2.393	1.25184	0.744402	2.07344	1.83905	2.34562	2.28782	2.97656
2.84785	1.52725	2.80157	1.57858	7.91858	1.47546	0.338274	1.03202	2.09992	2.34484	1.61863	3.28168
3.21711	2.09444	3.78102	2.81122	18.0103	4.07659	0.500665	1.67813	1.33586	2.34481	2.56301	0.998702
3.43142	1.55843	3.84787	1.84909	7.34735	2.341	1.66732	2.57747	1.5574	2.3448	1.35533	5.86779
1.41254	1.52241	1.73285	1.8014	3.2878	1.40978	1.24246	2.0006	1.63412	2.34429	5.11295	3.65227
1.24651	1.13444	1.33223	1.18596	1.95041	2.83202	1.96338	1.80151	1.6842	2.3442	2.21884	1.78036
1.3068	1.71276	1.43528	2.09271	3.18484	4.57927	0.49562	2.1483	1.687	2.34397	3.00189	2.34233
4.017	2.69933	3.9606	3.05316	9.32512	3.68436	1.69938	0.754951	1.13142	2.34375	2.14066	7.20373
1.08453	2.24183	1.01667	2.85579	1.74997	7.46352	0.609082	0.869713	2.12392	2.34347	1.75484	1.1083
3.05483	2.61351	3.13488	2.49236	6.56642	2.33987	1.10326	0.876506	2.12293	2.34212	1.32575	1.93844
1.65885	3.12221	2.00159	3.04036	4.68556	6.24569	2.03939	2.19513	1.59616	2.34162	1.67455	1.21705
1.22874	0.806979	1.23682	0.575514	2.88249	0.75392	0.539147	1.84383	1.64163	2.34049	4.04802	2.42779
3.053	0.669249	3.36751	0.613728	8.36224	2.09066	0.984191	1.81851	1.75884	2.34046	1.79863	3.46512
1.52876	0.504824	1.86535	0.4137	4.15758	0.685641	0.457703	1.71446	1.86902	2.34031	1.5282	1.45326
3.51401	0.470101	3.87028	0.384922	6.44156	0.649597	0.371972	1.79804	1.38911	2.33978	2.6758	1.39942
2.78433	0.94074	3.80541	0.67529	10.4973	0.783835	0.333606	1.68967	1.18669	2.33977	0.930675	1.59776
2.56519	0.781202	2.57888	0.673947	10.3947	0.700272	1.1123	1.92103	1.32431	2.3392	0.721059	1.57268
2.98462	0.434334	3.29205	0.383721	2.51266	0.47984	1.17043	1.75588	1.31845	2.33919	2.88874	1.52287
2.1222	0.541952	2.35566	0.456554	3.00557	0.562105	1.35318	1.74973	1.68058	2.33801	2.53076	2.36031
2.09558	0.761978	2.37834	0.783782	2.94626	1.62872	2.09078	2.02289	1.57521	2.33798	2.07278	5.1454
1.22395	0.770858	1.33188	0.789581	1.71825	1.47001	2.19536	2.24688	1.68261	2.33784	1.76426	6.32415
0.94131	0.948863	0.821134	0.897183	1.04857	1.123	1.85021	2.029	1.67593	2.33773	2.60662	2.99744
1.57222	2.01082	1.5156	1.28851	2.35265	4.97962	1.06584	0.666513	2.25085	2.33714	2.05179	1.86493
2.68309	2.98988	2.9704	2.87891	3.17142	8.42014	2.67066	1.76192	2.11196	2.33682	2.10576	0.622933
0.84191	1.73904	0.768996	1.25907	1.34363	1.2135	2.45282	1.14597	1.93393	2.33652	2.78107	1.69591
1.02537	1.01871	1.02035	1.15258	1.12143	3.0238	1.77158	1.35418	1.79341	2.33635	2.61316	2.86386
1.00945	0.963877	1.14156	0.897809	1.53325	0.891822	2.17113	1.7997	2.01428	2.33625	2.27831	0.86656
0.873292	0.556078	0.851395	0.483186	1.22111	0.931324	0.41073	1.67661	1.74777	2.33586	2.22848	2.61881
3.35608	0.652893	3.71347	0.586247	23.1108	0.743375	1.90622	1.33091	1.47778	2.33517	3.26162	1.28726
0.950861	0.670848	0.843658	0.632411	1.81833	0.687097	1.17176	1.05471	1.93717	2.33497	1.85206	1.4898
1.82529	2.18645	1.86152	1.48145	5.71866	5.01571	0.669057	1.09932	2.25009	2.33404	1.83407	0.719444
2.09105	2.85254	2.32923	1.99964	8.26093	2.15831	1.79276	1.21424	2.06426	2.33383	1.62281	0.845698
0.875511	0.785487	0.828048	0.684208	1.41097	1.37093	1.76536	1.24207	1.63743	2.33379	2.42194	1.38026
1.13675	1.0742	0.895833	0.798387	6.9379	2.51969	2.31475	1.69117	3.26453	2.33334	2.12838	3.07753
0.608751	0.922745	0.560119	0.714289	1.03037	1.04549	1.71513	1.63049	1.81503	2.33272	2.12511	1.34835
1.96101	0.807985	1.95192	0.60698	4.8967	0.771053	2.0215	0.643952	1.85329	2.33233	2.27909	1.36625
0.657011	1.44327	0.649755	1.69953	1.65334	8.98112	2.01941	1.18425	1.87409	2.3321	2.01406	0.916756
1.24915	2.05879	1.27072	2.13241	1.46177	5.73241	1.83081	1.53016	1.97977	2.33177	1.63782	3.67413
1.06354	1.69607	1.04978	1.69459	1.93374	1.99969	0.701265	1.03366	2.25863	2.33163	2.27815	2.81021
2.39467	2.06641	3.38623	1.98484	7.01313	7.20849	1.52387	1.24718	1.29299	2.33101	2.55308	3.327
1.01273	2.26916	1.13099	2.95216	1.52204	2.71921	0.694958	1.10738	2.14188	2.33048	3.75598	2.05487
2.75526	1.55394	2.77277	1.74847	7.56468	2.78731	1.58049	0.82381	1.37108	2.32994	1.30133	1.26706
1.53105	1.9675	1.58297	2.2921	4.84628	6.71412	1.06638	2.46185	1.72309	2.32948	2.56172	1.06067
2.81046	1.11518	2.77845	0.854208	6.77216	0.992233	1.43827	2.51107	1.52748	2.32842	2.00683	2.73912
1.57499	0.861204	1.99369	0.779288	1.77651	0.954384	1.56702	2.28782	1.6707	2.32812	2.51175	1.90748
1.88085	1.04818	2.22573	0.833908	2.15795	0.9972	0.722353	2.68373	1.66945	2.32806	3.04714	1.8537
2.22635	1.45656	3.03104	1.16598	5.79148	1.00492	1.52732	2.36937	1.44558	2.32658	2.2163	2.06915
1.57988	2.54415	1.93193	2.09212	2.02989	1.22958	0.495614	2.08426	1.78877	2.32602	2.81141	1.87421
2.72328	1.04293	3.65474	1.01562	3.98601	1.74345	0.90306	2.68227	1.20325	2.32477	1.29992	2.16464
3.41002	0.908846	3.84113	0.718961	3.84842	0.931615	0.580003	2.67816	1.69086	2.32366	2.12653	2.37101
2.80718	1.17775	3.46356	0.85604	5.58164	1.16878	0.495521	2.63189	1.59872	2.32326	1.74962	2.6416
1.12118	1.10927	0.956851	1.04785	2.00591	1.14916	0.417339	1.30807	0.676601	2.32263	0.5787	4.18195
1.76593	1.67837	1.37545	1.21737	2.63912	3.83371	0.399886	1.53019	0.655446	2.32147	0.687789	1.03439
1.33071	1.44218	1.33127	0.814317	3.8262	0.90128	1.70073	1.33113	0.82648	2.32132	0.792067	1.16755
1.33905	0.8685	1.43766	0.698067	1.91874	0.789402	0.656629	1.93053	2.08214	2.32103	2.5713	1.10257
2.20476	1.13527	2.39243	1.2035	8.28102	1.18301	1.43	2.62894	1.22676	2.32095	1.65695	2.46995
2.15599	1.25358	2.67302	1.23913	2.25282	1.1522	0.767915	2.78614	1.43239	2.3205	4.14302	2.8581
3.11299	1.0761	3.51766	0.897755	6.85302	1.91588	0.836125	1.55546	1.36181	2.31962	1.79244	3.02852
2.16004	1.806	2.63653	2.18279	5.57229	2.22194	1.37488	2.79149	1.34205	2.31947	4.28953	2.1664
1.87503	0.557317	1.9985	0.48054	2.77351	0.740519	0.692086	2.60578	1.70537	2.31946	1.80817	2.57619
1.48153	0.678377	1.39143	0.63533	3.59524	0.81009	0.615996	2.26114	0.801512	2.3192	1.63813	2.7765
1.16871	0.618558	1.12401	0.535244	5.0091	0.862746	0.301625	1.95926	0.695512	2.31907	0.928048	2.26937
1.60663	2.01457	1.79644	1.95748	11.187	2.43934	0.986936	1.63884	1.17309	2.3187	0.196825	2.87005
3.1638	1.70295	2.85757	1.6999	6.79012	2.79286	1.65271	1.99446	3.36958	2.31815	2.10836	2.75417
1.89817	1.46203	1.82571	1.63568	3.05604	1.31807	0.740368	1.57573	2.72869	2.31794	2.56212	3.05761
3.33355	1.3273	4.05839	1.48186	6.04042	2.20327	1.58613	1.42282	1.48679	2.31769	4.19345	3.1487
1.44514	1.32095	1.61413	1.55429	1.86221	2.44944	1.50242	1.11495	1.85428	2.31608	1.99508	3.53292
2.40999	1.59774	2.50781	2.23988	3.20552	2.69043	1.50578	0.915598	1.8624	2.31594	2.10962	2.13979
2.35792	1.53734	2.58375	1.74041	2.99005	7.16658	1.5335	1.05859	2.29238	2.31592	2.04318	1.10392
1.45901	2.38385	1.75919	2.55557	3.4372	3.90718	1.57464	1.70166	1.89125	2.31531	2.1378	1.26792
1.79125	1.63869	2.29517	1.71848	2.31958	1.30237	1.28625	2.08632	2.07125	2.3153	3.44755	2.66417
2.47872	0.780767	2.55332	0.704944	4.77047	0.904737	1.26739	2.39206	2.03385	2.31499	1.86577	1.64391
1.82751	1.54083	2.12077	1.33492	3.15209	1.31283	1.05392	1.58936	2.51564	2.31474	2.1829	1.66568
1.70793	1.84038	2.09887	1.72961	2.97969	2.33694	2.04937	1.30409	1.86045	2.31453	4.90929	2.67281
1.66902	1.59746	1.69666	2.02224	2.14024	1.92763	2.32094	1.46682	1.73709	2.31444	4.24774	1.4176
1.44901	3.05636	1.33897	2.88352	1.41645	4.41766	2.29296	1.46375	1.98152	2.31435	2.98121	2.94472
1.39395	0.746996	1.33665	0.57619	1.44494	1.0843	1.32143	2.17614	2.06468	2.31409	2.65171	1.28468
1.53136	1.13961	1.69677	1.06172	2.28503	3.18721	1.84855	1.83958	1.57073	2.31386	3.55386	1.70337
0.941906	1.25525	0.977665	1.54544	2.27859	1.15217	2.29245	1.91084	1.56138	2.31306	2.53609	0.877629
0.735476	1.126	0.735009	1.16022	1.1259	0.812185	1.45109	2.02506	1.69022	2.31227	2.19308	2.08637
1.1004	1.53834	1.08997	1.33145	2.70437	0.930042	0.325042	0.729437	2.19983	2.31101	1.40655	1.61518
3.23725	1.77517	4.06966	2.01078	9.51125	3.58845	0.420716	0.898944	1.35038	2.3106	1.90235	3.36729
3.56616	2.17008	4.83871	2.58732	11.508	6.04217	0.598388	0.463273	1.27035	2.31007	3.51745	1.3649
2.63108	2.01201	2.92222	2.27385	8.0776	6.45926	0.538363	1.07531	1.22134	2.31005	1.56705	1.02305
2.54606	1.72904	3.07385	2.35655	3.39075	3.87745	0.806133	0.665689	1.22036	2.30978	0.66772	1.7697
2.00648	2.40294	2.50316	2.39805	2.50572	3.757	0.726212	1.15057	1.45156	2.30968	1.6135	4.39004
2.7381	1.7491	2.98197	2.33676	6.83143	1.92052	1.6769	1.0271	2.06371	2.30963	1.04618	0.949506
1.73864	5.93068	2.13276	4.68003	2.77296	6.03309	1.891	1.05959	1.5033	2.30961	2.58567	0.431533
1.22832	6.71075	1.23768	5.81848	1.71704	7.5731	1.1081	1.92227	2.32685	2.30923	2.50836	1.3292
2.03809	2.3868	2.33554	2.24973	3.81017	1.38185	0.942077	1.85067	1.65221	2.3088	2.65166	2.17569
1.97396	1.22039	2.01604	1.21814	5.27894	1.66384	2.38718	1.35081	2.22194	2.30841	1.23578	2.28669
0.870954	1.49678	0.870203	1.54165	1.75125	3.18246	0.588123	1.0502	2.6159	2.30785	2.70167	1.29439
3.76863	0.870218	3.77196	1.05999	9.24803	2.90231	0.713737	0.757014	1.82803	2.30759	2.78806	1.24898
1.6842	0.869119	1.98876	1.01151	6.64691	1.9636	2.15445	1.71409	1.24477	2.30754	2.91577	1.06298
0.641701	1.28312	0.629719	1.75024	0.823198	1.86471	1.27835	0.929244	1.63516	2.30739	2.19009	2.10081
1.17485	2.28185	1.21283	2.80069	2.52763	3.36543	0.43287	2.03833	1.88496	2.30731	1.71554	2.51287
3.09753	1.50335	3.47541	1.63794	5.12034	1.98071	1.85899	2.62612	1.17332	2.30728	0.763883	3.62171
1.23624	1.04765	1.20285	1.22257	2.30902	1.34047	1.74916	2.92318	2.11178	2.30689	2.95397	4.2822
1.04035	0.810303	1.16324	0.784618	1.77408	1.23629	1.9943	2.89365	2.68675	2.30516	1.98911	2.382
1.3512	0.821641	1.30979	0.849449	2.05222	1.12235	2.50789	2.29534	1.88961	2.30459	2.42757	2.45704
0.824546	1.1412	0.781231	1.22676	0.950167	1.29358	1.47773	2.63296	1.86764	2.30384	2.5761	3.02363
2.12153	0.832345	2.07505	0.687713	2.80755	1.15531	1.64445	2.68124	1.71928	2.3036	2.74921	2.32462
2.74873	0.739999	2.14506	0.752233	2.13285	1.14254	1.23775	2.59706	2.12678	2.30279	2.22938	2.41226
1.41894	0.896713	1.33967	0.891097	3.76949	1.23083	2.05525	1.91431	1.58574	2.3027	2.42829	2.12001
1.47148	1.83023	1.39419	1.93293	2.15843	1.69683	0.651645	1.87916	2.09641	2.30259	2.73102	3.18159
2.9153	1.83655	3.33955	1.9808	6.0546	1.95078	0.283464	1.81388	1.41245	2.30244	8.20121	1.85772
3.86484	1.03971	3.83379	1.16662	5.92833	1.65955	0.28743	1.40756	1.26607	2.30168	0.496693	3.05386
4.1698	1.76189	4.98177	1.97122	13.7782	3.31429	0.512417	1.46517	1.26953	2.30156	2.50669	1.44209
4.3164	1.11524	4.38502	1.13782	10.2051	4.27771	0.766083	0.869268	1.25824	2.30143	1.77649	1.09892
2.39501	1.96195	3.03922	2.60413	5.56242	3.90086	0.51843	1.96281	1.60637	2.29985	6.05729	1.47919
3.43958	1.11953	4.37706	1.0074	9.3641	1.18577	2.16386	1.75491	1.58211	2.29982	2.30148	3.00547
1.09845	1.42817	1.14573	1.40106	1.89923	2.21357	0.620914	2.08471	2.0405	2.29979	2.79441	1.70514
2.86781	1.16328	3.45216	0.985917	7.82643	1.23618	0.539793	2.23805	1.4995	2.29946	2.75123	2.25198
2.30715	0.978527	2.56234	0.896153	2.42975	0.966529	0.45694	2.35755	1.24302	2.29915	1.42509	2.53412
4.87184	0.870939	4.21706	0.817385	5.50342	0.960496	0.568696	2.47142	1.07922	2.29777	1.941	2.44507
3.1353	1.51963	3.64787	1.69538	7.08001	1.54961	0.489323	0.472833	1.34603	2.29653	3.04338	2.92709
2.66123	1.34231	3.20338	2.12224	5.65771	1.54024	1.03555	0.46935	1.25598	2.29625	2.58889	1.11225
2.50532	6.80439	2.87856	4.98634	5.52255	10.9066	1.79587	2.3535	1.69452	2.2961	3.32155	0.630706
1.21292	0.751129	1.31051	0.738086	1.69855	0.831623	1.06945	0.997578	1.75577	2.29488	2.67393	2.07108
2.58547	1.79292	3.14995	2.02759	3.43042	3.35614	0.930809	0.875884	1.67656	2.29472	3.34315	2.86041
2.61736	1.22836	3.00939	1.8126	5.39782	2.36117	1.97873	1.11989	1.4562	2.29461	1.94181	2.78382
1.34682	1.26045	1.36025	1.52875	1.65867	2.00649	0.839736	1.63076	2.07108	2.29414	2.22668	4.87641
2.33979	1.54153	2.70507	1.71022	4.05025	1.73215	1.21077	2.00372	1.35288	2.29357	1.6277	2.71857
2.24158	1.72339	2.95478	1.41881	3.17399	1.9173	2.04171	2.24473	1.32449	2.29231	1.73659	2.94123
1.5288	1.52723	1.55969	1.34759	1.79825	1.12429	1.46515	1.30722	1.7687	2.29227	4.51712	2.19112
3.04629	6.12091	2.60781	5.54175	2.89455	5.62014	1.16532	0.697454	2.07398	2.29225	2.62114	1.77492
1.8068	2.99418	2.11524	3.2921	3.06372	7.87919	0.607368	0.924479	2.17845	2.29153	1.87593	2.01852
2.68577	1.83613	3.20286	2.22254	5.29184	5.04555	1.48844	1.04765	1.20664	2.29087	2.80667	3.62615
1.47167	1.36159	1.60174	1.67326	9.10573	1.13531	1.76403	2.23216	1.58858	2.29046	2.60216	1.68608
0.746621	1.08876	0.82485	1.28134	0.906575	1.73354	1.30957	2.40777	1.66316	2.29	2.48781	3.67971
2.00593	1.23128	2.15916	1.20633	5.36635	1.25568	1.1146	2.40287	1.46919	2.28849	3.30954	2.77864
2.88285	1.23665	2.94499	1.35762	5.68477	2.31526	1.62938	1.37844	1.34465	2.28683	2.39298	4.04044
1.56375	2.10091	1.83635	2.55558	3.22264	2.32044	2.17159	1.42326	1.91522	2.28653	2.82524	4.8478
1.32701	1.53025	1.37041	1.68493	3.08811	1.72797	1.22613	1.12322	1.95362	2.28642	2.46274	4.13982
3.42317	1.4693	3.38321	1.50913	4.84008	2.14868	1.97546	1.16952	2.96425	2.28396	2.26072	2.0947
1.68778	2.07211	1.81659	2.25204	2.38284	2.58647	0.554258	0.84926	1.81418	2.28386	3.51071	5.20024
2.56246	2.05037	3.17232	2.39304	4.45622	4.02782	0.521223	0.796872	1.22684	2.28344	3.3922	3.12938
3.82678	2.04296	3.92737	2.58998	12.84	5.82153	0.972885	1.96664	1.25135	2.28309	3.61624	1.7121
2.37051	0.516956	2.65789	0.416493	9.5543	0.548767	0.452162	1.81042	1.67034	2.28306	3.03837	1.46239
2.5566	0.519432	2.39157	0.415196	12.1466	0.545123	2.41324	1.08498	1.30788	2.28163	0.310646	1.36306
1.14228	1.74107	1.18853	2.07809	1.44173	6.18382	1.51459	0.478421	2.01968	2.28128	2.86372	4.80078
1.58144	7.42319	1.79571	5.62832	2.62831	7.27491	1.07028	1.16451	1.5919	2.28086	3.20253	1.48876
2.71822	2.53562	3.00532	3.46312	5.86871	6.76456	1.56242	0.366711	1.47715	2.28043	3.07133	3.26742
1.2609	2.60607	1.28662	3.31287	2.35957	12.1123	0.99364	0.642675	2.2922	2.2804	1.94416	3.00704
2.54921	1.92979	2.65065	2.52823	5.07534	8.07594	1.58273	1.39897	1.53126	2.2802	2.79787	2.91689
1.30842	3.2939	1.70273	3.60215	2.52149	2.73041	1.6252	1.85981	1.86761	2.27948	3.44018	2.7544
1.79864	2.28092	1.83428	2.42235	2.72292	2.36684	1.12059	1.40081	2.46273	2.27754	2.0208	4.4947
3.43648	2.02284	3.22443	2.48048	3.26596	2.02118	1.64498	0.59426	2.18481	2.27668	1.57072	3.56974
1.3475	2.77326	1.40315	3.28948	2.34438	6.47643	0.849209	2.56263	1.90866	2.27641	2.16851	1.31555
1.60372	1.30144	1.81962	1.46488	3.80099	1.31984	2.35551	3.05156	1.43265	2.27622	1.45787	2.4537
1.18011	0.919518	1.18416	0.832943	1.4394	1.2197	1.53106	2.07619	2.1752	2.27591	2.56519	2.4545
1.78003	0.893323	1.77232	0.864032	1.96115	1.05632	1.78002	2.48876	1.72663	2.27565	3.64864	2.55505
1.70913	1.12281	1.80937	1.1349	3.72178	1.53227	2.15362	2.33048	2.06291	2.27534	2.52732	2.71442
0.939085	1.18549	0.980082	1.12809	1.51724	1.13879	1.94993	2.6655	2.00014	2.27529	2.8222	2.05555
1.10802	0.904851	1.08102	0.835623	2.06953	1.14836	1.28886	2.07973	2.28696	2.27455	2.19355	1.97233
1.14417	1.17055	1.27196	1.07672	2.94598	1.40524	1.65192	1.55675	1.59704	2.27449	1.92888	1.81817
1.22827	1.64291	1.22152	1.90794	1.90943	2.92693	2.00546	1.11868	2.04955	2.27441	2.08115	3.76971
1.089	2.13353	1.0131	2.73172	1.5997	3.57077	1.96853	0.364408	1.88817	2.27434	2.08178	3.61663
1.29986	2.96249	1.21165	3.22581	2.67707	8.32306	1.14191	1.17903	1.9663	2.27393	1.9304	2.91301
2.29441	2.32194	2.30325	2.44063	6.82235	2.29239	2.16197	0.442903	1.62359	2.27301	1.96485	2.80799
1.286	2.78564	1.18214	3.02383	1.64842	10.2771	1.25088	0.953506	2.16219	2.27274	2.34149	0.8966
1.25357	1.52176	1.21896	1.62443	3.35611	6.32873	1.17681	1.15692	2.98332	2.2727	1.47534	1.22904
3.16622	1.80434	3.4045	1.75153	3.70909	9.30871	1.28155	0.731242	2.15266	2.27046	2.70601	2.35537
1.4492	1.88407	1.58193	1.95596	2.36429	6.12569	2.29689	0.974455	2.00489	2.27033	1.83677	0.92825
1.12714	1.26183	1.01687	1.41327	1.13451	6.63915	1.31129	1.20698	1.76822	2.27017	2.45006	1.00986
2.40316	1.27167	2.43108	1.68355	4.66818	3.07117	1.04421	1.73394	2.38022	2.26999	2.21676	2.88436
1.46787	0.96527	1.66761	0.993127	5.26565	4.34547	1.28734	2.44237	2.00642	2.2699	3.66329	2.44932
1.76648	0.688564	1.90238	0.572802	4.75656	1.13693	2.55829	2.29285	1.64993	2.2694	2.53684	2.80956
0.776009	0.509769	0.728156	0.564686	0.863506	1.05719	1.51694	2.46705	2.00117	2.26872	1.92262	2.08768
2.04312	0.334524	2.27709	0.29978	2.5058	0.755279	1.37898	2.83016	1.98116	2.26864	1.72632	1.57709
2.2397	0.505732	2.37245	0.390048	4.21961	0.815999	0.848919	1.93843	2.5587	2.26836	2.17984	1.80495
2.45685	1.06964	2.69895	1.11287	5.46191	1.77041	2.39189	1.27246	1.47851	2.26823	2.14076	3.57511
0.933945	1.96737	0.983916	1.76553	1.66477	3.19081	1.14765	2.08417	2.20701	2.26756	3.58395	1.57445
2.47455	1.23053	2.61445	1.48849	5.09485	1.26603	1.87118	2.1145	1.45763	2.26747	2.70491	2.63051
1.36097	1.24319	1.45395	1.13385	3.08418	1.27618	2.35256	1.2018	2.20909	2.26684	2.95999	4.15292
1.02191	2.09353	1.05712	1.97599	2.58806	3.27761	0.369313	1.96785	2.46526	2.26575	2.80654	1.98605
5.19877	1.44732	4.86974	1.7381	25.1342	1.78262	1.144	2.30763	2.19671	2.26457	0.987815	1.6321
2.427	0.857549	2.49396	0.799844	6.56493	0.904598	0.688802	2.31291	1.60146	2.26388	1.83514	2.17252
4.2654	1.25733	4.0147	0.818077	5.98289	0.940406	2.64621	2.27372	1.36685	2.26222	1.82541	2.29029
1.14782	0.94529	1.10825	0.860146	1.99536	1.09089	0.845343	1.50064	2.31361	2.26177	3.01409	2.33822
2.10869	0.755371	2.82469	0.619237	5.25914	0.850015	1.12611	1.45342	2.02094	2.26046	0.568746	2.24281
2.20926	0.464422	2.5149	0.365008	2.70703	0.750058	2.38551	1.67283	1.63895	2.26044	1.48547	1.146
1.40425	1.77461	1.30175	2.11763	1.50593	2.53032	1.42585	1.30977	1.60203	2.26037	2.32955	5.53869
3.57043	1.77152	3.16588	1.83394	5.40442	4.06285	0.194765	0.86621	1.43641	2.26006	2.72903	2.40765
2.11354	2.32974	2.0208	2.34838	6.60047	8.5755	0.234169	1.50439	0.665451	2.2595	0.889963	1.45494
2.23926	1.04022	2.21005	1.05001	5.01719	2.16157	2.15324	0.363721	0.6075	2.2585	0.895686	2.72746
1.14872	2.51497	1.39353	2.62232	1.78676	15.6325	1.07991	0.706696	1.7703	2.2584	2.96272	1.23775
2.57114	2.59601	2.93795	2.8782	4.58768	11.9272	1.32758	0.445068	1.53389	2.2582	2.73219	1.53942
1.4427	3.3463	1.57413	3.78907	1.14181	11.8238	0.748824	0.573148	1.47012	2.25786	2.85042	1.94005
2.68758	2.47593	3.48444	2.51162	4.31482	13.0383	0.56373	0.514233	1.29034	2.25776	5.15114	1.86905
3.38552	2.00027	4.01745	2.22421	7.81967	9.99017	2.10086	1.1959	1.52697	2.25657	2.98422	0.320518
1.28785	1.32599	0.945851	1.38303	1.01479	5.83235	2.43913	0.535948	2.0937	2.25651	2.02235	0.767775
1.08027	2.72408	0.876177	2.65968	0.934626	12.0504	1.61767	1.74856	1.78263	2.25651	2.10496	1.6233
1.58111	1.36941	1.48426	1.34948	3.10787	1.52345	2.39387	1.48303	1.72779	2.25582	3.54595	2.86726
0.762758	1.71225	0.632084	2.0168	1.38396	3.3005	2.33326	1.19072	1.97525	2.25541	1.99286	4.30539
0.552383	2.34935	0.533137	2.73815	1.26208	6.64631	2.12717	0.453142	1.64554	2.25479	2.17072	2.37793
0.50603	2.87439	0.500901	3.83659	0.800963	16.7556	1.72153	0.689861	1.91002	2.25469	2.1477	1.75967
1.38206	2.03238	1.29021	2.48438	2.63929	10.1043	1.4354	0.66963	2.28972	2.25459	2.40643	1.63139
1.7915	2.02198	1.8431	2.48135	1.74241	8.04618	1.91055	1.5266	2.02921	2.2545	1.88796	1.49022
1.10587	1.97558	1.19345	2.18483	1.61328	2.75491	1.62871	1.13641	1.75103	2.25429	2.25527	5.0507
1.18235	4.02653	1.16487	3.75721	1.53225	7.16775	1.69556	0.765665	1.54068	2.25394	1.69418	2.14479
1.60625	2.1996	1.87818	2.66354	2.52091	5.45258	1.72833	1.04345	1.64949	2.25273	2.29705	0.973911
1.21768	1.62189	1.29683	1.916	1.66614	2.33502	2.15122	1.31856	1.87889	2.2522	2.14774	8.81383
0.902529	2.87716	1.01241	3.09006	1.79353	6.22207	0.759655	0.493581	1.98231	2.25168	3.23883	2.75811
2.75421	2.40766	2.75629	3.33615	19.2972	2.4451	2.03284	0.542589	1.35187	2.25116	0.943119	1.46768
1.36386	3.05154	1.52849	3.64415	1.44896	4.33928	0.579402	0.390957	1.72131	2.25085	4.02438	1.42975
1.20978	3.0907	1.06473	4.20742	3.19391	6.20728	1.06919	0.366781	0.791349	2.25055	1.12246	3.00257
1.32058	4.09246	1.45556	4.71361	2.99449	6.92375	1.6942	0.308761	1.53122	2.2491	2.27421	0.89118
1.93642	3.2517	2.20656	4.50632	2.71828	14.7268	1.44555	0.600165	1.90471	2.24896	2.99886	3.05182
1.36866	3.00314	1.57479	3.73585	2.94952	4.38449	0.970074	0.449701	2.25423	2.24862	2.08969	0.915828
0.904313	3.42161	0.996337	4.82437	2.16181	5.60961	1.37394	0.496912	1.77488	2.24845	1.81454	2.34868
1.75165	3.4567	1.48114	3.81418	1.25964	5.77456	1.673	0.340155	1.44421	2.24767	1.5207	1.17716
1.1631	7.04105	1.17763	5.61114	1.8729	19.3026	1.83892	0.55265	1.29618	2.24754	2.41594	1.00193
0.667337	3.56503	0.55257	4.02665	1.3125	7.02252	2.09388	2.65863	1.90433	2.24711	2.15172	2.3806
1.02005	0.969419	1.07513	0.920582	1.86363	0.908926	1.65429	2.42106	1.96713	2.24672	2.45225	2.37799
1.10223	1.44167	1.15476	1.27384	3.28381	1.03807	1.71405	2.26804	1.79008	2.24667	2.09015	2.72321
1.14749	1.00979	1.06276	0.919417	1.41789	1.79829	1.28919	1.13131	2.42733	2.24611	2.34841	4.0255
1.98945	1.91307	2.21184	2.00352	2.49101	6.24898	1.82432	1.25423	2.23768	2.2461	2.97482	3.05268
1.08153	2.55589	1.03947	2.36568	2.31151	5.03208	0.752517	0.952402	2.3208	2.24596	2.56727	2.68405
3.39961	2.85566	2.75422	3.20169	6.11498	6.57409	1.66131	0.822879	3.00175	2.2458	1.11565	5.16399
1.82639	1.28508	1.82346	1.89109	2.71506	2.49399	1.74664	0.679366	1.56874	2.24555	2.0752	5.66108
1.37141	2.0198	1.40079	2.02875	1.71775	6.96794	1.85184	1.61159	2.0772	2.24532	2.8255	1.63078
1.96331	0.580824	1.86761	0.399927	3.51189	0.689676	1.57198	1.82292	1.88597	2.24491	2.61338	1.34798
2.03547	1.0523	1.80789	0.945843	3.99433	0.730349	1.52724	2.46643	1.87344	2.24355	3.40136	1.71726
1.3286	1.0173	1.37809	0.897332	1.98099	1.09647	1.79062	1.8399	2.03283	2.24335	1.81307	2.46675
1.28867	1.04139	1.31212	0.990037	1.69575	1.12518	2.15101	1.03102	2.32662	2.2432	1.5248	2.41578
0.953916	1.46354	0.81174	1.2756	0.732444	3.67435	1.87355	0.289369	1.61018	2.24231	2.06166	1.30411
0.948774	0.868733	0.856729	1.18021	1.12482	3.22163	2.03478	0.44896	1.73992	2.24053	1.8338	0.716755
1.09116	3.45472	0.973356	3.71604	0.920177	13.8554	1.44885	1.02515	1.64552	2.24047	2.30458	1.67883
1.45433	2.17861	1.52158	2.70671	2.63062	3.5107	1.04359	0.760654	2.06937	2.23989	2.43777	2.84574
3.26041	1.97534	3.48521	2.41554	6.08746	6.80063	2.34163	0.905232	1.48869	2.23945	2.51732	1.58528
1.27179	2.82424	1.368	2.78555	1.35481	3.90215	0.682262	0.925227	2.1621	2.23942	2.52274	1.94293
3.18726	2.22488	3.46653	2.50414	6.83568	4.68334	0.547571	1.39129	1.63036	2.23921	2.57205	3.77949
2.51781	2.63064	2.96072	3.00259	5.02829	2.23877	1.57317	1.46179	1.13919	2.23898	2.33364	5.68762
1.738	2.35403	1.87292	2.93622	2.22836	2.49321	0.573159	0.571116	1.74665	2.23551	2.28681	6.80381
2.10735	7.77191	2.64662	5.46781	3.23941	13.0919	0.360626	1.51346	1.61289	2.23547	2.90835	3.07833
3.50787	2.41648	3.47304	2.4569	14.5815	2.14813	1.57367	1.84222	1.21441	2.23534	1.18654	3.27568
2.89046	3.44521	2.50114	2.71354	2.94935	5.6936	2.2022	0.88293	1.98459	2.2349	1.99066	4.63382
1.18249	2.56217	0.922438	2.97127	1.49193	5.32084	1.39362	0.91126	2.12671	2.23485	3.44166	2.35962
4.03617	1.42916	3.25597	1.84582	3.04665	1.20994	1.83973	1.41354	1.94206	2.23461	2.1032	1.02285
1.26512	1.65311	1.33118	1.7786	1.48964	1.15977	1.40715	0.456459	2.07389	2.23457	2.18641	2.73857
1.27088	2.87691	1.30915	3.31063	2.9577	8.38538	1.02704	1.03197	1.77396	2.23444	1.86903	1.22919
2.25479	3.2594	2.42725	3.3336	5.65028	2.71509	1.12109	0.797657	1.53899	2.23434	4.04646	2.97159
2.02095	2.8971	2.16673	3.63718	4.62101	3.46353	1.09897	0.580058	1.44776	2.23416	1.37193	4.89296
2.15344	4.07379	2.15499	5.11237	3.64072	5.58747	2.13721	0.657953	2.29774	2.23309	1.6349	6.61936
1.60144	3.24511	1.54951	4.45205	3.12502	8.97635	0.713548	0.61883	1.79119	2.23219	2.18139	3.6497
2.22327	3.43819	2.74376	3.58959	3.71243	9.83055	1.21439	0.702241	1.13412	2.23182	0.889696	1.34417
2.32101	4.58307	2.52995	4.06129	3.40099	3.9151	0.712471	0.398505	1.55661	2.23122	2.12933	0.812887
1.57428	5.20149	1.69977	5.0559	5.4447	8.08703	1.66494	0.601029	1.42687	2.23082	1.35895	0.8617
1.31204	2.3837	1.33538	2.83536	2.39494	3.40749	2.20347	1.70486	1.79188	2.2297	2.38184	3.3756
0.985066	1.70747	0.997555	1.92206	1.47011	2.1808	2.26101	0.82127	2.37453	2.22955	3.52057	3.20828
0.826571	2.52105	0.880639	2.89963	1.36934	6.50778	1.31397	0.628399	1.99702	2.22918	2.37331	3.85313
2.76361	2.63233	2.87424	3.57488	2.93639	3.61424	0.980693	0.891117	1.90772	2.22889	3.95675	1.25717
1.70419	1.69806	2.00234	2.16791	3.10898	2.78462	1.24415	0.42608	1.69356	2.22855	2.63374	5.13026
2.67303	2.33462	2.69418	2.96709	2.57237	7.55942	1.08309	0.384928	2.00153	2.22851	1.64313	3.34387
1.72659	4.11825	2.17044	4.57433	2.46727	7.37405	0.85993	0.609113	1.51327	2.2281	1.99505	3.52279
2.3893	2.39131	2.61238	2.9424	5.17622	6.85224	1.63662	0.683115	1.78409	2.22798	1.4888	1.07783
1.69308	2.66668	1.82313	3.2321	2.56703	3.66786	1.95308	0.845399	1.70744	2.2277	2.44235	2.56976
1.93517	3.21647	2.28929	3.92877	3.55757	4.62731	0.773876	0.947908	1.93276	2.22736	4.18212	3.69063
2.40622	2.31971	2.70276	2.51965	5.7311	2.08773	0.924447	1.08853	2.16377	2.22728	1.3658	3.97243
2.58979	1.48075	2.29631	2.18399	5.02229	3.96241	0.873392	1.42579	3.9326	2.22588	0.716414	0.941615
1.93923	1.31357	2.30996	1.96561	6.52463	1.21155	0.417299	1.57458	1.85877	2.22454	2.81562	0.668302
2.02967	2.02348	2.84232	2.19939	8.60493	1.81325	0.618573	2.87051	1.30886	2.22419	2.60879	0.821694
3.26811	2.28119	3.32742	2.38551	11.8543	2.02767	2.30402	1.97426	1.40584	2.22358	2.1485	1.4933
1.26249	4.37333	0.998004	5.46643	1.18813	8.5823	1.77721	2.12854	2.27896	2.22226	2.33126	2.55534
1.54788	3.6844	1.75691	4.22258	1.72749	4.84282	1.74226	1.92094	1.94235	2.22197	1.93135	2.47653
1.81863	2.10582	1.86299	1.96547	1.97524	1.92855	1.02647	1.33043	1.78998	2.2215	1.93514	3.66952
2.05098	2.72365	2.24169	3.0314	2.76978	2.13976	1.2525	1.04724	1.51537	2.22125	1.81759	2.8526
2.01806	3.31827	2.10873	4.13306	3.17941	5.25998	1.57382	1.05158	1.5814	2.22124	3.34894	1.48694
2.23034	2.95069	2.3153	3.51294	3.56257	2.84844	0.640908	0.588817	1.58504	2.22108	2.21984	1.64059
1.36497	3.35317	1.44581	3.99408	2.18514	9.56507	0.568373	1.38752	0.853455	2.22077	2.04574	0.885068
3.8996	2.90937	3.73621	1.7427	8.90814	1.40731	1.19054	1.01582	1.44005	2.22033	1.02308	1.19524
1.96756	1.31012	2.24066	1.35696	3.35674	2.36394	1.02473	0.841211	1.50295	2.22011	2.05498	3.16464
1.42111	2.3279	1.53897	2.20024	4.51956	5.20706	2.23908	1.19354	2.63438	2.21956	2.1359	2.03162
0.701044	0.776549	0.687258	0.926651	1.12922	1.09944	2.32149	1.15914	1.84956	2.21933	2.24621	0.78858
0.669441	1.01298	0.646864	1.07387	1.38466	2.5921	1.98641	0.840209	1.86305	2.21881	2.58445	2.11047
1.33108	2.00283	1.40864	2.45771	3.13358	4.88115	1.73251	1.09941	1.93897	2.21877	2.8086	5.75328
1.9271	2.13294	1.94687	2.23792	3.12835	6.85887	1.86642	1.06805	1.8199	2.2183	2.95093	2.93453
1.52145	1.72211	1.51805	2.26142	2.81306	1.90055	2.41179	0.863384	1.99012	2.21826	2.27882	1.13807
1.16692	2.32482	1.12609	2.69389	2.45261	4.30424	1.18114	1.26734	2.3353	2.21695	2.33683	2.11405
2.36388	1.56312	2.43027	1.47894	5.25931	1.24079	1.68964	1.15941	1.79597	2.21643	3.31798	1.54925
2.0282	2.00323	2.19671	2.31042	3.14936	5.29991	2.15624	1.19295	1.89828	2.21637	1.19707	2.05526
1.52672	1.26582	1.37053	1.17098	2.81241	4.79619	1.59383	1.69191	1.8295	2.21632	2.34535	1.69344
1.05543	1.2278	1.00968	1.17977	5.04392	0.999451	1.04202	0.858997	1.79034	2.21513	2.78297	2.47485
2.06884	1.47366	2.37842	1.90265	3.64405	3.5014	0.502946	0.410397	1.48549	2.2144	4.67405	1.65756
3.35355	1.8233	4.2024	2.70934	10.4728	6.94507	0.638692	0.334213	1.33308	2.21426	1.80224	14.7151
4.1684	3.33277	4.51368	3.9564	5.14036	3.93159	0.82811	0.456222	1.18401	2.2141	0.993258	2.98219
2.22557	2.35269	2.19447	2.78689	6.73133	8.06691	0.492532	0.937451	3.18208	2.21401	1.1344	1.30272
3.85992	2.37266	3.5612	3.32512	11.9866	2.45661	1.84075	0.815524	2.85005	2.21345	1.09901	4.32077
1.54936	2.60093	1.45776	3.3601	1.50484	5.13103	1.43779	0.780697	2.84276	2.21337	2.40477	3.3644
1.46373	3.70108	1.58772	3.00544	2.47542	5.04659	1.302	0.849547	1.66243	2.21335	2.16689	1.1252
1.40941	2.06069	1.53482	2.62392	2.26838	3.69187	1.17643	0.810896	1.58415	2.21281	2.01658	2.02676
3.26413	3.93813	2.8201	4.42462	4.02138	8.3194	2.41499	1.05499	2.46188	2.21217	1.74808	2.52168
1.11543	4.6705	1.03042	4.29792	1.36745	6.17151	1.62522	2.04827	1.87635	2.2112	1.97666	1.94139
1.48368	1.81624	1.58305	1.93023	2.01271	1.60867	1.07423	1.46252	2.65022	2.21088	3.04989	2.76989
2.11802	3.18459	2.42373	3.23612	4.58104	3.74649	0.862371	2.2891	1.51975	2.20998	3.84135	2.96642
2.79652	1.57594	2.94946	1.74618	8.67325	1.53595	2.29777	2.09365	2.38407	2.20934	2.76875	2.20795
1.37954	1.32154	1.49516	1.32456	1.65237	1.30728	1.37182	2.89506	1.77049	2.20762	2.95047	1.72783
1.94689	0.952256	2.19216	0.784902	5.15589	1.0416	2.08728	2.82779	1.51936	2.20681	2.48487	1.97236
0.633334	0.909895	0.639286	0.900278	0.768571	1.31784	0.862288	1.9788	1.75177	2.20666	2.30056	2.00736
1.9694	0.774572	2.30185	0.753729	4.49928	2.19048	1.73659	2.77441	1.3735	2.20586	3.61332	2.25589
1.43431	0.776084	1.30714	0.546771	1.9645	1.63118	2.22922	2.48619	2.04954	2.2053	2.11924	2.46537
0.420407	0.714597	0.384503	0.709845	0.842735	1.31252	0.507235	1.63234	1.67113	2.2053	2.14252	2.66544
2.94694	0.863317	3.55577	0.847675	9.52358	3.11843	1.13589	1.6212	1.33062	2.20508	1.74009	1.37806
2.29766	0.496788	2.35627	0.502953	4.97003	0.579352	0.672195	1.15644	1.68963	2.20496	1.7198	0.832027
4.99639	0.459213	5.4508	0.321542	6.27553	0.579284	1.19176	1.12032	1.49337	2.20486	1.29198	0.942425
2.1697	0.789177	2.40217	0.59069	3.61757	1.08469	1.81677	1.06833	2.54365	2.20463	2.16419	1.26544
1.35537	1.60964	1.64695	1.8482	2.31692	2.08697	0.737086	0.471352	2.03695	2.20386	2.35769	1.53338
1.73647	1.95813	1.84744	2.88842	8.50355	7.34027	1.84046	0.364073	1.8437	2.20341	0.961329	3.10467
1.76988	2.20081	1.84524	3.71999	1.71639	11.0271	0.633868	1.65267	1.78648	2.20333	2.58272	2.17362
1.74118	1.0729	1.89146	1.20144	4.70459	2.43208	2.11063	1.91148	1.21306	2.2032	1.17966	2.84001
1.40034	0.955254	1.53762	1.0371	1.85472	1.09742	1.20109	1.45282	1.98278	2.20308	2.70149	1.575
1.74533	1.11124	1.96739	0.963326	3.82909	0.983693	1.09902	0.634777	1.89415	2.20278	2.63226	1.29209
2.05546	1.39058	2.44411	1.52271	4.73316	6.12391	1.48379	1.28642	1.84811	2.20193	1.92702	0.737695
1.86525	1.50882	2.04956	1.49374	2.54039	3.03986	1.06307	1.82762	1.66182	2.20189	1.93804	1.74704
1.69622	0.859255	1.87488	0.961011	3.4707	1.32593	2.20922	1.67262	1.43861	2.2017	1.93276	2.36544
1.4291	0.857474	1.13893	0.933639	1.15591	1.05207	1.47843	1.65799	2.29331	2.20169	2.08593	2.12646
1.51687	1.25059	1.56054	1.16272	1.971	1.22312	1.83421	1.78435	1.81397	2.20152	3.2772	1.77903
1.30449	1.04363	1.48952	1.15593	1.62364	1.77477	2.62206	1.25911	1.4725	2.20124	1.28771	2.56546
0.693912	1.08028	0.643711	1.31386	0.939385	1.29223	2.77563	1.30509	2.01828	2.20027	2.7952	1.41946
0.776219	1.89258	0.640303	1.88635	1.1003	3.62557	1.0063	1.04439	2.05513	2.2001	2.71194	0.633089
1.79034	1.39222	2.02793	1.28166	4.84376	6.3481	1.92808	1.08187	1.53378	2.19964	0.929219	0.934286
1.07815	2.2084	1.02055	2.28346	2.85326	3.86667	1.72669	1.37087	1.71997	2.19963	2.32372	1.6359
1.27678	1.72994	1.35717	1.93646	2.85902	1.91505	0.969748	2.14497	2.16004	2.19913	2.80514	2.0766
1.68841	2.12116	1.88086	1.94587	3.00006	2.2704	1.41368	2.67483	1.24719	2.19902	1.97437	2.62492
2.68366	0.958393	2.55747	0.852772	3.26528	1.29659	1.81043	2.67695	1.60805	2.19855	2.37903	2.92367
1.60081	0.902778	1.58074	0.835623	3.06386	1.27993	0.769693	2.97937	1.69424	2.19837	2.67184	3.13062
3.58478	0.707083	3.19401	0.598716	4.37166	0.9348	1.90167	2.21521	1.36322	2.19806	0.64819	2.50557
1.01338	0.858631	0.906607	0.839028	1.63123	1.9213	0.710991	2.11974	2.04518	2.19803	2.71849	4.98806
2.6594	0.318376	3.11207	0.254381	7.14404	0.424671	2.40333	2.12801	1.65615	2.19699	2.25468	1.78734
0.352389	0.342554	0.275484	0.309467	0.841	0.550012	1.73301	2.34035	1.77696	2.19683	1.91817	1.74222
1.50385	0.361899	1.7631	0.287498	2.6317	0.517096	2.1614	2.00781	1.79557	2.19649	2.63179	1.72964
1.19528	0.508237	1.2097	0.433591	2.00624	0.548498	1.15312	2.42123	2.10588	2.1954	2.61718	1.70311
2.9728	0.465403	2.93655	0.364397	5.34281	0.428627	1.45441	2.02921	1.45524	2.19523	3.31724	1.6826
1.85333	0.525857	2.0559	0.507713	2.62729	0.711149	1.12414	1.86434	1.66616	2.19518	2.22332	1.84905
3.22923	1.10036	3.41231	1.18896	4.07832	2.81309	1.85506	1.85189	1.58508	2.19491	3.43139	5.18743
1.20616	1.26992	1.19239	1.50976	2.17882	1.40036	2.12075	1.40657	1.80788	2.19482	1.8563	4.39935
0.912966	0.93195	0.69767	1.31223	1.16697	1.0033	0.671145	1.84563	2.05657	2.1941	2.00429	1.06485
2.88198	0.946256	3.15167	1.00747	9.30493	2.99395	1.6526	1.8375	1.51224	2.19399	1.38341	2.67755
1.66035	0.726097	2.00759	0.631866	2.38666	0.807048	1.88243	2.28064	1.74908	2.19373	2.90182	2.68834
0.854752	1.28717	0.795401	1.26203	1.61758	0.884259	1.53843	2.0279	1.67642	2.19353	2.27542	2.8483
0.757738	1.76928	0.722688	1.83364	1.58789	1.31628	0.985602	1.99418	1.48825	2.19315	1.93474	1.70464
2.13263	1.65945	2.3579	1.39333	3.26131	3.64435	0.895047	2.00487	1.62632	2.19312	1.46844	2.30584
1.65063	1.92379	1.69708	1.64223	7.29015	1.17984	1.61046	1.94007	1.29314	2.19308	1.39934	2.49844
1.39108	1.20779	1.5774	1.29343	2.05346	0.880073	0.984783	1.90224	1.90717	2.19304	1.98633	2.28087
2.44745	1.06313	2.45771	1.04967	6.39315	0.95011	1.21331	1.39586	2.09417	2.19225	1.57273	2.69154
2.52131	2.8515	2.46738	2.44888	4.49964	6.52668	0.885772	2.18552	1.70822	2.19195	2.93907	2.33692
1.83336	1.48379	2.12563	1.34213	4.8446	0.988487	1.99811	1.50852	1.45907	2.19174	1.98775	1.23611
1.12434	1.51652	1.19816	1.66161	1.62777	2.09503	1.11505	1.23207	1.6654	2.19137	2.0359	1.61068
1.39146	1.97944	1.65582	1.83182	2.5519	1.36172	1.80115	1.25478	2.21427	2.19135	2.44543	2.91074
2.23656	1.87094	2.40265	1.77135	2.14982	5.25394	1.20874	0.937482	1.74597	2.19118	2.97322	1.61775
2.05012	0.798336	2.46277	1.06015	3.37413	2.77538	1.8299	1.20499	1.50155	2.19111	2.59228	1.05119
1.49765	1.04995	1.63536	1.01114	2.68431	3.55177	0.657978	1.39591	1.56495	2.191	2.39165	2.46081
3.27234	1.19157	3.28918	1.05316	6.4512	0.764617	1.45008	1.68784	1.3141	2.19071	2.09154	2.49712
1.69434	0.440183	1.96978	0.384286	2.75019	0.456334	0.570591	1.92769	1.58595	2.19024	2.32995	1.49454
2.40462	0.77469	2.96807	0.600068	5.61619	0.905643	0.910946	1.84866	1.48716	2.18939	3.55356	1.67251
2.18888	0.532772	2.42518	0.464886	4.72879	0.648417	0.555912	1.85762	1.35956	2.18775	2.21736	1.62654
3.10792	0.598637	3.09618	0.448079	6.41877	0.809338	0.774706	1.11715	1.27001	2.18759	0.752643	2.24199
1.44565	0.912859	1.63122	0.841974	3.84792	4.88079	1.54665	1.83182	1.32967	2.18687	1.20402	2.10047
1.53105	0.892263	1.6286	0.92716	2.66688	1.71948	2.07909	1.88612	1.62616	2.18674	2.28069	2.78389
1.08011	0.769052	1.19338	0.661617	1.27916	0.890046	0.401323	1.82211	1.71309	2.18651	2.6037	2.4618
1.65746	0.998707	1.65673	0.895275	3.40854	0.870165	1.41091	1.66462	0.655579	2.18599	0.924952	2.42066
1.98451	0.732569	2.22753	0.547003	3.82169	0.694329	0.813886	1.1734	1.72551	2.18599	3.2382	1.79505
2.48673	0.47568	2.85688	0.336377	4.14652	0.691728	0.644788	2.82644	1.74352	2.18562	2.79235	1.03196
2.73941	1.08518	3.52586	1.10115	6.99812	1.2313	1.28593	0.81486	1.44044	2.18512	3.90367	3.49282
0.857255	3.01204	1.09022	3.24229	1.13674	9.51734	1.25086	0.393406	1.69505	2.18473	0.726694	1.12158
1.52994	4.0234	1.45176	3.90799	2.92131	10.0541	1.78007	0.284806	2.49273	2.18335	1.71956	0.877113
1.47599	6.09846	1.6043	5.31865	2.50592	18.2006	1.86559	0.382692	1.78404	2.18259	2.35124	1.53902
1.52365	3.37992	1.61682	3.92505	3.18449	9.57214	1.85126	0.288727	2.21054	2.18186	2.25686	2.44287
1.48247	4.77829	1.63109	4.68123	2.01497	8.743	2.68932	0.48848	1.92708	2.1816	3.33905	0.389503
0.98839	2.88165	0.880865	2.96891	1.04939	6.67267	2.00305	0.85018	1.95497	2.18039	2.93257	1.60988
0.926989	2.16271	0.927348	1.78897	1.32953	3.58058	1.89093	2.18825	1.71912	2.1799	2.07351	1.13819
1.55171	0.424027	1.55096	0.392088	2.78284	0.7748	1.47279	0.198317	2.57885	2.17986	2.16272	2.40537
1.83485	3.34496	2.06711	4.77878	1.93285	14.8111	1.82882	0.337486	1.38766	2.17913	1.70625	4.11655
2.10405	3.42082	2.44861	3.75714	2.44464	11.477	0.461682	0.258733	1.51614	2.1786	2.64083	4.68352
2.20902	3.48151	2.16766	4.42842	7.61765	14.7244	0.35956	0.259228	1.11888	2.17852	0.300813	2.39995
1.85156	2.91266	3.40279	3.62985	2.26819	15.3776	1.01765	0.286522	1.21267	2.17844	0.742793	1.58522
2.05749	3.27434	2.37867	4.21892	5.21756	9.78509	0.575557	0.946426	1.40174	2.17809	1.87788	1.73182
2.3547	2.34891	2.40503	2.27832	6.06734	2.84307	0.988554	1.30394	1.2274	2.17793	0.526987	2.37845
2.34076	2.79818	2.82161	3.13035	4.36021	3.40579	0.88367	2.42681	1.46072	2.17786	2.32856	3.11872
2.57885	0.949006	3.47415	0.809641	5.06314	0.893628	2.1632	2.85018	1.5957	2.17786	3.71357	2.27283
1.37065	0.768904	1.34082	0.724113	1.99798	0.928158	1.77716	1.38053	1.91027	2.17782	3.67076	2.69102
1.48576	1.36396	1.67439	1.52586	2.83042	5.11543	1.72695	1.617	1.97336	2.17781	3.29049	1.77729
1.38743	1.03306	1.37388	1.10821	1.81277	3.48659	1.59849	1.43763	1.65395	2.1774	1.99232	1.74676
1.41516	1.55608	1.66825	1.86828	2.32699	5.50037	1.33507	2.30584	1.5825	2.17723	1.69993	8.98242
2.72063	1.65183	3.20581	1.82018	3.95723	1.40618	2.03155	2.79249	1.71598	2.17676	2.07903	3.30252
1.72915	0.957953	1.79578	0.89334	2.57227	1.23083	1.87964	2.37838	1.87129	2.17642	2.09243	3.34089
0.416305	0.865456	0.399201	0.786419	1.18417	1.29879	1.75758	2.67864	1.8082	2.17615	1.95893	3.81368
1.38634	1.02334	1.38787	1.04208	1.58748	1.13962	2.16875	2.32245	1.71372	2.17609	1.77205	3.71224
1.9805	1.47602	1.61547	1.40984	3.86093	1.80477	1.19482	2.19091	2.17029	2.17601	2.38507	3.25104
2.37312	1.96846	2.61626	2.00861	3.44896	2.81608	0.994587	2.46781	1.80905	2.17519	2.45706	4.6712
2.58481	1.42946	2.61702	1.40962	5.20335	1.43015	1.88645	1.87715	2.00038	2.1749	1.57016	3.61392
1.06963	1.3537	1.09907	1.557	1.51507	2.48	1.79282	1.68165	2.16843	2.17459	2.32546	5.22499
1.26776	2.47602	1.37852	2.50626	1.98944	2.45975	0.659015	0.736539	1.54712	2.17287	2.95892	2.31874
3.45277	1.99851	3.81181	2.24004	7.25407	6.59212	1.58212	0.679032	1.40863	2.17256	0.977149	1.68142
1.60997	1.62223	1.89054	2.07702	2.01536	3.95544	2.16614	0.536128	1.6816	2.17254	3.38848	1.79529
1.27304	4.13929	1.19444	7.32994	1.42977	4.05778	1.73778	1.90845	2.18688	2.17248	2.49317	0.331166
1.8997	2.59726	1.81316	2.19066	2.76625	4.3932	1.74192	2.56349	2.0803	2.17221	2.36079	3.60164
1.69846	0.969595	1.94226	0.851936	2.8997	1.09975	1.24419	2.28839	1.64654	2.17217	1.78324	3.19377
1.85989	1.37085	2.04182	1.3487	2.84499	1.20016	1.98197	2.07324	1.60034	2.17148	1.68748	3.06748
1.82136	1.38759	1.6774	1.56545	1.91278	1.41245	2.017	0.92008	2.15171	2.17145	2.17656	3.08564
1.73698	1.85518	1.88969	1.82434	1.78918	5.57275	1.02709	0.626141	1.78364	2.17106	2.73465	1.94792
1.69374	2.07781	2.02693	2.15908	3.3424	6.72305	1.93928	1.84189	1.96384	2.17091	1.59114	1.41499
1.28553	0.4411	1.3525	0.367884	1.59216	0.290559	1.40315	1.92767	1.90066	2.17061	2.89138	1.37451
1.84878	0.469262	2.01197	0.421177	3.89248	0.441373	1.46006	1.85282	1.55012	2.1698	3.78142	1.35569
1.50697	0.493186	1.6108	0.406518	3.4877	0.424553	1.10178	1.72825	1.56101	2.16847	1.72961	1.48342
2.11156	0.583413	2.00128	0.509487	3.53055	0.419453	0.505088	1.84163	1.98263	2.16836	1.23017	1.60328
5.23469	0.66606	5.20163	0.606025	11.7188	0.50318	1.86445	2.08849	1.25801	2.16749	0.758867	1.5399
1.46784	0.483993	1.56428	0.384682	2.22596	0.406967	1.20011	1.95417	2.12565	2.1672	2.01833	1.55857
2.69842	1.03265	2.37808	1.1121	7.0058	2.31439	0.982498	0.831788	1.5408	2.16702	2.30397	2.86362
1.91341	1.13939	2.08891	1.22921	3.76614	4.50286	0.787732	2.02832	1.92498	2.16659	1.57065	0.633813
3.10576	0.935601	3.51129	0.834375	6.3875	0.811549	1.34724	2.05138	1.71459	2.16629	1.74704	2.65664
1.99815	0.513036	2.05351	0.372785	3.6733	0.510985	1.47228	1.5544	1.57671	2.16624	2.47576	1.50819
1.64959	0.431512	1.95585	0.441211	2.9996	0.554898	1.36307	1.77202	1.4347	2.16612	2.2235	1.64262
0.503617	0.45209	0.701933	0.35468	1.43949	0.416843	0.640892	1.88574	3.25827	2.16577	4.85758	1.48017
1.4049	0.488069	1.78544	0.392285	4.08219	0.377579	1.40692	2.12391	1.98626	2.16557	7.41929	1.48136
1.35237	0.66713	1.41946	0.518167	1.66547	0.58279	1.48527	1.9464	1.36507	2.16482	2.17464	1.77022
1.94412	0.512709	2.18302	0.526924	2.96771	0.448092	0.652261	2.11131	1.5513	2.16472	2.99153	1.96302
1.49389	0.453222	1.80217	0.426891	7.3743	0.428254	0.868951	2.27998	1.21843	2.16466	0.677369	1.61794
1.47093	0.542541	1.7001	0.399264	3.43232	0.536483	1.23026	2.1809	1.64821	2.16394	1.24178	1.72787
2.0479	0.670572	1.88952	0.521855	2.24113	0.456344	0.560879	1.8829	2.07007	2.16376	1.76562	1.66511
1.31392	0.637597	1.08673	0.474231	1.34478	0.579094	1.76068	1.75031	1.40508	2.16316	0.28747	1.49851
1.13102	2.34563	1.10523	2.83503	2.05272	1.67888	0.587013	1.68242	1.54442	2.16303	2.11436	4.30914
1.87953	2.03939	1.96492	1.55916	10.7192	3.40519	2.10751	1.73279	1.47538	2.16289	0.917167	3.48978
1.07356	1.94434	1.0091	1.84888	1.42798	1.09991	5.37166	0.43855	1.79778	2.16193	2.25303	2.0884
1.36949	4.76655	1.31626	4.15097	15.3356	10.3018	1.41868	1.73103	122.837	2.16167	20.2274	2.59549
0.910643	1.53264	0.961955	1.57166	1.8781	4.50765	1.35174	1.38738	1.46266	2.16151	2.33428	1.52985
1.18524	2.36661	1.27829	1.73103	2.01799	3.28363	0.543456	1.84964	1.75332	2.16136	1.67437	1.11466
1.19366	1.32319	1.28008	1.27544	1.18432	1.1204	0.991851	2.27746	1.31275	2.16123	0.45541	2.24554
2.5029	1.0128	2.04355	0.83822	6.2387	0.977765	2.07778	2.0541	1.13399	2.15993	1.16208	2.94209
0.849112	0.944041	0.862682	0.846938	1.24492	0.985701	2.12704	2.2613	1.87883	2.15928	1.94968	2.3857
0.967557	0.742037	0.970169	0.655018	1.70804	0.821376	1.70693	2.28188	2.23404	2.15917	2.54162	2.06382
1.28118	1.55196	1.4367	1.06904	2.86755	1.09996	1.84024	1.80911	1.88135	2.15894	4.10201	2.09906
1.46996	2.19806	1.59794	2.64426	2.08025	3.50331	0.572603	2.21715	2.19731	2.15881	2.59018	1.31631
3.30698	1.3405	2.82993	1.54344	7.03781	1.13874	1.79275	1.75384	1.34135	2.15809	1.04548	1.03953
1.74266	1.37876	1.75033	1.45209	2.28686	1.14708	1.68375	2.05951	1.85093	2.15771	2.32296	1.51036
1.19465	0.958308	1.29615	1.01016	1.96403	1.57923	1.56627	1.48206	1.95517	2.1575	2.36152	3.29693
1.59928	2.10247	1.84577	1.96107	3.1632	7.38154	1.03809	1.23105	2.60968	2.15726	2.08705	1.98166
4.3099	1.38306	3.63253	1.67012	5.40392	2.53953	0.41252	1.25726	1.35895	2.15618	1.09543	1.53987
9.2296	1.57481	6.27403	1.5736	23.3534	1.348	1.78054	1.7475	1.0471	2.15609	0.70374	0.661214
1.11531	1.5916	1.19348	1.82659	1.50696	2.40635	1.31347	2.08418	1.55258	2.15576	2.22151	2.46032
2.27693	1.14118	2.26415	1.11062	3.14926	1.38945	4.41274	2.27381	1.54481	2.15531	2.19594	2.44885
2.38856	1.00913	2.43712	0.879959	7.30049	0.980355	1.29871	1.6728	5.90691	2.15525	5.67223	2.01579
1.88169	1.82418	2.0787	1.7891	3.44844	5.53001	1.60309	2.5803	1.83315	2.15483	7.94893	2.04643
1.4097	0.975528	1.58362	0.855315	2.01928	1.13369	2.28381	2.33392	2.34866	2.15482	2.5687	3.32422
1.1408	1.49735	1.11817	1.68269	1.31074	2.57482	1.74762	1.06229	2.02093	2.15447	3.20362	3.11245
1.71312	2.90555	1.90767	2.91651	2.53886	5.09198	0.585119	1.59999	1.85682	2.15442	2.95111	3.15444
2.58315	1.13732	2.91956	1.17544	8.19224	1.18343	1.41201	1.97162	1.25903	2.15375	2.28703	2.87386
1.28794	1.93989	1.41862	1.84927	2.25229	1.87459	0.841411	0.954108	1.69692	2.15338	2.34606	3.55821
2.81021	3.47645	2.93097	3.52461	5.20764	5.64166	1.03205	0.53625	1.75063	2.1532	1.32869	1.97762
4.46446	3.30997	4.54443	3.59258	7.6804	7.84841	2.28159	0.989301	1.67246	2.15289	1.49125	3.45045
1.28027	2.01698	1.0695	2.33986	1.68998	4.33428	1.627	0.743694	2.5424	2.15254	2.12029	3.3355
2.45424	4.37248	2.15735	4.6998	2.35021	5.50971	2.3402	1.1367	2.02094	2.15217	1.68835	3.52632
1.02977	2.92112	1.06688	2.84911	1.25728	4.47722	2.26519	1.90794	1.89399	2.15097	2.44972	2.8336
1.19015	2.03819	1.36393	2.22319	1.60393	1.48714	1.61835	1.60883	1.85338	2.14973	5.46625	1.95152
2.04454	2.48772	1.97759	3.13217	3.21296	2.42893	1.17365	1.25651	1.57245	2.14936	2.24144	5.04621
1.473	2.99776	1.62575	3.35363	5.50166	1.87361	1.22654	0.502615	2.0417	2.14923	1.61265	3.10238
2.20202	4.4586	2.20276	4.43431	3.68741	8.00748	1.56497	0.641579	1.44727	2.14901	2.14287	2.48801
2.16014	3.84149	2.0428	3.86491	5.56094	10.7426	1.57518	1.21179	1.92846	2.14836	1.81809	3.40139
2.07445	2.91905	2.5307	3.55997	2.52985	1.97663	1.77571	0.941847	1.63654	2.14818	3.10008	3.28928
1.54059	3.57071	1.74525	4.31922	3.55328	4.61097	2.20273	1.5562	1.73779	2.14693	2.70433	3.11426
0.832245	2.24671	0.790654	1.97483	0.949105	1.38122	1.9712	1.9022	1.89797	2.14651	2.5956	2.04944
1.55575	0.947782	1.69078	0.888912	2.02217	3.4049	1.88737	2.00204	2.05242	2.14635	2.48781	2.43899
1.94403	1.13747	2.11311	1.18221	1.54025	1.15533	1.87198	1.38123	1.83838	2.14622	3.08082	2.55526
1.97776	1.40735	2.03749	1.36341	2.18078	2.75451	1.70241	2.39524	1.67343	2.14583	3.58638	1.62124
1.73717	0.72582	1.96446	0.62718	2.14424	0.832006	2.1321	2.38581	1.88323	2.14563	4.86189	2.10754
1.25854	0.729987	1.39642	0.744544	1.26888	0.850405	1.42481	2.27321	2.26935	2.14455	2.5753	2.51707
1.57959	0.915247	2.00611	0.73211	1.95067	1.24192	0.949413	1.44635	1.68548	2.14409	2.85128	3.11021
2.08905	1.58416	2.27465	1.9631	5.13606	4.11688	1.14643	0.981844	1.64568	2.14348	2.83746	3.5072
2.26426	1.96252	2.30545	2.57398	3.94117	1.65495	1.85361	1.13321	1.52524	2.14308	1.78832	1.93309
1.35686	1.67022	1.3951	1.92996	2.63112	2.13729	1.79692	1.5815	1.62963	2.1424	3.44119	1.10322
1.88516	1.59968	1.91959	1.75937	3.04758	1.64129	1.35231	1.33833	1.57023	2.1419	2.1704	1.92834
1.73502	1.72104	1.66681	1.97365	7.06377	4.20733	1.01551	2.18558	1.76696	2.14171	1.77266	3.57719
1.3507	1.09193	1.73379	1.18446	2.06494	1.84168	1.44988	1.25708	1.50397	2.14057	2.03589	2.77677
1.68369	1.79113	1.9246	1.78639	2.24857	2.54528	1.18417	1.8702	1.55815	2.14031	3.17007	2.27002
2.1109	0.278499	2.43264	0.20109	2.58778	1.4401	1.10102	1.27824	2.29605	2.14027	2.35009	1.26933
1.29955	0.754952	1.37267	0.724988	6.15127	5.05347	0.804624	0.896492	1.32876	2.1401	0.663148	1.46453
2.45828	1.10138	2.35927	1.22318	5.31829	6.90269	2.05172	1.4505	2.2092	2.13946	1.34657	1.54477
1.11219	1.0994	1.07475	1.22479	1.66883	4.28902	2.03741	0.855998	1.91651	2.13944	2.35336	1.11067
1.3425	1.51959	1.43326	1.58427	2.27597	5.59821	2.10405	1.22906	1.96981	2.13877	2.58877	0.604803
1.20452	0.922082	1.40215	1.29345	1.78521	1.08528	0.596191	1.33959	1.95148	2.13863	2.60602	0.727468
2.08475	1.40113	2.40334	1.53082	6.62239	3.68925	2.16305	1.72776	1.33438	2.13857	1.01696	2.61105
1.57566	0.888106	1.6377	0.831087	2.27175	0.959956	1.29859	1.04738	1.79501	2.13845	2.90821	1.7946
2.43122	0.315204	2.52298	0.250806	3.3276	0.399995	2.47572	1.43879	1.54024	2.13809	1.58151	0.775748
1.24522	1.47282	1.15466	1.3591	2.24099	1.06843	0.872843	0.932079	2.42854	2.1376	3.58148	1.76207
0.969599	3.07105	1.08303	2.76647	1.87209	4.83544	1.58786	1.6947	1.34787	2.13747	1.01793	1.59069
1.80698	1.31606	1.43034	1.27354	2.30844	1.53354	1.95501	1.89482	1.60515	2.13736	2.06747	2.23128
1.47383	1.57145	1.3465	1.51545	1.30508	1.36925	2.00624	1.93425	1.94414	2.13704	2.03434	2.87834
1.06877	1.48416	0.902682	1.49979	0.949299	1.8486	1.15768	2.09569	1.95399	2.13631	1.62591	2.79644
2.19805	1.40575	2.51627	1.61665	10.7075	2.2853	1.54551	0.761392	2.17189	2.13551	3.12826	3.74516
1.10433	2.84172	1.13162	2.78549	3.32965	8.92011	2.44868	1.09762	1.97578	2.13535	3.07352	0.937921
1.1022	2.76408	1.26066	3.80086	1.60742	4.15138	2.22783	1.34524	1.80302	2.13525	3.40977	1.21218
1.15166	2.68566	1.1061	3.34804	1.38424	5.3553	1.06222	1.67868	2.00826	2.13495	2.26181	5.21005
3.48511	2.40925	3.63395	2.2581	4.94193	2.35272	1.60425	2.39298	1.90882	2.13409	2.85999	3.18575
1.19476	1.61741	1.34774	1.61475	2.90467	1.46705	2.41117	1.3946	1.68793	2.13392	1.67692	2.96583
0.744339	2.05225	0.71824	1.90333	1.43086	1.51395	0.564216	1.59704	1.77634	2.13367	2.56833	2.75733
2.24963	1.53919	3.23212	1.29218	5.45102	1.36982	2.27375	2.14239	1.55641	2.13324	0.783063	1.6558
1.01037	1.23877	0.851168	1.08426	1.89546	1.18551	1.25974	1.46043	1.98901	2.13236	2.16864	2.3903
1.13559	2.62236	1.25247	2.42186	2.71919	3.44598	2.25993	1.64659	1.50745	2.13201	0.84259	2.88043
0.949577	1.40921	0.899492	1.46619	1.13779	1.49957	1.49116	2.4865	2.74755	2.13191	2.63325	1.79209
1.44191	1.23884	1.76734	0.94984	3.67494	1.14411	1.43629	1.54884	1.65459	2.13178	2.30484	2.45795
1.70427	1.71134	2.32712	1.86559	2.40909	1.38697	2.18167	1.67695	1.58152	2.13076	1.98094	1.52855
1.06681	1.84638	1.15846	2.1789	1.18414	4.2316	2.2049	1.81346	1.75947	2.13042	3.74209	3.25702
0.857289	1.13776	0.802871	1.32289	1.40864	1.17971	1.78899	0.99976	1.97762	2.13039	2.72046	2.17143
1.7634	3.08582	1.80757	3.45293	1.83506	3.03086	2.01106	0.993012	1.76477	2.13003	2.4934	1.53523
0.630872	2.23977	0.590919	3.61413	1.13403	3.69127	2.55692	1.99173	1.81866	2.12943	2.21663	2.72839
0.800422	1.62793	0.671902	1.53427	1.19671	1.35043	2.39162	1.17508	2.04009	2.12885	2.67346	2.34346
1.20198	2.94131	1.25621	2.83337	1.9581	4.59344	1.37198	0.78664	1.85622	2.12867	2.97567	0.999012
1.8345	1.94417	1.95924	2.21809	3.4376	1.42692	1.55612	0.896916	1.38525	2.12801	1.78906	0.558731
1.19383	3.22118	1.16483	3.23642	2.09585	2.21467	1.11895	1.16958	1.7699	2.12795	2.11213	1.25596
1.80416	2.91738	1.93201	2.84924	4.70397	3.93014	1.57528	0.618587	1.71559	2.12769	2.07853	2.20441
1.29872	2.57802	1.54849	2.78269	2.60731	10.5767	1.91158	2.35394	1.58924	2.1272	3.01401	1.68218
1.52577	0.599789	1.47431	0.50784	1.74796	0.798389	0.384185	2.01166	2.21406	2.1271	2.63927	2.14468
1.43399	0.422208	1.75077	0.330261	2.97754	0.699346	1.31139	1.46914	0.922017	2.12696	0.44089	1.49884
2.18649	0.284698	2.45468	0.197584	3.07901	0.592471	1.26947	1.59999	2.10358	2.12597	2.20948	1.08397
3.30268	1.03487	2.93779	0.999692	6.46139	3.36962	2.09587	1.87036	1.49788	2.12588	3.07299	1.06589
1.6261	0.75567	1.68195	0.684963	1.47148	0.648071	0.903484	2.32226	2.23717	2.12579	3.22727	2.16116
2.90604	1.23567	3.12218	1.13601	5.05081	1.28019	1.27528	2.89983	1.4542	2.12552	1.46057	2.31664
1.29164	0.841132	1.216	0.756006	2.57045	0.943283	0.724677	3.1494	2.87542	2.12542	1.49426	2.4723
2.35788	0.905633	3.36881	0.709636	5.42432	0.987937	2.3486	2.68245	1.46597	2.12516	2.97317	2.46433
1.17224	1.06757	1.15726	1.07176	2.64296	1.48515	2.02578	2.57998	1.84725	2.12509	2.42806	3.24494
1.18418	0.986861	1.26563	0.865418	1.23607	0.91901	1.4011	1.65961	1.75155	2.12499	2.05961	2.9639
1.1528	1.86044	1.17521	1.96882	1.97978	1.69096	1.18484	2.59534	2.31715	2.12499	1.90842	2.41351
1.88545	1.38511	2.54357	1.44307	2.88111	1.72928	0.823492	2.30659	1.66517	2.12482	15.5323	3.38122
2.76033	1.29751	2.96271	1.17576	8.11854	1.37517	2.01238	1.41084	1.8581	2.12432	1.58643	2.83306
1.38277	1.75556	1.16023	2.10404	1.4577	2.00014	1.43135	2.05998	2.54623	2.12428	2.08223	3.2374
1.43586	1.92449	1.37876	1.96061	2.50919	1.35148	1.21983	1.08879	2.59991	2.12342	2.61422	2.55952
1.94844	3.56164	1.98665	3.02018	4.19672	5.63782	1.05946	1.29764	1.46293	2.12322	1.87035	3.81146
2.01912	0.756516	2.2591	0.737284	4.73116	2.72222	1.72384	1.06144	1.59574	2.12309	2.13839	1.86609
1.71045	2.97554	2.02005	3.43114	2.05581	8.51324	2.09235	1.57736	1.71405	2.12252	1.91523	2.63616
0.654536	1.5108	0.704078	1.67829	0.657108	1.35861	2.16046	1.89048	1.71642	2.12239	2.24426	2.52545
1.11635	1.08021	1.13323	1.55029	1.13417	1.3662	0.809975	1.99622	1.92588	2.12196	1.98282	1.72906
1.94348	1.60658	2.25804	1.77387	7.12116	1.40921	1.31023	0.590062	1.24434	2.12166	1.51233	3.90624
2.34691	2.45834	2.40279	3.26777	3.31818	7.83539	2.50077	0.391802	1.91206	2.12163	1.93586	1.81425
1.07741	1.3811	0.938221	1.62597	1.02505	5.97044	2.48589	0.416897	1.91877	2.1213	2.44039	0.5937
0.713957	2.3064	0.707398	2.43959	0.830287	15.6217	1.82156	1.79439	2.02941	2.12062	2.16469	2.45799
1.50432	1.29892	1.59005	1.32449	2.78145	1.26783	2.17482	2.32862	1.93066	2.12059	2.16286	3.21709
0.781839	0.99354	0.686257	0.943307	1.06837	1.06193	1.15114	1.85092	2.08756	2.1205	2.35451	2.65724
1.0169	1.34472	0.929723	1.36489	3.35796	1.24232	2.33848	0.915668	3.71861	2.11958	1.03324	2.55505
1.37698	2.96668	1.4692	4.6808	1.93868	2.29956	1.60078	1.71317	2.15488	2.11956	3.98976	0.950169
2.15877	1.71348	2.46896	1.97904	3.82997	1.9906	0.562645	1.73423	1.93234	2.11935	2.52394	3.63988
1.8941	3.05205	1.78545	3.11188	6.54764	1.67892	1.52777	1.42991	1.42673	2.11855	1.08445	2.62283
2.69147	2.57096	2.84108	2.91948	4.95993	1.71042	1.15318	1.10419	1.66721	2.11819	2.35095	2.87326
4.64474	3.10407	3.49912	2.97217	10.2858	4.3113	1.84164	2.10123	1.45678	2.11764	2.4014	1.8788
1.27456	1.60178	1.1772	1.55356	1.99977	1.0196	1.19278	2.29986	1.68271	2.11761	2.13358	3.15652
1.94501	1.52244	1.94351	1.40794	6.40556	1.3441	1.96538	1.78972	1.59553	2.11735	2.45984	3.70225
0.851335	1.4043	0.705095	1.78461	2.04065	1.74459	2.44375	1.37655	1.79891	2.11725	2.12397	1.99986
1.03106	1.77489	1.16866	2.01547	1.5962	3.27329	1.69137	0.951417	1.9508	2.11714	4.80566	1.94496
1.59154	1.29619	1.62748	1.49986	3.45887	5.96003	1.8781	2.2464	1.52324	2.11679	3.23955	1.04877
1.5593	1.91708	1.98748	2.15234	2.22955	1.43487	1.7258	0.654172	2.13417	2.11646	3.87784	3.19748
1.95257	2.18445	2.20877	3.22189	2.42184	2.67887	0.787548	0.453301	1.7053	2.11609	3.22122	0.688266
3.82047	3.17942	3.8445	5.37708	5.91537	4.80752	0.454796	0.307695	1.34828	2.11604	1.64062	0.646719
5.24829	2.48507	4.66259	1.92903	12.0943	8.48676	0.726718	1.17687	1.57973	2.1151	1.71164	0.39635
2.49806	1.14426	2.83005	1.35103	9.92273	3.29867	1.97961	1.5067	1.43133	2.11488	2.04954	2.12243
1.23682	1.5426	1.21372	1.43312	1.56214	1.8668	0.920802	1.37107	1.81641	2.11469	2.75814	1.98754
1.72081	2.32144	1.86389	2.62555	5.67207	2.23347	1.13904	1.54491	1.32568	2.1144	1.68554	2.00748
1.71049	1.87676	1.90721	2.32298	3.79251	2.28073	0.998829	2.06848	1.61899	2.11397	1.94388	3.09629
2.11393	1.28909	2.48051	1.44059	5.13043	1.20035	1.55849	2.52843	1.39519	2.11388	2.10645	2.45299
2.22172	0.884591	2.08481	0.727661	2.58331	0.779076	1.5587	2.16263	1.73915	2.11377	1.79588	1.93582
2.58608	1.32439	2.45585	0.985848	3.26239	1.03214	0.65153	2.23587	1.78204	2.11369	2.64698	1.91153
1.2952	1.00739	1.49714	0.874758	3.10181	0.818353	1.30131	2.38733	1.6923	2.11365	0.681174	1.91773
1.1422	0.769841	1.30812	0.664799	2.92129	0.684172	0.654347	1.98978	1.89391	2.11364	1.29237	1.98007
2.73433	1.17615	3.39268	0.997772	10.7755	1.13131	1.38669	1.98895	1.32716	2.11319	2.0841	1.91277
2.14914	1.234	2.15417	1.1863	3.14028	0.859388	2.15009	2.30718	1.51651	2.11255	1.65994	1.82483
0.647411	1.27596	0.654927	1.24222	0.893891	1.05565	2.31355	2.10885	1.68324	2.11244	2.88367	2.65934
0.55922	2.21498	0.484076	2.00649	1.11743	1.13667	0.732807	2.45025	1.62744	2.11192	2.03769	2.38174
2.0982	1.11985	2.59312	1.46368	5.84164	1.85161	1.68044	2.80263	1.3459	2.11151	1.31954	4.64747
1.29298	1.03862	1.30689	0.910982	2.05449	1.07969	1.86294	2.36818	1.75778	2.11127	3.22342	2.94106
1.64162	0.70839	1.63478	0.687268	2.34261	0.868644	2.38725	2.82904	1.76271	2.11088	2.16297	2.15287
1.18563	0.854453	0.989423	0.713966	1.14285	1.03222	0.389712	2.08927	1.79279	2.11082	2.36223	2.27907
3.51609	0.836282	4.01174	0.807671	7.94757	1.0576	0.362597	0.818412	1.20386	2.1105	1.39512	2.20904
5.26873	3.00799	4.53133	2.95232	11.1664	11.3316	0.82917	1.72454	1.09518	2.11005	0.689119	2.24715
2.52398	1.54021	2.29753	1.69244	7.59938	2.32056	1.40337	1.76712	1.66031	2.11001	1.3707	3.59937
2.41202	1.15711	2.59349	1.32915	3.68681	2.37227	0.927716	2.21861	1.61979	2.10953	2.09688	3.23181
2.01922	0.90191	2.28939	0.93181	5.17223	1.83313	1.65063	1.1609	1.33222	2.10923	1.64524	3.78452
2.17215	1.04335	2.53408	1.19909	2.70133	5.44702	0.762691	2.00805	1.7951	2.10907	2.66564	2.32164
4.38652	0.899814	4.81204	0.893407	7.84034	0.854022	1.03723	1.45907	1.51928	2.10905	2.02443	1.0713
2.01297	1.18344	2.39177	1.27443	5.92581	0.777297	1.1841	1.15219	1.64335	2.10904	2.0601	0.918843
2.69225	1.13396	3.10648	0.915148	3.54621	2.1132	0.649132	1.2073	1.75661	2.10836	3.8289	1.59652
2.63531	1.23804	2.8214	1.57735	6.61037	3.22099	1.65904	1.03693	1.74687	2.10833	1.56651	2.04443
2.119	1.47283	2.01262	1.09542	3.96804	7.18888	1.92257	1.47107	1.77466	2.10793	2.23971	0.991866
1.09127	0.498705	1.16583	0.506406	1.88185	0.617001	1.43267	1.15012	1.99754	2.10729	1.50133	1.04171
1.00981	1.91827	0.93266	1.71119	2.47174	2.34153	2.21021	1.17307	1.92359	2.10714	1.23084	1.16289
1.03988	2.63759	1.08918	1.89598	1.60854	5.21769	1.29139	1.07836	2.18315	2.10692	2.35369	1.14522
2.75461	2.13419	2.89117	2.09994	4.18245	5.72615	0.899346	0.707463	1.60302	2.10692	2.724	1.71085
3.13947	1.68553	3.4751	2.3274	3.92153	2.92707	2.23024	0.474676	1.9778	2.10593	5.01303	1.70702
0.879743	2.23296	1.06574	2.98031	1.39033	11.521	1.25568	2.62826	2.10892	2.10592	2.27422	1.01229
2.79865	1.26399	2.26132	1.15682	4.59086	1.47441	1.20568	1.01747	1.46811	2.10561	2.4923	2.54954
2.19079	2.25514	2.46455	2.63703	2.34537	4.39876	2.10965	2.03688	1.58356	2.10533	1.64048	2.24201
1.3199	1.31304	1.45952	1.3066	1.59098	1.48896	1.06648	1.87635	1.78555	2.10518	2.39578	3.13595
3.79966	1.33469	3.8694	1.4315	4.42459	1.10376	1.69453	1.95468	1.80079	2.10484	1.51276	2.64695
2.40773	1.2359	2.78559	1.20908	2.38253	1.16318	1.93027	1.02942	1.61779	2.10467	3.24094	2.84469
2.01293	1.21641	1.98924	1.21402	1.97963	2.59199	1.46375	1.04257	1.84029	2.10385	2.36924	1.61665
1.71898	1.30952	1.99438	1.31106	2.52548	4.18489	1.30074	2.14175	1.59467	2.10381	2.64321	1.46207
1.78438	1.27786	1.84768	1.26241	2.73639	0.969361	1.27685	1.53744	1.60368	2.10371	2.30611	2.6999
1.51847	2.26639	1.43524	2.33956	3.20351	4.22641	1.47872	0.617597	1.53617	2.10342	1.50601	1.87755
2.7652	3.95859	2.98112	3.60478	6.55704	5.93427	2.05662	2.15876	1.63808	2.10325	2.6306	0.869623
1.15406	0.940329	1.23242	0.841702	2.08525	1.69468	1.67671	2.41136	1.62398	2.10323	2.251	2.27317
1.66958	0.814711	1.53669	0.677508	2.29644	0.775901	2.0717	1.21957	1.80489	2.10307	2.04994	1.49453
1.72892	2.29014	1.71792	2.53036	1.66705	3.03448	1.38585	1.3322	2.00783	2.10243	2.00696	3.36591
2.09243	3.2869	2.16323	3.3383	3.48425	6.71584	2.03867	1.18678	1.93341	2.10228	2.71725	2.69987
1.62512	1.92003	1.83949	2.02892	1.73775	3.46807	1.78017	1.8811	1.8259	2.10225	4.40905	2.8353
1.2451	1.57935	1.35097	1.66586	1.15597	2.37884	1.27422	1.16473	1.88183	2.10101	1.63734	3.95871
2.45664	1.95851	2.60425	2.46922	2.39251	5.2204	0.997156	0.413483	1.33527	2.10098	2.49942	1.5559
3.71263	4.07422	3.01957	4.15437	8.52876	9.20165	0.911115	0.516035	1.5631	2.10092	1.36677	2.88408
1.96142	3.14096	2.51143	2.9189	4.82958	14.4399	1.77347	1.36557	2.10235	2.10088	1.07175	2.2945
1.15271	1.74233	1.21493	2.11374	1.89244	3.11888	0.930395	1.83623	2.42857	2.10072	2.12294	2.26183
2.86104	1.41184	2.32564	1.58847	7.3052	2.05483	1.56443	1.7297	2.18473	2.10069	1.46147	2.32598
1.94667	1.27813	2.05117	1.34856	1.72596	1.37356	0.446239	1.92749	2.18678	2.10038	2.86803	1.37373
2.37854	2.99928	2.66569	2.35077	10.2273	2.63274	1.15413	1.53257	1.34292	2.10027	0.50511	2.33752
1.54459	3.79054	1.92195	3.00042	3.74127	15.4195	1.11079	2.41388	2.07554	2.10007	2.33892	2.28666
1.49449	1.20255	1.6563	0.976348	3.08435	1.33186	1.10542	2.64319	1.71007	2.09963	3.48216	2.96887
2.63994	0.746361	3.02166	0.689666	3.15156	1.35706	1.80697	2.24697	1.66128	2.09921	1.61444	2.67921
1.45081	0.510893	1.78345	0.470962	2.02428	0.718435	0.741593	2.36673	2.2569	2.09915	1.7557	0.91594
3.72369	0.452181	4.14994	0.403149	4.21953	0.745585	1.54382	2.23942	1.51737	2.09886	1.47798	1.62404
1.93896	0.415995	1.76429	0.300902	3.17739	0.682316	0.250994	2.28475	3.13109	2.09819	1.83581	1.64899
2.7599	0.347833	3.19406	0.345197	12.3362	0.669173	0.759733	2.15726	1.14851	2.09818	0.714442	2.6379
2.01094	0.403479	2.54696	0.396428	4.12757	1.25476	2.2935	2.49456	1.41335	2.09779	1.36706	3.95674
1.24463	0.280033	1.37201	0.237736	1.59205	0.493368	2.17517	2.10675	2.10642	2.0976	2.42253	1.95474
1.0343	0.280373	1.1016	0.222671	1.03892	0.48589	0.945494	1.71621	2.44675	2.09701	2.41221	1.72967
1.95368	0.222619	2.61834	0.160953	3.95002	0.489316	1.40865	1.73703	1.36834	2.09699	3.73561	1.35754
1.96314	0.236236	2.09454	0.216957	4.79096	0.510914	0.823581	1.82075	1.67843	2.09694	1.56973	1.31095
1.69415	0.213622	2.29113	0.193044	2.92407	0.447371	1.95429	1.90034	1.34754	2.09656	0.976885	1.55266
1.02809	0.283834	1.1365	0.255584	1.75908	0.415901	2.03353	1.26653	1.98355	2.09637	2.74603	1.56899
1.45581	2.76031	1.49949	2.8425	2.02283	4.82826	1.58238	1.55334	2.55538	2.09572	3.47172	2.69461
1.49852	0.302481	1.71012	0.278513	2.81089	0.866638	1.31261	1.12435	1.76013	2.09492	2.67353	1.03456
2.50254	0.990547	2.6741	0.885068	4.24553	6.36938	1.05342	1.1802	1.938	2.0949	1.33063	1.23065
3.71631	0.772881	3.59228	0.622987	5.4668	1.03793	0.886195	1.54923	1.53085	2.0948	2.18659	1.22014
1.65929	0.442664	1.90128	0.402307	5.9329	2.75718	1.97066	1.27185	1.58575	2.09443	1.65506	1.84416
1.09403	1.92329	1.07578	2.30359	1.77648	5.64947	2.5649	0.609731	1.70643	2.09388	2.01665	2.00019
1.24812	2.95621	1.09329	3.5085	1.53652	9.23072	0.925797	0.717797	1.87469	2.09387	2.92257	0.750573
3.38972	3.65513	4.19036	3.83047	4.65479	7.53182	2.10512	0.668919	1.22161	2.09379	1.16777	1.10832
1.11977	2.40969	1.27326	2.19558	1.78325	8.4538	1.00727	1.55337	1.82638	2.09356	2.75573	0.751875
2.0185	1.7541	2.02113	1.95578	4.42649	2.10771	1.92476	1.69235	1.7059	2.0934	2.73601	3.36277
1.75941	1.36257	1.83312	1.48336	3.59751	1.31221	0.525575	2.41313	1.6958	2.0933	3.02831	3.05196
2.86135	0.854089	2.66104	0.716147	7.43015	1.08224	2.34205	2.52774	1.34179	2.09209	1.88159	2.24519
1.3035	0.690128	1.28225	0.519157	1.68005	0.962291	0.546799	2.41763	2.01091	2.09193	3.39699	1.98947
2.4485	0.669222	2.92363	0.598463	7.60576	1.27177	1.49387	2.11726	1.34771	2.09184	1.89631	2.24545
1.79362	0.628659	2.01363	0.582942	3.94267	1.03642	1.39446	1.45086	1.70024	2.09162	2.79876	1.8437
2.54485	0.433738	2.77333	0.344391	3.51835	0.450009	1.23395	1.93399	1.69599	2.09121	2.68766	1.28441
1.26356	0.440297	1.50551	0.325066	3.10966	0.369452	0.678993	1.61233	1.98617	2.09094	3.20069	1.37639
2.97818	0.387012	3.08669	0.331532	5.13532	0.411959	1.04774	0.411311	1.86134	2.09067	1.84615	1.23543
1.86383	1.36796	1.89106	1.69806	5.43404	4.91297	1.76007	1.25602	1.33248	2.09007	2.01319	0.634526
0.974483	1.70995	1.06156	1.67162	1.58374	1.74995	2.41769	1.29555	1.82886	2.08997	2.378	1.67603
1.26217	1.86654	1.35502	2.46107	1.37613	2.71989	1.10785	2.03472	2.14997	2.08959	2.4499	3.73233
1.69628	1.84546	1.93792	2.05155	2.99792	1.19916	2.17611	2.10167	1.48341	2.08907	1.84889	2.90335
0.671666	1.34225	0.667193	1.30188	1.19015	1.05973	1.61517	2.42428	1.9424	2.08871	1.7458	3.14574
1.60169	0.737571	1.59868	0.592043	2.59157	0.794005	0.446544	1.69849	2.28134	2.08836	1.84715	2.38875
3.03986	1.49877	3.77905	1.10986	6.68159	10.682	0.570036	1.20671	1.38892	2.08816	1.77103	1.89669
2.99194	1.32307	3.69713	1.33596	7.61693	2.2509	0.468462	1.2332	1.71021	2.08754	1.79407	1.12109
4.09885	1.3989	4.41046	1.4172	8.52613	1.84972	1.47189	2.03488	1.4345	2.08665	2.6427	1.94551
2.57522	1.05071	3.13317	0.982143	4.06462	1.32962	2.17321	1.63533	2.16922	2.08658	2.07645	2.86088
0.670857	1.58938	0.593651	1.8241	1.43294	1.17317	2.15507	1.78705	2.06243	2.08626	2.13219	2.91299
1.16022	1.78197	1.08065	1.85272	1.26348	1.59678	1.77864	0.878685	1.96924	2.08583	2.29016	2.99642
0.67717	2.48692	0.633564	2.8719	1.35819	5.55197	1.60823	1.23147	1.99919	2.0856	1.81728	2.62147
1.56541	1.11233	1.73239	1.45854	2.13333	4.81611	2.10067	1.2298	1.70271	2.08556	2.80227	2.8661
1.43374	1.38563	1.48739	1.32188	1.46202	3.20645	1.35017	1.1799	1.73912	2.08492	2.68701	1.33472
2.49777	1.28269	3.08056	1.34202	2.65542	1.98648	2.00515	2.06529	1.59246	2.08491	2.51637	1.69455
1.02725	1.08608	1.06615	1.12818	1.35126	0.801594	2.02264	2.07071	2.19554	2.08466	3.17578	1.50655
1.3295	1.09872	1.39264	1.03365	1.78083	0.862924	1.19331	2.38102	1.9976	2.08452	2.2238	1.66684
2.95947	2.08068	2.9262	2.18222	5.45991	1.3126	1.32796	1.93174	1.63678	2.08445	3.25352	1.68354
2.40184	1.9169	2.22532	2.00361	5.37539	1.37081	0.667928	1.53562	1.94489	2.0844	3.09958	2.05119
5.03679	2.98953	5.13456	3.12634	8.8466	1.61279	1.2219	1.37588	1.85442	2.08383	1.47781	3.26771
2.21041	3.16121	2.53961	3.57583	3.96722	4.60602	0.457109	1.2784	1.50278	2.08279	2.71542	3.30153
4.59542	1.69732	4.45177	1.88585	7.74001	1.38193	0.727197	1.12303	1.28719	2.08271	1.38083	1.36328
2.33216	1.58466	2.626	1.7186	5.16583	3.65085	0.883726	1.76461	1.47548	2.08271	1.44985	3.79065
1.66796	0.798	1.74886	0.848922	3.87004	0.801337	1.89834	2.20319	1.6829	2.08251	1.34813	1.75403
1.56517	0.729663	1.62047	0.703953	3.20872	0.80682	2.07218	0.830975	1.69142	2.08224	2.23609	1.42525
0.904144	3.28739	0.916823	3.69651	1.22295	8.35594	0.938843	0.880329	1.8833	2.08223	2.18114	1.34709
1.52371	3.47545	1.54914	3.84024	4.09854	7.1935	1.23147	2.01293	2.2508	2.08185	1.41851	2.5327
2.88481	2.08436	2.53574	2.01829	4.01701	1.75408	1.38136	2.1294	2.31257	2.08158	1.85705	3.56522
1.41018	1.61868	1.68333	1.68708	4.40822	2.17923	1.24516	2.74243	1.62394	2.08107	2.09798	4.27319
1.76257	1.16871	1.65687	1.10367	3.58548	1.11201	2.00664	2.24282	1.77991	2.08102	1.6106	2.36513
0.941901	1.17975	0.844516	1.27179	1.65261	1.25835	1.17033	2.82954	2.3087	2.08084	1.86627	2.97068
1.94728	0.868952	2.32988	0.821769	3.24351	1.03382	0.569201	2.14238	1.35202	2.0807	2.57694	3.39347
4.09552	1.18387	4.02422	1.21813	14.0357	1.03236	1.74613	2.64653	1.40169	2.08049	1.63889	2.71252
1.52194	0.804231	1.58988	0.737359	1.71903	1.11465	1.23231	2.02513	1.81867	2.08038	2.65787	2.47025
2.17897	0.731107	2.5813	0.90648	3.33494	1.30687	1.05622	2.19031	1.7347	2.08023	2.71885	3.19161
1.97921	1.5179	2.38968	1.35931	4.18439	1.35187	1.12069	1.53319	1.48095	2.07955	2.62111	2.69209
1.83597	1.46822	1.99066	1.66391	5.11637	2.60296	1.93651	1.25693	1.45884	2.07939	3.16666	2.16387
1.98997	1.60572	2.08708	2.07819	2.45627	3.66123	1.43176	0.720095	1.77835	2.07897	2.3852	1.76534
1.67816	1.993	1.63882	3.16003	3.64267	4.54008	1.76691	1.96024	1.58701	2.07875	2.42129	0.977813
1.7392	1.45708	1.8558	1.61046	3.39584	1.65207	1.79028	1.64543	2.093	2.07844	2.5785	2.74203
0.989693	1.20954	1.08631	1.74419	1.21959	1.925	1.01993	2.31853	1.79161	2.07793	3.07398	7.8579
1.94752	1.12297	2.75057	1.1375	4.01288	1.00526	0.923646	2.40844	1.83397	2.07792	3.23421	3.16521
2.54592	0.924678	3.16352	1.04515	5.14951	0.938523	1.38829	2.00848	1.4509	2.0779	3.64509	2.57843
1.6275	1.06689	1.97268	0.96576	2.29917	1.21412	0.354002	1.52561	1.72078	2.07785	3.46935	3.32614
6.48013	1.47789	6.16265	1.48415	8.45418	1.3643	1.21682	1.48235	1.05377	2.07751	1.19451	2.48893
3.73019	2.22747	3.76209	2.3365	3.13661	3.04477	0.671738	1.30458	1.93831	2.07727	2.532	0.694878
2.47099	2.62672	3.11566	2.87784	4.78855	4.02187	0.675941	1.23577	1.44293	2.07719	1.64732	1.99251
2.89288	1.81489	3.46953	1.82652	6.5986	3.11142	1.52671	1.6737	2.10926	2.07707	2.27691	3.16356
1.60445	1.0263	1.8872	1.11615	2.95124	1.65153	0.637999	2.47679	1.79082	2.07703	2.61752	3.13055
2.54758	0.769171	2.5731	0.75355	6.27231	0.931021	0.561309	2.43688	1.27747	2.07685	1.0717	2.22552
2.73366	0.743069	3.48323	0.705013	5.73035	0.778478	0.841855	2.14205	1.34574	2.0763	1.5259	2.63505
2.36236	1.63221	2.7337	2.06144	4.36618	1.3096	0.487782	1.54176	1.45214	2.07589	1.58186	1.03189
3.26495	1.32129	3.98791	1.68418	8.6321	1.60267	0.754651	1.8706	1.29842	2.07545	1.39086	1.33816
1.96668	1.53682	2.19665	1.76681	5.04059	1.22594	0.97726	2.20435	1.47759	2.07426	1.74126	1.34148
2.08786	2.52674	2.47109	1.87141	4.01573	1.74961	1.99196	1.07566	1.99543	2.07422	1.66658	2.29327
0.86675	1.54674	0.840761	1.63291	1.32618	3.01672	1.44394	1.3967	2.0412	2.07414	4.67051	1.80351
1.2703	1.66328	1.20809	1.83518	1.77463	3.04422	0.450334	2.37745	1.76424	2.07399	1.92789	8.10526
3.0889	1.11413	3.34297	1.11481	7.59321	1.27352	2.19025	2.19826	1.57213	2.07352	5.45644	3.50285
1.20815	1.12074	1.27978	0.948717	1.07506	1.12717	1.44937	2.55978	1.98196	2.07323	2.1842	3.32383
2.22293	0.793963	2.45276	0.82132	3.21659	1.20779	1.11989	1.78256	2.05416	2.0732	2.25341	2.77946
1.93953	0.969915	2.42141	1.03237	5.19407	2.09638	0.799789	1.66167	1.53146	2.07316	2.22912	2.53532
0.472472	2.09105	0.548601	2.6015	1.0932	2.20451	1.278	1.33061	1.46676	2.073	0.642499	3.5698
0.775299	1.35816	0.778242	1.65219	2.59711	5.43739	1.84028	0.599431	1.51017	2.07295	2.79191	2.24083
0.6739	2.53224	0.627285	2.89069	1.12186	12.4613	2.44742	0.51338	1.50417	2.07284	3.13324	1.32984
1.43525	3.13702	1.32568	3.25729	1.69801	13.683	0.634942	0.891081	2.05217	2.07257	2.81617	0.709236
2.83569	1.88827	2.92879	2.50188	10.9584	6.79268	1.90421	1.11544	1.57345	2.07234	3.46905	5.88001
1.49516	2.10302	1.5202	3.10071	2.09791	2.02661	0.707449	1.36104	1.7172	2.07217	2.94336	3.98834
2.7024	1.80751	3.1667	2.14195	5.67943	2.78389	0.526483	0.99061	1.95986	2.07215	2.02825	5.94967
4.65803	1.42865	5.1231	1.4805	9.269	2.73267	1.2147	0.623953	1.5076	2.07191	1.03989	1.24638
1.83767	3.78883	2.31167	2.99042	2.39374	8.7557	0.701233	0.30294	1.63878	2.07125	1.88072	1.91915
2.95324	3.97505	3.25084	3.90466	7.09224	9.31264	1.05037	0.445505	1.58728	2.07112	2.13693	0.371698
1.13384	3.35726	1.19108	3.66963	5.25508	13.3559	0.629355	0.634205	3.97392	2.07095	1.21277	1.84075
3.20438	2.5594	3.80183	3.22076	15.6288	9.21722	2.34321	0.461676	1.1864	2.07091	2.55438	3.69624
2.14733	2.30481	2.00636	2.79205	2.52712	12.6014	1.03394	0.944002	1.9225	2.07071	4.02806	0.959716
1.4425	2.00975	1.52867	2.07235	3.08713	4.72839	0.425028	1.97462	2.69968	2.07065	1.49618	1.51355
3.4364	1.48119	3.91239	1.53773	13.1006	1.81711	0.365832	1.56912	1.15013	2.07037	1.75452	4.95832
3.86553	2.02812	4.09454	2.37361	15.5744	2.8402	1.70138	1.75221	1.25799	2.07002	1.9704	6.76049
1.63083	1.53291	1.50441	1.66246	3.00659	1.64363	1.30447	1.63072	2.77366	2.06983	1.94309	3.70894
1.47679	1.64506	1.51221	1.93492	5.34087	1.79014	1.69457	1.53841	2.34927	2.06977	2.50689	3.00159
1.84078	2.25565	1.95008	2.62206	2.39815	2.77796	1.24077	1.28782	2.10255	2.06941	1.97738	3.66896
1.7262	1.19601	2.00115	1.5576	3.24522	2.03873	1.91144	2.61946	2.04794	2.06832	2.18591	3.27409
1.58117	1.11953	1.33659	1.14837	1.77807	1.49336	1.78813	2.16653	2.10509	2.06769	1.78285	2.86953
2.10839	1.04087	1.905	0.887801	1.90529	0.99347	0.69892	2.18284	1.82461	2.06768	1.77009	2.45875
2.16085	1.09023	2.51193	1.09413	5.40773	1.0566	1.95036	1.80154	1.40813	2.06757	2.66058	2.13319
1.44848	1.33689	1.56586	1.32088	2.06947	1.17148	1.04495	1.64651	1.98681	2.06715	2.36885	2.22573
2.13101	1.94163	2.54312	2.10436	4.22475	1.43368	1.07762	2.24136	1.56748	2.06698	2.42096	2.8531
2.81352	1.21115	2.97776	1.21751	5.24967	1.19786	1.61013	2.70634	2.84916	2.06637	2.05522	2.47912
2.41416	0.99623	1.99384	1.0796	2.38127	1.17771	0.771215	1.97843	2.46369	2.06636	1.26192	2.7963
3.34297	1.18047	4.15396	1.39773	3.83444	1.9344	0.424044	1.37084	1.59869	2.06633	2.67612	3.23174
2.85853	1.51178	3.00534	2.12479	11.0946	1.84713	0.496121	0.895281	1.13269	2.0663	1.32077	2.84452
2.49428	2.0756	3.3056	2.20731	6.24532	7.23	1.22745	0.762059	1.29388	2.06614	2.16657	1.69283
2.0881	2.26005	2.47204	2.3526	3.3001	5.3203	0.394141	1.07735	1.49747	2.06565	2.86058	2.89385
3.97245	1.58656	4.05309	1.78516	9.16513	8.01238	1.59133	0.99651	1.08305	2.06546	0.903463	2.48673
1.46652	2.70738	1.44268	2.6353	2.55284	3.47745	0.68075	1.27279	2.11171	2.06493	3.48996	3.21454
3.67665	1.708	4.23259	2.01159	6.6621	1.35329	1.32826	1.63745	1.29769	2.06479	1.45529	3.19026
1.85454	1.49293	2.02874	2.09474	2.58847	1.40771	1.60837	2.17661	1.97019	2.06468	2.14362	3.16553
1.53722	1.22724	1.5479	1.30626	3.0128	1.2817	1.81984	2.04246	2.47205	2.06429	1.82423	3.44117
0.962789	1.61262	0.978623	1.56047	1.6037	1.79369	0.801203	1.91522	2.04092	2.06385	2.30428	3.47972
1.93737	3.13086	2.31306	3.0484	5.51499	1.74659	0.490993	1.99577	1.33883	2.06363	1.9991	3.44689
2.59742	1.63941	3.38911	1.78302	2.18904	1.27455	0.767485	2.36528	1.11569	2.06362	0.283892	4.04563
2.86029	1.10315	3.07754	1.08044	5.19213	1.27051	1.01955	1.97786	1.49156	2.06328	1.89379	2.66089
4.13989	1.62635	4.1229	1.63861	5.33264	1.26263	1.21596	1.65508	2.02364	2.06292	1.83146	3.08195
2.3437	1.72297	2.60463	2.06935	3.17458	1.98362	1.41752	1.17872	1.5755	2.06285	2.12305	1.85888
1.50313	1.76329	1.8946	1.89519	2.62702	5.15629	1.63775	0.855446	1.76595	2.06261	2.5002	1.69175
1.78961	3.17839	1.30103	3.48501	1.12018	5.68434	0.646082	1.30085	2.32142	2.06242	2.20573	1.14414
2.20977	1.63212	2.32204	1.82313	6.68719	4.42499	0.679925	2.69394	1.62365	2.06222	0.757297	2.05241
2.37142	1.09848	3.37749	1.11263	3.58509	1.21185	0.92351	2.3222	1.23276	2.06185	0.670847	2.94496
2.99321	0.877063	3.205	0.840675	3.19004	1.25687	1.52525	2.0523	1.41291	2.06171	2.09672	2.21067
1.65197	0.906049	1.9343	0.966149	2.55257	1.49253	0.669572	1.68504	1.60772	2.06143	2.02267	2.59418
3.07164	1.32216	4.0588	1.6936	9.41227	1.3709	1.45644	1.89192	1.30788	2.06106	3.09026	2.51261
1.11339	1.62311	1.21853	1.50092	2.53715	2.02112	1.59039	1.3045	1.80614	2.06085	2.3182	2.37435
1.7792	1.99301	2.09089	2.92483	2.97102	2.43598	1.91629	1.0503	1.8865	2.06084	2.15342	1.45448
1.02631	1.55897	1.02141	2.07163	1.8331	3.59475	0.438897	1.63865	1.80273	2.06083	3.02139	1.5884
2.03659	1.389	2.65235	1.48539	7.01276	1.39084	1.21563	2.39358	1.51437	2.06072	2.63497	2.88796
2.44088	1.00453	2.56218	1.06273	3.98194	1.00738	1.75346	0.941114	1.86137	2.06063	1.83671	2.6161
1.71743	2.17242	1.4675	2.39312	1.79569	1.70137	2.51452	0.861144	2.71089	2.06041	1.81879	2.11674
1.39226	5.0106	1.4435	3.95705	1.893	14.7611	2.48604	1.96687	2.18476	2.06016	3.1038	1.47095
0.964042	0.54775	0.956972	0.4819	1.32422	0.680668	2.4914	1.87837	2.25433	2.05997	2.59565	1.75675
1.31044	0.495084	1.33257	0.428562	1.59971	0.442011		1.40079	2.22099	2.05965	2.27325	1.4994
	0.567499		0.502135		0.498986		1.98786		2.05964		1.27098
	0.837408		0.888147		1.15578		1.5775		2.05951		2.24015
	1.05696		1.24262		1.4033		1.07045		2.05806		1.9796
	2.78187		3.32752		2.78862		1.91737		2.05775		1.46045
	1.78596		1.85777		3.91638		1.71467		2.05756		2.27318
	1.60705		2.25599		1.25085		2.08573		2.05723		0.701995
	1.14616		1.40654		1.19183		1.85222		2.05715		0.661627
	1.20152		1.37306		1.45611		2.28037		2.05704		1.2618
	1.05567		0.906274		0.986282		2.28681		2.0568		2.47335
	0.878505		0.878325		1.60571		2.44737		2.05643		3.40074
	0.574955		0.474506		0.873063		2.84482		2.05627		1.94997
	0.666851		0.574527		0.865243		2.632		2.0562		2.15812
	0.951066		0.798439		1.01668		2.31698		2.05607		2.57285
	1.26896		1.24063		1.32767		1.53952		2.05604		2.31778
	1.4005		1.64833		1.42088		1.14175		2.05583		0.755617
	1.69784		1.79806		5.53757		0.784968		2.0557		2.194
	1.91955		2.15443		6.61011		1.37309		2.05553		1.56456
	1.83985		2.05829		2.43347		0.785362		2.0553		4.03942
	1.9799		2.43484		7.14805		1.48818		2.05527		2.01531
	2.38949		2.74791		1.45681		0.771511		2.0549		2.86348
	1.9601		2.04443		6.20346		1.67957		2.0548		0.815067
	1.96678		2.29466		1.16457		1.56365		2.0546		2.08321
	1.77549		1.90389		3.01065		2.93907		2.05453		2.08042
	0.699762		0.702832		0.992628		0.69878		2.05368		2.31575
	2.70954		3.28868		5.33546		0.34818		2.05365		2.1705
	2.49442		2.40675		6.86229		1.97655		2.05354		1.06529
	1.2684		1.24653		1.37661		0.637647		2.05339		2.35635
	1.85969		2.26179		6.44521		1.68871		2.0513		2.94946
	2.69308		2.91636		1.67463		2.00101		2.05092		0.810063
	1.30861		1.29579		1.40735		0.68784		2.05073		2.57635
	4.27043		3.52063		7.47353		0.377542		2.05039		0.803939
	0.233573		0.213629		2.35239		0.524139		2.0501		0.432644
	0.227037		0.170573		0.526754		0.759028		2.04947		0.341708
	0.343578		0.164109		0.760062		0.728717		2.04946		0.54487
	0.549279		0.444155		3.48202		0.34882		2.04931		0.771079
	0.335856		0.318794		2.15008		0.750109		2.04928		0.445177
	0.35942		0.339104		0.533089		1.30082		2.04903		0.723131
	1.64743		1.93506		2.54366		1.40929		2.04888		1.57123
	1.17431		1.39149		4.18732		0.519003		2.04867		0.837685
	1.51048		1.92423		6.09016		1.23021		2.04858		0.487502
	3.24557		2.92141		5.55127		1.36736		2.04847		1.28953
	0.706875		0.682705		1.99751		1.56182		2.04798		1.08846
	3.67639		3.45038		2.21886		1.52147		2.04763		2.09677
	2.52792		2.54385		1.63795		0.928296		2.04716		2.2059
	1.73107		2.12748		2.21847		0.902314		2.04697		1.89886
	1.65629		1.6384		4.03087		0.585372		2.0467		1.98524
	3.31594		4.09422		8.814		1.60349		2.0465		1.19735
	1.23091		1.53131		2.37775		2.58849		2.0465		2.22979
	1.02372		0.946682		1.18126		2.44238		2.04617		2.68127
	0.924923		1.08061		0.964955		1.33586		2.0461		2.52228
	1.80844		2.8222		5.26209		1.16456		2.04608		4.5036
	1.04751		1.01489		6.9307		1.36582		2.04569		1.04551
	0.735958		0.683421		0.800625		0.411419		2.04567		0.599439
	2.67956		3.58171		8.3628		1.23568		2.04535		2.20449
	2.25935		2.33974		2.48867		0.654346		2.0451		2.51267
	2.32856		2.95593		4.41711		0.868828		2.04441		2.12831
	2.57385		3.04399		5.19266		1.16654		2.04404		2.69635
	2.69596		3.03025		2.86364		0.630231		2.04341		2.56077
	2.72012		3.42062		3.58158		0.345918		2.04291		2.27067
	5.21401		4.72591		14.4974		0.470898		2.04267		1.40204
	3.34909		4.21324		3.17494		0.3701		2.04265		2.42297
	5.04485		4.51811		13.2547		1.20626		2.04218		1.61196
	2.07838		2.55684		5.4972		1.97859		2.04197		2.33855
	1.70353		1.8261		1.59437		2.30151		2.04173		2.56112
	1.41382		1.48641		1.25758		2.1016		2.0416		2.42925
	1.67322		1.50134		1.39816		1.49999		2.04157		3.14875
	1.85393		2.31967		1.61552		1.61533		2.04145		3.42407
	2.06001		2.23029		2.39508		1.16348		2.0407		2.43478
	2.64614		3.23265		2.43117		0.455047		2.04047		2.64099
	5.24981		5.65193		7.33694		0.542637		2.03992		1.06232
	5.12363		4.2643		4.02532		1.19264		2.03986		1.74497
	2.0595		2.78804		3.34193		2.47405		2.03971		3.87152
	1.41813		1.48227		1.19723		2.57906		2.03963		3.3893
	1.06906		1.12145		1.11491		1.78805		2.03943		2.95251
	0.901295		1.2493		1.7362		1.15848		2.03931		9.81155
	1.96229		2.16417		5.09618		0.650046		2.03895		1.81215
	3.9824		3.95821		11.35		0.982291		2.03852		1.31971
	1.75183		2.35632		2.60727		2.08799		2.03725		2.53835
	1.33462		1.45064		1.7957		1.62348		2.03685		3.79809
	0.598225		0.475852		0.597089		1.31923		2.03679		1.14949
	1.49055		1.25218		5.75994		1.70287		2.03633		1.662
	1.39937		1.29062		2.18237		0.638435		2.03588		2.34276
	1.22492		1.38374		5.36198		1.40653		2.03576		2.19702
	1.15875		1.24832		1.63161		0.947858		2.03557		4.97516
	1.6389		1.47057		8.01645		0.693405		2.03556		4.27909
	1.47091		1.45799		6.06024		1.14754		2.03552		1.04002
	0.892654		0.899824		0.93909		1.49567		2.03523		0.647521
	0.900446		0.760114		1.07126		1.76017		2.03505		1.63684
	1.85517		1.3042		1.34766		1.71076		2.03495		1.61055
	1.75901		1.30589		1.72618		1.02692		2.03481		1.71424
	3.69026		2.26683		5.12504		0.788427		2.03445		1.02336
	1.4802		1.83011		1.00357		1.62399		2.034		1.06083
	1.45047		1.72827		1.42566		1.93683		2.03395		3.64629
	1.61497		1.87886		1.983		1.50517		2.03389		2.18867
	1.70499		1.76561		1.13525		2.14874		2.03384		1.808
	0.993494		1.00668		1.111		1.53029		2.03354		2.2494
	3.12154		2.78864		2.56787		0.881452		2.03345		2.48607
	2.38538		2.75341		3.77654		0.743102		2.03319		1.62141
	2.54306		3.21615		5.66084		1.81199		2.03313		1.29571
	1.75743		1.74137		2.14272		1.33917		2.03306		2.35825
	1.47296		1.59488		2.27478		1.9805		2.03269		3.9431
	1.27791		1.3986		1.49671		1.48856		2.03269		2.5136
	1.68417		1.95446		2.83002		0.790736		2.03262		2.02729
	2.60383		3.12827		8.05942		0.699112		2.0324		1.78546
	2.91166		3.37341		2.62061		1.73978		2.03225		2.28916
	1.91415		2.0629		1.63663		1.57591		2.03206		3.13258
	1.50676		1.61641		2.31931		1.08164		2.03136		2.93193
	2.29032		2.87333		3.6884		1.89208		2.03055		2.2744
	0.818478		0.778965		1.25232		2.3186		2.03052		2.34696
	0.981946		1.07809		1.33193		0.932774		2.0305		2.4372
	1.64486		1.65986		4.21512		0.819969		2.03001		2.20681
	2.37447		2.75614		9.39186		1.58395		2.02992		1.23904
	0.897148		0.861906		2.1772		2.56278		2.02856		1.74576
	0.740855		0.670897		0.959392		2.12125		2.02836		2.50909
	0.919245		0.930847		1.74571		0.836057		2.02828		3.68754
	1.48686		1.72018		3.44166		2.3004		2.02825		1.38051
	1.29167		1.31741		1.265		1.5149		2.0282		3.13352
	1.21519		1.6167		1.14748		1.67964		2.02818		2.51955
	1.75816		2.60794		1.52238		1.38273		2.02743		1.83915
	3.07445		3.67358		3.37755		1.71601		2.02737		1.52989
	1.6437		1.94568		2.20534		2.18966		2.02721		2.87067
	1.38227		1.41864		1.84722		1.42038		2.02698		2.79778
	1.72449		2.17965		1.93597		1.40584		2.02669		2.27364
	2.06914		2.27363		1.6568		1.9299		2.02662		2.20249
	1.30678		1.38329		1.3303		1.00951		2.02657		3.16698
	2.52054		2.49232		6.17879		1.13623		2.02644		2.47073
	1.3832		1.72526		3.40872		1.2624		2.02635		1.96327
	1.37421		1.57497		3.98778		1.08121		2.02631		2.54717
	1.02569		1.19669		6.06512		0.552311		2.02621		1.66307
	1.29937		1.39106		7.07117		0.834781		2.02486		0.481364
	2.23267		1.96083		3.90003		0.713552		2.02461		0.733693
	2.60674		3.52304		5.96978		0.879348		2.02454		0.80359
	3.12071		3.30338		3.32289		1.26254		2.02437		2.35964
	0.416016		0.292877		0.792952		1.05604		2.02434		0.894985
	2.33009		2.29305		12.6405		0.953256		2.024		1.90041
	2.99904		2.47588		3.14177		0.572071		2.0237		0.699168
	3.42812		3.57196		14.4112		0.779164		2.02368		0.871037
	3.43143		3.16607		12.7642		1.01058		2.02321		1.32172
	2.34363		2.33881		9.21876		1.40565		2.02308		1.87142
	1.87832		1.31348		1.66422		1.54016		2.02294		1.72543
	1.7436		1.44271		1.6684		1.90221		2.02279		1.9611
	1.62345		1.22473		1.74548		1.84457		2.0227		2.77553
	1.24346		1.16725		1.47406		1.77496		2.02258		2.03556
	1.01773		0.838897		2.42092		2.16311		2.02209		2.94453
	1.02117		0.765522		0.945448		2.34132		2.02201		2.43699
	1.53981		1.44006		2.23045		1.86698		2.02173		3.82875
	1.94566		1.87691		1.43215		1.62344		2.02131		3.53442
	0.92958		0.854422		1.92284		1.68693		2.02128		1.45043
	0.476811		0.396317		0.531777		2.08426		2.02121		1.76553
	1.08408		0.941929		1.01231		1.86134		2.02056		2.46186
	1.46752		1.45101		1.44579		0.362797		2.02019		1.77981
	3.5733		4.02574		11.0173		0.451439		2.01998		1.32012
	3.08996		3.92707		8.54319		0.546672		2.01952		2.47897
	3.02024		3.36951		3.76693		0.653174		2.01947		2.66621
	2.46406		3.47001		7.53209		0.461773		2.01918		1.97116
	2.57748		3.36925		3.01853		0.366076		2.01905		4.61104
	3.85774		4.23002		14.1692		0.800579		2.01848		1.79271
	3.28376		2.53653		1.99538		0.804947		2.01839		1.38793
	0.844671		0.677562		1.13669		0.424979		2.01823		1.21494
	3.1141		3.89727		12.1416		0.512047		2.01793		2.37568
	2.73068		3.15629		9.37445		1.0837		2.01737		1.37579
	2.04594		2.36952		2.32967		1.50465		2.0172		2.37037
	0.64186		0.480605		0.699655		0.548717		2.01715		1.59404
	4.22719		4.57574		9.13989		0.385193		2.01714		1.30708
	7.17191		6.80949		11.2204		0.771477		2.01681		2.3069
	3.95692		4.36793		3.21194		1.5361		2.0167		1.67756
	2.81361		2.88766		2.38825		0.839748		2.01659		1.73274
	2.515		2.5686		7.35297		0.928262		2.01622		1.6285
	2.7499		2.8042		4.14204		1.79696		2.01609		2.71796
	1.6546		1.85159		2.31874		0.732415		2.01608		3.57048
	2.06628		3.28422		6.82636		1.05787		2.01607		16.4855
	1.94527		2.79066		2.12813		0.421684		2.01558		5.24013
	3.16664		4.45671		9.80069		1.81604		2.015		2.68716
	1.69728		1.85737		2.51539		2.23828		2.01497		3.23522
	1.56086		1.59814		1.39585		1.38795		2.0145		1.46862
	1.60626		1.82142		4.14183		2.75805		2.01387		3.00948
	0.491956		0.37757		0.545351		2.54993		2.01384		2.19308
	0.497668		0.353235		0.50163		2.23317		2.01381		1.74445
	0.702442		0.497508		0.798754		2.39849		2.01372		2.18202
	1.66954		0.975674		0.838048		1.90113		2.0135		2.3493
	0.782269		0.759648		2.22715		1.42199		2.01334		1.85459
	1.38479		1.33565		1.07363		2.46518		2.01319		1.02445
	0.691903		0.603358		0.615096		2.07882		2.01289		1.65117
	1.39667		1.0155		0.885124		1.99798		2.01271		1.82796
	1.11715		0.718401		0.594781		1.77626		2.01172		1.78898
	1.23556		1.32023		1.43996		1.78994		2.01083		2.39893
	2.09799		2.07101		2.72274		2.0861		2.01054		1.54616
	1.00947		1.09109		1.26704		2.05121		2.01022		2.64479
	1.03761		1.14587		2.26975		0.963751		2.01017		3.90074
	1.99793		1.96478		5.78121		1.45928		2.00974		0.916426
	1.59088		1.9637		3.14038		1.57765		2.00881		1.3588
	1.33863		1.54664		1.31145		1.70329		2.00867		1.2289
	1.59442		1.77677		1.37322		1.16073		2.00823		2.72173
	2.42802		2.53276		5.36182		1.04943		2.00809		1.40748
	2.44675		2.00561		8.47505		1.84044		2.00662		2.01779
	1.13906		1.28156		2.73203		1.99078		2.00622		2.46635
	1.24262		1.26711		1.65204		1.9735		2.00592		3.06559
	1.82844		1.88429		1.38094		2.28578		2.00559		2.02151
	1.04808		1.08034		1.15814		2.69332		2.00516		1.71479
	0.982109		1.10261		1.11314		1.04578		2.00488		2.50113
	1.32629		1.50899		3.89242		0.919323		2.00449		1.28473
	1.49997		2.09503		1.04387		1.03292		2.00438		0.987002
	2.4135		2.48078		5.55458		0.973935		2.00426		2.26917
	1.99191		2.05459		4.71573		2.54741		2.00414		1.36496
	0.635111		0.58405		0.972743		2.56323		2.00389		2.48097
	0.761428		0.578924		0.960094		2.16501		2.00376		2.85005
	0.661406		0.669347		0.797567		2.0192		2.00359		2.6312
	1.42652		1.5302		1.29024		1.98206		2.00359		2.24968
	1.36398		1.48464		1.36288		2.13787		2.00324		2.47772
	1.11446		1.37536		1.33229		2.63034		2.0026		3.47171
	0.847696		0.836189		1.07658		2.40835		2.00253		2.90719
	0.763006		0.853924		1.19579		1.80949		2.00239		3.87136
	1.68506		1.95941		1.85973		1.785		2.00205		2.02361
	1.49933		1.61592		3.11407		1.16627		2.00133		3.35866
	2.08758		2.61134		6.06078		1.02533		2.00084		2.17956
	2.51356		3.43914		4.05031		1.04962		2.00082		2.31685
	2.04631		2.58649		2.21404		1.53404		2.00058		1.56122
	1.77272		2.15683		2.13775		1.6725		1.99991		1.7966
	1.74056		1.97982		3.98743		1.92825		1.99985		2.92475
	1.50505		1.67777		2.48013		1.94457		1.99964		3.45724
	1.03842		1.24		1.29881		2.63927		1.99896		3.36559
	0.974309		0.941688		1.10253		2.48009		1.99819		2.52649
	1.03338		1.06125		1.59137		2.40345		1.99789		2.91759
	1.3034		1.17207		1.22332		2.19435		1.99729		2.14852
	1.24439		1.29744		1.27428		2.93123		1.99724		2.23007
	0.830204		0.787164		1.11714		0.845374		1.99718		2.10016
	1.99915		2.5599		4.65615		0.886323		1.99688		2.86971
	2.04718		2.86007		3.32631		0.939649		1.99675		3.34556
	1.96045		2.75139		4.15283		0.961636		1.99662		2.71023
	2.10046		2.50877		3.53375		0.465985		1.99649		3.41089
	4.00766		4.94103		6.51665		1.17604		1.99645		2.68874
	2.06285		2.46305		3.98771		1.18435		1.99615		3.56423
	1.66947		2.14258		3.25498		0.827898		1.99612		4.01843
	1.68772		2.36221		2.84425		0.48189		1.99536		3.82179
	3.28994		3.6995		6.24993		1.41492		1.99536		1.12207
	1.86305		1.80881		1.63873		1.68492		1.99489		1.60482
	1.88419		1.81756		1.48753		1.3562		1.99468		2.13476
	1.8921		2.26619		3.68113		0.571062		1.99352		3.61797
	3.07389		3.57542		11.142		1.45715		1.99341		1.67899
	1.66968		1.9509		3.16106		0.898508		1.9934		3.13891
	1.45022		1.95064		2.10431		0.676166		1.99313		1.77672
	2.22118		4.31778		1.53796		0.396233		1.99266		0.466101
	3.25908		3.91479		13.7825		0.936866		1.9926		0.80418
	1.74368		2.12232		5.85015		0.422417		1.9919		2.7781
	1.72827		2.46123		8.65237		0.333384		1.99187		1.09376
	2.67006		3.01675		7.24241		0.360025		1.99177		1.44346
	2.39796		2.7631		7.75062		0.108214		1.9916		0.970867
	0.728897		1.01981		2.61727		2.06778		1.99121		1.0463
	0.60253		0.59474		0.811122		1.90889		1.99111		1.93466
	0.978988		1.03681		1.19167		2.50055		1.99101		2.62702
	0.827061		0.758874		0.958022		2.76498		1.99066		2.23201
	0.807086		0.689395		0.953325		1.51634		1.99054		2.25508
	1.80898		1.78213		3.97374		1.97228		1.99052		3.05448
	1.52444		1.54842		1.7279		2.18726		1.99052		2.93136
	0.766725		0.719985		0.867455		2.00239		1.99036		2.51116
	1.01029		0.925297		1.09523		1.04491		1.99026		2.24683
	1.23329		1.45861		4.05644		1.49581		1.99014		1.58371
	1.1018		1.19968		6.02728		2.04954		1.99007		3.0154
	1.46747		1.14992		1.21043		2.3124		1.98998		2.49034
	1.08267		1.00606		1.50292		2.08097		1.98959		2.38031
	0.906251		1.04614		1.89377		0.736999		1.98949		2.32418
	1.58133		1.48595		6.51529		0.540227		1.98942		0.927782
	2.73453		3.16409		3.25137		0.87493		1.98932		1.34023
[truncated: 6,825 more rows]

## Sheet: Figure 2c
Figure 2c: Gene expression
Acomp	NADs
3.29672	3.13653
3.28142	3.0422
3.13653	2.98726
3.0668	2.83899
2.99456	2.80474
2.98726	2.76145
2.92972	2.75746
2.91941	2.73496
2.83899	2.70114
2.81683	2.69843
2.80474	2.66542
2.80338	2.6644
2.78774	2.6586
2.77497	2.64797
2.76145	2.63773
2.75746	2.62794
2.7534	2.62293
2.70314	2.61663
2.70114	2.61657
2.69305	2.60467
2.66542	2.59789
2.6644	2.57599
2.6586	2.56425
2.65677	2.56255
2.64797	2.55257
2.63773	2.52931
2.62794	2.52417
2.62293	2.49575
2.61663	2.49571
2.61657	2.47675
2.60467	2.47377
2.60156	2.43827
2.59875	2.39331
2.59789	2.3882
2.57599	2.37487
2.57564	2.36493
2.56766	2.34608
2.56425	2.3435
2.56255	2.32313
2.5598	2.28157
2.55257	2.27482
2.54652	2.26555
2.54494	2.24993
2.5432	2.24101
2.52931	2.24004
2.52417	2.23086
2.51453	2.21252
2.5082	2.19553
2.50388	2.18584
2.49575	2.18167
2.47675	2.14192
2.47377	2.13344
2.46275	2.09581
2.40953	2.076
2.39331	2.076
2.37533	2.07414
2.37487	2.06675
2.37247	2.04265
2.36493	1.99292
2.36254	1.98618
2.35898	1.98405
2.35295	1.97739
2.3435	1.96758
2.33786	1.96445
2.3376	1.96437
2.32313	1.96208
2.28157	1.95832
2.27482	1.95832
2.26969	1.95418
2.26936	1.95133
2.26555	1.95003
2.25117	1.94915
2.24993	1.94725
2.24163	1.93983
2.24101	1.93709
2.24004	1.93308
2.23618	1.93092
2.21518	1.92132
2.20949	1.92132
2.20527	1.91594
2.2022	1.90598
2.19562	1.88639
2.19553	1.88589
2.19425	1.88473
2.18986	1.87805
2.18783	1.85879
2.18763	1.85787
2.18584	1.85254
2.18167	1.84951
2.17488	1.84951
2.17262	1.84568
2.16497	1.83784
2.15478	1.83657
2.15342	1.83523
2.14192	1.83336
2.13344	1.8292
2.12357	1.82167
2.09581	1.82153
2.08748	1.81404
2.07837	1.80783
2.076	1.80707
2.076	1.80637
2.07437	1.79659
2.0721	1.794
2.06919	1.79272
2.06675	1.78861
2.06457	1.78176
2.0538	1.77057
2.04463	1.76458
2.04265	1.7577
2.03804	1.74514
2.02526	1.73993
2.01906	1.73262
2.01642	1.73064
1.99831	1.72183
1.99807	1.71542
1.99628	1.71057
1.99578	1.70966
1.99281	1.70877
1.99247	1.70877
1.98618	1.69348
1.98405	1.68686
1.98308	1.67893
1.97739	1.67215
1.97712	1.66063
1.96634	1.64414
1.96445	1.63568
1.96437	1.63445
1.96208	1.63378
1.95832	1.63288
1.95832	1.63191
1.95418	1.62659
1.95133	1.62535
1.95003	1.61678
1.94915	1.61623
1.94725	1.61571
1.9464	1.61213
1.94331	1.60934
1.93983	1.60603
1.93709	1.6045
1.93308	1.60075
1.93148	1.59648
1.93093	1.59541
1.92383	1.58645
1.92378	1.58437
1.92236	1.58317
1.92132	1.5815
1.92132	1.57642
1.921	1.57581
1.91995	1.57193
1.91594	1.5708
1.90641	1.57052
1.90599	1.56177
1.9003	1.55392
1.89942	1.54517
1.89636	1.54394
1.88793	1.53967
1.8864	1.53827
1.88473	1.53647
1.88333	1.53601
1.88121	1.53569
1.8669	1.52668
1.86649	1.52475
1.85933	1.52475
1.85879	1.52048
1.8587	1.51753
1.85808	1.517
1.85787	1.51469
1.85645	1.51303
1.85254	1.51263
1.84569	1.50992
1.8393	1.50851
1.83523	1.5044
1.83503	1.5044
1.8337	1.5029
1.83336	1.49509
1.8327	1.48184
1.83132	1.47625
1.82919	1.47577
1.82228	1.46478
1.8218	1.46265
1.82167	1.46228
1.82153	1.4622
1.81404	1.46212
1.81402	1.46197
1.81173	1.46056
1.80783	1.45992
1.80707	1.45394
1.80637	1.45186
1.79659	1.45021
1.794	1.45021
1.79272	1.44985
1.78944	1.44959
1.78861	1.44844
1.78752	1.44384
1.78421	1.44031
1.78002	1.43919
1.77851	1.43838
1.77759	1.43489
1.77368	1.43053
1.77067	1.43006
1.77057	1.42844
1.76982	1.42799
1.76844	1.42722
1.76458	1.4263
1.76332	1.42585
1.76303	1.42386
1.76221	1.42195
1.75896	1.42084
1.7577	1.41807
1.74683	1.41736
1.74609	1.41114
1.74514	1.41021
1.73993	1.40565
1.73576	1.40554
1.73262	1.40473
1.73064	1.40413
1.72178	1.40303
1.72166	1.39979
1.72097	1.39715
1.72096	1.39715
1.71682	1.39181
1.71542	1.39142
1.71057	1.39106
1.70966	1.38876
1.70483	1.38622
1.70195	1.38291
1.69739	1.38086
1.69684	1.37886
1.69672	1.37886
1.69348	1.37838
1.69252	1.37342
1.69194	1.37265
1.68799	1.37169
1.68686	1.36489
1.68636	1.36261
1.67893	1.36193
1.67218	1.35864
1.67215	1.35694
1.67214	1.35136
1.66497	1.35058
1.66228	1.34823
1.66141	1.34791
1.66108	1.34732
1.65959	1.34686
1.65191	1.34633
1.65045	1.34497
1.64732	1.34071
1.64496	1.33796
1.64414	1.33523
1.63765	1.3351
1.63568	1.33341
1.63445	1.3331
1.63378	1.32896
1.63288	1.32748
1.63233	1.32245
1.63191	1.3212
1.63065	1.31951
1.62869	1.31914
1.62748	1.31772
1.62659	1.31719
1.62535	1.31551
1.62297	1.31504
1.62113	1.3137
1.621	1.3137
1.6195	1.31265
1.61844	1.31183
1.61844	1.3115
1.61678	1.30954
1.61623	1.30763
1.61213	1.30463
1.61037	1.303
1.60934	1.30209
1.60606	1.29891
1.60603	1.29863
1.60521	1.29491
1.6045	1.29073
1.60075	1.28755
1.60051	1.28688
1.59648	1.28418
1.59583	1.28021
1.5956	1.27986
1.59541	1.27955
1.59479	1.27902
1.58775	1.27788
1.58769	1.27618
1.58739	1.27472
1.58645	1.27402
1.58633	1.27288
1.58574	1.27237
1.58437	1.27085
1.58317	1.26984
1.58307	1.26974
1.58302	1.26729
1.58272	1.26552
1.58261	1.26417
1.5815	1.26272
1.5813	1.26272
1.58066	1.26024
1.57717	1.25718
1.57642	1.25703
1.57581	1.25658
1.57535	1.25502
1.5749	1.25493
1.5746	1.25089
1.57218	1.25076
1.57193	1.24947
1.57082	1.24616
1.5708	1.2457
1.57052	1.24538
1.57047	1.245
1.56565	1.24398
1.56364	1.24152
1.56295	1.23553
1.55884	1.2335
1.55556	1.23272
1.55427	1.23234
1.55392	1.23148
1.55335	1.22934
1.54905	1.22888
1.54861	1.22862
1.54797	1.227
1.54699	1.22492
1.54517	1.22154
1.54394	1.22154
1.53977	1.22097
1.53967	1.22094
1.53951	1.21868
1.53922	1.21867
1.53827	1.21659
1.53737	1.2165
1.53647	1.21643
1.53633	1.21465
1.53601	1.21443
1.53523	1.21282
1.53071	1.21007
1.5281	1.20988
1.52668	1.20873
1.52586	1.20605
1.52475	1.20513
1.52475	1.2042
1.52414	1.20392
1.52048	1.20225
1.51989	1.20152
1.51818	1.1998
1.51762	1.1979
1.51753	1.1976
1.517	1.19739
1.51681	1.19704
1.51469	1.19676
1.51303	1.19489
1.51263	1.1948
1.5121	1.19072
1.51034	1.19011
1.50992	1.18926
1.50851	1.18844
1.50817	1.1825
1.50567	1.18237
1.5044	1.18205
1.5044	1.1809
1.50396	1.17758
1.5029	1.1772
1.50199	1.17704
1.50159	1.17642
1.50158	1.1754
1.50092	1.1745
1.50017	1.1725
1.49543	1.17087
1.49509	1.16893
1.49336	1.16893
1.48918	1.16763
1.48865	1.16655
1.48863	1.16618
1.48846	1.16577
1.48826	1.16571
1.48381	1.16485
1.48277	1.16439
1.48223	1.16263
1.48184	1.16126
1.48095	1.1589
1.48071	1.15855
1.47891	1.1584
1.47747	1.15821
1.47658	1.1574
1.4764	1.15713
1.47625	1.15453
1.47577	1.15436
1.47309	1.15375
1.47268	1.15271
1.46764	1.15266
1.4676	1.15205
1.46611	1.15189
1.46602	1.15104
1.46477	1.15099
1.46265	1.15099
1.4622	1.15076
1.46212	1.14863
1.46198	1.14533
1.46186	1.1435
1.46056	1.1435
1.45992	1.14243
1.45797	1.14195
1.45651	1.1419
1.4537	1.1414
1.45358	1.14106
1.45275	1.14106
1.45209	1.14086
1.45186	1.13991
1.45021	1.13984
1.45021	1.13883
1.45011	1.13558
1.44985	1.13548
1.44959	1.13511
1.44902	1.1351
1.44844	1.13499
1.44842	1.13411
1.44764	1.13341
1.44743	1.1329
1.44638	1.13251
1.44468	1.13195
1.44384	1.13113
1.4432	1.12986
1.44171	1.12822
1.43975	1.12815
1.43955	1.1266
1.43879	1.12635
1.43838	1.12597
1.43772	1.12519
1.43664	1.12245
1.43632	1.12225
1.43578	1.12132
1.43489	1.12061
1.43438	1.1201
1.43376	1.11745
1.43063	1.11733
1.43053	1.11657
1.43006	1.11561
1.42939	1.11554
1.42904	1.11488
1.42872	1.11488
1.42865	1.11443
1.42844	1.11419
1.42799	1.11283
1.42722	1.11251
1.42449	1.1072
1.42403	1.10679
1.42395	1.1064
1.42386	1.10612
1.42324	1.10599
1.42206	1.10515
1.42195	1.10506
1.42084	1.10411
1.41897	1.10166
1.41826	1.10124
1.41807	1.10057
1.41736	1.09851
1.41665	1.09808
1.41574	1.09757
1.41474	1.09707
1.41445	1.09612
1.41277	1.09534
1.41268	1.09272
1.41246	1.0922
1.41114	1.0919
1.41021	1.09126
1.40878	1.0893
1.40811	1.08924
1.40769	1.08902
1.40749	1.08873
1.40711	1.08837
1.40565	1.08827
1.40554	1.08724
1.40413	1.08724
1.40305	1.08547
1.40303	1.08462
1.39979	1.08443
1.39966	1.08152
1.39935	1.08095
1.39872	1.0789
1.39768	1.07835
1.39715	1.0782
1.39715	1.07704
1.39697	1.07571
1.39577	1.07418
1.39502	1.07417
1.39455	1.07383
1.39328	1.07233
1.39276	1.0723
1.39181	1.07177
1.39142	1.07112
1.39106	1.06952
1.3907	1.06831
1.39013	1.06777
1.38975	1.06675
1.38965	1.06668
1.38913	1.06567
1.38876	1.06552
1.38868	1.06514
1.38622	1.06282
1.38424	1.06278
1.38381	1.06239
1.38353	1.06212
1.38327	1.06212
1.38297	1.06132
1.38291	1.06071
1.38289	1.05968
1.38243	1.05968
1.3821	1.05954
1.38086	1.05891
1.37939	1.05789
1.37886	1.05766
1.37886	1.05714
1.37842	1.05642
1.37838	1.05308
1.37522	1.05269
1.37342	1.05146
1.37265	1.05131
1.3726	1.05129
1.37169	1.05007
1.37154	1.04994
1.37007	1.04935
1.37	1.04897
1.36818	1.04797
1.36597	1.04582
1.36533	1.04408
1.36489	1.04358
1.36301	1.04107
1.36261	1.04096
1.36195	1.04043
1.36193	1.03788
1.35864	1.03692
1.3584	1.03656
1.35829	1.03582
1.35765	1.03508
1.35726	1.03486
1.35694	1.03484
1.3554	1.0346
1.35292	1.03356
1.35085	1.03354
1.35058	1.03299
1.35011	1.0316
1.34975	1.02827
1.34972	1.02579
1.34823	1.02342
1.34823	1.02317
1.34811	1.02299
1.34791	1.02293
1.34732	1.02104
1.34686	1.02102
1.34682	1.02018
1.34638	1.02017
1.34636	1.01991
1.34633	1.01951
1.34578	1.01948
1.34497	1.01809
1.34276	1.0176
1.34202	1.0174
1.34162	1.01655
1.34071	1.01646
1.33801	1.0157
1.33796	1.01565
1.3373	1.01469
1.33523	1.01426
1.3351	1.0133
1.3337	1.01236
1.33341	1.01202
1.3331	1.01109
1.33181	1.01078
1.3293	1.01041
1.32896	1.00888
1.32852	1.00858
1.32806	1.00731
1.32748	1.00724
1.32686	1.00712
1.32669	1.00679
1.32449	1.00661
1.32375	1.00659
1.32245	1.00656
1.3212	1.00372
1.3211	1.00339
1.32068	1.00298
1.31951	1.0028
1.31885	1.00215
1.31811	1.00149
1.31774	1.00136
1.31772	1.0011
1.31719	0.999908
1.31607	0.999664
1.3159	0.999507
1.31585	0.99937
1.31549	0.998027
1.31518	0.997567
1.31504	0.997238
1.3137	0.996394
1.3137	0.995793
1.31323	0.995743
1.31265	0.995138
1.31183	0.993544
1.3115	0.993244
1.31141	0.992731
1.31057	0.9924
1.30953	0.990739
1.30931	0.990066
1.30928	0.989241
1.30903	0.988356
1.30763	0.987534
1.30751	0.987286
1.30564	0.987102
1.30519	0.986984
1.30463	0.986322
1.3028	0.985615
1.30209	0.984419
1.2994	0.983475
1.29891	0.982911
1.2987	0.981229
1.29863	0.981184
1.29805	0.98109
1.29678	0.980017
1.29576	0.980014
1.29522	0.979663
1.29491	0.979539
1.29413	0.978788
1.29405	0.978561
1.29321	0.978316
1.29153	0.976387
1.29146	0.974513
1.29073	0.974327
1.28973	0.974258
1.2894	0.974213
1.28919	0.973657
1.28889	0.972779
1.28856	0.972183
1.28837	0.971866
1.28688	0.971049
1.28536	0.970013
1.28496	0.969574
1.28458	0.969176
1.28451	0.968299
1.28342	0.967886
1.28268	0.967084
1.28202	0.966444
1.27987	0.966319
1.27959	0.966275
1.27955	0.966128
1.27902	0.966012
1.27748	0.965305
1.27625	0.962691
1.27618	0.961598
1.27609	0.961595
1.27541	0.961531
1.27489	0.96067
1.27472	0.960109
1.27402	0.959923
1.27294	0.959915
1.27288	0.959007
1.27237	0.957791
1.27211	0.956509
1.27133	0.956233
1.27123	0.956011
1.27085	0.955138
1.27035	0.955009
1.26984	0.953967
1.26974	0.953956
1.26945	0.952962
1.26876	0.952148
1.26857	0.952094
1.26848	0.950648
1.26729	0.950338
1.26724	0.950045
1.26615	0.948792
1.26581	0.948623
1.26552	0.945301
1.26499	0.945245
1.26361	0.945078
1.26272	0.944769
1.26272	0.943936
1.26216	0.943867
1.26204	0.942369
1.26106	0.94019
1.26058	0.939725
1.26024	0.939656
1.26018	0.93954
1.25857	0.936009
1.25718	0.936009
1.25703	0.932897
1.25697	0.931386
1.25666	0.930923
1.25658	0.930846
1.25578	0.930267
1.25535	0.928759
1.25502	0.928213
1.25493	0.928139
1.2535	0.926866
1.25286	0.926451
1.25258	0.926395
1.25089	0.926395
1.25081	0.926337
1.2498	0.926163
1.24947	0.925926
1.24915	0.925492
1.24904	0.925434
1.24836	0.925068
1.24789	0.92506
1.24785	0.92446
1.24662	0.923998
1.24616	0.923733
1.2457	0.923436
1.24538	0.922601
1.245	0.92257
1.24443	0.921595
1.24152	0.921469
1.24107	0.921353
1.23829	0.920739
1.23553	0.919224
1.23505	0.919153
1.23404	0.918522
1.23399	0.918462
1.2335	0.918256
1.23272	0.917997
1.23261	0.917641
1.23239	0.917043
1.23233	0.917019
1.23148	0.916019
1.23143	0.915966
1.23034	0.915684
1.23004	0.914839
1.23001	0.914317
1.22989	0.914223
1.22934	0.913103
1.22924	0.912845
1.22914	0.912293
1.22888	0.912053
1.22862	0.910855
1.22826	0.909183
1.22775	0.906279
1.22566	0.905965
1.22412	0.904275
1.22355	0.904275
1.22343	0.903992
1.2229	0.903407
1.22196	0.902696
1.22167	0.902592
1.22154	0.902267
1.22154	0.901242
1.22097	0.901114
1.22094	0.901112
1.22085	0.900384
1.22067	0.899045
1.22015	0.89896
1.21904	0.898835
1.21868	0.898278
1.21867	0.898073
1.21845	0.898036
1.21744	0.89761
1.21718	0.897215
1.21659	0.895981
1.2165	0.895981
1.21643	0.895976
1.21541	0.894286
1.21465	0.894203
1.21443	0.893867
1.21403	0.892366
1.21282	0.892299
1.21231	0.892217
1.21224	0.891845
1.21108	0.891404
1.21039	0.890706
1.21007	0.890111
1.20988	0.889969
1.20873	0.889901
1.20863	0.889883
1.20835	0.889864
1.20782	0.889731
1.20767	0.889731
1.20707	0.88932
1.20612	0.887757
1.20605	0.886169
1.20513	0.886076
1.20468	0.885842
1.2042	0.885121
1.20392	0.884707
1.20225	0.883418
1.20152	0.883207
1.20099	0.88285
1.20092	0.882351
1.1998	0.881994
1.19905	0.881628
1.19852	0.88065
1.1982	0.880526
1.1979	0.8786
1.1976	0.878459
1.19739	0.878263
1.19704	0.876168
1.19676	0.875821
1.1967	0.873712
1.19621	0.87322
1.19562	0.870472
1.19543	0.870049
1.19488	0.870007
1.1948	0.869111
1.19423	0.868416
1.19376	0.867876
1.19178	0.867644
1.19133	0.867274
1.19094	0.866951
1.1909	0.866105
1.19072	0.865876
1.19011	0.864971
1.18926	0.863997
1.18844	0.863838
1.18735	0.863396
1.18714	0.862659
1.18703	0.862155
1.18502	0.861647
1.18464	0.861461
1.18449	0.861461
1.18444	0.861094
1.18419	0.861094
1.1825	0.860515
1.18237	0.860177
1.18236	0.860129
1.18206	0.859677
1.18205	0.859532
1.18144	0.859485
1.18082	0.859005
1.18024	0.858323
1.17952	0.857656
1.17927	0.857178
1.17913	0.856715
1.17817	0.856715
1.17789	0.856567
1.17773	0.856334
1.17759	0.855749
1.1772	0.85548
1.17704	0.852951
1.17685	0.852125
1.17642	0.851565
1.17565	0.851561
1.1754	0.851218
1.17464	0.850818
1.1745	0.848426
1.17436	0.846945
1.17428	0.846222
1.17364	0.84611
1.17254	0.844781
1.1725	0.843639
1.17108	0.843568
1.17087	0.842765
1.17052	0.842668
1.16964	0.842323
1.16934	0.842323
1.16893	0.840965
1.16893	0.840204
1.16876	0.839736
1.16796	0.839728
1.16781	0.839593
1.16763	0.837527
1.16752	0.837355
1.16731	0.837089
1.16677	0.837062
1.16619	0.835896
1.16613	0.835167
1.16577	0.835133
1.16571	0.834885
1.16485	0.834415
1.16414	0.832413
1.16403	0.832176
1.16312	0.831801
1.16126	0.831187
1.16	0.831113
1.1589	0.830774
1.15855	0.830523
1.15851	0.830143
1.1584	0.829462
1.15821	0.829378
1.15784	0.828769
1.1574	0.828751
1.15713	0.828394
1.15643	0.827965
1.15588	0.826879
1.15549	0.82674
1.15504	0.826498
1.15448	0.826468
1.15436	0.826367
1.15431	0.826257
1.15375	0.826213
1.15271	0.826071
1.15266	0.825988
1.15265	0.825735
1.15205	0.82545
1.15189	0.825341
1.15104	0.825221
1.15099	0.825168
1.15099	0.823689
1.15076	0.822823
1.15072	0.822802
1.15035	0.822659
1.14959	0.822505
1.14929	0.822292
1.14863	0.821602
1.14843	0.821429
1.14817	0.820624
1.1481	0.820031
1.14806	0.819925
1.14794	0.819817
1.14684	0.819596
1.14658	0.81819
1.14602	0.817416
1.14533	0.815499
1.14468	0.815452
1.14371	0.815411
1.1435	0.81406
1.1435	0.813286
1.14302	0.813175
1.14244	0.812148
1.1419	0.811829
1.1414	0.810834
1.14106	0.810747
1.14106	0.810608
1.14103	0.807526
1.14086	0.807256
1.14086	0.806737
1.14017	0.805359
1.14005	0.802916
1.13991	0.802235
1.13984	0.801875
1.13888	0.801254
1.13883	0.801254
1.1388	0.801203
1.13721	0.801082
1.13671	0.801034
1.13581	0.80074
1.13558	0.800486
1.13548	0.7999
1.13511	0.799159
1.1351	0.798076
1.13499	0.797542
1.13411	0.79656
1.13377	0.796149
1.13362	0.795946
1.13341	0.795912
1.1329	0.79583
1.13251	0.795783
1.13195	0.795522
1.13113	0.795339
1.12986	0.795113
1.12836	0.793873
1.12822	0.793471
1.12815	0.793133
1.12791	0.793
1.12739	0.792796
1.12718	0.792572
1.12631	0.792304
1.12626	0.7923
1.12597	0.791896
1.12576	0.791409
1.12554	0.791042
1.12519	0.79091
1.12489	0.790538
1.1236	0.789146
1.12331	0.787918
1.12225	0.78644
1.12155	0.786281
1.12132	0.785878
1.12119	0.785229
1.12061	0.785126
1.1201	0.784611
1.1185	0.784256
1.11745	0.784099
1.11733	0.783989
1.11657	0.783651
1.11628	0.783489
1.11561	0.782754
1.11488	0.782679
1.11488	0.781887
1.11482	0.781881
1.11443	0.781614
1.1138	0.780948
1.11343	0.780117
1.113	0.779827
1.11283	0.779735
1.11251	0.779042
1.11144	0.778579
1.11091	0.778514
1.11057	0.778265
1.11035	0.77793
1.1096	0.777891
1.10886	0.777106
1.10839	0.776698
1.10729	0.776628
1.10722	0.776419
1.1072	0.775596
1.10678	0.774227
1.1064	0.772615
1.10612	0.772398
1.10602	0.772241
1.10599	0.770614
1.10514	0.770614
1.10506	0.770145
1.10411	0.769781
1.10364	0.769476
1.10355	0.769447
1.10245	0.769341
1.10166	0.768957
1.10067	0.768362
1.10057	0.768315
1.10045	0.768199
1.10035	0.768097
1.09952	0.76809
1.09851	0.766699
1.09808	0.766549
1.09757	0.766135
1.09742	0.765781
1.09735	0.765147
1.09707	0.764057
1.09705	0.763786
1.09612	0.761131
1.09553	0.759852
1.09534	0.759793
1.09512	0.759663
1.09507	0.759467
1.09442	0.758763
1.09405	0.758304
1.09377	0.758252
1.09374	0.757365
1.0932	0.756953
1.09307	0.756291
1.09296	0.755993
1.09272	0.755758
1.09248	0.755611
1.0922	0.755284
1.09141	0.75518
1.09094	0.753597
1.09054	0.753126
1.0893	0.753084
1.08924	0.75241
1.08902	0.752253
1.08873	0.75224
1.08837	0.751592
1.08828	0.751491
1.08827	0.751491
1.08803	0.750928
1.08737	0.750579
1.08724	0.75018
1.08724	0.750166
1.08679	0.750128
1.08577	0.749858
1.08573	0.749203
1.08547	0.748803
1.08512	0.748779
1.08462	0.74755
1.08449	0.747505
1.08442	0.746951
1.08291	0.746404
1.0822	0.745881
1.08152	0.745881
1.08025	0.745228
1.07984	0.744859
1.07927	0.744811
1.0789	0.744647
1.07888	0.74437
1.07835	0.74432
1.07826	0.742867
1.07826	0.741339
1.0782	0.741253
1.07704	0.740915
1.07681	0.740861
1.07527	0.740652
1.07418	0.739679
1.07417	0.739156
1.07383	0.738708
1.07367	0.738701
1.07284	0.738587
1.07277	0.738533
1.07233	0.738126
1.0723	0.738006
1.07177	0.737805
1.07176	0.736728
1.07112	0.736536
1.07072	0.73653
1.06952	0.73641
1.06924	0.736126
1.06903	0.736023
1.06866	0.735945
1.06831	0.734209
1.06675	0.733624
1.06668	0.731617
1.06584	0.731556
1.06574	0.730813
1.06567	0.730395
1.06551	0.729708
1.06514	0.729566
1.06454	0.729149
1.06425	0.728959
1.06425	0.728948
1.06403	0.726616
1.06379	0.726113
1.06343	0.725813
1.06318	0.725549
1.06278	0.725078
1.06239	0.724291
1.06212	0.72368
1.06212	0.72368
1.06147	0.72361
1.06132	0.723499
1.06082	0.723252
1.06071	0.723091
1.06054	0.723038
1.05968	0.722755
1.05968	0.722116
1.05954	0.722068
1.05891	0.721821
1.05861	0.721641
1.05789	0.721011
1.05766	0.720784
1.05726	0.720534
1.05714	0.720534
1.0568	0.720116
1.05642	0.719747
1.0554	0.719742
1.05512	0.719651
1.05403	0.718822
1.05308	0.71865
1.05307	0.717665
1.05269	0.717375
1.0525	0.717029
1.05146	0.716455
1.05131	0.716071
1.05129	0.71503
1.05108	0.714847
1.05071	0.714292
1.05062	0.714106
1.05044	0.714069
1.05036	0.713453
1.05007	0.713261
1.04935	0.712042
1.04885	0.711816
1.0485	0.70927
1.04835	0.708375
1.04797	0.708375
1.04791	0.707996
1.04784	0.707839
1.04742	0.707833
1.04693	0.707726
1.04639	0.707613
1.04607	0.707382
1.04582	0.707357
1.04515	0.705638
1.04432	0.705562
1.04427	0.705217
1.04408	0.704924
1.04403	0.704695
1.04366	0.704495
1.04358	0.704406
1.04339	0.70427
1.04324	0.704192
1.04185	0.704192
1.04184	0.703258
1.04177	0.703057
1.0414	0.701819
1.04123	0.700492
1.0411	0.699703
1.04107	0.699701
1.04096	0.699476
1.04054	0.699207
1.04043	0.699171
1.04	0.699171
1.03972	0.698885
1.03919	0.697296
1.03867	0.697185
1.03788	0.697061
1.0376	0.696221
1.0374	0.696221
1.03692	0.696206
1.03656	0.695681
1.03631	0.69566
1.03589	0.695525
1.03571	0.694957
1.03522	0.694044
1.03508	0.693806
1.03486	0.693343
1.03484	0.693106
1.03356	0.692428
1.03354	0.6923
1.03305	0.691764
1.03299	0.691665
1.03295	0.691665
1.0329	0.69161
1.03275	0.691578
1.03275	0.690269
1.03267	0.689843
1.0316	0.688594
1.03157	0.688138
1.0314	0.687501
1.03089	0.686979
1.02989	0.686122
1.02983	0.68549
1.0298	0.684044
1.02927	0.683823
1.02827	0.683563
1.02674	0.683504
1.02593	0.683011
1.02578	0.682528
1.02516	0.682429
1.02393	0.682013
1.02372	0.681521
1.02342	0.681398
1.02335	0.680173
1.02317	0.678276
1.02299	0.677941
1.02293	0.677934
1.02287	0.677309
1.02232	0.677162
1.02226	0.676589
1.02215	0.676404
1.02191	0.676186
1.0214	0.675933
1.02104	0.675724
1.02102	0.675274
1.02054	0.674038
1.02046	0.673945
1.02022	0.673775
1.02017	0.67191
1.01994	0.671766
1.01991	0.670861
1.01951	0.670519
1.01948	0.670351
1.01924	0.670055
1.01917	0.669775
1.01858	0.669039
1.01811	0.668051
1.01809	0.667609
1.01805	0.667601
1.0176	0.666886
1.01758	0.666629
1.0174	0.666364
1.01655	0.666098
1.01646	0.666098
1.0164	0.666024
1.01565	0.665941
1.01527	0.665432
1.01501	0.665426
1.01469	0.664961
1.01454	0.663956
1.01451	0.663508
1.01426	0.661451
1.01404	0.66112
1.01345	0.660919
1.0133	0.660436
1.01288	0.659932
1.01236	0.659614
1.01228	0.659293
1.01226	0.657773
1.01214	0.657763
1.01202	0.657728
1.01148	0.657631
1.0111	0.656391
1.01077	0.656056
1.01041	0.655829
1.00916	0.655383
1.00888	0.655192
1.00863	0.654953
1.00858	0.654668
1.0084	0.654553
1.00832	0.6535
1.00731	0.65348
1.00724	0.652157
1.00715	0.651875
1.00711	0.651016
1.0068	0.65018
1.00661	0.649821
1.00659	0.649177
1.00656	0.648992
1.00609	0.648591
1.00544	0.648045
1.00409	0.647522
1.00372	0.647153
1.00351	0.646868
1.0034	0.646801
1.00335	0.645364
1.00298	0.645363
1.0028	0.644742
1.00266	0.644353
1.00215	0.643762
1.00212	0.643754
1.00199	0.643062
1.0015	0.64303
1.00127	0.642906
1.0011	0.642293
1.00098	0.642141
1.00095	0.642123
0.999908	0.642045
0.999664	0.641804
0.999506	0.641685
0.999435	0.640522
0.999087	0.64052
0.998493	0.640512
0.99797	0.638793
0.997889	0.638123
0.997708	0.637404
0.997238	0.637007
0.99704	0.636931
0.996638	0.636611
0.996394	0.636026
0.996095	0.635184
0.995793	0.634191
0.995138	0.633623
0.995061	0.632424
0.994309	0.630952
0.994285	0.630728
0.993544	0.63047
0.993244	0.629635
0.992731	0.628758
0.992627	0.628745
0.992594	0.628274
0.9924	0.628012
0.992265	0.627089
0.992105	0.625724
0.992066	0.625514
0.991542	0.625416
0.99129	0.62537
0.990739	0.624591
0.990257	0.623637
0.990066	0.622499
0.989977	0.622479
0.989861	0.621801
0.989241	0.620958
0.988944	0.620587
0.988356	0.62052
0.988044	0.619678
0.98802	0.619237
0.987534	0.618515
0.987286	0.61795
0.987182	0.617947
0.987102	0.616033
0.986984	0.615749
0.986662	0.615543
0.986436	0.614941
0.986322	0.614576
0.986093	0.614372
0.985615	0.613898
0.984655	0.613641
0.984419	0.612786
0.98437	0.612642
0.983475	0.612577
0.982911	0.611451
0.981849	0.611332
0.981418	0.611235
0.981229	0.611112
0.981192	0.610932
0.98109	0.610727
0.980414	0.610204
0.980399	0.610084
0.980303	0.609534
0.980017	0.609467
0.980014	0.609368
0.979947	0.609293
0.979695	0.609142
0.979663	0.608774
0.979539	0.608757
0.979413	0.608753
0.97892	0.608597
0.978788	0.607524
0.978561	0.606945
0.978316	0.606498
0.977699	0.606256
0.977368	0.605875
0.977286	0.605875
0.977177	0.605695
0.976813	0.604867
0.9766	0.604347
0.976387	0.604178
0.976275	0.603896
0.975895	0.603162
0.975885	0.601756
0.975537	0.601621
0.975524	0.601389
0.975006	0.601232
0.974513	0.600633
0.974327	0.599953
0.97426	0.599751
0.974258	0.599626
0.974213	0.59953
0.973961	0.599172
0.973657	0.59866
0.972929	0.598621
0.972183	0.598468
0.972038	0.59828
0.971866	0.597986
0.971727	0.59758
0.97172	0.59737
0.970013	0.5971
0.969844	0.596897
0.96958	0.596537
0.969574	0.596498
0.969176	0.59637
0.968926	0.596233
0.968811	0.596221
0.968302	0.596177
0.968299	0.595735
0.967886	0.59569
0.967496	0.595616
0.967241	0.595614
0.967084	0.59551
0.966557	0.595396
0.966444	0.594702
0.966319	0.593032
0.966275	0.592662
0.966128	0.5926
0.966103	0.592189
0.965886	0.591786
0.965378	0.591634
0.965305	0.591563
0.965239	0.59108
0.965051	0.590988
0.964891	0.590004
0.964311	0.589564
0.963478	0.589462
0.963196	0.589119
0.962691	0.58887
0.962668	0.588809
0.961667	0.58591
0.961595	0.585406
0.961537	0.585382
0.961531	0.58512
0.961042	0.584502
0.961008	0.584284
0.96067	0.583197
0.960631	0.582731
0.960465	0.582212
0.960109	0.581869
0.959923	0.581729
0.959915	0.581477
0.959822	0.580778
0.959768	0.580528
0.959007	0.580399
0.958913	0.579869
0.95882	0.579574
0.958408	0.579526
0.958296	0.579335
0.957791	0.578522
0.957168	0.578226
0.956509	0.577892
0.956467	0.577843
0.956233	0.577459
0.956098	0.577377
0.956012	0.577208
0.955557	0.576959
0.955544	0.576929
0.955485	0.576625
0.955275	0.575014
0.95527	0.575014
0.955165	0.573432
0.955138	0.573182
0.955009	0.573064
0.954881	0.57297
0.954445	0.572856
0.954356	0.572771
0.954044	0.572675
0.954037	0.572306
0.953956	0.57196
0.953512	0.571888
0.95351	0.571471
0.952962	0.571096
0.952882	0.570705
0.952148	0.570435
0.952094	0.569882
0.951686	0.569237
0.950873	0.568407
0.950648	0.568303
0.9504	0.568015
0.950338	0.568006
0.949599	0.567876
0.948792	0.567802
0.948623	0.567618
0.948601	0.566667
0.948253	0.566667
0.947247	0.566609
0.947237	0.566292
0.946941	0.566035
0.946764	0.565756
0.946386	0.565616
0.945896	0.565298
0.945506	0.565051
0.945455	0.564873
0.945421	0.56482
0.945349	0.564445
0.945245	0.564214
0.945078	0.563989
0.944769	0.563966
0.944367	0.563918
0.944336	0.563533
0.944038	0.562938
0.943936	0.562894
0.943867	0.562803
0.943778	0.562145
0.94367	0.561947
0.943248	0.5619
0.94251	0.561239
0.942082	0.56104
0.942006	0.560925
0.941917	0.560513
0.94133	0.559547
0.941066	0.559134
0.941011	0.558603
0.940857	0.558386
0.940342	0.558383
0.94019	0.557678
0.939725	0.557619
0.939656	0.557536
0.93954	0.556732
0.939423	0.556615
0.938974	0.556433
0.938807	0.555766
0.938774	0.555719
0.938731	0.555606
0.937039	0.555038
0.937032	0.555028
0.936698	0.554581
0.936248	0.55457
0.936023	0.553868
0.936009	0.553775
0.936009	0.553717
0.935198	0.553582
0.934853	0.553557
0.934601	0.55327
0.934285	0.552282
0.934219	0.552075
0.933652	0.5508
0.933006	0.550456
0.932897	0.550238
0.932249	0.5502
0.931657	0.549926
0.931323	0.549663
0.931312	0.549445
0.93128	0.549412
0.930936	0.549142
0.930923	0.548743
0.930846	0.548575
0.930115	0.548288
0.92964	0.548174
0.929264	0.548044
0.928858	0.547569
0.928759	0.547408
0.92823	0.546898
0.928213	0.546801
0.928139	0.546257
0.927562	0.546065
0.927096	0.545244
0.926866	0.543621
0.926713	0.543503
0.926451	0.542127
0.926337	0.541476
0.926163	0.540823
0.925926	0.540541
0.925492	0.539707
0.925068	0.539585
0.92506	0.538148
0.925059	0.53751
0.92401	0.537256
0.923998	0.537005
0.923977	0.536811
0.923733	0.536395
0.923361	0.536272
0.922899	0.535825
0.922601	0.535526
0.92257	0.535362
0.92243	0.535212
0.922266	0.534808
0.922021	0.534715
0.921954	0.534619
0.921595	0.534437
0.921469	0.53427
0.921353	0.534069
0.920739	0.533462
0.920721	0.532893
0.920392	0.532692
0.919663	0.532692
0.919586	0.532548
0.919338	0.532226
0.919224	0.532222
0.919153	0.532099
0.919023	0.531654
0.918522	0.53124
0.918462	0.53107
0.918256	0.530994
0.917997	0.530943
0.917677	0.53087
0.917648	0.530734
0.917641	0.530532
0.917043	0.52987
0.917019	0.529435
0.916019	0.529172
0.915966	0.528462
0.915895	0.528405
0.915809	0.52838
0.915756	0.528059
0.915684	0.527504
0.915602	0.527429
0.915259	0.526244
0.914839	0.526179
0.914819	0.525636
0.914726	0.525553
0.914636	0.525213
0.914336	0.524268
0.914317	0.523603
0.914223	0.523317
0.914213	0.522384
0.913814	0.522336
0.913103	0.522118
0.912839	0.522106
0.912293	0.521926
0.912053	0.521446
0.911952	0.520874
0.910856	0.52057
0.910052	0.520442
0.909952	0.520208
0.909718	0.519738
0.909164	0.519518
0.90835	0.519518
0.90796	0.519359
0.907912	0.519141
0.907343	0.519081
0.906938	0.518303
0.906356	0.51815
0.906279	0.517625
0.905965	0.5169
0.905712	0.51629
0.905318	0.515924
0.90521	0.515364
0.904413	0.515352
0.904275	0.514988
0.904275	0.514635
0.903993	0.514355
0.903992	0.51419
0.903327	0.513532
0.902753	0.513396
0.902696	0.512773
0.902619	0.511767
0.902592	0.511672
0.902325	0.511536
0.902268	0.510516
0.902204	0.51031
0.902019	0.510045
0.901649	0.509613
0.901383	0.509514
0.901242	0.508795
0.901225	0.508153
0.901114	0.50813
0.901035	0.507233
0.900394	0.507086
0.900384	0.506817
0.900334	0.506457
0.899862	0.506324
0.899792	0.506293
0.899735	0.505922
0.899438	0.505546
0.899409	0.505524
0.899228	0.505289
0.899045	0.505008
0.89896	0.503357
0.898873	0.502826
0.898849	0.502808
0.898835	0.501522
0.898371	0.501076
0.898343	0.500854
0.898277	0.500382
0.898073	0.500154
0.898036	0.500152
0.897864	0.499653
0.89761	0.499193
0.897448	0.498689
0.896931	0.497272
0.896539	0.497241
0.895981	0.497212
0.895981	0.496939
0.895332	0.496579
0.895209	0.496397
0.895026	0.496123
0.894957	0.495863
0.894452	0.495146
0.894427	0.495144
0.894286	0.49471
0.894203	0.494074
0.893902	0.493566
0.893867	0.493339
0.893676	0.493204
0.893124	0.492714
0.892366	0.492615
0.892299	0.492594
0.892217	0.492313
0.891927	0.492173
0.891845	0.492032
0.891669	0.492008
0.891404	0.491579
0.891172	0.491348
0.890706	0.491009
0.890111	0.491009
0.890099	0.490969
0.890097	0.490846
0.889969	0.490824
0.889937	0.490641
0.889936	0.490082
0.889902	0.489687
0.889883	0.489513
0.889864	0.488844
0.88932	0.488787
0.889267	0.488754
0.889097	0.487449
0.889089	0.487405
0.888735	0.487249
0.887934	0.486282
0.887848	0.486195
0.887757	0.486183
0.887648	0.4859
0.887563	0.48583
0.887408	0.485609
0.886169	0.485066
0.886076	0.484745
0.885914	0.484745
0.885901	0.484545
0.885842	0.48408
0.885562	0.483515
0.884486	0.483375
0.884081	0.483375
0.883997	0.483321
0.883873	0.483145
0.883417	0.483035
0.883207	0.482943
0.883173	0.482387
0.88295	0.48074
0.882351	0.480347
0.882158	0.480325
0.881994	0.480263
0.88187	0.479346
0.881628	0.479083
0.881512	0.478982
0.881023	0.477512
0.880824	0.477307
0.88065	0.476649
0.880632	0.476554
0.880526	0.475805
0.880093	0.475682
0.879153	0.475381
0.8786	0.474921
0.878459	0.474641
0.878263	0.474122
0.87699	0.473703
0.876734	0.473339
0.876536	0.472957
0.876355	0.47273
0.876168	0.472115
0.875821	0.471497
0.875533	0.471494
0.875468	0.470669
0.874623	0.469629
0.873587	0.469591
0.873414	0.469509
0.87322	0.469291
0.873169	0.469024
0.873003	0.468631
0.872622	0.468174
0.872017	0.467984
0.87172	0.46794
0.870619	0.467126
0.870472	0.466989
0.870245	0.466951
0.870202	0.466689
0.870049	0.466651
0.870041	0.466629
0.870007	0.466466
0.86975	0.466445
0.869668	0.466016
0.869282	0.466013
0.869111	0.466013
0.868416	0.465964
0.86807	0.465415
0.867942	0.464981
0.867876	0.464737
0.867804	0.46441
0.867742	0.464317
0.867644	0.464159
0.867199	0.463781
0.866951	0.463777
0.866749	0.462788
0.866375	0.462504
0.866105	0.462192
0.865876	0.462135
0.865473	0.461647
0.864971	0.461443
0.864775	0.460984
0.86459	0.460966
0.864392	0.460415
0.863997	0.460075
0.863838	0.460064
0.863784	0.459482
0.863396	0.458957
0.86336	0.458812
0.863156	0.458216
0.862854	0.456936
0.862636	0.456775
0.862155	0.455857
0.861647	0.455801
0.861461	0.455582
0.861461	0.455564
0.861408	0.455564
0.861241	0.454644
0.861221	0.454364
0.861152	0.454038
0.861094	0.453942
0.861094	0.453478
0.860568	0.453449
0.860515	0.453061
0.860177	0.452854
0.860133	0.452085
0.860129	0.451774
0.859684	0.451397
0.859677	0.450517
0.859593	0.450455
0.859532	0.450416
0.859485	0.450321
0.859005	0.450319
0.858909	0.450234
0.858323	0.450163
0.858225	0.449967
0.857671	0.449839
0.857656	0.449405
0.8576	0.449238
0.856699	0.448788
0.856567	0.448721
0.856334	0.448381
0.856327	0.448004
0.855749	0.447688
0.85548	0.44757
0.854888	0.446714
0.854818	0.446642
0.854598	0.44652
0.85422	0.44645
0.85385	0.446395
0.85361	0.446018
0.853334	0.445866
0.853264	0.445754
0.853119	0.445563
0.852951	0.445151
0.852741	0.444176
0.852321	0.444024
0.852125	0.443889
0.851991	0.443211
0.851565	0.443157
0.851561	0.44294
0.851418	0.442853
0.8514	0.442657
0.851218	0.442459
0.850448	0.44241
0.850429	0.442256
0.850407	0.441338
0.850332	0.441275
0.850194	0.441049
0.850183	0.441045
0.849692	0.441043
0.849386	0.440621
0.849253	0.440487
0.848714	0.43988
0.848582	0.439877
0.848426	0.439286
0.848347	0.438364
0.847279	0.437863
0.846946	0.437246
0.846593	0.436647
0.846348	0.436624
0.846222	0.436103
0.845721	0.435905
0.845634	0.435741
0.845027	0.435688
0.844119	0.435607
0.843638	0.435115
0.843568	0.434678
0.843167	0.434526
0.842765	0.43448
0.842755	0.434317
0.842668	0.434064
0.842334	0.433995
0.842323	0.432971
0.842323	0.432676
0.842091	0.432555
0.841853	0.432521
0.841123	0.432217
0.840965	0.432082
0.840618	0.431816
0.840204	0.431764
0.839736	0.431707
0.839728	0.431653
0.839593	0.43165
0.839432	0.431598
0.839363	0.431335
0.839261	0.431314
0.838797	0.431141
0.837996	0.430929
0.837792	0.430845
0.837637	0.43033
0.837527	0.429961
0.837508	0.429418
0.837355	0.429333
0.837089	0.429284
0.837062	0.429256
0.836877	0.429211
0.835972	0.429211
0.835905	0.42889
0.835167	0.42878
0.835133	0.428329
0.834885	0.427825
0.834719	0.427697
0.834521	0.42745
0.834415	0.427192
0.833786	0.426118
0.83377	0.426106
0.833708	0.425956
0.833409	0.425183
0.833381	0.425047
0.832413	0.425027
0.832085	0.42453
0.832027	0.424273
0.831187	0.424141
0.831113	0.423637
0.83099	0.423588
0.830774	0.423498
0.830665	0.423337
0.830531	0.423237
0.830523	0.42255
0.830143	0.422538
0.829739	0.422311
0.829462	0.421644
0.829378	0.420931
0.829008	0.420912
0.828751	0.420748
0.828751	0.420645
0.828555	0.419784
0.828394	0.419783
0.828298	0.419767
0.82773	0.419724
0.827505	0.41958
0.827442	0.419066
0.827285	0.418709
0.827238	0.418427
0.827164	0.418403
0.826879	0.418276
0.82674	0.418217
0.826585	0.417764
0.826498	0.417678
0.826468	0.417676
0.826367	0.417409
0.826257	0.417217
0.82624	0.416458
0.826213	0.41563
0.826071	0.415563
0.825988	0.4151
0.825735	0.414624
0.82545	0.41454
0.825341	0.414126
0.825221	0.413408
0.825019	0.413324
0.824381	0.412748
0.823689	0.412342
0.823472	0.411974
0.823	0.41117
0.822802	0.411096
0.822776	0.410606
0.822725	0.410026
0.822659	0.409785
0.822522	0.409613
0.822505	0.409103
0.822292	0.408629
0.821944	0.408304
0.821897	0.407713
0.821602	0.407444
0.821556	0.407414
0.821429	0.407194
0.82108	0.406961
0.820786	0.40683
0.820647	0.406819
0.820435	0.40665
0.820292	0.406407
0.820031	0.405894
0.819925	0.405805
0.819817	0.405748
0.819693	0.40551
0.819596	0.405488
0.819356	0.405301
0.81916	0.404964
0.818674	0.404064
0.81862	0.403984
0.81819	0.403883
0.817461	0.403345
0.817361	0.403293
0.816985	0.4025
0.816252	0.402358
0.815499	0.40193
0.815452	0.401895
[truncated: 10,798 more rows]

## Sheet: Figure 2d
Figure 2d: Gene density
	CF	Gene density (per Mb)	ribosomal protein gene density (per Gb)	tRNA gene densitiy (per 100Mb)	snoRNA gene density (per 100Mb)
0%	0	2.62	0	12.12	44.97
1-10%	10	3.77	2.17	11.92	63.04
10-20%	20	7.63	26.16	37.65	66.77
20-30%	30	10.18	38.39	67.11	67.41
30-40%	40	12.68	60.06	66.44	66.82
40-50%	50	13.51	108.19	57.19	57.19

## Sheet: Figure 2e
Figure 2e
	NADonly	NADLAD
20-30%	46.85	53.15
30-40%	47.48	52.52
40-50%	61.95	38.05
50+%	87.88	12.12

[truncated: 43 more sheets: Figure 2f, Figure 2g, Figure 2h, Figure 3a, Figure 3f, Figure 3b, Figure 3c, Figure 3e, Figure 3g, Figure 3h, Figure 3i, Figure 4a, Figure 4b, Figure 4d, Figure 5b, Figure 5c, Figure 5d, Figure 5f, Figure 5g, Figure 5h …]
